# Supplementary material for: Genome Sequence, Assembly and Characterization of Two Metschnikowia fructicola Strains Used as Biocontrol Agents of Postharvest Diseases
Source: Front Microbiol. 2018 Apr 3;9:593. doi: 10.3389/fmicb.2018.00593 (PMC5891927; doi:10.3389/fmicb.2018.00593)
Supplement: DATA SHEET S1 — Fasta file of transcripts of MF. [file Data_Sheet_1.FASTA]

>unitig186_1-mRNA-1 transcript offset:0 AED:0.00 eAED:0.00 QI:0|-1|0|1|-1|1|1|0|374
ATGAGACCGTCTATTACCAGATTCATTCAATCCGCAAGACCCTCCAGACTAGCTCTTGCG
GCAAACACAAAAAACGTGACTTCACTGGCCAAGAATATTTTGGAGCGGGCAATCCAAGAC
GCTCCCCGGAATGACTGGACCAGAGAGGAGATTCGTCAAATCTATGAAACACCGCTCCAA
AAGTTGATGTTCATGTCTCAGCTCCAGCATCACAAATACCATGATCCAAGCGAGGTGCAA
TTATGTACATTGCTTAACATCAAGTCTGGTGGATGCACAGAGGATTGTAAGTACTGCTCG
CAATCATCGAGATACGACACAGGTACCAAGGCTGAGAAAATGATCAAGCTTGAAGAGGTC
AAAAAAGCTGCCATCAAAGCGAAAGAGAACGGATCCACCCGTTTTTGCATGGGAGCTGCC
TGGAGAGACATGCATGGTAGAAAATCTGGATTGAAAAAGATCACAGAAATGGTGAAGTGG
ATCAATGATGAATTGAAAATGGAGACGTGTGTCACATTGGGAATGGTGACTGAAGAGCAA
GCAACCGTACTCAAAGACTCAGGTTTAACCGCGTACAACCACAACATTGATACCTCCAGA
GAGCATTATCCCAAAGTCATTTCTACCAGGTCTTACGACGACCGGTTGCAAACCATCAAG
AACGTGCAAAACGCCGGGTTGAAGGCTTGTACAGGTGGTATTTTGGGCCTCGGTGAAACC
GATGATGATCATGTTGGGTTTCTTTACACTTTGGCGACTATGGATAAGCACCCCGAGTCG
TTGCCAATCAACAAGTTGGTGCCGATCAAAGGAACGCCCATGGCTGAGGAGATCGAGAAC
ATCCCAAAGTCCCTGAAAAAGAGCTTGCGTTTTGAGGCTATACTCAAAACAATTGCTACA
GCTCGTCTCATTATGCCAGAATCTATCATTCGTCTTGCAGCTGGCAGGTACTCTATGAGA
GAGCACGAGCAATTTCTTTGCTTTTTGGCTGGGTGCAATGCGATCTTCACTGGCGAGCAA
ATGCTCACAACCGCATGCAACGGTTGGGAGGAAGACACGGCCATGCTCGAGAAATGGGGT
TTGAAGCCAATGAAGAGTTTCAAAAAGCATGAGCTCAGAGTATAA
>unitig186_2-mRNA-1 transcript offset:0 AED:0.28 eAED:0.28 QI:0|0|0|1|1|1|2|0|540
ATGAGACATTGGAGAGCCGTGAAACCGGTCCGAAACTGGGCACCCGTTGTCTTTCTTCCA
ACGGTGGTTTGTGTTGGGATCGCGTCTTATCTTTATGGCCAAAAGAGGGTTCACGATAAT
CCGCCCAATGACCTATTTCCTTTGTCATCCTCCACAAAGCTCTCAGACCTTAAGCCGCCT
AAATACTGTTCCGAGTCTGAATTGCAACAGGCTATTACTGAGATTGTCGCTGTGATCGGG
CAAAAGAATGTCACCAATAGCGAGGCGGAAATTAACGGGCACTTCGATAACGGATTCACA
ACTCATCCACCAAAAGCCCACCAAAGGGCTAGATGGATTATTTATGGGACTTCAACCCAG
GATGTTTCGGAAATAATGAAAATTCTTCACAAATATAGCGTTCCGGTCGTACCGTACTCT
GGAGGGTCCTCGCTTGAGGGTCACTTCTTTTCAACGAGACCGGGAGTTATATTAGACACC
AGCAAAATGAACAAAATATTACGTGTCAACCGCAATGATCTAGATGTTGAACTAGAAGCT
GGTGTCAATTGGGTGAAATTAAACGATGAATTGACAGACGAGCTGTTGCTTTTTGGCTGC
GACTGTGGCTCGAGTGGCTTGATTGGAGGCATGGTCAACACGAATGCCTCGGGCGTTAAC
GCTTCTCGATATGGTGCCATGATTCAAAACGTGATCTCTCTCACGGTCGTTCTTGCCGAT
GGTACCATCATCAAAACAAGACAAAGACCCAAGAAAACTAGTGCCGGGTACAATCTCACC
GGCATGTTCATCGGCAGCGAGGGTACTTTGGGAGTGGTAACTGAAGCAACTGTTCGCTTG
CATGTGAAACCACAGCACGAGACTGTTGTCGTGGGCCAGTTTCCCACAATATATGACACG
ACACAAACCGTCGCTGAGTTGTTCCGTCGTGGTATAAGGCCCGAGGCTATCGAGTTGCTT
GACAAAGACATGATGCACTGTATCAATTACAGCGGGTACTGGACAAAGGAGTGGCTTGAG
GTGCCGACGATATTCTTCAAGATTGGAGGACTCAACGAAACTGTTGTTGAAGAGACTTTG
AAGGTTGTGAAAGAGGTTTCTCTTGCTAATAATTGTAAAGACTTTATTACCGCAGAAAAC
AAGGAAGAAGGAGAAGAGTTGTTCAGTGCTCGAAAAGACGCGTTTTACGCGATTCTCAAT
TATGGGAAGAACGAGATTGATGAGGATGTGAGGCTATGGGTAACGGACATCGCTGTGCCA
TTATCAAAGCTCAGTCCGGTGTTAGAACAGATCAGAGTTCTTATTGCGAATTCAGGTTTT
CAATCGGTGATCTTGGGACATGTGGGTGACGGCAACTTTCATGCCGACATATTTTACACG
GCTGAGACCAAAAAGAAATGCGAAAAACTTGTCAACGATATGATGCTCATCGGCTTAGCA
AATGAAGGCACATCTAGTGGTGAGCATGGCATAGGAAATGGAAAAAGAAAATACCTTGAA
TTGGAACTTGGTGTGGATGCAGTCGATACAATGCGCAAGGTTAAGATGGCATTGGATCCA
AAAAGAATAATGAATCCCGATAAAGTCTTCAAAATCGATCCAAGCGATTCTGGGGAGTAC
TAA
>unitig186_3-mRNA-1 transcript offset:0 AED:0.39 eAED:0.39 QI:0|-1|0|1|-1|1|1|0|337
ATGATGGCCCTAGGTTGTTCGTCGCCGAATAACTTGCAGAATAAGCTCGATAGCTTGTCC
CTAGATCCACCACCCGATGCTCAGAACGAGTCGGCAATGACAAATCATCACAGTCCCCCG
ACAAGATCCTTACTCTCGAAATCTTTAGCCGGTGATAGTTTAGGCCAGAGAAGTCCCTTG
CAGTCACATCTGCACTACTTGGACGATTTCGAGGAAAACGCCACAGACGGTCACCCCGAG
CCTTCTATTCTTGCCACTTCGGTTGGTAAGGATCATGGTGGGAGGCTTATTCCGTCTTCG
TCGAACATCTCGTTATTGTCTTTGAGCAACAATTTGAATTCCGCGCCTCATCTTACAGCA
GAGAATCTCCCAGGGTTGAAAGGAGGCACTTCAGGTTTGGCTCACGTGAACCCAGAACGT
GTTAGCTCTTATACAAATTTGAGATCAAGAAACTCCATCACACATCTCGGCCAGCAGCGG
CTACAACCTTATCACAAGATATCGTCCCCGATAGCGCCTCCCATGGGAGAGTTCAATGCT
ATCTCAAGCCCAAAGACCATACCTTGGGGTAAGAACCAGATGATCGCACCAGACTCGCCA
AATTTGCATCCAACCTCGATCGGAGAGTCTCCATCTCGGTTCTGGCTCAATGCGCAAACT
CCGCCAAAGGCACTTGCAAATCTGCTGTCAAGATCGCGAAATCAGTTCACCAATCCGGTA
GGTCTAGGAACGATGCCGCTTCAAGCTAATGAGAAGCACGTGAGACCATTGGCAATCAAC
ATAGCGAGAGGCAGTGACTCTCCCGTCTTGAATCCGGTACAGACACCGCTGGAAGACATG
CCCATGACACCATTGTATCTCAGTTCAGACGGCGGTTATTTTCTATCATCCAATGCGCAA
AAGAGCTTTGGAGAGCGAAAGATGGACTACTTCTTCGGAATGAGTGAGCCTCTTCCCATC
CAAGAAGAAAAGGAGCAGTTTCAGTGCGACTCGGAAGATGAGGGAATGACATAG
>unitig186_4-mRNA-1 transcript offset:0 AED:0.44 eAED:0.46 QI:0|0|0|1|1|1|2|0|199
ATGTCAACTTACGAGTCCGATCATAATCTCAATGGTAGTGAAAGTATCACTTCGCGAGAT
GACACCCGGAGGCAATATCACACGCTTTCCAGTGCCATTGACTCCTTCCTCACAACGACA
GTCGATACAGAGCATGAAATCTTGAGTGGCAGGCAAATTTTCGAAAGTGCCTTGCGATTG
ATGAGCGAGGAGGAGAATTCAGAGGTGATTCAACGATTTTTGCAGAATTTGGACGTTCTT
GGGGAGCCTAGCCTGAATGTTGGTGTTGACGATGCATTTCTAGATTCTCTTGAGAGAGTG
GATTTGGAAAGTCTACCAAATTCGGCAGATTGTCCGATCTGCACCAACAAGTTTGTGGAC
AATGATTACCCTTTGGTCGTGAAACTTCCGTGCAACACAAATGTAAGTTCAGCAAAACAA
CATATTTTCGACATGGACTGCATTGCACCGTGGCTCAAGGTTAACTCGACTTGTCCTATG
TGCCGATTCAACGTTCACGATGCAAGAAAAGCTCGTAAAGCGCGCTTAGATGAAGAACTT
AGACTTGCACGTGAGGAAGATGAGGAGGATGAAGAGGAGGATAGAGACCTATACGGTTAG
>unitig186_6-mRNA-1 transcript offset:0 AED:0.34 eAED:0.34 QI:0|-1|0|1|-1|1|1|0|299
ATGGGGAAGGCGAGCAAAGATAAGAGAGATCTTTACTACAGAAGGGCCAAGGAAGAAGGC
TACCGTGCAAGATCTGCATTCAAGCTCCTACAAATCAATGAAGAGTTCGATATTTTTTCA
GGCGTGAAGAGGGTCGTGGACCTATGCGCAGCACCAGGCTCGTGGTCGCAAGTCTTAAGT
AAAGAATTGAACAAAAATGGTGACGAGGCAAAGATTGTGGCAGTGGACTTACAACCCATG
ATGCCCATAGAGGGTGTCACGTGTCTTCAGGCAGACATCACACACCCTAAGACACTCCAA
AAGATCCTTGATTTGTTCGGTGGAGAATCAGCAGACTTTGTTTGCAGCGATGGCGCCCCA
GACGTTACTGGTCTTCATGACTTGGACGAGTACATCCAAGCGCAACTAGTTTTGTGTGCT
TTGCAGCTTACATGCTGCATATTGAGGCCCGGCGGAACATTTGTTGCCAAGATTTTTAGA
GGCAGGGATATCGATCTATTATACAGTCAGTTTGGCTATCTATTTGAAAAAGTTGTTTGT
GCCAAGCCTCGTTCCTCTCGTGGCACTTCGCTTGAAGCTTTCATCGTTTGTACGGGCTAT
AGACCAAGGCCCGGCTGGAACCCAAAGCTTGACTTGACAAAATCGACAGAGGAGTTTTTC
GAAGATGCGGACATTGGCAAAAGCTACATCATGGAGAACATGGAGTTTCCCTATGACGAG
GAAAGATCGATCGCCAAGTTTATCTCTTGTGGTGACTTGAACGACGGCGACTCTGACGCG
ACGTACACGTTGAACTCCAGTGCTGAACAGCGAAACTTGCAGCCGGTGCAGATGCCAACG
GCGCCCCCATACAAGAAGGCGTTGGAAATGAAGAGGAAGGGGGATTTAGTAAGCAAATGA
>unitig186_5-mRNA-1 transcript offset:0 AED:0.30 eAED:0.31 QI:0|-1|0|1|-1|1|1|0|259
ATGCTTACTACATACTTCAAAGGATCTCGAGTGTCGTCCAGATCACTCATCACGAGTGCG
CGTCTATTTGGCGCTGAGAAACGCTCAGCCAAAAAGTTTTCAACGCCGCAAGAGTTGGTG
GAAAAGAGAAAAGCCGAGGAGCTAGAGAGTCAACAATTTAGTGAAAGCCTTCTCAACAAG
AGATTCGAGTTTGAACCCAAGATTTTGCAGCCAAATGTGACGAACGATGTCACAAAGAGA
CCGCTCCCGATCAATGTTGAGTTGTTGAAGTACAAGCCTTTGAAATTAACCCCCACACAT
GGGCATAAAGTGGCCGAAATCAAATTTAGCGGCTACGAAGAACTTGAAGTGCTAAGAATG
GCCGAGTTCTCTGCAAGAGCCGCATTCTATTTGGGCATACCCGCCTCTGATATTGAAAAA
ATAAAGACAGAGAAGAAGTTGTACACAGTCATCAGATCTCCATTCGCACAGGCGAAGTCG
AAGGAGAACTTTTTCAGAACTACTTACAAGCGGAAGTTGGTGGTATACGATGCCAACCCG
GAAGTTGTTGACTTGTGGTTGTCATACATCAACAACTACGCCCCCGAGAGCATCAGTCGC
CAGGCGCTGGTGTTTACCCGTGAATCTCTTGATTTCGCCGAAACTATGAGCAAATTGGGT
GCTGAAGAGATTTCGTTACCTCAGGCTTACCAAAATAACATGGACGATCCAGTAGGTAAA
AAGGTCCAGGAACTTTTGGGATCTGACGCATTCAAGGAGTCTATGAAGGGGAGCAATTAG
>unitig186_7-mRNA-1 transcript offset:0 AED:0.14 eAED:0.14 QI:0|0|0|1|1|1|2|0|427
ATGGCCCAGGCACAGGATGCCGAGTCCTTCGAGACATACGAGAAGGAGCACGACAACTTG
AGAAGAGGTGACATCATTGGTGTTACTGGCTACCCAGGCAGAACCGCGCCTGCCAAGGGT
GGTGAAGGTGAGCTTTCCGTTTTTGCTGTCTCTATCGAGTTGTTGACTCCATGTTTGCAC
ATGTTGCCCACGGAGCATTTCGGATTCAAGGACCAAGAGAACAGATACAGAAAGAGATAC
TTGGACTTGATTGTCAATGACGATGTGAGAGAGCGTTTCAAGGTGAGATCTGCCATCATT
TCGTACATTCGTCGTTTCTTGGACAACAGGGACTTTATTGAGGTTGAGACCCCAATTTTG
AACGTCATCGCTGGTGGTGCCACTGCCAAGCCGTTCATCACTCACCACAACGACTTGGAC
ATGCAGATGTACATGAGAATTGCCCCAGAGTTGTTTTTGAAGGAGTTGGTTGTTGGAGGT
ATGGACAGAGTCTATGAGATCGGACGTCAATTCAGAAACGAAGGTATCGACATGACACAC
AACCCCGAGTTCACCACTTGTGAATTTTACCAGGCCTACGCGGACGTGTACGACTTGATG
GACATGACTGAGGTGATGTTCTCGGAGATGGTTAAGGAGATCACTGGCGACTACAAGGTC
ACGTACCACCCAGATGGCCCTGAGGGTGAGGCCTTGACCTTGGATTTTGCTAGACCATGG
AAGAGAGTCAACATGATTGAGGAGTTGGAGAAGGTCTACAACTTACACACGGAGGAGACT
GGCAAGTTCTTGAAGCAGATCTTGATCGACAACAAGCTCGACTGCACGCCGCCCTTGACC
AACGCCAGAATGTTGGACAAGTTGGTGGGCGAGCTCGAGGATGCCTCGATCAACCCTACC
TTCATCTTTGGTCACCCACAGATGATGTCGCCATTGGCCAAGAAGGACAGAAACATCCCT
GGTTTGTGTGAGAGATTCGAGGTCTTTGTCGCCACCAAGGAGATTTGTAACGCATACACG
GAGTTGAACGACCCGTTTGACCAGAGAGCCAGATTCGAGGAACAGGCCAGACAGAAGGCT
CAGGGTGACGACGAGGCCCAGATGGTGGATGAGACTTTCTGCAATGCCTTGGAGTACGGT
TTGCCGCCAACTGCCGGATGGGGCTGTGGTATCGATAGATTGGCCATGTTCTTGACCAAC
TCGAACACCATCAGAGAGGTGTTATTATTCCCAACCTTGAAGCCAGATGCTTTGGTCAAG
GGCGAGGATACCTCCTCTGCCTAA
>unitig186_8-mRNA-1 transcript offset:0 AED:0.39 eAED:0.41 QI:0|0|0|1|1|1|2|0|127
ATGTCCGACCCTGTCAACGAAGTTGCTGAGCAAGTCGCCAAGACATATTTGGACGATGTC
ACTGGAGAGCAAGTGTCCAAGAGCGAGTTGAAGAAGAGACAAAAGACCAGGCAAATTGAG
GCCAAGAAGGCCGAGAAGGCCAAGAACAACTACTACGACATCAGATCGCGTCAAATTGAC
GAGTTCAGAAAGGCCAACGAGAAGGATACCGCCGCGTTGAACCCATACCCACACAAGTTC
CACCGCACCTTGACCGTGCCTGAGTTTGTCAAAAAGTACGAGTCTTTGGCCAGAGGTGAG
ACCCTCAATGAGGAGCAGGTCAAGATCACAGGCAGAATTATGACCAAGAGAGAGGCCGGC
TCCAAATTGCGTTTTACGTGTTGA
>unitig186_13-mRNA-1 transcript offset:0 AED:0.48 eAED:0.48 QI:0|0|0|1|1|1|2|0|219
ATGTACTTCATGGATTGTCATTGTCACATTGGCGTTGATGGTCACCTTCAGGACCCGGAA
CTATTGATGAACAGGCTAAATCAGGAGCCAAGAGCCAGATCTCGTGGGTTTTTCAACGTC
ATGTCCACGTATCATCTAGATTTAGAATTTCTTGCAACACTTATTGAACTAGACTCAAAC
AACGTTTTGGTGCCCTACTTTGGCGTTCATCCATGGTATTCTCATTTATTTTCTACTGAT
CGACGGTTGAGTAAGTCTGATCATTATAAGCTGGTGCTCACATCTGTTCTGGAAGATCTA
CTTCATATTCTCCCGGACCCAATATACATCGAGGATCACCTCGAGAAAGTCATGGAATTA
AGATGGAATAAGTCGTTTCTGAAGCAGCAACGTAAACTTTATTTCTCGTTCTCAAACTTC
ATCAACGGAGAAAAGGACAAAGCACTGCAATTGGCCGAGCTTTTGTTGGTGATTTCAAAT
GACCAGATTCTTCTCGAGACAGATTCTCCGATCGACCGTTACTTCCTTCACAATCGCGAG
GACGAATACTTCGAGCATTTGCACCAGATTCAGGAAAGAGTGTGCGACTTAAAAGGCATG
TTCGAAGCAGATTGCAACTCCATGGTGCAACGCAATTCTCTCAGTCTACACGGTTTCTAA
>unitig186_16-mRNA-1 transcript offset:0 AED:0.47 eAED:0.47 QI:0|0|0|1|1|1|2|0|298
ATGGATTCTTTCGAGACGAGCTCGCAGTTCGTACAGATTCTCAAAGGGCTAGTCCCTCAA
ATTCAATCTCTCTTGAAAGCAGCACATTTTGCTTTGAAACATTCCGAGAGTGAAGACTAC
TTATTCTATGCGATCATTGATATTCTTGACGACCCCAAAGTTGAGCTCAATACCAAGTCT
ACAATCTTTCAATTCATAGACATCTTGATCCACGAGTCTTTTCAGGCATCCCAGCAAGCA
CAAACGAATTACAACTATCCCTATGTGCATAATCTAAAGAACTCGTTACCAAAAGTACTC
ATCAAAGTGCTCCCTTCCAACAGCAATGCCAATTTGTTTAGCATATATGACAATTTGAAA
AACATCTCCGAAACTTTGAATGTCAATTACTCTGAATATGAGCTGAAGTTTGTTGCCGTT
GAATCCTCGCTACTGAGTGAAGAGCTAGAAAATGTCGACATGAACATTCCGTTCCCGGAT
ATCAGCTTGGACGAGATGGAGATGGAGTCCCAAGATCCAGTTTTGCAGGCGTGGCAAATA
CTTTTAAGAAAGCGCCAACAAAGTCATTACGAGAGACTTAGGCTCTTGAAAAACGAGCCA
TTCAAAGATGGCGAGGTCACGGAAGACGACATGTTCTTGATACGTTCCTCGAGATCAGAT
CCTGCGAAAAAGACAAACGAGAACTTGCTTTCGAGAAAACAGATACTCGCAAGGATGGAA
GACGACAGAGAAACGCATAAGAAGTCGAAGGAGTCCCTTTGGCTAGTCAGTAGGCCAAGC
GGGCCAGGCACAATTGGTGAAGACGAATTTTTGAACTACTACTGGAAAGAATTCTTCGGG
GCCTTTGATGAACTCAACAAGCTTGCCGCTGCTAGCTATAAAGATCCGCAGTTCTGA
>unitig186_18-mRNA-1 transcript offset:0 AED:0.48 eAED:0.48 QI:0|0|0|1|1|1|2|0|190
ATGGAAGAGCTTGTGGAGGAGCTTCCTGATAACAGCCCAAGATACGTGGTGCTTTCGTAC
CCTATGAAGCTCCCAGATGGTCGCTTGAAAAGCCCCCTCGTTTTGCTCTATTGGAGACCG
CCCACCTGCGGCCTGGAAAGCAAAATGCTCTACGCCGGCGCGGTTGAGTTGATGAGAGAA
AAAGCCGCTTGGTTCAAGTTGACCTCTGGTGACGTTGTCGAGCACATTGTCAAGTACGCC
AGAAAGGGTTTGACTCCTTCTCAGATTGGTGTTCTTTTGAGAGATGCCCACGGTGTCTCC
CAGGCCAAGGTTGTTACCGGTAACAAGATCTTGAGAATCTTGAAATCCAACGGTTTGGCT
CCAGAGATCCCAGAGGACTTGTACTTCTTGATCAAGAAGGCTGTCTCTGTCAGAAAGCAC
TTGGAGAGAAACAGAAAGGACAAGGACTCCAAGTTCAGATTGATTTTGATCGAGTCTAGA
ATCCACAGATTGGCTAGATACTACAGAACCGTTGCCGTCTTGCCTCCTAACTGGAAGTAC
GAGTCTGCCACGGCCTCTGCTTTGGTCAACTAA
>unitig186_20-mRNA-1 transcript offset:0 AED:0.08 eAED:0.08 QI:0|0|0|0.5|1|1|2|0|129
ATGGAGATCACCATTGTGAAGTTCAAGCGTGCACGTTCAACCTATGTTGCTTCGCTCATA
CTCAACCAAAAGAAAAACCTCACCTTAAAGCATTTTGTGGATACGCTAGTTGAGGCTATC
AACTCTTCCGGTGGACTTCGTGTCATAGAGCCGAGTGAGGGAGCCGCCGAGGAGGGAATA
CAAGTGAGCTCCGAGGAAATTGAGCTTGCATACCCAAAGGCGAGAGACACGCCATACGCT
AACGAATGGATCCCGATTGCCGATGATCTGGCGATCGACCTGGCTGTCATGAACGATTAT
GATGTGATTGGTTTCAAGTATGCTGACGATGCAGATTTAACATTGAGCAGCCAGTATACG
AGAAGAAGCATGAGACCGTGCCGATTTTAA
>unitig186_24-mRNA-1 transcript offset:0 AED:0.00 eAED:0.00 QI:0|-1|0|1|-1|1|1|0|259
ATGGAGATTTTAACAGTTGAAAATTTTGTTCCACATTTGAGACCCTTTTCGGGCAAGGAA
ATGCTCTCGCCTACAGAAGCGTCTCAGCTACAGCTTAAGATCGCAGAGCTCGTTTTGGAC
TATTCAGTCGATATTCCACTCCTCAAATTTTTGAGCAGGTTTTTGACTCCGCAGCTATAC
GATGAGTTATTGGAAGAGAAAAATATTGAACATCAATGTGGCTATCTTCTTTGCGGTCAA
TCGCCAAAACAGAGAGTACGCAGGGCGTCGAGCTTAGATGGGTCACTCGAAACAGCCACA
ATGTTTCGGATATACAACAGAAAGCCATCAATGATTCTTCCTAATACGTACTTATCCCAA
TACTGCTGCAAGGACCATTACCAAGCATCTCTTTTCTATCGCAATCAACTTTCTCTGGAG
TCGTTAATTTCGAGAAAAAGCATCATGGAAGTACCTCCATTCGCTGAAGTTGCTGGCGTG
TGGTATGAGAACAATATCACGTGCTTGGAGGAAGTCTTGGCCAAACATAGAGAATTGAGG
GAGCACGGAAAGTCGTTGGGTGATGTGATAGCCATGATGAACGGCTTATCCGTCGCCGAT
GGTGCTAACGATACTGCTGAATTGGTTAAGCTTATCGAAGACTTTGAGATTATCGAGAAC
AAAGATCCGGAATTCAGCGAGCCTGGGCCCGGTTCCGAAGACGAAACCACCCAATCAGCT
GCCAAAGGCGTTGAAGGCTACATCACGAACGACCGATGCTACGGCGGATACGTTGTGTGA
>unitig186_26-mRNA-1 transcript offset:0 AED:0.01 eAED:0.01 QI:0|-1|0|1|-1|1|1|0|461
ATGAGTGTGCTCAGCACCATGTCAAGAACGGCTGGCTCCCGCCTCAGTCTTGCCAAAACC
AGAGTATCTCCTTTGTCAACGATGTTTCGGAACCTTCGCATGACAAGGCCATACTCATCC
AGTACAATTACAGCTTCTGCGTCTCAGACCCTCAAAGAGACTAAGATTAATGCGGCAAAG
AATGCCTACCCGGTTCTTTCCAGCAAAGCCGTTGGCTACTGGCTCATATCCACATCGGGC
TTGATCTTTGGTATTGTTGTTGTTGGTGGATTGACTCGATTAACTGAGTCTGGATTGTCC
ATCACTGAATGGAAACCTGTGACGGGGGCTATCCCACCACTTAACGATGTAGAGTGGCAA
CAAGAATTCGAAAAATACAAGGAGTCGCCTGAGTTCAAGCAACTTAATTCCCACATCACC
TTGGAGGAATTCAAATTCATTTTTAGCATGGAATGGGGTCACCGATTCTTGGGCCGCTGT
ATTGGTGTATTTTTTCTTTTACCTGCTCTCTATTTCTGGAAGACTGGAAGGCTCAGCATC
ACTGTCTCCAAAAAGGTTGTGGGATTGACTGGTTTATTGGGTTTGCAAGGTGCTATCGGG
TGGTGGATGGTGAAATCCGGCTTAGATGAAGAGCAACTTGCTGAAAGAAACTCTAAACCT
ACTGTTTCGCAATATAGACTTACGACTCATTTAAGTGCTGCTTTCCTCATGTATTTGGGC
GTCTTGTGGACCGCATTCGAGATTCTCAACGAAAATCGTTGGGTGAAGAACATGAAGTCT
GACCCCAAAAAAGTGACACAAGTTCTTGCCGCTTTGAACAGTCTGTCCCTCAATAAAACA
AGATCTCTTGGTGCGGGTCTCCTCGCATTGACGTTTCTCACAGCCATGAGTGGTGGAATG
GTTGCCGGCCTTGATGCTGGTTTGATATACAATACCTTTCCTCACATGGGCGACGATTTG
ATTCCTTCCAAAGGAGAACTCATGTCCCCTGTTTTCGCCAGGAAAGACGATAAATCGGAT
TTGTGGTGGAGAAATTTGCTCGAGAATCCCACCACCGTTCAATTGATACACAGAATTCTC
GCCACCTCCACGTTTTTCGCCATTCTCGGTGCTCACATGTACGTGAATAAGAACAAGGCG
ATCATTCCAACTCGCGCTATACGTTCATTCCATGGCGTCATGGGCTTAGTCACTTTGCAG
GTAACCTTGGGGATCTCCACGCTTATTTATTTGGTACCAATTCCCCTCGCGGCTGCTCAC
CAGGCGGGTGCCTTGGCTCTTCTCACGGGGTGTTTAGCTTTCGCTGCAAACGTCAAGAGG
CCAAGGCCACAGACTGTCAATTACATCAGCACCATGATGAAGAAACAGCTACTCAAGAAT
CATTAA
>unitig186_9-mRNA-1 transcript offset:0 AED:0.49 eAED:0.49 QI:0|-1|0|1|-1|1|1|0|131
ATGGCATCCACGCAAACAGACAAGGCCTACGAGGTGCCCACGGCGACATCAATCGACATC
GAGGGCAGCGTGGTGTTGTCGCTTATCAGACATACTTCGGAAAACTACCCATCGCTTTAC
TCCGGGTCCCTTTTGGGATTTGAGGACGACAATGGCGCGGTAGACATTACACATGCATAC
CCCTTCCCATACCCTGACCAGTACGAGGGAGGCTCCTTGCGCTCTAGAAGCGGTAACAAA
TACCAGCAAGAAATTTTGGACGCGTTGACTTCGTTGGGCCAAGGCGTGGAGTTCCAGGGC
TGGTTCCAGTCGACGATCTCGGGTAACTTCGTCACATCGCAGTTGGTTGAGGCTTTGGCG
CAACAGCAATTGGTGAACAAAAACGCATTTATTTGA
>unitig186_10-mRNA-1 transcript offset:0 AED:0.48 eAED:0.48 QI:0|0|0|1|1|1|2|0|179
ATGGCTTCCATCGGCAAAGAGGTTGAGTTGAAGGCTTTGCGTTTGTCCGAAAACTTCCTC
GCTACCTACGTCAAGGGTAAGTGGAAGACCAGAGACTTGGAGCAGAACAAATTGTCTTTC
TTCAACATTTTTGATGAGATCACCATAAACATTCACAACCAGCACTTGGTGAACATGTAC
TTGGCCCTGAGCGCGGACACTCCTGCGGTTGGAGAGTCCGAAAACTTAACTTTCAACTCG
AACTCGAACATGACCACACAGTTGTTGGAAAGCTTGTGCAGTCAGGTGGACTCATACAAC
TTCGACCAGACAAATTTCAACTACTACCAGAGACAGTTGCAAAAGGAACACACGAAAATT
CTTCAGTGGAAACAAAACAGAAAGGTAGAGAACGACGAGAGAGCCAAGATGGGCCAGCCC
GAATTGGATCCCGAAGAGTGGCAGTCGATCGATGAGTTTGCTGACGACATCTTGAAGCAG
TGTGACGAGGAATTGCTCAAGAGCTTTGCCATCGAGAGAAAACTCACGGCACACAACTAG
>unitig186_11-mRNA-1 transcript offset:0 AED:0.46 eAED:0.47 QI:0|0|0|1|1|1|2|0|328
ATGGGTAAACCTAAATACATTCTTTTAGTAAGACATGGAGAGTCAGAAGGAAACTGCGAC
AAGCTAGTGAATCGCCACACTCCGAACCACAAGATCTGCCTAACGGAGCAAGGCCACGAG
CAGGCCACACAGGCGGGAGCCGTGCTCAAAGAGTTTCTCAGCCAGCTCAAGGAAAGTGAA
AAGGGCGAGGTCAACCCGAGAAGTGTCATGTTCTACACGTCTCCATATTTGAGAGCACGA
CAAACGTGTGAGGACATCATCAAGGGCATCAAGGATGTACCCGGCGTCGACTATCGTGTA
AGGGAAGAGACGCGAATGAGAGAACAGGATTTCGGAAATTTCCAGAGCACGCCCGAGGAG
ACTGAGCAGATATGGGAGCAAAGAGCTCATTATGGGCATTTCTTCTTCAGAATTCCGCAC
GGCGAGAGCGCAGCAGACGTATACGATAGAATAGCATCTTTCAACGAATCGCTATACCGA
AAATTCGAAAACGATTCGTTCCCTAATGTGCTTGTGTTGGTCACGCACGGAATCTGGGCG
AGGGTGTTTCTCATGAAATGGTTTAGATGGAGTTACGAGGAGTTTGAGTCGCTACGAAAC
ATTCCTCATTGTCAATTTTTGGTCATGAAGCAAGTTGCCAACAAGGCGTACCAGTTGAAA
ACCCCGTTGAGAAAATGGGACGACTTGCCCGATTCAGATGTTGACGAAGAGGTAGCCAAG
GAGTTCACTCAGGAGGTGACATTCAACACCAAATCGAACATGAGCCACCCCGAGGATCTC
GATATCTCCAGCATTTTGCGTGCCCAAAGAGACGCTATCAAGGAAAACAGGAAGAAGGAT
CAAGAGATCAAGCAGCTTTACCAGCAGTCTATGGGAAAATACCTGGACTGTCACAGGATT
TTGGGCGATAATAGCGTTTTCAACAGCCGGGAAAACGTGCCATTGTATGTAGAGCGCAAC
AGTGATCATTCGCTGATCCAATCATGA
>unitig186_12-mRNA-1 transcript offset:0 AED:0.47 eAED:0.47 QI:0|-1|0|1|-1|1|1|0|248
ATGGCTCGTCAATTTTTCGTCGGAGGTAACTTCAAAATGAACGGCACTAAGGAGTCGCTC
ACCGCCATTGTCGACACCTTGAACAAGGCCGACTTGCCCGAGAACGTCGAGGTGGTGATT
GCTCCCCCAGCCCCATACCTTTCCCTCGTGGTTGAGGCCAACAAGCAGAAGACCGTGGAG
GTCGCTGCTCAAAACGTGTTCAGCAAGGCCTCCGGTGCCTACACAGGTGAGATTGCTCCT
CAGCAATTGAAGGACTTGGGCGCCAACTGGACCTTGACCGGCCACTCTGAGAGAAGAACG
ATCATCAAGGAGTCCGACGAGTTCATCGCCGAGAAGACCAAGTTTGCTTTGGAGTCTGGT
GTCAGCGTCATCTTGTGTATCGGTGAGACCTTGGAGGAGAAGAAGGCTGGCATCACGCTT
GAGGTGTGCGCCAGACAATTGGACGCTGTGTCCAAGATTGTTTCCGACTGGACCAACGTC
GTCATTGCTTACGAGCCCGTCTGGGCCATTGGTACAGGTTTGGCCGCCACTGCCCAGGAC
GCACAGGACATCCACAAGGAGATCAGAGCCCACTTGTCTAAGACCATTGGCGCTGAACAA
GCCGAGGCCGTCAGGATCTTGTACGGTGGTTCCGTCAACGGCAAAAACGCTGTTGACTTC
AAGGACAAGGCTGATGTCGACGGATTCTTGGTTGGCGGTGCCTCCTTGAAGCCAGAGTTC
ATTGACATCATCAAGTCTAGATTGTAA
>unitig186_14-mRNA-1 transcript offset:0 AED:0.00 eAED:0.00 QI:0|1|1|1|1|1|2|0|454
ATGACAGTAATAGTTGGCTCTCTCTTTTTACCCTACACTGTCAAGTTTGAGGTGAATTCC
ACGGATGAAAACCTAGTAGACCCCGAGCTTGAGTTGGAACACAACAATTCTGAGCTTAAC
TTCCAGAACTCGCTGGACTCGAACTCTCTGGGAATAATCAACTCAATACTTCCTTCCTTG
AGTGCTGGGACATCCTCACCGCACCCCAGCAATGGGTCTTCACCGTTTGTCGGCAAGAAG
GACCACGAGCACGAATTCCAGGCCGAGTTATTTACCAAACTTAAGAATCACTCCTCGGCA
TCTTCCTCAGGTGATGCAATCCATGAGATTCAGCGGCCGCAATTGGTACAGCCTCGCTCG
CGATTCAGCTCTCCATTGGTGAGCAGTTCCGTGATTGAAAAGCGCAAGTCTGTGGACGGC
ATGCCAGGTGTGAAATTTACCAGAAGTGGCTCATCATCGGGAAGAAGTGGCTCGATGTCT
GGTCGAAGCGGTTCTAACTCTCTATTTGCTGAAGGGGGTTCTAAACGTGTCAATTTAGAT
GGAAAGCCAATTTTGGACTTTGATCATAAGAATCGCAGCAATAGCTCGGTAGCAATTATT
GAGGGAGACGAGCTTGAATACTCCAGAACACTCAAGAATCGAGCCACTTCGAACTCGCGC
GAACCCTTCGAGGAGACAGCCAGTGTCATCGACGATGAAGACGAAATCACCGGAAAGTTA
GCACCATATGGTGGCTTTTCCAGAAAAGATCTAGGGGACGTCGTCTTGGGAAATGAAAAT
ATCTTTCAAAGTGCTCCCTGGAAAATAGTCCGCTCAGAAAGAGGAAATGGCTCCCTTTTC
AATGCCGTGGGCCTTGCTGTCGAAAAGGGAGTGGTGGACGATTGCAAGTGGATTGGCGCA
ATGTCTCTGCCAAGTGACCTCATTCCCCAGAATGTCTTGGATGATATCGCGCACCATTTG
AGTGAAGATTACAACTGTGAATCCGTCTCCATCGACGATATGACATTTCAGGGCCACTAC
AAATCCTTCTGCAAGCAAATTTTGTGGCCCACCTTGCACTACCAGATACCGGATGACCCA
AAGTCTAAGGCATTTGAGGAACATTCTTATCACTACTACAAACAAGCAAATCAATTGGTT
GCTGACAAGATCGTGGAGACATATATGAAGGAGAAAAACCACTTGGACCCCAATCATCCA
GATAATGTTATCTGGATTCACGACTACCATTTACTCTTGGTACCCGCCATGATTAGAGAA
AAGTGCCCCGATGCAAAGATTGGCTTTTTTCTCCATGTGTCCTTCCCATCCTCCGAAGTG
TTCAGGTGCCTCGCACAGAGAAAACCCCTTTGGAAGGGCTTTTAG
>unitig186_15-mRNA-1 transcript offset:0 AED:0.45 eAED:0.45 QI:0|-1|0|1|-1|1|1|0|464
ATGGCTGACAATTTGTCTGCGGCACAGCCTGTTGTCATTCTTCAACACGATATTGACTTT
GATCAGTATTTAGCGTTGCAATGCGAGGCTGACCTCTTTATTGTCTCCTCTATGAGAGAA
GGGTTGAACCTCACTTGTCACGAATTTATCATTGCAACCTCAAGAAAGAAGGCGCCATTG
GTCTTGTCCGAATTTACAGGATCTTCACATCTTCTTGACTGCGAAGGTAAAGGCGCTTTT
CTCATCAACCCGTGGGATGTGGCAAGTTTTGGCAAGACAATCGGAAGGGCTCTACAAATC
TCGAATGACGAGAAAAGAGAACGGTGGGAAAACTGTCACGACGTTGTGCTTAAGCACGAT
TCTCTTGATTGGGTAAAATTATGCTTGAACACCGTCCGAGAGGGATGGCAAAGAAATCAA
GACAAAACCTTTGCTTGTAATAAGCCATTTTCAAGAGAGGTTTTCCACAAGTTTGTGAAT
GACACTCAAAAGAGAAACTTGATAATCATCAACATAGATGACTTTGGAGGCTTGGGCATC
AACGGTAGTAGTGAACACAAAAGCAGCATTGAGTTGTCGAGAATTGGCACAAACCTCGCC
AACCTTTTGAGTGATTCAAACAACTACGTCTTCTTTGCGAGCATCATGAGAAGGTCAGAA
CTTGACCTCATTTTCAAGAATGTGCCAAACGTTGGTCTCATCGCCGAGTTTGGAGGTTTC
ATTCAGTTCCCTGATGCAGCTCAATGGATCTCAATGGTCGACAAAGAGAAGGCCGTTACG
GGATTCAATCAGGTTGCTCGTATCTTCCGTACGAAATCCGAAGGTCTTTCGGGGTCAAAG
GTGGTCATAAATGATTGCACCGTGAGACTTGCCGCACAGACAGCCATGTCTCAAGATACA
AGAAGAAGCTTGGATGTTATGGGAGAGTGTGTTCAGTTGGTGAACGACTCATTCGGCGAG
ACAGAAGGCCTACACGCCACAATAGTCAATGACAGCGTTGTGGTTCAACAAAGAAACACG
TCGTTACACGCTTTCAAATTTCTCTATTCTTACTACACGGGAACCATGTCGGTCGGCGAG
GTCAGACAAAAGTTTCAGTTGAGAAGAGCCGATTCTCAGGCAGATATATTTGAGGCAGAC
GAAAGCGCCCACACATCTGAGGCGCGTCTCCCAAACGTGGACGAAACGATTGATCACATT
TGTTATGCTGGCGGGCTCAATCCAATTGACGAAAACATATACGACTTTATCACTTCACTC
GAGAAGAAACATTTGTTGCGCCCTGGACTCACCATCGCAGTCTGGGACGGGATAAAAGAA
ACCAGGACGTCGGCGAAGTACGTCGCGATGGGTCAGAACGAACTTTTGAGCATCATTGCA
GACAGAGAACAATGA
>unitig186_17-mRNA-1 transcript offset:0 AED:0.48 eAED:0.48 QI:0|-1|0|1|-1|1|1|0|152
ATGGGTAAATCTTCGAAAGGAAAGGGAGGCAAAAACAGAAGAAAGGGAAAGAACGTGAAC
GGCGGTCAAAAAAGAGAGTTGATTCACAGGGAAGAAGGCCAAGAATATGCTCAAATTACC
AAGATGTTGGGTAACGGCAGACTTGAAGTCAGTTGTTTTGACGGCATCAAGAGAATGGGT
CACATCAGAGGCAAGTTGAGAAAAAAGGTCTGGATGGGCCAAGGTGACATTATCTTGGTT
TGTTTGAGAGATTTTCAAGACGACCAATGTGACGTTGTGCACAAGTACAACTCAGACGAG
GCTAGAACCTTGAAGACCATTGGCGAGTTGCCAGAATCGGCCAAGATTAATGAGACTGAT
ACATTCGGCGCTGATGACGACGAGGAGGTGAACTTCGAGTTTGGTGACGACGATGATGAC
GAGGACGATGATGATGAATTGGATATTGACGATATCTAG
>unitig186_19-mRNA-1 transcript offset:0 AED:0.23 eAED:0.26 QI:0|0|0|1|0.5|0.33|3|0|544
ATGGCGCGTACGGCACTGGGTATACCTATGATAGAGTTCTTGAAGAACCGCATTTACCTC
GGCGCATACGACTATGTCCCCGAAGACACGGCCAAGTTCGTTCACTTTACCGTGGAGGAC
TCATTACCATACAACTCTTTCCATTTGGACTTTGGCCCATTACATATAGGAACGCTATAC
CGGTTTGCCGTAGTACTTCACAACATCTTGAATGAGGTGGGCAATCTGGGAAAAGGCGTT
GTGTTCTATAGCTCAACGTCACCAAAGGAACGTGCAAACGCGGCATGTTTGCTAGGATGC
TACATGGTTTTGGTGCAATCTTGGGCGCCACATCAAGTGTTGCAGCCGCTCGCCCAAGTC
GAATTCCCTTTTCAACCATTCAGGGATGCAGGCTACTCTTCCGCCGATTTTGAGATCACG
ATACAAGACATCGTCTACGCCATGTGGAGGGCTAAGGAGCGCGGAATGATCGACTTGACC
ACATTCAATTTAGAGGAGTATGAACAGTATGAGAGGGTAGACCAAGGCGACTTCAACAAC
GTGTCGAAAGATTTCATTGCGTTTGCGTCTCCGCAGCAAAACCCAAAGCGGCCAGGCAGC
CTCAACGAGCCATTCAAAACGGTGTTGAACTATTTCATGAGTAACGACGTACAGCTCGTG
GTGCGTCTCAATTCGCATCTATACAACGCCGAGGAGTTCACGAAGAGAAACATTCAGCAC
ATTGACATGATTTTCGAAGACGGCACATGTCCGACCTTGGATTACGTCCAGAAATTTATT
GGGGCTGCTGAATGTGTCATCAGCAAAGGTGGAAAAATTGCTGTTCATTGCAAAGCCGGA
TTGGGCAGAACAGGGTGTCTTATTGGAGCACATCTCATTTACACGCACGGCTTCACAGCG
AGTGAGTGTATAGCATACATGAGAATGATTCGTCCTGGCATGGTGGTCGGGCCCCAGCAG
CACTGGTTGTACTTGCACCAAAACGATTTCAGAGACTGGCGTCACACCATGTGCCTTGAT
AACAAGCCCGATCCATTCATTGGTGGTCTTTTCTCGTTGGTTCCGTACGACGACTTCAAA
GCGAGAATGAAACAAGAGGCAAGACAAAGAAGACTTCAGCAGCAACAGATGAATTCGTCG
TATGCGAGCCACCTTGACTCGTCCTTTAACACACCCACAAGAAGGAGAAAGATCAGTGGC
GCCTTGGCCTCAAAGATACAAAGTGTTGTACCGATGGAGTCGCCAGGACAGCCGAGAAAG
TATAAGGAGGCAGACTCCTCTGTTTTGCATGATGGCGAGCCAATGGAAGGCGTGGAAAAC
ACGTTTGATATGGTAGAAGAGGAGATCAACGCGGCGGATGGCGGAATTAACCACAGCTCT
CCAAAACGAGACGTAAGTGATTGGAAAGTATTGAGGTCCCTTTCGACAAACAGCACAAGC
CAGCCCTTGTCATTGACTAAGACAACCACCACCACCACGACAAGGACCGTGAGCACAACT
TTGAGCCTGTCGCCAACCACACCAAAAATCCCAAAGTCGCGTTCGAGCACGAAAATCTCC
TCTGGCATACTTCCGGGTAAAAACCAAAGAATTCACTCCGGCGGGATCAGAAAAGTGAGC
GGAAAAAAATTCTAA
>unitig186_22-mRNA-1 transcript offset:0 AED:0.44 eAED:0.44 QI:0|0|0|1|1|1|2|0|442
ATGTTTGCTTCTAAGACCTCACGAATTCTTCTCGATGATGTGACAGCTGATTTCAGGCCA
AATTCAGTGAATGTGATTATGGGTCCCTCAGGTGGCGGAAAGACGACATTTTTGAACTTC
TTAGCTTCCAGGCTTGGCAACTCTTCTTTTTCCAGCAAAGGACTGATTGTCTTGAACAAC
TGTCAAGAAGTCAGTCCCGCGAAGTTGTCTAAGTTATCCGCCTACGTGACACAGGTCGAT
AATTTGTTGATTCCCCAACTAACGGTGAGAGAGACACTATATTATCAGGCATGTTTGCGG
TTGCCTGCTTCGTGCCACCAAAGCATACCAATGTATCTCAACCAAATCATGAGACTGACT
GGGCTTATAGACTGTGCGGATACACCAATTGGTTCCGAGACCACAAAGGAATATCAGGTG
GAGAGAAAAGGAGAATGGAATGCCCGAGCACTTTCCGAGGACGACGCGATCGCAGGTTCA
GAAATCGACTTCAAGAGCATCAAAAGGCCAGAAATTCCTTGGTATGTGTTGTTCAAAGCA
GTGTGCAGTAGACAATTTGTTGTCTCGTTTCGTGCTATTGACATCTTGATGGCTCGTGTT
TGGACTGTGGTGGCGTTAGCATTGATTTACTCTTTGTTTTTTGCACCCTTGAAGAATAGT
CAGGAAGGCGTCAGCAATAGACTCGGACTCACGCAAAGTATTGCCAACCTTTACTTCTGT
GGGTTGGTTAACAATCTCTCAATATACCCTTCACAGAGAGACTTGTTCCATCAGGAGTAT
AAGGACAATACTTATGGAGTCGCCATATTCCAGTGCGCCTATTTCTTGGTGGAGTTACCA
TTTGAGATCATTCCGAGTGCATTTTTCTCGGCGATGGTCGTTTTTGTCATTGGTCTTCCG
AGAACGCCGGAAATGTTCTTCGCCATCTTCTTCTGCTCAGTCTTTTCGATCAATTGTGGA
GAAGCCGCAGGTATATTTTTCAACAGTCTCTTCAAGCACATGGGTTTGGTGACAAATCTC
CTCACAAACTTGTTCATAGTTGGAATTTTCATGGCCGGAACTATGTCGTTGCAGATGCCT
GAATTTTTCAAGGCTTGGAATTACATCAACCCGACAAAATACCTTGTGCAGATCTGTACT
AATATGGGTTTCAAGATCAAATTTCTCGTGTGCCGACGGCTTATGCTCATTGACACAGGA
AAGGCGGTCCTTGAACAGTACGGACTCGAGGCAGATCTTCGGGCGCTGTTTGGTGCTTTT
GTGGCGTGCTTGGTGATCTACAGGCTTATATCTGTGGCTACAGCGTACGTAAGAGTGAAA
TGGCTTTAG
>unitig186_23-mRNA-1 transcript offset:0 AED:0.45 eAED:0.45 QI:0|-1|0|1|-1|1|1|0|391
ATGAAGGAGATGACTCCCCTCCAAGCCAAGCAATTGCTATCAAGACAGGCCAAAAAGCCT
GAGAAGGCTTCGTTCAAGACCGACAAAGATTATAGAAAAGCTTTGAAAGAGAGCGAGGAG
AATGCACAGTGGGTTGTGAGAAACTATTTGAAAAGACTACAATTGAGCGGGAAAATACCA
AATCCTTACAAATTGCCTTACGTCTCCGAAAATATGCATGAGAAGGCTTTAGAGCTTCCC
AAATTGCACAACGTTCTACCCGGCTCGACTAAAGCGGCCGTTATGGAAACTGCCTACAAT
ATGACTTATATCGAGTGCATCCTCAAACCTGAGATTGAATATCTCTTGAATAAAAGGCAT
TACTTGGACAAGTATCAGGAAATAGTCAACACTAAAGGACCCACGAAAGTGCAGGTAAGA
AAAACTCTGGCTGGAATTATGCAAGCACATTTCATAAGGTCCCCGTTGAAAGACGAAAAA
CGGCTAGAAGAGCTCGCAATTGATGTGAAAAGACTGACCCGCGCGATACGTAGGCAGTTT
GTCTGGAATCTTGGTCTATCCCAGTCTGAGCATTTAACCGAGCGCAAAATTGGTGAGGGT
TATGCTGTGAGAGGCTCGAGGGGTTATTCGATGGATGAAGTTATGCATACAAGAGCGTAC
CTTGAAAACCTTGTCTCGCAAGAAGCTGAGTGGGAATACTCAATGAAAATCGAGGAATTG
AAGGCTAAGTATGGCCCCAACGCATTACAAGACAACAGAATCACAAGTCAATTGGACAAG
CTCCGTCAGCAGATGAAGCAAGGATGGTTTGAGCCTTTGGATATTGCATCGAAGGATATT
GACGACGAGGTAGAGCTGTTTTTTGTGAAATACAAAATCACTGATACAAGCCCTATTTGG
CAAAGAAGAGACGCCCTTCAAACTCGCATGGATGAGCGGTATGAAAAGACATCTCAGAAA
CTTGGCAAATTGATCAAGCTTTTGGAAAGGGATCAAGTGCATGCGCATTCGGATTTGTTT
CACCCTAGCACATCGAAAGGTTCCGCTACTGTTCGTGAAATGCCTGAGAGAGGTAGAATC
GGGACTGGAAAATCTTTGGGCGACTATCTCGAGGAGGTGGGGCTCAATGGCTACAAAATG
GGATACAAGTTCAGAAAAAAGCTCAACATAGCCTAA
>unitig186_25-mRNA-1 transcript offset:0 AED:0.44 eAED:0.44 QI:0|-1|0|1|-1|1|1|0|455
ATGTTTGGCGTCTTGGAGGTTACCGACAAGCTCTTGTCCAGCATCGCTCAGGAGGTTTTT
ACTGTACTTGTGGGACTTCCTTTGACAAATATGACCACATCACAATTCGGTAAGCTTGTG
TTTTATTCGCTTGCGGCCTTGATCTTTTTCGCGTGTCACTCTTACGCCCTCGTTTATCAA
TCGGTTGCTCTTCACGTGGCTGCAAATTCATACTCAAACGCGCTACTTGCTTTGTTGCTC
TCTAATCAATTCAGTGAACTCAAGGGCGCCGTCTTCAAGAAGTTCGAGCGGGAAGGCTTG
TTCCAAATCACCATGTCTGACCTTACCGAGCGGTTTCAGTTATCAATCATGCTATCTGTA
ATCGCGTTGCGAAATTTGTCTCAACTCAGCAGTACTCAGCTAGGTTTGATACCAAATAGT
TGGAAGTCCTGGAACAAGTGGTTCGGTGCTATTTTTGGCCCCACAGTCGTCGTTCTCGGA
AGTGAGATTATGGTGGACTGGGTTAAGCACTGTTACATAAACAAGTTCAACCTCATCAGG
CCGCGCATCTATGAGAACTTCTTGTTTGTTCTTAGCTCCGACTTCAAGGAGGTTTTCACA
GCAAACTCACAAGATCCTAAACTGCATGGTGCTTCCGATTACATCATATTGACGAAGCGA
ATTGGTCTCCCGATCATATCGCTAACAATCTGCTTTTTGAGAATGGCTCTCAAAGACCTA
AGGCTGTTCTTTTTGCCTTCGTCGGTACGCATGCTGGATGTCGTCTCCAGTCTCATTTTG
ATCATACTTGCGTTTATCGTTTTGCTGGTCATAAGGCTCTTATTGAGCTTGTGGCTTTTG
AAATGGGCAAGACGTATTAGACATTCACATGAAGCTTATCAAGATAGCCTTCGAACATCG
GCGACCGTGTCTTCCAAATCCTCCCAATCTACCGAACCACAACGGAAGAAACCCACCACA
TGCAAAGAAAATGTTTTCGTGTCGAAGGGTGATACAGATGTCTCAGCACAGCTTCATTCA
GATTTGCTGTCACACTGTCCGCCTTATTTAAGGGATTCTCGTATCGGCCTGCCACCGTTG
CAGGAAAATGAGGAGTTATCTAATGAGAGTCAACTTGCATCCCCGGCAGAGTCGGAAATT
GACTACTCATTCCTTCCGGGTGTCCCAAACACGGAATCCTCGTCCATCAACCCGAAGACA
CGGTCGTTCTTGTATGATTTTGGCGAAAATGTGCCGCCTACCCTCGAAGAAAAGCGAAAC
GCGCAGTTCTTTAAGAAAAAGGAATCCAACTCAGCCAAAGACGAAGTCAATTTCGATTCA
CTTCACAAGGTCCAGAGGTACGAAATGTCGAGTAAAAAAATTTGGTGA
>unitig186_27-mRNA-1 transcript offset:0 AED:0.42 eAED:0.42 QI:0|-1|0|1|-1|1|1|0|505
ATGCTACTAGATGGTACCGCTTTGATAGCCAATGCCATATACATTTATTTGATTCTGGTT
TTTGCATCGGTGTTGCTAGCGTCCGTTGTTTTGATTGCGCGTGGGTTTGTGAATAGAGGG
AGGGAATCTCAGCCGCTGCCCGAGGTGAAGTTGCACATTTTAGAATCAGAGCTCGTGAAT
GGCTCCAAAGCAAAGACTCAAGCCAATTCAGAATCCCCCAAAGCGCGTAGCTCACGCAAA
CTTACCACAGACTCGAATACTAAAAGTGTGGAACCACGGAGCTTGTTAACCCGCTGGATG
AGTCGCAAAGACCCCGTGACAGTCGTTGAAGAGCCGCCCCCACCTGCCGTTGAGCAAGAG
CCTTCTTCGATAACGATAAATGATAGCCAAAACGATACTCTGAGTATTGAGCCTCCGCCA
TCACCTCCACAACGCCCGAGCCTCAAATACTCAATTGAGCAATTATTGAACTTGAACACA
GACATCTCACAGGTACCTTTCGAGCCTAATGAAATCAGGCTCTCAGTTTTGTTGATAACA
AGTATACATTTGCCTCGCTCCAACATAATAAGCAAATACTCAATGGACCAAGAGATCGAG
CTTGTCCAAGTTTTGTTAAATGATCCACTCCTGTCCAGCAAATGTTTGGGTTTATTTCGC
TTAGTGTGTGCGGGAACTTCCAGCGAGCCATATACGAATGCTCAGCATTTTCACGGAGGA
TTTTGCGACATAATGGAATCCATTATCGATACATTGGACATCTACAGTTCCTCCTCATTG
ATACCCTCACTTCAACTCTCCCTTCTCGAAATGGCATTTACCTTCTTGTGGGAACATTGG
AATTGGGATCAGGGGTTTCGTTTAGCGATGACCGCAAAATTGGCTCGGGATACCGTGGTG
TCTGCCGGGGCTACCGCTGGTACAGTCACCATTCAGGAAGCTGTGGCACATGATTATGTC
GAGTCGGGAAAAAGCTCTGAGATGGTAGAGTATGAGTTGACCAAGCACGCGGAACCGGTC
ATCTTACTGGAGATGGCTGTTTTCAGGCTATTTTGCAATCTATACTTAGGTACACCTGTG
ATGTCCAAGTCGATACGAAATCGTTGCGTTTTCAAATTGAGTGGGGTATTCTACTGTTGT
GCGAGTCTGACAAAGTGCAATCTGCATGTTGAGCTACTGAGGCTTTTAGGCCAGGCCTTG
TGCTCAACCGAACGGGACAGTATCAAGGTGTTTTTCTATGAGGTTTTATTGAAATTGTTG
CAGCCACACTTGTTTTGCTGCATTGAGCCCGAAGACTTATTTTCTAATGGCTCTGTTATT
CAAAAACTAATTTTTCAGGGTCTTTGGACCGACCAACCTCAATCAGTTAGAGAGAAGGCG
GCCGATGTTGTGAGCGTGTTGAGCGAGCGATTCCACGAGATTGTATCATGGAACAAATCG
ATGAAATTTACGCACTTGAGCGATGAGCATGGCGCTGGGCATGCAGGGGCGCCTGGATCG
TGGCTGACGTTCAAGTGA
>unitig186_28-mRNA-1 transcript offset:0 AED:0.39 eAED:0.39 QI:0|-1|0|1|-1|1|1|0|651
ATGTCCGGCCTTGAAGTAGCTGCCGCTGCTGTTGTGGCCTCCCAATTGCTTGATGCCAAA
TACCACGTCTCTCAGGATCTCATTTTTATTCAGAAAATAGCAAGAAAGCTTATAGCATAT
GCCTATAATGTATACAGGGGCAGGGCCAGCTTTTGGTATGCCTTTGAAAAGTCTGCCCAC
AAGTACCCGAACAACAATGCTGTCTCATTTCCTCGTCCTAAGGCCTCCGCTCCAATGACC
AAGGATGCAGATGGATTTCCCGTTTACGATGATCAATTCATCGTGGAAACATACACTTAC
AAAGATTTGTATGATATGGTGTTGAGGTTCAGCTTTATGTTAAAAAACGATTACGGAATC
ACGTCGGAACATACAATTGGCATTGACTGCATGAACAAGCCATTGTTCATCATAATGTGG
TTGGCCCTATGGAACATAGGAGCCTTACCCGCATTTTTGAACTACAACACTAAGGGCAAG
CCCTTAGTTCACTGTATTGAAACCGCTGGTATTAGCCAAGTCTTTGTTGATCCCGACTGT
GCAGGTCCAATAAAAGAGACGGAGCAGAGTATTCGTGAAAGGCTTCCCAAAGTCAAGCTT
CATTACATCAATGAGGCTAATTTGCTTTCTGTCTTGTCTGACAAATCCAGACCACAGTAC
CGAGCGCCTGACGCCACAAGAAGGCCACATGACACAGATTCTTCCTGTTGTGCTCTCATT
TACACCTCTGGCACTACAGGGTTGCCGAAGCCTGCGATCGTATCATGGAAAAAAGCTTTC
ATGGCAGGTGGCTTTTTCGGAACCGTGATGAAGATCGATAAGAAGTCCAATGTCATGACT
GCGATGCCATTGTATCATTCCACTGCCGCAATGTTGGGTGTCTGTCCAGCCCTTTCTTCT
GGCGGTTGTGTGAGTGTGTGCCAAAAGTTCTCGGCGTCAACTTTCTGGACGCAAGCCAGA
TTGGTCAACGCGACACATGTTCAGTACGTTGGCGAGGTTTGTCGGTATTTGCTCAACGCA
AGTCATCACCCAGATCAAACCCGACATAGCGTGAAGATTGCGTACGGAAATGGATTGCGT
CGTGACATTTGGAAGGAGTTTAAAAGAAGATTCAACATCGAGGGTGTCGGAGAGTTCTAT
GCCTCTACGGAATCCCCTATTGCAACCACAAATTTACAGTTTGGTGACTTTGGTGTGGGA
GCTTGCAGAAAGTATGGCTCTTTGATCAATACTGTTTTAAGCTTTGCACAGGCTATCGTA
AAGATGAATCCTGATGACGAAAATGAGGTATGGAGGGACCCTTCGACGGGATTTTGTGTG
AGGGCTGGTACGAATGATCCAGGTGAGTTATTAATGAAGATAGTCAATCCCAAAAATGTT
GAAACCTCTTTCCAGGGCTATTACGGGAACCTGAAGGCAACAAACTCGAAAATCATCAGG
AATGTGTTCAAGAAAGGGGATGCCTGGTTTAGGTCCGGTGACTTGCTAAGAATGGATGAA
GATGGCTTGTTGTACTTCGTTGACAGATTAGGAGATACCTTCCGCTGGAAATCGGAGAAT
GTTTCAGCAACTGAAGTTGAAAATGAGCTCATGGGCTCAGGCGTCATAAAGCAGTCCGTT
GTTGTTGGAGTACAAGTCCCGAATCACGAAGGAAGAGCAGGCTTTGCGGTTATTGAGGCA
AAAGACGGTTTGAGTCATCGGGATGTCTTAGACAAGATTTATCAACACGTGAGCCGCAGC
TTGCCCAAATACGCCATCCCACAATTTGTCAAGATTGGAGAGCAATACATACAAGCATCT
CACAATCACAAGGTGCCAAAAAATCAGTTCAAGAATCAAAAGTTACCAAAGGGCGATGAC
GGCAAAGAGTTGATCTACTGGTTGAACAAGAACAGTTATGAAGAATTGACTGAAGAGTCG
TGGACCAAAATCATGAGTGGAGCCGCTAAGTTGTGA
>unitig186_30-mRNA-1 transcript offset:0 AED:0.45 eAED:0.45 QI:0|-1|0|1|-1|1|1|0|285
ATGGAGAAATTATTACAGTGGTCCATAGCACAACAAACCGGCGACAAGGATGCACAGGAA
AAAATAGGGCAGCCTGACCCAAAGATGTTGCTGCAACTTTTTGGGGGGCCCGATGAGCCC
ACGCTCATGAAACAGTCGATGATGGTAGTCAGTAACCCAGAGGCCACTGACGAGGACAAA
GAGGTGGCATTAGAAAACTTTGAGATGCTCATCGAAAACCTTGATAATGCTAACAATATT
GAAAACATGAAGCTCTGGCCTATGGTCATCGAGCAATTGTATAGCACGAACCAGACTTTC
CAAGTATTATCAGCCTCGATCGTTGCGATTGCCACGCAAAATAACCCTTCCAGCCAAGAC
GCTTTTGTCAAGCAAGACAGAGGTCTCAGCAAACTTATAGACCTCGCATCTAACACAAAT
ACCCCTGCAGAGGTGCACTTGAAGTCAACATTCGCGTTGGCAAGCGTGATTAGGAACAAT
GAGGACGCGGCCTCAAAGTTCATTGCGTCAGATGGGTTGGCGTGCCTCGAGTTGAAAAAC
AGTCTCAATGATAAGAAGGCTTTGGTGAGAAAGCTTTCGTTGATTTCGGCGGTTTTATCG
ACAGGCTCGAATGTACAAAGATCTGAGCAGATTCGCCATCTCAATTTGGTGGACCATCTC
ATCACAATTGTGCATCCCGACAGTCTGTCTGCTTGCATAGATAAAGCTCTCAATATCATA
CTGCAGCTCAAGACCCTCGATTACGGATTCTCTGATGACGAGCTTACGAAATTGAAGCAA
AGTATAGGGTCTATCCAGCCACTTGCTGATCAGCTTTCGCAAGAAGACTTGAAGCTGGTG
GGTGAGATCCTTGCATAG
>unitig186_33-mRNA-1 transcript offset:0 AED:0.44 eAED:0.44 QI:0|0|0|1|0|0.5|2|0|297
ATGTTCTACGAAACTGGGACTGGGCCACGGGCTTTGGAGGTTTCCAAAGACGACTTCATG
GATGACGAGTCTTTCACCCATCTTTGCGTTCTTTTGAGAACAGTCTCGTGGATACTAACG
TGGCTTCCATCAATGAGAAAGGTATCGGATTATGCTAGCAGTAACAGTGTGGACATTGAT
GTAAACTCCTTGAGGCATAGCTATACGGTGTTGGAGAATGGAAGAGCACCGAAATCTAGA
GCGGAAAAACCGTACCATGTCTGTTTGACACTCAATCTGACTACAATACGTGTCTTCGAT
GAGATGATTGCAACATTTGAAAGCATTCGAGGTAATGTTCTCATCGCATTGCGATACGAT
TTGAGATTGAAGGTGATGCACCATATCAATCAGTCATTCGAAGATAATCTCGCCTTGAGT
ACCGAGCCGGCTGACTCCGATCCCTTCATAAGTCTGTTGAATAAGGAGATTTACTTTACG
GGAACGCGAATGGGCGAGATGTTAGATTCATCCGAGCAAAAATTTGTTTACATGGGCCTA
CCATCACACCCGAGCATTTGTGAAGGGGAGCGAGCATGTTTCCATTATAAATCGAATGGA
ATCAAGCGTATCGTCTTGAATATATTCACAACCCAGCAAATGCTTCGAAGCGTTATGGAC
AAAGACGAAAAAGTCGACTTTAGTGACGCATCACGATTTTATGATATGTTCACTTTAAGC
GAGCACAATCTCTTGCAGAAAGTCACACAGGAGTCACTTCCATACTCCAAGTCGGAGATT
TTGAACCTATTAAGGTTGATCTACAGCGAGAAACTCAAAAGCGCTAGCGTTACTTCCTTT
AACAAATCCAGGTACAGCGAGCTTGTCAAAAAAGTGAACGAGGCGCTCAAATAG
>unitig186_36-mRNA-1 transcript offset:0 AED:0.35 eAED:0.35 QI:0|-1|0|1|-1|1|1|0|978
ATGTTGCAGAAGAAAAGACTTTCCACAGGTCTCACGGCGACACAGAAAGTGTTTGTTCGG
TCGAGAAATGGTGGATGTACAAAAATTGTTCGCGAGCATTATCTTCGTAAGGACATCCCA
TGCTACTCGAGACTCTGTAACAAATGTATCAGCGAGGTGAAGCCAGATGCACAGGGCAAC
CTTCCGGAGTTCATTTTACTGGACCTGCCACACGAGCTTAAGTCTGGCGGCAAGCACTAT
GTTGTTCTCGACACCAATGTGATCTTGCACGCAATCGATTTGTTGGAACATGTGGACTGT
TTTTATGATGTGATTATCCCACAGGTTGTGCTTGAGGAGGTGAAAAACAGATCTTTCCCC
ATATATCAAAGAGTACGTTCGCTCGTCAAAGCAGCCGATAAGCGGTTTGTTGTGTTTCAT
AACGAGTTCCATGAAGAAACGTTTGTGCAAAGGAAAAAAGATGAGTCGATCAACGATAGA
AATGATAGGGCCATCCGTAGGTGCGCCGCTTGGTACAGGCAACATTTGAACGATAGCAAC
TCGAAAACACCCATCAATGTGATATTAGTGTGTAACGACCGAGACAACAGGGACAAAGCA
CGCAAGGACGGCACCGACGCCCGAACTTTGGTGGAGTACGTCGAGAGTTTGACAAACGGT
GATCAACTCAAAGACTTGATTCCCAATGAGCATGAGTCCTTTGACAAGAACGTCGCGGAG
ATTTCTTTTCCAGAATACTACACGAATTCCAGAACGATGGCGGGCATCAAGAACGGCACA
TTGTATCAAGGCATGTTGAACATCTCCACCTACAACTTTTTGGAGGGGACGGTTCTGACG
CCTGCGTTCAAGAAGCCTCTTTTGATTGTTGGAACCAAAAACTTGAACAGAGCTTTCAAC
AGCGACTCGGTGATTGTCGAACTTCTTCCGCGCGACAAGTGGAGAGAGCCTTCTTCGACT
ATCATTGAGGAGGAGGCAATCGGCGCAAACGACAATGCGGATGAGGACTATCAGGAGAAT
ATCATCTCAGACAAAGAGCGGCGCATGTTGGCAGCTGAGGCCGTGAAAGCCAGCTCTGCC
TCGGAAGAAAAGCGCTTGCAGCCAACGGCTAGAGTGGTCAGCATTGTGAGGAGATCCTGG
AGATACTATGTTGGCCAGGTCGCACCTTCTTCTGTCTCCGTTGAGGATGATGCAGGTAAT
TCATCAAAGACCTGTTTTGTTATTTTGATGGACAAAGTGTTGCCCAAAATCAGAATCAAA
ACGAGAAAGGCGAAGGATCTTTTAGGTCAAAGAATTGTTGTGACAGTTGACTCGTGGCCC
TCGAACTCTAAATACCCTCAGGGCCATTTCGTTCGAAGCCTAGGTCCAATCGAAGGTATT
GAGGCCGAGAGAGAAGCTTTGCTTTTGGAGCATGATGTTGAGTACAGACCGTTTTCGAAA
GCTGTGTTGGATTGCTTGCCTAAGGAAGGCGAAAATTGGGTCGTTCCTGAAAATTTGGAC
AATGGTGACGAGCAGTTAAAGAAGAGAGTCGACTTGCGAGACAAACTCGTCTGTTCCATT
GACCCTGTAGGAGCTCAAGATATTGACGACGCGTTACATGCGAAGCAGTTGCCGAATGGT
CATTTTGAAGTCGGTGTTCATATTGCCGATGTCACGCATTTTGTCAAGGCAAACACGGCT
TTGGACCACGAAGGTGCATCAAGAGGTACATCGGTATATTTGGTGGACAAAAGAATCGAC
ATGTTGCCGATGTTATTGGGTACCAATTTGTGTTCTTTGAAGCCATATGTCGACAGATTC
GCTTTCTCTGTGATCTGGGAGCTTGATGAAAACGCGGACATTGTCAATGTCAATTATATG
AAATCGATTATAAAGTCGAGAGAGGCATTCTCTTACGAACAAGCACAGTTGCGTGTCGAC
GATCCAAACCAAAACGACGACTTGACTCAGTCCATCAGAATCTTGCTACAATTATCAAAG
AAGTTGAAGCAGAAGAGATTGGATGCAGGTGCATTGAACCTCTCGTCTCCTGAAGTCAAG
GTGCACATGGATAGTGAGACGTCTGATCCAGGTGAGGTGGAGATCAAGAAGTTGTTGGAA
ACAAACTCGCTTGTGGAAGAGTTTATGTTGCTTGCTAATATTTCTGTGGCCCGCAAAATT
TACGATGCATATCCACAAACAGCAATGTTGAGAAGGCACGCGGCTCCACCAGCTACCAAC
TTCGAAGCCCTCAATGAGATCTTGCGTGTCAGAAAGCCCGGGATGTCCATCTCGTTGGAG
TCCTCGCGTGCGCTTGCTGACTCCCTCGACCGCTGTGTGGATGAAAAGGATCCATACTTC
AACACGCTTATTAGAATCATGTCGACGAGGTGTATGATGGCGGCCGAATATTTCTCATCT
GGTGTATACGGATATCCGGATTATAGGCATTATGGTTTGGCGGTGGATATCTACACACAC
TTCACATCGCCTATCAGAAGATACTGTGATGTTGTGGCTCACAGACAGCTTGCGGGAGCG
ATAGGCTACGAGATGTTGGACTTGAGTCACAGAGACAAGAATAAGATGGAACTCATTACC
AAAAACATCAACAGGAGACACAGGAATGCTCAGTTTGCGGGCAGATCCAGTATCGAATAC
TATGTTGGGCAGGTGATGAGAAATAACGAGTCCTCGCAAGAGGGTTATGTAATTAAGTGT
TTCAACAACGGTCTCGTCGTTCTTGTGCCTAAATTTGGAGTTGAAGGTTTGATTAAGCTC
GAGATGTTGGGTGATGTCAGCTCTGCTGAGTTTGACGAAGAGAAATACGAGTTGAAGTTC
GTTGATCACAAGGGAAAGAAAAGAGTCGTGGGCGTGTTTGACAAGCTTCAGGTGGAAGTG
AAGTCAGTCAAGGAGGAGGTTAGTGGTAAGAGAAAAGCTCAATTGCTTCTCGCATAG
>unitig186_38-mRNA-1 transcript offset:0 AED:0.02 eAED:0.02 QI:0|-1|0|1|-1|1|1|0|138
ATGAATACCTCGAATGATACTGGGAGCTCGCAAACAATTACCGCTACCTTCGGTGCCGAT
AATTTCGAATTTCATAGAATCACGTTTACCGACAAAGTCATTCTTAATGTCATGGTGAAC
GGTGCTATGGACACTTCGTTTGACATACCTTTGCTCACTCTGTCCACAATAAACAGAAGC
CTAGATCAAGAGGATAGTCTTGGGCCCGAACCTGTGGTGCTTATGGGCGATCCCAACAAC
TTGAAGCTACAAGTGATTGCCAGTCAGATCGGCAAGGTCGCTGCTCAGCTGAAAGAACCC
AAAAACGTTATTTTGAGCATTGCATCACGGTGGTTTGGAAAGCCAGACGAAACTAACGAT
GGTGACTTTGAAAAGCTTGTGTTTGTGCTACAGCATATAAAGAGCTTGCTTGCGTAA
>unitig186_42-mRNA-1 transcript offset:0 AED:0.35 eAED:0.37 QI:0|0|0|1|1|1|2|0|1169
ATGGCTTTTCCTTTAGAACCAACACAACTTAGAGCACAGCAACGGGCGTTCTACTTGGCG
ACTTGCGAAAATGATCATGAATCAACAAGACGAATCATAAAACCGCTAAGTCTGGGCCTT
TATTACGAGAGTTGCAACGAGAAGTACTTCTGTGACTACCGACCCTCGAGCCCACCAATA
CCTATTGATTTGCCGGAAACTACATCAAGAGGCACACTTACAACACCCGTGGTTCAAAAT
AAGCGGCAAAGCTCACGAGCTAATACACGGGCTGCTCACACGCGGAGAAAACTGAAGATG
TCCACCACGTCAAAAATAAAGGAACTGCCGGCCGAAGACATACCTCAAGCAGAACTTTTG
GATTTCCGAAGACCATCTGTCTCTGCCGAGTCACTAGAGTCTTCAAAGACTACCAAGAAA
CAAACCAGCAAGATCAATCCTCTTTCTAGGCTTTTTGTTAAAAGCGATAAGCTGAAAATC
CAGAGAAGTGACTCCGAAAGCACAATTCTGCGATCGTCATTGAGCATACCAGCCGAGTCG
ATCATGGCTTCTACTATATCGGCGCAAACTGTTGACAGATTCGAGGATTTTTCTGATAGT
GAACCGTCTGTCAATGAGATTCTTACTGATGAAAACTACATTAGCGAGGATATCGAAACT
CTTGATCACCATGACACCAGTAACATGGGAACAGACGACGATGATTCACTAATCTCGGCC
TTCACAGATATAGAGGCCGACTCTATGATTGAGGGTAGCTCAAACCTCATGTATGACTAC
ACCGTTCCGAAAACTTCTGTTTTGCGTAGTGACGCCGAAACGAAGCAGCGCCAAAAGTTG
AAGAACGAGCAATTGGCACACAGCAAAAAAGCAAGCAGTGTGAACGGGATCTCCCAGAAG
AGCAAGGGAGATTTGGATGTTGAGACTTCGGGGAAACACACGCCATCTTTGCGCCCGCGA
GAGTCATTTACCTTCTCAAAAATACTCGACTGTTTGCCAAAGAAGAAAGGCGGCCTCACC
TCGAACTTGAGCCAAATCATACAAACGAGACACACCTCCTCAAATGCTAATCCTTTAACA
TACTTCTCGTACAATGAGGCAAACTGCGCCGAAGGGTCTCGAAAAGCAGAGGTCAGCATT
TTCGTGCCACCAAGCACGGCACCAGTGCTCGAAAAACTTCTGATTACGGGAAATATGTCG
GTATTTGATTGCATTGGATACGTGCTACTAAAAATTTGTGAAACAAATGGCGAAAGGCAA
TTAAGTGATACAGGCTTTTCCAAGAATCCAAACCACTGGAGATTAGAGCTCACTGACGAA
GATGGAGAGCTTTATGATTCCAATTTTGGAATTTTAGATCGCACGCGTCTAATGGCATCC
TATAATTGCCCAAAGTATTTGGCTTTGTGTAAGGCCAATGACACGCAAGAAATCACATCG
AACGAAAAACAGTCCCCGCTTCCCCTCGAATTCAAACAAAATCTCGACCTTCATGAAGAG
CGTGCTCGCAACGGAAAAGAAACTGAGCGTAAAGGTATGCTCGCCACGGAAAACTGGGAA
CACGCCGCCACTGGGGGAAATAGTATTGAGGTGAAAGTCAAAAATATTCCATCAACGAGT
AAAGTCATCAGCTTTTTCGTGGCTTCAGAAATGCTCGTCGGAGATTTGCTAGACTTGATT
TGCAAGCAATATCAAGTCGACCCCGCCAAATTCAGGCTCTCCGGCTTTCTTAAGCTCCTT
GGAACGAACACCCTGAATGCATCGTTGTTGACAGACAGCAGAAGACATGAAGAAGGACGA
ACGTTGGCTTTGCAAAATACAGATAAACTTGCTGACACGCATGTGGACTTTTTCAAATTG
GATCCAATCATAAAAATTCCGGTAAGATCAATGTTGGACGTGAAGTCCAGGCGTGGCTCA
TTTAAAGAAGCAGGCATCACTCCCAATTCCTCAGCTTTCATACAGGCTGGAATCACGCCG
CCCGTGACTCAGGTTGAAACCAACGATGACCAATCTGCAAGTAACACCCGTATTGAAGAG
GCGATGAATGAGACTCACACCCCGCAAGCAATGAAGCAAACACCATCCGCTGCTATGAAA
GCGTCGCACGGTTTAAATGCCAATTTGATTATTGACAACTTGATTAGCGGAAAAAGTAAT
CAGCTCCCAACCAGCTTGAGCACATTTTATTGCAAATGGAGAGTCTTCAGAAAGAAAGCC
CCACTTATTTATCGAATTGAAAAATCCCTCATTATTGATGGTGACTATATTCACTTAGCA
CCAACAGATGATACAAATTGGAAATCGACGTTTCATGACAACTCCTTTTCAGGCGCAAGT
CAGAGCGGGAACCATCACCACCATCATTACTTGCACCATTATAACTATTCCAAATACTAC
AACGACACTATGCTCAAAACAAGTTCGTTCCATATATCGCAAATCGTCAAGCTCAAGCTG
TACAAGGAGAGCAAGAGCCCCACCCACTTTAAGATTGTCATTAAGAAGGAGGGCGAGTCA
GGGGGTAAGGAGACAGTGATAAAGAAGAAGTACGACCTCGAAGCGGAGACTATCGCGCAA
TGTGATGAAATCTTCGAAAAGATCAGATGGGCGCTACAATTGTACAACGCATCCACCAAA
TCGCCTGGATGGGGTCTTCGCGCAGGCTTGCACCGGCTCCAGCTTCCTCATCACACTGCA
CATATTCCTAGCCATGTCCCGCTTATGGCTCTTTCGCTGAACTGGAAAGCACTCAGCTCC
AAACTCCAGCCCGGGAAAGTGGCGGAGGTCAAGACAAAAACCGCAAATATACAAAGAAAG
CGCAAGTATCAGAGCAAAAATGCCTCGGATATCAGAAAAGCACATGGAGTAATTACCCCG
GCTCCGACCAGACACCTCACGCCTCTTGAATTTGCACTATGGACATCTCCTTCACATTCT
AAATTCAGGGTGGAACCTGGTAATGCCAAAATTCAGGTAGACTATGCAGACAAGAAGAAA
CGTGCGCCCGGGAAATTCGTGGCGATTGATTGTGAGTTTGTAGGTGTTGGACCCGGGGAC
GAATCGGCGCTCGCACGAGTCTCGATAGTAAATTACTTTGGCGTGGAGCTACTAGATACA
TACGTTAAGCCGGAAGGGCGTGTCACGAATTGGCGGACTTGGGTTTCAGGAGTGACCCCA
CAGCACATGCATAGTGCTATATCGTTCAACGAGGCGAGGAAAAAGGTGGGAGAGATCATA
AGCGATAGAATTGTGGTAGGTCACGCGGTGCATAATGACTTAAGTTGTCTCAACATCTCG
GTGCCAAAGCACCGGATCAGAGATACTTCAAGGTTTCCGGATTTCAAGAAGCTGAATGGG
GGAAAGACGCCAGCGCTAAAGAAACTATGCTTGGTGCTTTTAGGCATTGATATCCAAAAT
GGCCAGCACTCCTCAGTGGAAGACGCACAAGCTACCATGGCGATCTTCCGACTTCATCAA
AAAGCAATGGAGGGCCATTTCGCCCGATGA
>unitig186_44-mRNA-1 transcript offset:0 AED:0.30 eAED:0.30 QI:0|0|0|1|1|1|2|0|316
ATGGGTGCTGCTTACACAATCCTCGGTAGATCCGTGCAACCTAACATCTTGGCCCTTGCC
ACATTGGGGTCTGTTGTCTTCGTTGTCGCTCCAAAGCCATGGGGTCCAGCCAAGCCTGTG
CACCCTCCTATCAACGCTGCCTCCCCCGAAGAGGAGAAGTTCCGAGTGTTGGTGATCTCC
TCCCGTGGTGTCACTTACAGGCATCGCCACTTGATCAATGACTTGACGCAATTGATGCCT
CACGCCAGAAAAGAGCCTAAATTCGACTCGAAAAAAAATTTGTGGCAGCTCAATGAAGTT
GCTGAATTATACAACTGCAACAACATCTTTTTTTTCGAGGCGAGAAAACACCAGGATCTT
TATCTCTGGATCTCCAAGCCACCTAATGGCCCCACGTTGAAATTCTACGTACAAAACATG
CACACATTGGACGAGCTCAACTTCACCGGAAACTGCTTAAAGGGATCTAGGCCCATTCTC
AGTTTCGACAAGAGTTTCACCGATTCGGCTCACCACGAGCTCATTAGGGAAATGTTTACC
CACACCTTCGGCGTTCCACCCAACGCCAGAAAGTCCAAGCCATTCGTTGACCACGTGATG
ACCTTCTCGATTGTCGACAACAAAATTTGGGTTAGAAACTACCAGATCTCCGAAACAGAG
CAGCTTAAGGAGACCGAGGCCTCAAACTTGGACGCAGAATCCTTGTCGTTGGTCGAGATT
GGCCCCCGTTTCGTCATGACTTTGATCACGATCTTAGAAGGCTCGTTCTCTGGTCCTAAG
ATCTACGAGAACAAGCAGTACGTGTCGCCAAACTTTGCCAGAGCGCAAGTCAAACAGCAA
GCTGCCGAGCTGGCCCGTGCTCGTGCCAACGCTGCCGTCGACAGAAAAGTCAAGTTGAGA
GACCAGGTCTTGAAGGTGGACCCATTGTCGAACGCCAATTTGTTCAAGTAG
>unitig186_29-mRNA-1 transcript offset:0 AED:0.00 eAED:0.00 QI:0|-1|0|1|-1|1|1|0|417
ATGTCTTTATCTAACAAATTGTCTGTGAAAGACTTGGACCTCGCTAACAAGAGAGTCTTC
ATCAGAGTCGACTTCAACGTCCCTCTTGACGGAACCACCATCACCAACAACCAGAGAATT
GTTGCTGCTTTGCCAACCATCAAATACGTCTTGGAGCAGAAGCCAAAGGCCGTCATCTTG
GCTTCCCACTTGGGCAGACCAAACGGTGAGAGAGTTGAGAAGTACTCGTTGGCTCCAGTT
GCCAAGGAATTGCAGTCCTTGTTGTCTGACCAGAAGGTCACATTCTTGAACGACAGCGTT
GGACCTGAGGTCGAGAAGGCTGTCAACAGCGCCTCTCAGGGCGAGGTGTTCTTGTTGGAG
AACTTGCGTTACCACATCGAGGAGGAAGGCTCCAAGAAGGTCGACGGCAACAAGGTCAAG
GCTTCCAAGGAGGATGTCGAGAAGTTCAGACAAGGATTGACCGCCTTAGCCGACGTCTAC
GTCAACGACGCTTTCGGTACTGCCCACAGAGCCCACTCTTCTATGGTTGGTCTTGACTTG
CCTCAGAAGGCTGCCGGTTTCTTGATGGCCAAGGAGTTGGAGTACTTCGCCAAGGCCTTG
GAGAACCCTACCAGACCATTCTTGGCCATCTTGGGTGGTGCCAAGGTCTCCGACAAGATT
CAGTTGATTGACAACTTGTTGGACAAGGTCGACATCTTGATCGTCGGTGGTGGTATGGCT
TTCACCTTCAAGAAGGTTTTGGACAACATGCCAATTGGTACTTCTCTTTTCGACGAGGCC
GGCTCCAAGAACGTCGAGAACTTGATTGCCAAGGCTAAGAAGAACAACGTCGAGATTGTC
TTGCCCGTTGACTTTGTCACTGCTGACGACTTCAACAAGGATGCCAACACTGGTGTTGCC
ACCCAAGAGGAGGGTATCCCAGACGGATGGATGGGTCTTGATGCCGGTCCAAAGTCCAGA
GAACTCTTCGCTGAGGCTGTTGCTAAGGCCAAGACCATTGTCTGGAACGGCCCACCAGGT
GTTTTCGAGTTTGAGAAATTCGCTCAGGGCACCAAGTCCTTGTTGGACGCTGCCGTCAAG
TCCGCCGAGGCCGGCAACACCGTCATCATTGGCGGTGGTGACACTGCCACTGTTGCCAAG
AAGTTCGGCGTCGTCGAGAAGTTGTCTCACGTCTCCACTGGTGGTGGTGCCTCCTTGGAG
TTGTTGGAGGGTAAGGAGTTGCCAGGTGTCGTTGCCATTTCTGACAAGCAGTAA
>unitig186_31-mRNA-1 transcript offset:0 AED:0.01 eAED:0.01 QI:0|-1|0|1|-1|1|1|0|458
ATGAGCTCTGATGACGAATCGCTGGACACCGGACTACGGCTGACGCCGCAAAATCAGAGT
ACAAGTGGACACAATGCCTTTCTTAAGGACCCTTATTCTCGCATTAGCCAAGTTTTGCCG
TCGTCACCCATCCAAAACAGGTCAGTGTGTAACTCGAGTCATGAGGTTTCTCGTGATCCA
CTTGCACCCATCGAAGAAACGTCTAATGTCAGCCCCAACATCAGCTTTTCAAAGATTTCA
GTTGTTCAGGGTCCGGAAGTCCAGAAATCTCCGAGTGCCATCTCGTCAGTGCCCGGAAAT
GGCAACATGAAGCGTGCGCTGTATTTACTTGACGAAATGTCAGATTCAATCGAATACAGT
TCGCCAATGAAATCTCCTCCTTCGACCAAACCTAAAAAGAAAGCCAAAACGAAAGCTTCA
GAAACGGATGCGCGGTCCAATAAGGCTTGGAAGGATGCCAATAAGGTCGTGAGGCGGAAG
CAAGATATCATGACTGAAATGGTCATGGAAATCGCATTTTGTCTCGATAAAAAGTTGAGA
ACCGAATTCTTCACGAATATCTTTCTTTTACCTTCTGTCAGAAATTCTTATCTTGAGATA
CCATTGATCTCGTGGAAGCGAAGGGTTTCTGCGCGGTATAACAAGGAAGAAGATTTTTTT
GTGCCTTGTGACTTGACAGAGCAGACAGAAAAAGTATTGATCTTGTTCTATGAGCCTGAC
GAGTTGATTGAAAAGCTCAAGAATGGAGTTGTTGAAACTCATATAGATCACGCGAAGCGC
AGAGCGAGATCTGAGGATCCCCTGAAAGAATACTTCGTGCTCATCATGGTACCAAATTTC
AGTACTTACTTGCGTAAGTTGGAAACCAACGAAAACAGGCAGTATCGGGCGAAAACGCTT
CAGCGACTAAATCGAACTCCGCTGTCTTCGAGGCCAAGCAACGAAATAACGATGACGGTT
GCCCAAGCACTGAAGCTATTAGTCGAGAGCGAAGTTCGATTGGGGGTGAACATTTTCACG
ACAAAAACCGTCGAGGAGAGCATAGAGTGGTTACACTCATTCACCTACACTATCGGTAGT
TCGATCTACGATAAATATGAAAGAAACCCGGACTTCTCTGCAATAGGTACCATTAAACTG
GGGGCAAATCCAAAAGGCACCTTTCTTGAAATGGTGAAGAAATTCAACTTGATGACAGAG
CCAAAGGCTGAAAACTTGTACCAGTACTACGCTTCTCCATTGAGCTTATACAAAAGACTT
GTCGAGACTGGTGAGCTCGGGGCTGTGAAAGGAAGAAATGTTGTTCCGCCTTCAGTAAAC
AAAATGATGAAAAGTGTTTTCACATCCAAGGATCCAAATGCTGTGATCACGGATTGA
>unitig186_35-mRNA-1 transcript offset:0 AED:0.34 eAED:0.39 QI:0|0|0|1|1|1|2|0|602
ATGTATAGCTCCCAGAACCTAGATCTTTCACAAAGTTCCCGGGCATCGGGAAGTCTGCGA
GACCCCGGCGAAAAGTTTAACGGGCTACCGGCAAATGAGCATTTCCAGTTCCCACCGCAG
CGCCAGTCGACACATCAACATGCCCTCAACAGTGGCCCGATTTCGGCTCCTGCCGTGGCC
TACCACAGCGAAGACTATTTTAGCTGGAGTCTACATTCAAATGATTTGGTTCATCATGAC
AATGAGCAGGAACAGGGAGTTGCACATCACTCCCGGCATCATGTGCCGCCACAGAAAGCA
CACGCAGCACGCAGATACTCGAGCAACAAAATACGACATCGCTCAAACTTGTCTCACACT
TACACGGACGAGCCGAGTCCACCCGTACCTGACTCTTTGTTTGCAAGACCCGACCATGCA
TATGATTTAGAGCTGGATCTCCCGGGTACACCGAATAAGACGGGGACGATTGGCAATCAT
CAGTGTAAACCCAAGCCGAAAACAGGCAAGAAACCGGGCTTTTTTCTCAAACTAGATGAT
TTGACGCCTGCTCACTCGCCGCTACACAAAGTTCAGCATCAGCATAGAGCATTCTTGGGC
CCTCTGTCCGATCCTAACCACGGATCTGCGTATGATAAAATCGAGTTTTTCGAGTCGGAG
GGCTATCAGCAAAGCGGTGCTGGCGACATTGGCCAAGCGCATAATATAACGCCGCTCATG
TTTCCCCCAAATTTAGAGGATTTGGGATATTTTGGCCAGTTTGATCAGGCTGAAAGCTCC
TCTTTGAGAGAAAGTGATCCAATTCCAGGCGGGTACTTGAACGTTACTTCCAAAATTCAT
GATCCGCTCGGGCATTCAGGTACAAGCGGGAACAACAGTGACATCGACAGCTATTTGAAC
TTTCAGGTAGATGACTATACCGCGACGCAGAATTTCGACAAGAACCAGTATCATACCGAT
ATTCGAGACTATACAGAGGAGATGGAGAATACCAAAGTTGAAGCCCATTTCACGCCAATT
TCGGGATATCAAGACCATGATTTTCAACAAGGCTTCGATGAACGGTCCGACACACACGCT
GGGCCAAAATTTGATCATGGCAAACACACACATGCTCATTACGCCAACTCGTATGGAACT
TCCGAACATGGGCATCAGATTGAGTCGAAGGAAAACTTACTTCATAACGGAGCTTTGACG
CGTCAATCAGCAGATGGCGGTGATACATTTGATCATCCGCCTATCGAGGATTATCCTTAT
GAGGATTCGCAATCTTATAAAGATGCAAACACTAGCAATGCTCTTGAAGATGGTGATTCA
CCTTCGGACTCTCAAATGGCGGGACAACAGGTAGAGTCGTCTGATACTGATCAGTTAGGA
TCGGCAGAGAAAAAAGTCGCGGCGAAGAAAAGAAAGGGCGTGAAGGGCATTGTTTGCTCG
GTGTGCGGCAAACTCATTGTTCGAGACTTCAGTCGTCATTTGCGTATACACGATGAGGCA
GGAAGATTTCAATGCATTTTTCCACCTGGTTATTGCAAACACAAGTCTCGAAAATTCAAC
CGTCCCTATGATTACAAAAAGCATTTACTTAACGTCCATTTCAAATTTGATGAGTCTTCA
GCAAAGCTTCTACCGAACTTGACCGAGAAACTCAATGTTCGCGGACAATGCAATGCATGT
GGTCAAAGGTTTGTGGCCAATGAGTGGTTGGAGGGCCATATTCTCACTTCAGATCGCACA
ATGAAGTGCTACGAATTACAGCGCATTGAAGATTTACACAAATCGGATCAGGAAGGAAAA
GATTTCTGA
>unitig186_37-mRNA-1 transcript offset:0 AED:0.47 eAED:0.47 QI:0|-1|0|1|-1|1|1|0|202
ATGACGAAGTTTGCCTCAGTGCCAGACGCTATAGAAGCCTTCAAGAAAGGAGAATTTCTC
GTGGTCATGGACGACGAGTCTCGTGAAAACGAGGGAGACTTGATAATTGCCGCCGAGAAA
ATCACCCAGGAGCAGATGGCGTTTCTCGTGCGCCATTCATCCGGCTACGTCTGCTGCCCA
CTTTCAACGGAAAGAGCGGACGAGCTTGATTTGCAGCCCATGTTGAAAGACAGAACTGAT
AGACATGGCACGGCATACACAGTCACTTGCGATTTTGCGAATGGCACAACCACGGGAATT
TCCGCCCATGACAGGGCATTGACTGCCAGACTGTTGGCTGCTTCCACGAGTAAGCCCGAT
GATTTCATCCGGCCTGGTCATATTTTGCCCTTGCGTGCTGTTCCAGGCCTTCTTAGAGCA
AGAAGAGGCCACACTGAGGCCAGTGTACAAATGTGTGAGTTGGCTGGATTGGCGCCCGCT
GCCGTCATTTGCGAGTTGGTGAGAGACGAGGACGGTTTGATGATGAGATTGGATGACTGT
GAAAAGTTTGCTGAAAAATTCGGCATCAAGCTCGTCACAATCGAGCAGATCGTTAACCAC
CTTCCATAG
>unitig186_39-mRNA-1 transcript offset:0 AED:0.45 eAED:0.45 QI:0|0|0|1|1|1|2|0|400
ATGACAGAACCCGTTGACATTCTGAAGCTCAATATTAAAAGTGAAGCTTCGCAGGAACAA
AAAGTCACGCCATGGGAAGTCGCAGCTGCCGTGGACGAAAATGGACTCTCACAAGGTATC
GACTACAATAAGCTTGTGGAAACGTTTGGCACGAGGTTGATCACCCCAGACACGTTGGCC
CGGTTTACCGAAGTCACGGGCCACGAGCCACACCCGTTTTTGAAAAGAGGCGTGTTTTTC
TCCGAAAGAGACTTGGGCAAGATCTTGGACTTGTATGAGCACGGCGAGCCCTTTTTCTTA
TACACCGGCAGAGGCCCTTCCTCGGACTCCTTGCACTTGGGCCACATGATCCCCTTCATC
TTTACAAAGTGGTTGCAGGATGTGTTTGACGTGCCGTTGGTCATTGAGTTGACTGATGAC
GAAAAATTTTTGTTCAAGCAAAAATTGACTATCGAAGATGTCAAGAGATTCGCTAAGGAG
AACTGTAAAGACATCATCGCCGTGGGCTTTAAACCAGAGAACACTTTCATTTTCTCTGAT
TTGGAATACATGAACCCAGCCTTCTACGAGAACATCGTCAGAACATCGAGACAAATCACC
ACTTCTACGGCCAAGGCCGTCTTTGGCTTCCAGGACATGGACTGTATCGGCAAATTGCAT
TTCGCCAGTGTCCAAATTGCAACTGCGTTTCCCTCGTCTTTCCCTGAGGTTTTGGGCTTG
CCACCAAAGACGCCCTGCTTGATTCCATGTGCCATTGACCAAGACCCATACTTTAGAGTG
TGCAGAGATGTGGCGGACAAGTTGAAGTTTGCCAAGCCTTCCTTGATTCACGCCAAGTTC
TTCCCTGCTTTGCAAGGTGCCTCCACTAAGATGTCTGCCAGTAGAGCAACGTTGGAGGAG
CACAGAGAATTGGGTGGCAACATTGAAGTTGACGTAGCCTATCAGTACCTCTCATTTTTC
AGTTACGATGACGAAAAGTTGGACCAATTGGCCACTGCCTACAAGAAGGGCGAGCTTTTA
TCCTCCGAGATGAAGAAGGAGTGCATTGAAGTGCTCCAGGAGTATGTTGCTGCATACCAG
GAGAGAAGACTGAAGGTAGATCAAACCGTGCTCGAGTCCTTTATGAAGCCCCATAAGTTG
ACTAGCGGGTTAACTGAGAGAAAGGTTCCTGCTAAGGAGAGAGTAAAGAAGTCCAAGAAG
TAG
>unitig186_40-mRNA-1 transcript offset:0 AED:0.02 eAED:0.02 QI:0|1|1|1|1|1|2|0|136
ATGGCTAAATTCATCAAGTCCGGTAAAGTTGCTATTGTCACCCGTGGTCGTTTCGCTGGT
AAGAAGGTCGTCGTTGTGAGACCACACGATGACGGTACCAAGTCTCACTCTTTCTCCCAC
GCCATTGTTGTTGGTGTCGAGAGAGCTCCATTGAAGGTCACCAAGGCTCACAGCGCTAAG
CAGCTCGCCAAGAGAACCAAGGTGAAGCCTTTTGTCAAGTTGGTCAACTACAACCACATG
ATGCCAACCAGATACTCCTTGGACGTTGAGTCTTTCAAGAACGCTGTCACCCCAGAGACC
TTGAAGGAGCCAACCCAGAAGGAGGAGGCCAAGAAGGTTGTCAGAAAGGCCTTGGAGGAG
AAGCACCAGGCCGGTAAGAACAAGTGGTTCTTCTCTAAACTCCACTTCTAA
>unitig186_41-mRNA-1 transcript offset:0 AED:0.37 eAED:0.37 QI:0|-1|0|1|-1|1|1|0|1019
ATGTCTTCTCAGAACTCGAGACACTCGAGTCTTACCAGTTTGTCTCATGAAATCAGCGGC
ATATACAGAAATTACGCCCGAAAACACAATGATTCGAACCTGACACACTCACTCGACTCT
TCTACAAACGAGCCAACTGCGGCACTTCACCTCGAACGGCCTATCTTTGATCAGGGCTCC
GGCACCCCCCAGTCTGCCTCGTCCTTCGACTTCACCGTTCATGACAGACACCACATTACC
AACTCGTCATTAAATGTGCTTTTGGACACCCCAGGAGACTCTAAGGACCAGTTTTTGTCG
GTTACATCGCTCAGCAAAAGCACACAGAGCCTAGATCCGTCTGCATTGAAGATTGGCCCC
GCCATGGGCACCGATGAAAGTCTTGGCAGCAATTACGACGAGAAAATCAGTGATGGTGAT
TGGGCAGATCGAGGCGCCGCAGTAGCAACGAATGCCACATCCTCGGGCACTGCGGTGGTA
CGCAGAAGCGTGGATGATTTTGAGTTCGGGAAGGATTTGGGCGAGGGCTCATACTCGACT
GTTGTCGCAGCTAAGGATAAAATCACAGGCGTGCAATATGCGGTGAAGATCCTCGATAAG
CGGCACATAATCAAGGAGAAAAAGGTTAAGTACGTGAATATCGAGAAACATGCACTCAAC
CGTCTCAGCCAGACACAGGGCGTCATCTCATTATTCTTCACCTTCCAAGACAAAGACTCG
CTTTATTACGTGCTCGAGTACGCGAAAAACGGCGAGTTATTGGGTCTCATCAAGAAGTAT
GGTACGTTAAATGAAGAGTGTACTCGCTACCTCGGAGCGCAGATTTTGGACGCAATCAAA
CACATGCATATAAATGGTGTCATACACAGAGATATTAAGCCTGAGAACATTCTTTTGGAT
GAAAAGTTCCACATACGCATCACCGATTTCGGCACGGCGAAATTATTAGAGCGGAAGAAG
AATGGCGATACGGGCGTGGAGGAAGATTACCCTCTTGATGTGCGAGCAAAATCGTTTGTG
GGAACTGCCGAATACGTCTCGCCAGAGCTTCTAGAAAATAAGTACTGTGGTAAACCGGGT
GACTTATGGGCCTTCGGTTGTATCTTGTACCAGATGATTGCAGGGAAGCCGCCCTTCAAG
GCGACAAACGAGTATCTCACTTTTCAGAAAATCACGAAGTTGCAGTATGCTTTCAGCGCG
GGATTTCCCTTGATTCTTCGAGACTTGATCAAACAAATTCTAGTTTTACAACCATCAAGA
AGGGCAACGGTAGACCAGATTCAAGATCACTATTTCTTCCAAGAGTGCGATTTCAGTGAT
CCCGACCTGATCTGGAATTCTGAAATTCCGCAGCTAAGCCCTTACAAGATGAATGCCTCG
TCCATGATGAAGATGCCTGTTTCACAACCTCCGAAGAAGAATGGCATAAAAAAACTTTTA
AAGAAACCTCAGATACAGAACGGTAATTCGAAAACGATCGTGTCTGATAAAAAGAAAGAG
TTATCGGCGGCTAGTGTGGCAGCCTATGTTCTAGGAAAGGATGAGGAGGTTCCTGAAAGG
AAAGGAAGACCACCAAAAGCGACACCCCAGCGTAAGTCCTCCGCGCCTCTGAATGCTACT
CCTGAGTACATACCCGGTACAAATATCTTGAGGCCTCAGATCAACAAGATGCCTAGTTAC
TCTGTTACCACTTCCACGGCATCTTCTAAGAGTGACAGAGATCTGATCAGAAGAAACTCA
TCGAAGGTGATGGAAGTAACGCCTCCAACAGCAGTCGAGGCTGCGTGGCAACAATACTTG
AGTCCTTCAGAGAGGGTGATAAATGTTGGCTCTGCAATTGTGCGCAAATTGCCCACCGAA
GTGTTCGAAAGGAAAAATAAGGGATACATTCACGATACCCCTCTTGGCTTAAACAACAAA
CTACAGTCCATTTCAAACCGAAACAATTCTCGATCGATGTTGTCACATGTTGTGCAAGGG
AACAGGATGAAAGATGCGCATGAGTGTTCTTCCAGACCTCTGTCTCAGAACGAAGATGAT
GCCATTACATACTATCCTGATGAAACCACAATAGATTCAGAAAGCACACAAGAGGAAGAG
GAAGAAAAGACATCATCTGTGGCTCCAAGCTCAGCCAAGTCTTTTTTCAAAAAGTTGTTG
CCAACGCATGACAAAAAGCAAGACGTGGCAAATGCCACATCTGCTTCCGGCAGCTCAGAT
ACAGCCGAAACTCGTCACAGTCCAATGGACAAAGTAAGAACATACACTGTTCTAGTGAGC
ACTTTCGGAAGGACTTTGCTCTTTTTGAGAGACGACCACAAAACTGATTACAACTTGGTA
TGCGAAATTGGACTTAACTTCCCCTTCATTCAATTCAAGGAGGTTGTGTCAAATTCAAGC
AGCAAGTTCGGGAAAATGATACCATCCACAGGCATATTTGCTATTGTTGCTCCCAAGACC
ACTTTCGTATTTGAGACCGAAAAGTATGAGGTCAGTCAATGGACTGAGGCTTTGGCAAAA
AGCAAATTGAATCAATTTGAAATAGAGATGGAGGTTGAGCGAAAGCAGAGCTTGCGTGAA
TCTCCAAACTCATCCCCAAAACTACTTGAGTCGCCTGCATTTTCTAGCCCGAGTCAAAGA
CAACAAAAAAGAGATGTCTCTCCGATTGTTGTTGGCAAACAATCTCAAGCCCCACAACAA
AAGTATACAGGGACACCCTCACTGGAAACAAGAGATCATAGCATGTTTAAAAACAATATG
AGAAGCAAGGAAACGGTGAAGTTGAAGCGAAAGGTTCCACCTCCGCTTCCATCGAGCCCC
TCTCTAGGGGTCAGTGGCTTACCACACCCGGAGCAAGGTGGAAGTGAAACAATCCACGCC
GCACAGCTTGCTGTCTTGAACAGTCCCGTCAAGACTAACTCGGAGTATCGCCGGTCAAGT
TTTTCGCGAGAGAAAAACGGGCAAGCTACACCTCATGCAACACCGTCCCCAACCTCCGGA
GGTGCCAAAATCACATCGATGAACTCGAAGTTCTTGGCGAGAAGTAGGGGCAGAAAATAG
>unitig186_43-mRNA-1 transcript offset:0 AED:0.18 eAED:0.18 QI:0|-1|0|1|-1|1|1|0|2572
ATGGAAAGTCAAGGTACAAGGTTCATACGTACACTCGCCAGCAGGCTCGAGTCGATTCTC
CCGAATAGAACCGGGCATACATTGGCTGAAGTCGAGTTAAATTCACAGTTCATCATCACA
ACAAACCTCATTCTCAAAAATTGCAAGCCGAATGAGCTCAACGGTCATCAGGACTTCTTC
TCTGAGCTCTTGAGTGCCTTGGTGGCGATCTTGGAGAAGCTCAACCTTACTGCAGATTCC
GGGAAACTCATAATGAGAAACGAAAACGTTTTGGCGTCTACAGTCATTCTCACGAGACTC
TTGCGCATCATCGCTATCACAAATTGGGATCCAGAGCGCAACTATACCCATAGGGAAGGA
CTGTCCTTGGATTTCGGTATCAAGTTTGACATAGGTTCCAGCAATATTCGCGACAACTTC
GAACTCTACGCTCACACGGAACCACCAGCCGTCCACGCGGATCTATGTCATGTGCTTGAG
GTTCTTTTCACTCTCTTATCACCCGAAGTCAATGTTCAAGCACTTGCTGACATTCGCAAG
TTCAAGCCTACATCTCGAGACATCGATTATTGCGTTTCGCCCCAAGTACAACTTCTGCCC
GAAGAGCTCCGAGCGCAAATTCTTGAAATTGATTCAAACACTCTGGTTGTTTTGCGATAT
ATTGCGGCTTCCAATCAAGCTGACTATGCGACTTTCTTGAAGCGTAAATTGTTTTCTTAT
GTGGAACGAGGCGAGCATGTGCCGCTCGCTGCCCTTCAAAGATATGCTAGTCTGTTGATG
TACGTGTACTGTACGCCCAACAACACCAGCTTTTATCTCAAGCTGGTGTATAACTCGATT
CCCTACGTGCGCTCGAATACGTGGAAGCAACTTCTTTTACACTACGAGTCCATGAACCTA
CGTACTCAATGTATAAACAAGCCCGGCTTCTACTCAAAGGTGATTTACGCAGGGAGTACT
GCCGAGCAAGAGTGCAAGGTCATTTTCGACTACATCTTCGCGGCATTTGAACATGAGCCC
AATGCGAATACTTCGCTTTTTCTGTGGTATGTTATATTGTGTCCATCTGATTTTGAAGAG
CTTTTGCTGAAATCCAACAAGATTAAACAAGTGTTCAATAAAAGAGTGAAGTTTCTCAAT
TCTGTCTTGAAAGACTCGCAAGCTGGTGTGAATTTGGATTGTTTCGAGTCTTTGATCAGC
ATTTTTTTGTTGGGTTCGTTATTACCAGAGACTGAGTCTGGCGTTAGGCAGTTCAGTATC
CGTTTCCTAGATGAAACCTACCATTTACTTGTCAAAATGCGCTCTAAATGTGTCACTGAC
TCACTTCTCGTTCGTTACAGAGTGCTATACCAAAAGCTATTTACTGCTGCCATTGTCATC
AAGCCAGAAAAATACATCCCTCTATTTATTCGTGAATTTCAGCAGAAGCATGAAAGTCAA
AGTGAGATCTTCTACGATTTGTCTAAGATACTTGATTCACATGATTTGTTGTCAGTGGTT
ATGGCTCTATCGTGTCTGCCGCGTTACCGCAATATGTTCGATGCCATCATGAAAAGGATA
AATGGCAATCTATCGAACATCATGCATGCGTGCACCCAGATTCTTTTTCAGTCGGAAAGG
CCGGTGGGGGCATCTCGACGGCTGTCTAATGATAGTCAATCGAAAGCATTTAGCTATATG
ACTGAATCTCATAATGAGGCAAATTCAAACCCACACTATTGGCTAAAGCCTTGCAGGAGT
CAAGTGTCAGAAAAGCATACAGAGTTGGTTGAGGATATTCTCAGAATAACACTTGACATA
TACACCGAAGGACCTTCTTACTTTTTGCAGTTTACTTTTGTCAAACCGGATGATACAGAG
GATCGCAAGGTCGAGCAAATGCTTACATTTTCTAATCAGGTGTTTGCTCCTCTTAGCATG
GCTATCTACTTCCGAGCGACAGGTACAAGAAGTTTGTTTGGATCGGCTTGCAAGTTGTCC
ATGAAATTGTTGCAGGTGGGGAATGCAAAGACTTCGTCCGATGAAACACACTGCATTTGC
ACTTTCATTTCGCATAATGTTATTCACAGCACCTGTGAAGTCATCAGTGAACTTTCATAC
CCAGCTTTCAAAGAATACTTCGTTTTCCTAAAGACGTTTATGCTGGAAAGAATCGACAAC
ATCGCGAGGGCTCGAGAAAATGCTTACTATCAAAGCAAGTGGGTACACACTGGATGCGAA
CGTGTTTGCACCTCTTTGGACAAGCTTTTGATGCTCTGCTTGTGTACTCATGACATTCAA
TTTTTCAGCTTACTCAAGCTCTCTATAAAAGCACATGCATTCGAGGCCCTCGCCACTGAA
AATGGTATCCATTGCTATCATAATTCGCTAGCCGAGTCATTCAGTGATGTTATGGGCGAT
GATGTGGTTTTCACGGGGTTTGTCTCTCTTCACAAAAAATTCAAATCTATTCTAGCCGAC
TTCGAGCCCACAAAAGGTTTGTATGAGGCATGGGTGATTATTTACGGCAGATGGATGGAA
ATGATTGATAACATGACCGGTCTGGATGATGATACTTTCACTTTTAAGCACTACACCGAG
TTTTTATCAACTACCTCTGGCTGTTTCTTGAGGGGCAAAATTTCAGAGACCCGAATTGGA
GATCAGGAGGCCGCAAAAGATTTGATTTCTTCATTTTACGACAGAGCCGTGTCTCTTCTC
GATTGTGAGGAGCTATTCATACGTGTGGTCATTCGAGAGGCTCTCTCTGCTGAGACCCAC
CCGGATGTTTATCGTTTGATTTACGATAAAATCATGGACGTCATCAGAAAGAACAGAGAA
CAAAAGTCGATATCAAGTCAATCTATTCTATTTACGGAAGAAGCTGTCTCTATTTTTTCG
TCCATCCTCAGTATGAAGTCCGAGGGTGCTTTGGTCTTGGCGGCATTATTTCCCGATGTT
GTGGAGATCTTTTTCGACTATGTCAGTATGGTTCCTCGCCTGCCTGATCAAATAAAGTTG
AAACTCAGGCTATGCAAACTCACGTCTGTGATAGCCATTCAAAAAGAGCAGATAGGAGTC
TCGGGTGCTTTCAAGCTTCGGAACTTGTTCGCGAAAACAGTGGCTGAGTGGCTTGAATCT
GCTGTCTTCTACAACATTGACGAATCAACAAACTCTATCAATACGGTTCCACTTGGTGGA
CGAGCCTCGGACATCGAATACCTACAAATTGAGCTTGCAACGGAGTGTTCCAAATGTTTG
GCACTTCAACTTCAGTCGTTAGTGTTGACAGTTCCCGACGGTACTAAGGAAAAAAACTTT
GACCAAGCGAAAGATCTAGTCTTCTCAAATTTCTTCTCCTTGTTCTACAAACTCTTCCAA
AAGTTCAACGGCAGTGATCCATCTCCATTGATGATCAAGTCAAAATACAAGATACAGAAT
ATCACAGATCAGATTTTGAAGGGAATATCCAACATGCTTCAATCTAATATTGGGATCGGG
TTGCAATTTGCTTTACCATTGGGATACCACGAAAATCAAAAGATCAGACCTATATTTTTG
GACATATTTGCGACTACTCTTTCCGCTGGAAAATTGAAATCAAAGCAGGAAGATATCTCG
GATGAAAAGATTCATCGTCTCGCTGAGCTATATGAAATTTATGGCGCTGCTGCTGCGATT
GCTTCGCCAGCAGAACACAACTTATTGGCGACTTCACTAAATGGGCTCTATGGGTACACT
ATGGGGCTTGACAAACTTTTTTTGACCCTTTTGAAGGTCGAAATGAAAAAAGTCAATCGC
GCATCCGATATTTTTCGTGGTAACTCTACGTTGACTAGATTGATGTCCATTTTTGCCAAG
GAATATGGAACACCTTATCTCTCAGTTGTTTTGAGGCCATTTGTGGAAGACATGGTCGAA
AATAGCGTGGTTTTCGAAGTTGAGAGAGAAAGTGAAGCAGATGACGTCAAACTCTTCATC
AAATACCTCAAGAAATTGGTCGACAGTGTCGTAAATTCGATGCCTTGGGTACCCGAGCCT
TTTCGGTTCATTTGTGTGGAAATATTCAAATGCGTGGGTGAGAAATTTGAAGATGCATCG
CTCATTGCCGTTGGCTCATTTTTATTCCTTCGCTTTTTCTGCCCGGCTATTGTCAGCCCC
GAGTCTTTTTTCGATTTGACCTCAGTTGATCAGAAAGTGAAGAGATCTCTCATGCAAATT
GTGAAAACTATCCAATACATGGCAAATGGCTCAATACTGAATTTGAGGTGGAAGTCATTG
ATGAATGAGTCCGAAGTGATGAACAAGCTAAGTGAGGACATTTTCCGTTTCTTGGGCAAG
ATTGCAACGGAGAGTAATGACTCGAGCTATGTGTTTCATCGGATTACTTTGAAACCTCTC
ACTTGTTTGAGGTACATTCATAAATTTTTCTTTACCTATTTTGTTGAGATCAGACACAAC
TTTCTTGTTGGTGACTCGCTTTCGGATCATAAACTTTTACAGCAAAAGATCGCAACATGG
AGGAAGCTTGATTCCATCATGGCCGAACTTGGGAATCCAAAGCCATCCATTTCTTTGCAG
GGAACGAGGTCATACAAAGCGATAGACTCGCAATCCAATCTTGGAAATTCACAATTTGCC
GAGTTTATGGCCAAAATGTCCGCAAAAAATATCGAAACCTCGATAGAAGCACCCATCGTG
AGGAATGCTGTCTTTCACGACGGAATTCCTGCCGTGGTGATCACGTTCAGACATCTTCGT
GAAATCTCTTTTGACGTGGGTACATTGGTATACTTGGTGCTAGAAAATGTGAGCCCAATT
TGGGAAAATCCTTTCTACTGTGTTGTTGACTTAACACAATTTTACTACTTGGGGATAGTT
GGGAAGAATTTTGCTTCTTTGTTAAACATTTACGCACCAAAGATCTTTTTTGCGAATTGC
AAGCGGACATTCTACTACAATTTACCGAGAGCTTCTCACTTGTCCATCATCGAATCCTTG
ACAGATTTTAGACCGCAGAATAGAATTGAAAGCTCGATCAGCTTTTACTCCGAGCAGGAT
GATCGTGAGGTGATCGAGACTTTGTGTCTCAGCGAATCAACGATGGCCATCCCGCTGGAG
GTTAAATTTGTTTGCAATTCGTGCACGCTTTACGAGGAAGACACGCACCTGTTCACAAAC
GTGACAGTGAAACTAGGGCGCCTGTGGCTTCTGTTATGGTTTGATAGATTTGACTTTCAC
CGAGAGTACACAGCGACGGAATCTGTCGCACCGGTGGAAGTTCTTCGCTTGTCCGATTTG
GCGAGGTGTGAAACTTCCAACAAGAGTGGAAAGGAAAATGAGTTTACACTTTACCTCAAC
AGGTACAACTACCAAGTAACGCTTATCTCTCCTCAGAGACAGGAGATTTTGAGATTCTTG
TACCTCGCTATGCTTCGTTCATCGAAGAAGTCTAAAGATCTCAGATCGGTAGCGGACGAA
TTGGAACTTGAAGAGTCACAACGGTTTAGTGCAATCGCTCATCTCCTGTTTCATGGCTTG
TTGCAGAATTCTGAAGAGATAAGGATTTCTGCATCAAACCTTTTGCGGTCCTTCTCGTCT
TACTATGAAATCACGTTCGATGATTCCAGCAAGAACTTTACTAAAGCGTCGTTTCCCATC
GATATGACTGATTTTGTGGTCTCTTACTCCTCAAACCTTGCGGACAATTTTCCACAGTAT
TCTTATGAGTTCCTCAAAGCGTTTTTTGCAAACTTTGATAGCTTCGCTCTGAACTCTAAG
ATTTCTGGGATCATGTACATCTCTCCCTGGGTCGTTAATCTTCATGAGCACATTTCCAAA
GACCTTGATGGCATAGAGAAAATCTCATCTGTCGTGCGTCAATTGTGCAAGCTTACTACT
CGCAACCCCGACATCTTGCCATTCACCAAAGAGCTTGTATGGAAAAGGATCTTCAGAGAC
ATGAGAATGACGGCTATTTTAGTTGAGGAGTTGGTGGCCATAGCGATGGAGATCGCCTCG
GAGAGTGATGATTGGAATGTCGTGATCTCCGTTTTTTATCCTAGTGTTGAGCTCTGTGGC
GAGCTCGTGTCCAGACTTCATGATTGCATTTCCAAGACCAAAAATCTGGACTCTGAGATC
GCAATCCAAAGCAAGATCCTGGAAATTTCGCTTTTGGTCAAAATTTGCGCGTCTGTATTC
TTTGACTCTTATGTGTTTGGATCATTGTACTTGCTGGACGTGTTTTTCTTTTGTACGCTT
TTCATTGACCGATCTGATCTCGAGTTTGGTCATGATTTGCAAAGTCTTGTTTTGAACACA
GTGCAATCTTTCGCCCGAAAACCACTGCTAGATGAGGGACAGATGAAGCTCATTGGCGAA
ACCGCGGCCTACTTCAGTGGTCAAAGAGCTAAAATGTTGTTTGGCTTAACCACCAAGGAG
CGAGGGGCGCATGTTGATTTTTCACAAAATTACGAAAGATCAATATCTTTCGAGCATCTT
TGTGATTATTTGAACAATTTCATTTCCAACATAGGTTCCTCAGATGACAAGAAGTATTGG
GTTTCACGGTGGTCCTCGCTATCAAAGGACATAGCCTTCAGCGACTCTTTCTTCCAGATG
CGAGCATACACGATCGTTTGCACGTTAGCGCGTTCGGGCGTGAGTGACTCGGTTGGCGGT
AGAATCATGGAGGTGCTCACAAGTCAATTTTTTGACAACCCTGACTCATATTTTGAGGGT
TCGGTTTGTTTTCTTCGATTGATGCGAGGTCTTGCTAAGGACTCGGTTTTTTTGCCGCTC
CTTGTTTGGGTGGTGGTCGGAGCAATCCTTCTGGATTTTCCGCTCAACTATCAAGCCATA
ATCTCGTCCTTGAGTGAATGCTTGAACAAAATGATTTCCGAGGAAGGTTTTGCAAAAAAC
GTGTTTGCATTCAGATCTAATTTGGACCCTCTTCTCGAAGATTTTGAACGAAGAGTGGGT
GTCAGTATCAACGAAGACAACTACGAGTTTGTCATTTTGTTCTTGATAAGCAAAGGGTTG
GCTGCTTCACAAACACGGCACACTTCTGTCATGACGATCAAGAGAGCGCTTGTGAGGAAA
AGGGAAAGCATCGGTAACGAGTTTTTGAATCAGACTAAAAAAGGTGATTTCACACTCGCT
TATCTCCTCGTGCTTTACCTCTCGCTCCTGGACTCTGCTTTCCAAGAGTTTATGAGGGAA
ATTCATTTGGAAGAGACGCCAATGACCCAAATTGGAAGGGATAAAATTCCTCAGGTGTTG
CTTGAGGGTTTGTGTCAGCTGTCCCGTCAGTTGCAATTGGCGCTTATTATAGCAGCGCGT
CTCTTTTCTGGTGATTGTGAACTGATCTTCAAGTATAAGTTCATTGCACTATACGCTAGA
GTGTTCGAACTTCTGAAAGACACGGGTTTGTTGGTTCTCCATCTAGTTCAAGAGAAACTA
GAGGACTCATTTATTAGCGCTGCTTCGAACTCTCACACGAACGACATTTCGGCACTCTTG
ATGGAGGTGGTGAGGGATACGCGTTACAATAGCAAATCATGGCAGGAGAAAGTTGACACG
ACTCTACAGGAAGACCATATATCCAGCATTGACTTTGTCAATACTCATGTGCAGCATCAT
GAAACAAACGAGTCAGTATACCGTATGACACTCGTGAGGCAAATATTCTACCGAAACTTA
TGCAGTGCCATAGATGGCCTGAAGTTGGAGAGGTACTAG
>unitig186_45-mRNA-1 transcript offset:0 AED:0.24 eAED:0.29 QI:0|0|0|1|0|0|2|0|822
ATGTCCCATTTCAGAGATAAATTTGTGGGAAATGCAGATTCACTGAGCGTTTGGCGCCTG
GGCAGCTTGAACACGTCTCAAGACAACTTAGGCTACGCGCCGCCAAGTCATGCTGGTATG
GATCGAACGACGCCCTATTCGCCTATAGAAAATGGCCACTCAAATCAAGCAGTCCCCCAG
ATGAGGCTGCGAGACGACTCACAACCTAATCTTTTGGATGCAAATCAGAGATACGACTCA
AATGCTTCTGCGGATCTATACGAACTCTCCGATATCCGCAAAAATCCGTTTGAACAAAGC
CAGTCTTCCTTTCAGACCCCCGATCCTTTTCAGAGCTCTTACCCCTCAAACATTCAAGGC
TACTCAGTGGTGCCAGCGCAAACAGATGTTCCAAATAATTACATGAATGCTTCTCGGGAT
GATAATTATCTACTAGACAAGCATATAGCTCGCAATGAGCGTAATAGGCGAAAGCTTGAA
AATAGATTCCCGCGTTTTCACTATACAAAGCTACCGTGGTTTTCTATTTTGGTTACCACG
GCTCAGGTGATCGTTTTCATAGTGGAATTGGTCAAAATGGGCGTTTGGACAGGATCTCCG
TTCCAAACAAAACCCTACTTCAATCCTATGCTTGGCCCTTCCACATACGTTTTGATCAAT
ATGGGCGCCAGGTACGTGCCCTGCATGCACAAGCTCCTGGGAATCACTCTGGATACATCC
ATTCAGTTTCCTTGCCCCAACTCAACTTCCATTGACACTAATGTGTGTAACTTGAACGAG
TTGTGCGGTTTGAGCGGAATTCCAATTGTTGACGATGAGTACGTTCCCAGCCAGTACTAC
CGTGTTATTCTTCCTATATTTTTGCATGCTGGGTTCTTGCATATCCTATTCAATCTAATT
CTTCAACTAACCATGGGAATAGCTGTTGAGCGGGCCATTGGTTGTTTGAAATACGGTATC
ATTTACATTGCTAGTGGGGTTTCAGGCTTTTTGCTTGGTGCAAATTTTTCGCCGAACGGG
GTTGCCTCGACTGGTGCCTCTGGGTCGTTGTTTGGCATCATTGCTGCGAACTTTCTTTTG
TTCATATACTGTGGCACAAAAAACACCAATATCTACGAGACCAAAAGGTACAAAACATTC
ATCATCATCATGATTTTGGAAATACTCGTGTCTTTCGTGCTTGGGCTTTTGCCGGGTCTA
GATAATTTTTCCCACATAGGTGGGTTTGGCATGGGAATTTTGACTTCGATAGTCCTTCTA
CCAGACCCGTCCTTTGTATTTGTGAATGGCATTTACACATATGACCCCGAAACCCCCACA
TGGAAGTTGTTTGTGGACGGATGGAATCCGTTGAGTAAGTATAAAGATAAGGTGCCGTGG
AAGATTGCAGCGTGGTCTATGGCAAGAATCGTTAGTCTAGCGCTCGCCATTGTTTACTTC
GCACTCCTCACCAAGAATTTGAAATCGAAAAGGCAGGAGAATAATGAAGAGACGTGTTCG
TGGTGTAAATACATCAACTGTATTCCTGTGAACGGCTGGTGTGAGCAGGGTGAGGTCACA
GTGTCCACATCATCTAATTCCGGTACCACCTCCTCGCCCACTAGCACAACAGCGAGTTCA
GGTGAAACAACTGCAGCTGTTTTCAATGCTCCGACTAAGAGAGAATTGTTCACGGGACTT
TCTGCCGGGCAATCAAGTACAGGCACTTTTACGCTAACGGGTGCGAAACGGCTAACGACT
GGCGCAAGTCCGGATATGGGATCTGTCGCACTACTCATGGTGGTTGCACTTTTGTGCTAC
AACGCTGGAAAGAAACGCCTTCTTTCAAAATCCCTAGGCACGCGAGCTTTCGTGTCTACG
CCGCGTTCGCTTTTCTTGCAAAACATCTTCGGTTCAAAAGATTCAAAGACGAAAGACCTC
ATTGAGAAACAGGACGAATATGCCGTGGACCCGAACTCAAAAATTCTTGTTTTAAACGAG
GAAAACTCTCCCTCGCATAAACCGTTTGATCCTGAGACGGATATCCCGGGCTTCCAGATC
ACGCAATGGAAAGAGAAGGTTGTGCGTCCTCAAGACATTGAGGCCTCTGTGACTAAAGAA
ATGGTTACGGATGCCATCAACAAAGCCTTCGAAGAAAGTTATGGAAGCGCAATCTCAGCT
GAGCAATACTCATCCACAACACTTGGCGATTTACAAAAGAGATTTGCGTTTACGAAACTC
GTGCAGCAAAAGCTTGGATTTGATATCAAGGACTACACTATCTCAAGATCGCACGATGTG
GAGTACTTGTACAACTCCTTGCAAAAGCAGATCACACACAGATGGTCAAGTGAAAGAAAC
CCCAACGCTATCGTTTTGAGACCAGAGGATTTTGAGGAGCAACCGAATGTATACTTAAAC
ACCGAGCATAGCGAGCAGGAACAAGAGAAGATCTTTGAAGATTTGAAGAAGCAGGCTCTG
GCGAACTGA
>unitig186_32-mRNA-1 transcript offset:0 AED:0.34 eAED:0.34 QI:0|0|0|1|0|0|2|0|774
ATGGTGGGCAATCGTCACCGTGCCATTAGCATGGCTTTCCCAGGAAATGTATCCGATGAT
GACGTGCAGAAGAGCATCAAGTCATTGTCAGACCTAAAGGGCATTTATAAGGATATCCGC
TACGATTGGCCGCAACTCATACAAGGCGAAACAACACCCATTGAATTGGCAATTGCATTC
TTGGATGACACGTCCGTCGGTTTGGCGCACCGTAAAAGCGAGTTTGATCAGATTTGTGAG
GCCACGGGCGAAAGTTTGAAAGCGGCCGTGGTCGAGAATCATGAAACATTCAACAACAGC
ATAGGGCTGTATCACCAACTCATTTCCATTGCACAGGATTCACAAGAAGACTCTCAAGTA
ATCAGAGATCTCATTGAAAATACAACACGAGATATGCGAGATAGATCCACGTTCTTGAAG
GATTTGGACCAAAGCTCGATGAAATACTCGGAGATGATAGAGATTTTGGATGCCATGGAG
CACTTACGTGATATCCCAAAACAGGTTGACCAGCTCATCTCGGAGAAGAAAATTCATGAG
GTGTATGACGTAATAGCAAAAGGATATCAGACGGCGTCTTTGTACAACTTGTGGTCTCTA
TCGTCTATGAATGCCACGCAGAACTACCTTGAGGTCCAGTCCAACAACTTGTACGACATG
ATTGTGGACGAGCTCCAAAACGAGATTTACCTCAAGAGCACACTGAGTAACAAGGAATCG
TGGGGTAATATGATTCACTCAAACAGTCCTCAAATAACTTCCTTCATGGCCCTCATAAAC
AATCTGACTACACTAGAGCTGTTCATCTACAATTCCGCGAATCTAGACATCAACGAAATC
TCGAATTCATTGATCGAAAACACCAAGAGATTTTTGGAGACACAACTTTCTTCGTTGCAC
CTGCACTACACAAAGTCAAGTAATCCAGGAACCAACTACTCTCTCCTCCTAGAAGCAAAT
CTGAATCCATCCACTGCGTCTTACTTCTACATCTACATGTTGATCTTCACAGCTTCCAAG
CTTAATAAACTACAAGCTGTGACTGAAATTCTATTGAACTCTTTACAGCTGGAATTGCAA
TCGATGATCAATCAGATTACCGAGGAGTGCAAATTGCTGAACATACACAAGCTTGCAAGA
TTGGAGAAGGCTCGGGCCTTGGAGCACAGCAGCTTGCAAGATGCCATTGGCGGGCATAGC
TTATATGACTCGTCTGTGAATATTCTCCAGGAGTATTTTGGATCATTTTTTCTCAGGTGC
TTAATAGTCTTGCTGAAACACAAGATAACTTGTGAGATAGTCAAAAGCATTCGTTCCACG
GATGAAATCTCAGGTTATGCAAAGAGAGGCCTGGTTGTGGAAGCAGCCATGCCGCTGTAT
GACTTCAATGCGGTTTGGACTGTAATGAGCAAAGAAATCAGTGCTTTGATTCTCAATTAC
ATCCAAGAAGACAAAGCAAGCGCACCAACATTGCGAGCTGATTCTACCCCGGGTCAGATT
CATCAAGTATTGGGTCAGAAGCAATTGTTCAGGTTGGAGGATGCAACTGGTTCCAGTTCA
GACGATACCTCCAAAGAGTTGAAGGCAATTCTCGATGAAATGTTTCCTGGCTTTCTGCTC
AATTCACGAAGAACAACGCTCAAAGAACAGATCAAAAACTCACCATACATTGCGACAGAG
CAGTTCAGCACAATGATCGATGTGTTAGTTCCTAGAAATTTATTCAACATGCGAATCATA
CTGGAGTTTTTCCTCATCTATGTCGCTGGAGCGAACAGTCTCTTTGCTGACTTTGAGAAG
ACGCGAGGCCAGGCCACTCCTCCGTATCAGTTTTATGAAAATGTCATGCGAAAGTCTTTC
TTGGTCAAAATCCAGGAGCAGCTAGCTCACAGCTTTGATGGCTCCATGACGAGCAATGTT
GGAATGGAATTGAAAAAAGGCAAGAGTGCTAACCTGATTCTTTTCAACCAACCACCAATG
AAGAACACAAAGGTACCTCAGGTATACATGAATGCCGTGCAATTTGAAAGAATTTTAAAC
AGCGCTTGCTACACTTTAAACACATCTTTTAAGTATCGTCCAGAGATCAGTGACTTGATT
CTTCAAATGCTTACTAACTTCGCTTCCCTTTATAACGACTACTACGAAGAATTGCTTGCC
ACAGGCGGGTCGCACGATATTACAGAGATGAATCCAGGGATACACGGTGGAAGAACACAG
CGAAATATGAAACTCAACAAATGGTTGAACGCAGCTGTTTTGACAAATTTATCTCACAAC
TTGATGCTCAAGCAAAATGCCCCCGAAGAAGCCACCTTGCTTTGA
>unitig186_21-mRNA-1 transcript offset:0 AED:0.40 eAED:0.41 QI:0|0|0|1|0|0|2|0|684
ATGATTTTTTCGGGATCAGATGCCCTCTTTGTGCCGCCCTCGGATAGGGTCGGCGTAAAG
GTGGACGATTTGAGAGTTTCCGTCGAGGCAAAAGATGAAGAGAGTGGCTCGATCTCAATA
TTGGACTCTGTGTCGTTCGATCTACCGCAGTCAAATATCATGGCGATTATGGGGGGTTCT
GGCTCGGGAAAAACGACACTTCTCAACGTCTTGGCGCAAAGAACAAATGTGAACTCAAGT
GGCTTGTCTTTCTCGGGTGCCGTCACCTACGCAATATCCGACCCTCATGATAAAAGCCGC
ATCTCCACAGCATACATGGTGCAAGAAGACTTTTTCATGCCTGGGCTCACGCTTGAAGAA
ACCTTGAGATATCAAGCAGAATTGAGACTTGGGAACGTGACGAAAGAGGCAAGGGCCGAG
CTCATCAACACATTATTGCAACTTTTGGAACTAGCTCACAGGAGACACGAAATGGTCAAA
TCTTTCACGGGTCAAATCAATCTTTCTGGCGGTGAACAACGCAGAGTTTCGTTGGCCATT
CAGTTGTTGAGTCGGCCTCAGGTTTTATATTTGGATGAGCCCACCACAGGCCTAGACACT
TCTTCGGCTTTGACGCTCGTGTCTGTATTGAAGAAGTTGGCATCACCTGAGATAGGGATC
ACAATCATTCTTCTGATCCACCAGCCACGTGCAGAGGTAATCTCACTTTTCGATAAACTC
TGCGTGTTGACTAGAGGCGGCAGACTCGTATATTTTGGCTCTTTGCCCGAATCTGTGGAC
TATTTCACCGGCCTAAAAGGGACCGGTGCCGTCTCAAATGTGGGCAATCTCCAAGATTCT
TTTGCTATCATCAACCAAATCATGACTGTTCTGGTCAAGGACACCACTTCTAAAGAGCTC
GAGTCTTCCAAGCTCACGGATATTTTAGTAAAGCACTGGAGAGAGAACAATCACTCCGAT
TGCAGTTTAACGACGCTGGAGCAAAAAACAAGATTCCATGAAAATCTAAAATTGTTCAAG
CCAAGTGAGCCTTTACCTCTTTACAAGGAGCTCGTCGTCCTTGTCAAGAGATCCACATTA
ATTTCTCTTAGAGACAGAGTGTCTCTTCTCAGTCTCCATGGAGGTGGAACGGTGTTGGCA
ATTGTGGTAGGCTGGCTATTCTTCAAGCCCGATCTAAACATTTCGGGAATCCGCTCAATC
ACATCTTGTCTTTATTCGCTCTTGGAGATTATTGGCTTTGCGCCTTTGACAATGGAAATA
TCGAGACTTTGGGGCGCGGATGGAATTCAGTTTGTGAGAGAGTACAAAGAAAGATGTGTG
TCGATAAAAGGTTTTGTTATCTCTAGAAGATTGAGCAAGCTATTTGTCGAAGATGTGCCG
CTAGCTTTGATCTTTTCGATAATCACATATTTCATGTGGGGCCTCAGGCTCGGAGATGGT
TACTCCGATACTGGTGATGGGAAGTATTTTGGCATCTACTTCGCTATAACTCTCATTGTC
ATCATTTGTGGTTTGTCTTTGGCCTTGTTATGTTTTGCGTTGGCATCTTCATTTGCCATC
AGTCTTATGATAGTGAATGTTGTCTACCAGCTCCAAAATTCGGGCTGCGGCTATTTTGTC
AATGCTTCAACAATGCCCGTTTACGTTCGCTGGGTGAAGTACATTGCATTTTTTTGGTAT
GCTTTTGGTGGTTTGACCTCAAACCAATACACCAATTGGACAGGCAATTGCCCTTATGCT
GCAGGGAGCAACGAGTGCCTCGAGTACACAGGAAATTACCAGCTCGATGTCTTGGGTTTT
CCAAAAAGTTGGGCAGGTCCTGCCATAGGCTATTTGGTCGCATGGATGATTGGGTTTAAT
GTGATGACAATGCTTGCATTCCATTATAAAAGCTATGAAGTTGAGATTGCGAAAAAGAAA
AAGAATCGTATCGGTGGGGGCATGGAGAGCCAAGAAACGGGACTTCGTAACTTGATGCTG
TCGCTGTCTCTGTTCAATGAAAAAGAACCCGACACGCAAAAGGCCCATCCATCCAGGCCA
AGAATGTCACTTTGA
>unitig186_34-mRNA-1 transcript offset:0 AED:0.34 eAED:0.41 QI:0|0|0|1|0|0|2|0|206
ATGAATATGGGATCTATGGACATGGCGTCCGCGACGACTCTGATGGACATGAGCAGCATG
ACCCACGCGATGGCCACAAGCACTATGGACATGTCGGAACATTCTATGGATATGATGTCG
ATGAATATGTACTTGACTTCGGTCTACAAGGACTATCCAGTTTTATTCAAAGGACTTTCG
GCGTCGGGCCCTGGGCAAGCTTTTGGCATCTTTTTGTTATTCTTCTTTGCATCTTTCATA
ACCAAAGGATTCGAGTTTTTAAAAAACTACCTTGAACTGAAGGTGTGGAACAACCCAAAT
TACCAGATCCCAGAATCGACGACAATTGTCGAGGAATGTGCCTGTGATGACGACAACGAC
AAATTTCGGATGCTGCTGAGGGCACCACTCCAACGGGCACTCACCGACAATTATCGATAT
TCACGAGACGCGATCAGAATCACGCTTTGCTTCTTGTCTGAGCTCTTCGGTTATGCTATG
ATGTTGGTAGCTATGACCTTTAGCTTGGTGTATTTTTTCGCAGTTGTTCTTGGCATGGCC
TTTGGACGCTTTTTCTTCGAGAGGTTAAGTGACAAGATCAACGTTCGTCCAGGTGGCAAC
AACTTTCAAGGACATCATTAG
>unitig186_47-mRNA-1 transcript offset:0 AED:0.46 eAED:0.51 QI:0|0|0|1|1|1|2|0|220
ATGGCCACAGAGCTGGAACAAGAGCTCTCATTCACGTATGAAGTTGACGATATTCTCAAC
TTGCTCAAGGATAATATCAAGAAGATTTCGGAAAAGTCCATTATCCAGAAACACAAGGTT
CGTTTTCGTATTGTTGGAAATAAAGATTTGATTGAACCCTCGATTCTCGCTGACTTGGAG
CGTATCGAAGACACCTCAAAAACAGACCAGACCACCAAATTCCTTAATGTCTGCTTCGCT
TACACTGCGCGTGATGAAATCGCCCGGTCAATCCAACAAATTGCCACGAAGCGAGGCTCG
CAGTGCATGAGCAAAACAGAGATAACTGAGCGCGCCGTTGGGGAAAATCTTGATGTTGGA
GGATTGGGCATGCCCCTTGACGTGCTTGTGAGGACAAGCGGACATACCAGGCTCAGTGAT
TTCTTGTTATGGCAATGTTCTTCGAACTGCAAAATAGTGTTTCTCGACACTTTGTGGCCC
TCATTCAGGTTCTGGGAGCTTTACACAGTACTTATGAGATGGAGTTTTGAACAGACCATT
GTTCACAGCAGGCACGCGATATGGGGTGTTCCCGCCTCACAAAAAGTTGTCAGCATTCGC
CTGCTTCCTGCCTGCCCTCCGTTTGCAAGTGTGAGCAAGCAGGTGAAGCCTACCCCAGGC
TAA
>unitig186_48-mRNA-1 transcript offset:0 AED:0.49 eAED:0.53 QI:0|0|0|1|1|1|2|0|61
ATGGAGGCTGTAGGCTCAAAGACAGAGGAAGGCTCGCGGGAAGCGTTATATGCTCTAGAA
TTGCAGGACACGATCTTGTTTCCTGAAGGAGGGGGCCAGCCGTCGGATAAAGGTGTTTTG
GCCACAGTCTCAGAGAAAATTCCCGTGCATATGGTGCTCGTCAAGAACTCACGGCCGTTC
ATGTAA
>unitig186_49-mRNA-1 transcript offset:0 AED:0.48 eAED:0.48 QI:0|0|0|1|1|1|2|0|126
ATGATTGTTGAAAACTTGCCGATCAAGGTAACCACTCCCGACAAATTGGGCAGAGAAATC
GACACTTCTCACATTCCTGACGACTATGATTTGTCCAAGGGAATCGTGAGGGTAGTACAG
ATCGGAGACATTGACTCCAACCCTTGCTGCGGTACACATTTGAGCGCGACCGACAGTTCT
CCTGAGTACCTCACAAACGTACAGAAAGAGCTCACCACCCTCATCAACGCAAACAAGGAT
GCAGGTGTAAATGTTAGTACAGACCAGACAGTTGTCTACTTGAATGGCGAGCACAGAGCC
GGAACCGGGGGCATGGTCAAGATTACCGGTCCATTAGCTGAAGAGATTCAACAAGAGCTC
AAGAACACCTCAAGAACATGA
>unitig186_55-mRNA-1 transcript offset:0 AED:0.39 eAED:0.39 QI:0|0|0|1|1|1|2|0|429
ATGTCAGACATATCCACCCAGCTCAAAAGCTCTGTTTACTTAAACGTAGCTAAAATGGTG
GAAGAGCAGTGCTCTGAGCTTGGGGTTGCTGCCAGCCCCTCTTTTGTTGCATCTCTCGTG
GAACTTGTTTACAATCAGCTTTTGCTATTAGGGGAAGACTTGGAGCTTTTCGCAGGACAT
GCCGGGAGGTCCACCGTCAATTCTTCAGACGTATACATGGTGACACACGTGGCGGAGACA
ATTCTTAAACTCGAAACCTCGTTATCGTCGTCGCCCGTTGAGTATTGCATGCCCTCGTCT
ACCTATGACCCTAGTATCACTAAAAGCTTCAATGTCCACTTTGATTGGGTCAATGACTTG
AAGCTCGTCAACAAAGACCGTCATTTGGTTTCCGCAAGTGCGGATCTATCGCTAAAGCTC
ATTGACCTAGACGGAGACGAACGAGATGTGCAGAAATTCCAAAATGTGCATACAGACTAC
GTAAAGAAAATCTCATCAATACCACTGCAAAATTCGCTCGTGAGTGGTGGCTTGGATGGC
AAGATTGTTGTCTGGGACATGAACATACTAGCTCCAGTGCTGAGCTTCCAGAATAATTCT
TCGGGGCTCAATTCCGCAAGCTCAATCTACGCCCTCTCTAATGACGATGGCCATTTGATT
TCCACAGGTGGGCCCAACAATACAATTAATTTGTATGATCGCCGTGTTACTCCAGATACA
AATACAAACCTCATCAGGAAATTGGTTGGGCACCAAGACAACGTGCGGTGCCTATTAATG
AACTCGAATTTTATATTGAGTGGCTCTTCAGACAGCACAATAAAGCTTTGGGATTTGCGG
AACTTCAATGTGTACAAAACATTTGATGCGCATGACGATGCCGTGTGGAGCCTTTGCACC
GGTGCGTCTTCGGATCCCGGCTCGTCTTCAATTGCTGACTTCAAGGAATTCTACTCAGGG
GATAAGGCGGGTAATATCATCAAAACAGATTTGAACTATCTTTCCACGCATTCCACCTAT
GACGAAGAAGACCCCTTTTCTGACTCGACATTCACCTCTTCGGACCAAGCGTATATTGAC
GAGCAAATTGGCTTGTGCACCCTTGTGGCAAAAGCGCCGTCCGCGATCGTTTCTCTATGT
GTGGAAGAAACAGCTCCATTTTCGCGTCCTGTTATGATTCTCTACAACGGCTTCATTTAC
CTAAGACCAGAAATTTGGCGAAATATCAGTATCTACGTGCTTGTGTGGAGCATGCAGAGT
GCCTTGACAAGAGGTTCGATGATGACTTGA
>unitig186_56-mRNA-1 transcript offset:0 AED:0.47 eAED:0.52 QI:0|0|0|1|1|1|2|0|125
ATGAGTAGAAAAGACTCTCTCGATTTGTCTGGGCAGTACACATCCATGTTTTTGAGTGTC
AATGGCGGACCTTCAGGTGAATTCGTGAATGCCTATAAAGACGATCTGCTTGAGGACCCG
CGCTTAACGAATACAAATCGTTTTGTGGATGAGACACCCATCGAAATGCTTTTAAACCCC
GTTCCACCAAGTCAGATAATTACGATACCCTTCAACAAGTGCCCCTTCCAGAATTTCACC
ATCACGCCCAAGTCGATTGTTTCTAAGAAGTTGTTTAACAACAAGAGGCAATTGATTGCA
TTATACGTGAATGGTGATATAAAGATCTGGGACATCTTCAGAGCATCTCTCGGAAGACAA
ATTGAGGTTACGCTCTAA
>unitig186_60-mRNA-1 transcript offset:0 AED:0.46 eAED:0.46 QI:0|0|0|1|1|1|2|0|288
ATGTACTCCGTGGAGACCCCATTTTTGATTGAGTTGTGGCCGCTCTTTGACGCCGCCGTC
ACAAAGGTTTCTGGCGGTCGCTTCGTGCCCTCGCAGTTCGAACCTTTTGTGTTGAATGGT
TTGTTCCAAATCCACAACTTGTTCCTCACTACCTTGTCGCTCACGTTGCTTGTGTTGATG
TCTGAGGAGCTTATTCCTATGATCTACAACCATGGCCTCTTCTACGCAATCTGCCACCCA
GACGCATGGACCCAGAGATTGGTGACTTTGTATTACTTGAATTACTTGACGAAGTTCTGT
GAATTCGTCGATACCGTTTTCTTGGTTGTCAAGCAGAAGAAGTTGACATTCTTGCACACC
TATCACCACGGCGCCACGGCGTTATTGTGCTACACGCAGTTGATCGGCTTGACGCCGATC
TCGTGGGTGCCCATCACTTTGAACTTGTTGGTTCATGTTGTCATGTACTGGTATTATTTC
TTGGCTGCCAGAGGCATCAGAGTCTGGTGGAAAGAGTGGGTCACGCGTCTCCAGATCATT
CAATTTGTATTGGACTTGGGCTTCGTTTATTTTGCTACTTACCAGAAAATCGTCTTCACA
TACTTCTCGCATATGAGCCACGTGTTGCCCGTGTGCGGCGACTGCGCCGGCACCATGCTC
GCTGCCTACTCCGGGTGTGGCATTTTGTCGTCATATCTTGTCTTGTTCATTGCCTTTTAC
ATTGAGGTTTACAGAAGGAAATCCACCAGAAAAGCACAGAAAGTCAAGTCTGTTCACGGG
GGTGTCGCCGCTCAAGTCAACGCGTACGTGCATGCCTCTGGCAAGTCCGACTCGCCTGCT
CCTGAAGGCCTTCGTAAGAGAATCTAA
>unitig186_64-mRNA-1 transcript offset:0 AED:0.46 eAED:0.46 QI:0|-1|0|1|-1|1|1|0|318
ATGGAGATCCCATCGATTCATGCCACTTCGGATGATCCAATGGTGTCTTTCACCAAGCGA
ATTGGCTTCACATTGAGTGGCCACGCAAAAGGCGTTACGCGTCTACGTTTCATACCTCGA
CTGGGTCATCTCTTACTCTCTTGCGGGAACGACAGCAAAATATTTCTCTGGAATGTCCTG
GATAACAATCATTCGAAAGTAAGAGGATATTTTGGACACACCCAAGCAGTCAAAGACGTG
ATTTTCACCGCAGATGGCTGCAAATTTTTGAGTTGCTCGTATGATAACACCATAATTCTT
TGGAAGACTGAAACAGGGGAAATTTTACAACGCCTTTCTCTTGAGGCAACTGCCAACTGT
GCCATTTTCAACCCGCTAAACGAAAATGAAGTTGTTGTGGGGTTGGCGAACAGGAGAATT
GAACATTACGACTTGACGACTCCCGAATCCCCCATACAAGTATATGACCACCACCTAGGA
GCTATAAATTCCCTCACCGCGTTGACGTCTGTGTTTGTTTCCACGTCGGACGACCGAACA
GTGAGATTTTGGAAATGGCATATCAATATACCGACGAAAATCATTGCTGACCCCACACAA
AACTCGATTCCCTGTACCGCCGCTCACCCGTCAGAGAGCTATCTAGCTCTCCAATCGTTT
GATGATGCGATATACGTCGTACAAGGAAGTGGGAAGTATAGGTTCAACAAAAGCAAGACA
TTCAAAGGACACAAAGTAGCAGGCTACGGAATCGACCTAGGCTTTTCAAGTGACGGTGCA
TACATTATGAGTGGGGACACAAACGGCCATGTGTTTGTTTGGTCCTGGAGAAGGCGCGAG
ATTGTTCAAAAACTAAAAGTGAGCGATGGGGTGGTTACCTGCTTAGCAACGCACCCTTAC
AGACCCAATGTCCTCGCGGCAGCGGGCAAAAGAGGTGAAATTTACGTTTGCAAATGA
>unitig186_69-mRNA-1 transcript offset:0 AED:0.42 eAED:0.42 QI:0|0|0|1|1|1|2|0|432
ATGGATGCCAATTTCGAAAAGTACGGTAGTGATGATGGCACTGGGGGAGTCGACTCCCTT
TCCGAACAGAGGTGTGCAGTGTGCAACGATCTGGAGTGTGACAACACCAACTCTATAGTG
TATTGCGACGGTTGCAATATCGCCGTACACCAAGAATGCTACGGTGTAGCGTTCATTCCA
GAGGGCCTGTGGTTTTGCCGCCGCTGTATGGTGAACAGAGGCTCAGCTGTGTCTTGTGCG
TTTTGCCCGAGTAAAACAGGCGCATTCAAGCAGCTAGACAACGGGATGTGGAGTCACGTG
GTGTGCGCCTTATGGATTCGCGAAGTATACTTTGCCAACCCAGTGTATTTGGAGCCAATT
GAAGGCGTGGCTTCGATCCCCAGAAGCCGCTGGACGTTGGTCTGTTATATATGCAAACAA
AAGACTGGGGCTTGCATACAATGCGCTGTCAGGAAATGTACCCAGGCGTACCACGTTACT
TGTGCCAAAAGGGCTGGTCTCTATATGGCAATGGAAAAAGGTGTGCAGGGCGCAGTGGCG
TCAAATGACACACTCAAGTCATATTGTGATCGCCACACGCCAGGTCACATGGATAAGGAG
ACTGCACTTGAGGGTATTACAAAACCCCCGCCAACTCGCCCTACTACGAACGCAGCGGAA
ATTAGTAGCAAAGAGTCGGTTCCGGATAAACCAGAAGCAGATGATGTTCCTCAGATGACT
GACAAAGTCTTATTCGGCCATGACCTCAACAAGGATTTGGAGAAATTGATACAAGTGAAT
TCATTGGCAGTCGAAAGACAAAGATTAACTGTCTCGCAGGCAGCAGAAACATTTAAAATG
ATCGATACGGCGTACTTTGCATTCGCAACAAATGCTAATGAGATTTTGAGAAAAATGAGC
AAAATACTCTCGGGAAACAAGGAGCATGCAAGAATTTTCAAATCAGGGGGGTTGACTATA
GAATCCATCATGTCAGAGGTTGTCAATGGCAGCATTTGCTCGACGCTGCTATTGAACGAG
AAAATACAGCGATTGTTTGTAGAGCGGAACTATATCTCCACGCCTGGGACTGCAGCTAAG
GCTTTGCGGTATTGGGATCAGTCTGGGCTGCAGGAATTAATGGCTGTGGAGAAACGTACT
TGTGAGTGCATTCCCTTTACAGAGATAGATGGCCTCGAGTTTTCTCTCAAACCACATGAT
CCATCGACTGTTCTTCTTTCAGAAGATCTTAGTGAAGTGGAAGACGATCCGTTTACTCAG
TCGAATAATCGAGAGATTCTACGGAAATTCATGTCTTAG
>unitig186_70-mRNA-1 transcript offset:0 AED:0.40 eAED:0.40 QI:0|-1|0|1|-1|1|1|0|589
ATGTCAATTACCAGACCCAATTCCAGTCGAGCGAAGAGTCTTCCAATGATTGTTGATGTT
GCAGTCGATCCACAGGGAAAGACATTATACCGTGTCCACGAGACAACTAGTGCGCTTCAG
GAAGCAACTCCACTCTCGTCGAACTACAGCGACTCATCTCGTCATTTCTTCGACTCTCTA
GAAGAGTTGCATAGCCCAGCAGGCTCGGTGTCTAGTACTCAGCTGCCTTGTTCAGACAAC
CAGAAAACATTTGAGCTTGGAACTTTGACGCCATTGGAGATGCCAGAGAGGAGAAGCAGT
GTCTCAAGAAATACTGGGTATTGTGCACCATCGCTGGAAGACATCTGGTCCAGCGACGTC
GAAGCTGCATTCGAAGAAGCCTTGGCGATAGTACCTAAATGCGGCCTCACTAAAATAAAG
ATAGCGGGCAAATGCTGTGGGCGGAACGAGCTTATTGCCGACTTTATTTTGGCAAAAACA
GGAAAGTTTCGTTCACGGAAGCAGGTTTCCAGCCATATTCAGGTGGTGAAAAACATGAAG
TCGAAAGAAAACCTCATCAATCTCATCAACGACGGACCAGACTACAGTAGTCCAGAAGAG
GCTGAGGAGAACATGAAACGTTTTGAGGAAGTGTTTTCGAAAATCAATATCAACAAGTCA
TTGGGCCTCAATTCAACAGGTGATGCAGAACTTCTGGGCTCCGGCGGTCTGCTTCGGCGT
CGCTCGTCCGAGCAACTCACACTTCCACCAAAGCGCAAGAAACTGCCTCTGTTGAGCTTG
AATGTGAGGGATATAAGCTTTACTATCGAAAATCCGGATAACAATGGATACCCGGTTACC
TTGACAACTCAGGCAGAAACTCCCATGAAGTTCTTAAGCGTGAAGGAAAACGCTAACATC
ACTACTAGGTTTCCTGGCCTTGAGGAGTTTTCCAACACTAATGTTCCACTCATTCATAAC
ATGGTGAACATCATGAATCCATTGAAGTTGGCTACCACTCATTCCATTGATGTTGGATTG
AAAACGAATTTCAAAGTTGACATTCCGGGGGCTCGTGAAAATCTCGCTTGCTTCACGACA
GTATATTCTTTTGGTGACGAGGTGTTGAAAGTGAATGATGACGATTTTAGGACTAATACT
GATCAGCCTTTTCTTGTGAAATTTTGGAAGTGTTTTTTCCTTCAGCTTCTTAACTTGCCG
ACCTCCCTTGATGCTGCTTTCAAAGGCGTCACGGTCAAGCAGGTTATATATGACAACACG
GTGCCCATCACTAGCATTCTTCCTAAAAGCAAGATCAAAGCGGTTTTGCTTTGGGAGTTT
TCAAAGGTCGATGAGTTCAGCGAGGCTGTGTCGTCTTCCTCAAGATTGTTTCTTCCGCCT
GCGTTAGGCTACGCTACCATGACAGCCAACAACTCAAACTACTCCATCAGGCCTCCACAG
CAGACTTACCCTCTATCACAGCCTCCTACAGAACCACCAAATGCCCAGTTTATGTATACG
CCTGCGTCAAGCACATCTTCCTTGAGAAACCTCGCAAATAACAAAAACTATAAATTGCCC
GAGATCTCGAGACCCACGAACAGCACAGGGGTCTCTCAGTTATCGTTTCCTGGATTGTCG
GTTTCCTCGCCTTTCTACGAGCAGCAAGCAACTCCTCAATATCTGGCTTCTATTCTTCCT
GGCGTTTCTTTGATGACCCCCGTGGAGGGAGAGTCAAATACTTTCTTTCCAGCAGAAGAA
CAACACGTCTTAGGCAATTATTTACATTAG
>unitig186_46-mRNA-1 transcript offset:0 AED:0.03 eAED:0.04 QI:0|-1|0|1|-1|1|1|0|590
ATGAATGCGCCAACACAAGTCATTAGCGAGCCTCAACAATTACTGCCATATGTCTGCGTT
CCGCAAAAATCCGGATCCAAGCCACAAGGACTCGCGTCAGCGCCAAACAAAAAAGACGAC
GCAATCCGCCGCAAAATTGAGCATGAATTATCCAAGAAACGCAGCTTGGGCTCGCGCGTA
ACCCGTAAGGGGAAGGCACTCCCTGGGACGGTGATGTACTTGAAACCTTCGGAGCCTATT
ATCTGCAAGACATCCGCCACGGTCTATGAAGCGGCGCAATTGATGTCCGCACGCAGAGAA
AACTGTATTTTGGTGGTGAATGACCTGGGCGAGCTTATTGGCATCTTCACGGCTAAGGAC
TTGGCGTTCCGCATTGTTGGGTCTGGCTTGAGCGCTACGACGGTCACCATCGACCAAATC
ATGACCCCATCGCCGTTGTGTGCAAATGCTAATAGCCCAGCCGCAGAGGCATTGACTCTT
ATGGTTGAGAAGGGTTTTCGTCATCTTCCTGTCTTGGACGACCAAAACCGCATCGTTGGC
GTACTTGACATCACCAAGTCTTACGCGCAACAAATGGAGAAGTTGGAGCGCTTGAACTTT
TCCTCAAAGAAATTGCATGAGGCTCTTGACAATGTCCATCTTGAGATCGGCATGGCCGCA
CATTCACCTTACGTGCTCGAATACTTTGCCAGCTTGAAGCTGAAGATGAGTGGGCCTACG
CTACTGACGGTTTTGGACCACACCACGAACCCCGTGTATGCCACAATCAAGACCTCTGTC
TATGAGGCCACTTTGCTCATGAGGGAGAACCGTACCACAGCCGTATTGGTGAAGGATACT
GATGACGCCGTTTCGGGCATTTTCACCTCAAAAGATGTGGTCTTGCGCGTGATCGCTGCA
GGACTAGATCCAAAGAAGTGCTCTCTCGTGCGTGTCATGACACCACAGCCGGATGTGGCA
GACCTCGAGTTCCCGATCCAGTCGGCGTTGCGTCAGATGTTTGACGGTCATTTCCTCAAC
CTTCCCGTTGTTGATGCGAACAAAGATATTGTAGGAATTGTTGACGTGTTGAAACTCACG
TATGCTACGTTGAATCAAATCAAGAAAATCGAGCTGAGCTCATCGGACAACTCCGCCAAC
AGCTCCCCCGAGGAAGGTCCTGCCTGGAACAAGTTCTGGACTTCTCTCGACAACGAAGAC
TCCGAATCTTTACACTCTGACTCCATAACCAGTGCACCCGACGTTACTCCTTCTGAATTT
CAGCTGTTCAATGTCGACATCGGTCCCTCGGACTCGATATCAGCTGTAGGTGAGAGCATG
TCGTCGAGACCAGCAGAGTCGAGTATCCTGCCCGTGGAAGAGGCCTTTATCTTCAAGTTC
AAATCACCTGCAGCGCACGGCCGTGTGCACAGGGTATCTGTGAAACATGACGAGACACTC
GAAGATTTGCGCAGTTTTATAGATGCCAAGCTACACCACTCAGACTATGAGGCATTGAGC
ATACTGGATCGTCTGAAAGATACGTATGCCATCAGCTATATCGATGACGAGGGTGATGTG
GTTTCTATCACTTCTGATAGCGACTTAAAGGATTGCATCAGGGTGAACCGTGAGCTCCAA
AGTAAGAAGGCCGACTTGTACCTCCATAGTCCACATGAGGCGGCTCCAGTCGACCTAAGC
AAACGCCCCGGTCACAAGACGCACACCCCAGTTAGCTATGACTTGATTCCAGGATTGCCA
ACTATGCCCTTGCTTCGGGAGTCTTGTGCGTGA
>unitig186_50-mRNA-1 transcript offset:0 AED:0.47 eAED:0.48 QI:0|0|0|1|1|1|2|0|148
ATGCCTACAGAAGTTAGCGATATGTTGAAACAATTCTCCTCCACAAGTGGTGACACCAGC
AAAGAGCTACAGAAAAAAGTGAAGACATTAGATCTGTTTGGTAGAGCCAATACTGTCGGC
AAGAGGAAAACTTCTGTCGCGGCCGTTTCTATGGTAAAAGGTGACGGACAGGTGATAGTC
AATGGAAGATCCTTCATTGAATATTTCCCAAGAGACACCGATCGCTTGAAGATAGCTTTC
CCGTTCAAAGTCACGAGCGGTGGAGGTGTCAGCGGCCAAGCTGAGGCCACCATGTACGGC
ATTGCCAAGGCGCTTGTCATTTTCAATCCTTTACTCAAATCTAGATTGAGGTCCGCTGGA
TTGATGACAAGAGACCCCAGAATCGTTGAGAGAAAGAAGCCCGGCAAGGTGAAGGCAAGA
AAGTCGCCTACCTGGGTTAAACGTTAA
>unitig186_53-mRNA-1 transcript offset:0 AED:0.49 eAED:0.53 QI:0|0|0|1|1|1|2|0|59
ATGTCCTCAAGTCCTCGAAGCACAGGCCCCACCAATCGGTTCACAGACTATGGGGAGAGC
CACGATGAAGGAGATGAAGATGATGAAGACCAAGACGAGCACGATGAGGAAGATGAAGAC
GACGATGGTGAAGGAGAAACATCAAGGACAAAGTGGGCAACCAAGTGCTATCTCAGCTGA
>unitig186_54-mRNA-1 transcript offset:0 AED:0.11 eAED:0.11 QI:0|0|0|0.5|1|1|2|0|435
ATGTTGATTCAAAAAGAGATTCGCCGATTCTATCTATTTAAGGCCAAATCGCTTTTCCAA
AGAGGAGCCAGAAACCCTGATCTGACGAGCTTGGTAGGAAGGGAAAAGGAGGCTTCTATT
CTCAACCAGTTTCTTGAGACATCCCTCAAGACCAAAGTTTGCAATAGCATATATATTTCT
GGCCCTCCAGGAACGGGAAAAACCGCACAAACGAATTTACTGTTGGACTATTTATGCAAA
AATTCCGATGGGAAAATCCACGATATACATGGCACGAAGACGCAAGTTTTGCGCATCAAT
TGCATGACCATATCTAAACCAGAAGACATTTTTCATGAACTCCATACATCGCTTGCTGGC
AAGTGCCCTGGAAGAAAAAGAACGTTCGACAACCTCTACGAGCTCTTGTCTTCCAAGTCT
GAGAGAGAATCCTTAGTGGTAGTTCTTGACGAGATGGACTATCTCATCACCAAAGATCAA
CAGGTACTTTTCCAGCTATTCCACTGCGCTTCGCACTTGAAGAGTACTGTCTTACAAACA
AAACTCATCATTGTGGGCATCTCAAACGCATTAGACTTAACAGACAAGTTCTTGCCCAGG
CTACGCAGCAATGGTTTTAATCCAGAGGCGCTTCAGTTCATGCCATACACCGCCGACCAG
ATCAAGCAGGTGGTGACGTCTAAGTTGAGGTCCTTAGTTGATCAAGACAAGGAGAATCTG
GGTACAGCGACACTTCTTATGCATCCGGTCGCAATTCAAATGTGTTGCAAAAAGTGCGCA
ACGGTCACCGGTGACTTGAGGAAGGCGTTTGACATATGCTACAAAAGCATTGAACTTGTG
GAACAGCAAGCAAAGCAGCGCGAAGATTTTCATGAGTTGACATTGTCGAACGCGCCAAAA
GTCTTGATCTCACATGTCGCTAAGGTTTGCACATCCACGTTTGGAGATTCATCACAGCAA
AAAATCACCAATCTCAACCTCCTACAAAAGGCCGTGCTTTGCTGTCTTCACAACGCGGAA
AGAATTTCCAACTCGACTTCGCCTTTATCAGTGAATGGACTCTATGATTATTACTGCACC
CACACATTACCAGTAGTTGAAGACTTGCTCGGAAAAATAAAGAAAGGTGAGTTCTTGGAT
ATAATCAGTGCTTTGGAGTCAGCCCTGACTATCACGCTTGCCACGCCGAGGGCATCTTCC
GGTGTTATGGATTGCGGAAACAAAAGGATTCTGCCAAATGTATCCTACGCGGATATGCTC
AAGTGTAGCGAGGAGGTTGGAATCTTGCGCAAGATTCTTCTTGCCTAA
>unitig186_59-mRNA-1 transcript offset:0 AED:0.33 eAED:0.33 QI:0|-1|0|1|-1|1|1|0|190
ATGACACATTATCTTCGAGCATACCACGACGCGATCCTAGTCGGGGTCGGGACTGTGTTA
GCGGATGATCCGAAATTGAATTGTCGCTACGGCAATTTTTCCAAAATTCGCCCGGTTGTA
GTGGACCCAGTTGCCAAGTGGGACTATAGTAAGTCTACTCTTTGTAGGCTAAAGAATGAG
GGGACAGGGTTGGCGCCCTTCATCTTTGTCAATGATGATGCTACAACCTCGCCTGAAAAT
GAAGATATCTTGCGGTCTCAAGAAGGTGCGTACTGCCGGCTCCCCATGGATCTGTCAAAC
CGTGCGAACAACTGGCTACTCATCCTCAATGCTTTGCACAATGTAGGTGTAAACTCGGTG
ATGATTGAAGGCGGCGCAGTGGTAATCAACGAATTGCTCCAAAGCTCAGTGGTCGACTCT
GTTGTCATTACAATAGGCCCGGTCTTTTTGGGAAAAGATGGCTTAGAGGTGAGTCCTGCC
TCTGCGAGAATCTTGGGGAATGTCAATTGGTGGCGCGGCGAGACTGATAGCGTCATGGCG
GGTCACTTAATACCCGAAGGGCAGCCACATTGA
>unitig186_61-mRNA-1 transcript offset:0 AED:0.46 eAED:0.46 QI:0|-1|0|1|-1|1|1|0|280
ATGGTGGGAAACGTGGGTACCGATGCATTTGGACGTGAGCTTAAACAAGCGCTCGTCGAC
GCTGGGGTCGATACCAAATACGTGAGAACGATTGAAAACCAATCATCCGGTGTTGCGGTT
ATTTTGGTCGAGTCTTCTGGTGAGAATCGGATATTGATCACTGCCGGGGCTAACGGGGAT
CTCAAACCGAATAATGATGATTTTGAGACATACTTCAAGAACTCGAGTGCCGAAGGAGAC
TTTGTGATCTTGCAAAACGAGTTCCCATACACGATCGAGTCAATTGAATGGATCAAGTCA
CACAGACCTGCCATAAACATTGCGTACAACCCCTCTCCATTCAACAAAGATTATATCACT
GAGAGAACACTCATCATGATCGACTTTCTCATCGTGAATGAAGGCGAGGCAATGGACGTC
GCTCAGTGCATCTTAGACGAGAGGGAAATAATGGAATTCAGCGAAAAAATGAGGGAAAAC
AGGGTGCATGGCTTCGGGATTCTAGCCAGTAAACTTCAAACCAAACTAGATCAACAAAAT
ATCAGCACAGTCGTAATCACGATGGGTAGTTTGGGAAGCGTCTTTGTTGCGAAGGGAGCT
GAGCCAACGTTCATCGCATCTCGGAAAGTCGACAAAGTCATTGACACCACTGGAGCCGGC
GACACTTTTTTCGGCGGTGTCATTCTGCAGCTTAGCACCAACAAAAGCATTGAGCATGCC
ATCAAATTTGCTACGGCTGCAAGTGGATTGGCCATACAAAGAAAAGGGGCAGCTGAGGGT
ATTCCACATTTTGACGACGTGCAAAAAACAATGGGAATTAGGTGTTCATTAAATACTATG
TAA
>unitig186_62-mRNA-1 transcript offset:0 AED:0.38 eAED:0.38 QI:0|-1|0|1|-1|1|1|0|895
ATGCCACCACCACACAGAAACCAGGCGTTTCGCCCCGAGAACGTGTTGAAGCGTGCCGAG
GATCTTATCGGCGTTGACGAGAAGGAAGCAGCGCTCGAGACATTATATGATCTCATCACG
TCGAGAAGAATCCGCCACTTGGAGGTGGCGGACTTGGAGCCTATCGGCTTGTTGCTTATC
GAGTTGGCCGTTGACTTGAGAAAGGGCAAGGTGGCTAAAGACGCATTGCACCAATACAAG
AAAAATGTGCAGGCGTCGGAAAACGGTTTGGAGTCTGTTCAAGTAGTTGTGCGCAGATTC
ATTCAGTTGGCCGAGAAGAAATTGGACGAGGCCCAGTCGAAGGCCGACACCAAGATTGAC
CAAGATGAGGAAGACGACTTTGAGGCGGACCAAACGCCCGAGAGTATTTTGCTTTCTACT
GTGTCAAATACCGACGCTACGGACAGAACGGAGCGTGAGTTGGTCACTCCATGGTTGCGC
TTCTTGTGGGAGGCGTTGCGCGCGGTGTTGGATATCTTGCGCAACAACTCGAAATTAGAG
GTCACGTACTCGGCGATAGTCAACCAGGCGTTTCAATTCTGCTTGAAGTTCAGCCGTAAG
GCCGAGTTCAGACGCTTGTGTGAGCTCTTGCGTGTGCACATGCAGTCCGTAACGACCCAG
GTACAGACCAAGCCCGCCGTTCCCAACCTTCACGCGGTCGACTTGTCCGACGCAGAGACC
GTGCAGCGGTACTTGGAACAGCGCTTCACCCAGTTGAACATCGCAGTCAAGTTGGAATTA
TGGCAGGAGTCCTTCCGCTCCGTGGATGACGTGCACACGTTGATCACCGCGTCAAAGAAG
GCGCCCAAGCCTGTGATGATGGCCAACTACTACGAAAACTTGGCGCGCATTTTCGCCGTG
TCGGAGAACACGTTGTTCCATGCCGCTGCCTGGAACAAGTTCTTCACCTTATTTTCGCAG
TCTCCTAATGCCACCGATGACGAGTTGAGACACTACGCGTCTGTGCTTGTGTTGTCCACA
TTGGCCGTGCCAACAAAGTCCTTGAATGTCAATGAGACTGTGGTCGACGACCAGAAGGCC
AAGAATTCCAAATTGAGCTCCTTGTTGAACTTGAACCAGGTCCCCACGAGAGAGTCTTTG
GTGTCCTCCATTGTCACAAAGTCCATCTTGCAGTTTGTCCATCCGGCTGTAAAAAAGTTG
TTTGAGACCATGAGCGACACCGAGTTTCACCCATTGACTGCCAAGGAGAGAGTTGCCGAG
GTGTTTGACGAGATTAAGGACGACAATGCCTTCAACAAGTACATCCCTACTTTGACTGAG
GTTGTGTTGATCAGATCGTTCCAGCAAGTCTCCCAGATTTACGAGGCCGTTAAATTGGAT
TTCTTGGTCTCTTTGGGCCAGATTGGCTCCTCCGAATTCACCTTGTCTCCTTTGGAGGTT
GAGGATTTGATCGTGAATGCGGTCAAGAAGGGTCACTTGTCAATGACCATAGACCACGAG
ACACAGGTCGTGACGTTCAAATCCAACCCGTTCGAGGACTCCTTCATCGACTCCTTGTCT
TCTAAATTGCAAGCGTCGCCTGCTGAGATCGTCAGAACCCAATTGTCGAAGTTGGCATCC
ACTTTGTCGACCTCATACAAGGTTATTGACACCCAAGCGGAGACCCGTCAAAAGCAAAGA
CGTGACTTCGCCTTCCACAATGCACTTGAGGGCTTTTTAAACGAACAGAGAGAGCTCTCC
GACCGTGTCAGAATTTTGGAGGAGCGTAAGAAAATTGCCGAAAAGCTTAAGCGTGAGCAA
GAAGAGCAGGCGGCCAAGGAAAGACAGGAGAGATTAGCCGCTGAACAAAGAGCCGAGGCT
GACAGATTGGTCAAGGAGCAAGAGAGAAAGGATTTGGAAAGATTGGAGAGAGAGAAGAGG
GCCATCATCGAGAACGACAAGAGAAAGATTGCCGAGGAAATCAATGCTAAGGGAATCATC
AAGATTGACTTGGACAACTTAGGCGATTTGGATACAGACAAGTTGCGTGCTATGCAGATT
GAGCAATTGAGCAAGGACAGAAAGATATTGGACGAGAAGTTGAAGATTGTGTTCAAAAAG
GCTGACCACATGGAGAGAGCTCAAAGGAAGTACGAGTTACCGCTTTTGGAGAAGGACGCC
GAGGCTCAGAAGGAGAGAGATGCACAAGCTTACGAGGAGTTGAAGCAGGCCAAGATCGAG
AAGGCCAAGAAGGAATTCAAGAATGCCACATCCCTTAAAGAGCGCTTGTCGCGTGTTCTC
CCTGACTACGAGTCGTACAAGAAGACCATCGATGAGCAGAATGCCGCCAGAGTTGCTCAG
TTGAAGGCTCGTGCAAAGGCAGAATTGGAGAAAGCCAAGGCTGCCCGTATTGAGCAGGTG
AAGCAGCAGCGTATCGAGGAGTTGAGACACATCCGCGAGAGGGAAAGACTTGCCGCCGAG
GAGGAGGCCCGTAAGAAGGCCAAAGAAGATGAAATGGCCAGATTCAAGGAGGAATTGAGA
CTTCAAAAGGAGAAGGATGCAGAGCTCGCTGAAAGAAGAGCCAAGATGCAAGCTGAGATG
CAAGCTAGAGGGGCCAACGTTGGCAGATCGTCCCCTATCCTTCAGTCAACCCAACGCCGT
CTCCGTCCCAAAGCCCAGCCCCTCCAGCTGAGTCGTCTAAGCCATTGA
>unitig186_63-mRNA-1 transcript offset:0 AED:0.46 eAED:0.47 QI:0|0|0|1|1|1|2|0|261
ATGAGCAAAAGAAGAGTTGATGAGGATTCAGATATTGATGTGAGCTCGACTGACGAGTCA
GACGTTGAGGTTGGTGCCACTGAAGAAGACATGGAAGAGGTCATCAATGTCGACTTTGAC
TACTTCGACTTGAATCCGCAGACCGACGGCCAGGAGGGAGACCCATTTGCTTTACTCAGT
GTGATTGATCTCAATGCCCACTCCGCAAAGCCAAGCGTGAGAGTCGTACTTGACTATATA
CTTGAGAAAACGAAAGTGAATACTGAGTTCAACATGGTTTTGAAGAAGTTGTTGAATCCT
GCCAAGACGACTAAGGATCTGAACAAGCAACTAAGAGTAGGTTTGATCATTAGCGAGAGA
ATGATCAACATGCCTGTCGAGGTTGTGCCACCCATGTATAAAATGCTTTTCGAAGAAATG
GAAAAGGCTGAGGATGCTCATGAAAAGTATGAATTCGACTATTTCCTTGTGATCTCAAAG
ATTTACAAATTGGTACATGCCAACATTTCAACGGATGAGGACGAGCAAAAGTCGAAGAAG
AAGAAGGTCTCAACGAAGGATGGGAAGGAAGAAGAATTCGACTACTTTCACTTTGAGGAT
ATGGTCTTGGAAAAAAATGCCAGGTATCACGGGCAATACGAGTACACTGAAAAGCATCAG
GAAACAGACTCGCGGAGGGTTTTCACGGAGTACGGAATAGACCCCAGGTTGAGTGTTTTG
CTACTTACTAAGGATGGATTGAAAAAGTCCGTGCCTGAGATGGAAGAACAATTTCCTCCT
TTCTAA
>unitig186_65-mRNA-1 transcript offset:0 AED:0.40 eAED:0.40 QI:0|0|0|1|1|1|2|0|778
ATGCTTCGCAAGCGTATCACTCGATGGACGTCCAAGTCTGAGGGGGGTCAACAGCCATTT
TGTGCATTCCCAGAGTCGTTCTGGCAATATTATATCGAGACTCTTGGAACGGACTCCTCG
GCTGGGTTTAGCGATTTGACGGCGCCCAATCTCACCAAGTATAACCAAAATTCGCCCGCA
GTGGCCCAAGTGAAAGGGTTTTTTGGGCCCGAACAGCCGCAGCCATCGGTGAGCCAAATA
ATTGTGGCGCTAAAGTCGCCGTTTTCCCAGGGAGATGTGGTCAAGGCGTTCCACCTAATC
AGGTTCTTTCAGCTCAGTGATTTAGGTCTTTTCATTACAAATGACGGCTTTGACCGAGCT
GGCTCGCCGATAGAGCTTCGTGGAGCAGAAAATTGGGAACATGTCATGTGCTATTTGGAT
GCGTTGCTTTTCTCGATGTTTGCTAACCTCGAGAGCTTTGAACCCATTTTGTTCTTGCTG
AATCAGCACCCGAACGCGTTGGTGACACAATTACTGTGTCTCCTTCGAGTTTACGTGAAT
CTCATGCGCCTGGGAAATCTCATTACCACCGATATCACACAAAAGATCTGTGAGTGTTTG
CGAAAACTCGGCTTTTTAGAGGCCCTCAGTCATCCACTCGGGAAGCAAGACACTGACGAT
ACAAAGTACTCCAAGGAGCGGATTTTGTTCGTCTCCATTCCCGAGGAAGAGAATCGCCCG
TCAGATGAACCCATCTTGTTGGAAGAATGTCTCGAGCATTACTTTAACAACTCCATCTCT
GTCAAGCGCGAGCTTCAGCGCAGAGCCACGATCGAGGAGCAGAAATCGGCGACGCCAACA
AACGGCTCTGCGATCCCCATGCTGGAACTGCACTCGAAGACAGATTCCATACGTGAAAGG
GAGGTGCGGTCGAGCACCTCTCTCGCGTTTGCGGACGGTCACAGTAAGCCGGTTGCATCC
TCTACGCTGAACAGAGTACAGGTACGTACCCGTTCTTCGACGCTATCGATATGGTCTATC
TCAAGTCTCGAGTCAAAGCCAGGCGAGGTCATGCTTCCAGCATGGATGCTTTTGCGACTC
ATGCCTTTCTATACAGACGACAATCAGCTCAATAACGCCAATGAAAGCGTCGCGCGGAAC
ACTCATGAGTTCGCAAACCGCAGGCCGGTTTTGCCCATCTGCTTGAAACGCTACTCTTTT
TCGACAACGGACAATTTTGCCAACAGATCACAGCGAAAGATTGTTATCCCACCAGTGATT
GACTTGCCTCTGTTCCTCGCTGATGATGACAGTGATACCAAAGAGAACAGTTCAAGCTTC
AAATTGATTTTGGAGAGTGCCGTTTGTCATCGAGGAACCACCATCCAATCAGGTCATTTC
GTTTCTGCCGTGCGGAAAAATGCTCATGTAGAAAATGAGTCTCTCGAAGAATCTTTAAGC
GCTTCGTGGTACTTGTATGACGATCTCAAGTCTAACCGTGTGGTCACGAAAACATTCTCG
GAAATTTTCGAAAGTGAATGGCCATATATGCTATTTTATCGCTTAGTTCCGAGTGACTCG
AGCGCAGTCTCGAGCAGTTTGAATCTGGGCTCCGCAAGCAATATCAGCGCGAGTCCTGTC
ATTGCCCCGAAAGGTCATAAGACCAAGTTTTGGACTGAAGAGGCCCTCTCTCCTATACTT
TCCTCCGCAGAGAATAGTCGCGAACACTCACAAGCTTCTTCCATGTTGACGATACCTGAA
AAAATTATCATTACAAAAAAGTTGTCGAATGCCAAATCAAACGATTCATTCCTGAACTTT
CCCAGTGCAAGCATACCGATTCCGGATTCCCTCCCCGGCTCAACGAACTTCGTCGACATA
AGAAAACGTTACTTGTGGTATGTCACCGATAAAGAGAAAAACTACTACAAGGAGTCGGCG
TCACTTTCAAAGTCGGGGAGCCGCAACTTGAGCATCAGCTTCACTCCGCAATATAGGCGT
AACAGTCAATGGAGCGAAATCTCCAACATCAGCGGACTCTCTCTCGATGGCGACAATCTC
ATCGTCAAACAAAGATCGGACGCAGTAACCGGGCGTAAGAGTCTGGAAATGCAGAGCTCA
GAGGACCGAAAGGAGAATGGTCAGCATAAGGACAAAGAGATTGATACCCAGCTAAAAATT
GACACCACCGACAATAAGGCTAAAGATCACAAGAGTAAAGATCACAATGTCAAGGAACAC
AAACATCATTTACGTCACATTTTCACACATGACGAGGAAAGCCCCCCTTCCCTTGCAAAA
ACACATGTTAGGAAAAAACATGCCGACTACAAAAAGGAGAAGTGTGCAATAACATGA
>unitig186_66-mRNA-1 transcript offset:0 AED:0.39 eAED:0.41 QI:0|0|0|1|1|1|2|0|202
ATGTCCTGGCTGGTCTTGAAAAATGCAATCTCCCGGGCTGGTGCTCTGGTGCTAAAGACA
GGCCAAGGCGAAGAAACCACGGATCTCGACTTTGACTACGAAGAGAAACGCTACAGAGCA
ATGGAACTCGTTACCACGCGGCTCGAGTCCGAGCTTCGACATTATATTGACTCTTTGAAA
AAGCTCACAACTGCTCAGGAGTCAATGACACTGGTCCTAGCTGGCTTTTATGGTGAAGAT
GAGAATACCGTTGCACATGCCCAAGGTAAAGAACTAGACGCGAACCCAAGTGAGGATCCA
TCTTATGAACTCAAATTATCTGATTTGTCCAAGGAGTTAGAGCAAGCACATGCAAAGTAT
GTTAGCCACAATGACCTGCTCAAGAGCGAACTCCCCACTCTTGTAGACATGCGCATCCCA
TACTTGAACCCGCTGTTTGAATCCTTCGTAAAAGTTCAACTACGATTTTTCAATGAGAAT
TTCAGGCTCATAAACGAAGTGGAGCTGAAAATGGACGTTCATACACGGCTGGACTATGTC
AATGGAGCGCTCGAGGCTAAAATGGACGGAATCCTTGATAAGATTAAGGAGTTAAATGTG
GCGATTTGA
>unitig186_68-mRNA-1 transcript offset:0 AED:0.42 eAED:0.42 QI:0|-1|0|1|-1|1|1|0|150
ATGGGTAATAATGCCTCTTCAACTAGAAAGTCTGCTGCTGTCCACAGACACGCAGCCCCG
TTCCGCAAATCATACCAGTCGCAGAGCAATCACCATAACTTGGAGGAAGAATTTAGCGAC
TTGATCTTGCACGAGGTCAAACGTCAAAAGCAGGAAAAGGCTCTCGAAAGCAGTCAGTCT
CCGGAAGACTCTAATGCGTTTCATTCCGATCACGAGCTCGACGCTCTGAGAAAAGACAGA
TTCACGGATGACCTCATTGACGACGAGTTCAATGAGTTGGGGCACGGCATTTTGGAAAAT
GAAGAGCTCTCGCGTAACATTTTGCCGGTTACAGGCTCAGATGATGAGAACGCGATGCAG
ATCGATGGCTATGACGCTGCGGGCAGTGTCTCCTCTACCGAGGTTGAAGATATTTCAAAG
GTCGATTTCACAAAGATCTCACACCCCGCGTAG
>unitig186_71-mRNA-1 transcript offset:0 AED:0.06 eAED:0.07 QI:0|0|0|1|1|1|3|0|488
ATGGACGGCAAAACAATTGGTGTACTTGGAGGCGGTCAGCTAGGCCGTATGTTGGTCGAG
GCGGCGCATAGACTCAACATCAAGACCATTATCTTGGACCAGCCAAACTCTCCCGCGAAG
CAAATCAATGCCTTGGATGAGCACGTCGACGGTTCATTTACAGATCTCGACTCAATCACA
AAGCTCGCCAAGAAATGCGATGTGTTGACTGTTGAAATTGAACATGTTGACGTAGACGCC
TTGAAGACGGTTTCGTCGTCGTTGAACATCCCTATATACCCCCTCCCGGAGACTATCCGC
CTCATCCAGGATAAATATTTGCAGAAGCTTCACTTGCAAGAGCACGATGTTGGAGTGGTG
GAAACTTTGGCCTATGACGGTAGAGGCAACTTTGTCGTGAAATCAAAGGAGTCCATTCCG
GAAGCGTTGTCCTTTTTGCAAGACAGACCATTATATGCGGAGAAGTGGTGTCCATTCACA
AAGGAGTTGGCTGTCATGGTGGTCAGGACGCTTGAAGGTGAGGTATTTGCGTACCCTACT
GTCGAGACTATTCATCAAGACAACATTTGCCACTTAGTGTACGCACCTGCGAGAATCTCT
GACACCTTGCAGAGGAAGGCATCAATCTTGGCGCAAAATGCCGTCAAGTCTTTCCCTGGC
TGCGGGATTTTTGGTGTGGAAATGTTTTTGTTGCCTAACCATGAGCTTTTAATCAACGAG
ATCGCCCCACGTCCTCACAATTCTGGCCATTACACAATTGATGCTTGTGTGACTAACCAG
TTCGAAGCACACGTACGTGCAGTGGCCGGCTTGCCTTTGCCCAAGAACTTTTCCAATCTC
TCCACCACAAACACCAATGCTATCATGTTGAACGTATTGGGCGACAAATCTCAGAAAGAC
GCCGAGTTGTCTATCTGCCGTCGTGCTCTTGAGACCCCAAATGCATCGGTTGAGGAATCC
AAGGAAAAGCCCTTGGTATCGATCATCATGGGGTCGGACTCGGACTTACCTGTTATGGCC
GTCGGCGCTGATATCTTGAAGAAGTTTGGCGTCCCTTTTGAGTTGACTATTGTATCCGCT
CACCGTACGCCCCACCGTATGTCCAAGTTCGCCATAGAGGCTGCTTCGAGAGGCATCAAG
GCCGTCATTGCTGGCGCTGGCGGTGCGGCCCACTTACCTGGCATGGTGGCCGCGATGACT
CCATTGCCTGTGATTGGTGTTCCAGTGAAGGGTTCTACACTCGATGGCGTGGACTCCTTG
CACTCAATCGTGCAGATGCCACGCGGTATCCCTGTTGCTACCGTAGCCATCAACAACAGT
ACAAATGCCGCTCTCTTAGCCATCCGTATTTTGGGCGCTCACGACTACAAGTGGTTGGAT
GCGATGTCCCAGTACATGAACAATATGGAGGAAGAAGTTTTGACAAAAGCCGAAAGGCTT
GAAGGGGTTGGTTACGAGAATTACTAA
>unitig186_72-mRNA-1 transcript offset:0 AED:0.24 eAED:0.24 QI:0|0|0|0.5|1|1|2|0|100
ATGTCCTGCGACTCCGACACTATTAATCGGGCGTTTGAGCAAAACCGCAATTCACAGTCA
TCGATGGATTTCAAGAAGACAGGAGAGTTCAATCAATTTGTTGATGACAGAAACGCTCGT
CTTGCCGAGAAAGCACGGTTGAACTTGTTAAAGCAAAACGAGGAGAAGATGGCTCAGGAC
ACTCCCATCGAGGAGGCATCTGAAGAGGCCACCAAAAGTGCCCCCACTACTGGCAACATG
AAAACTGCATTGAAGAGGAGAATCAAGGCCAAAAAGTCCAGGAGCAAAAAGCTCAAGTTT
TAA
>unitig186_75-mRNA-1 transcript offset:0 AED:0.21 eAED:0.21 QI:0|-1|0|1|-1|1|1|0|381
ATGACCGAAAAGTATCAGCTGGACAACCCGAATGCCCACTACTTGGCAAACTTATCGAAT
TTGAACTTAACAAACAACAACATTCAGTTGGGCCGTTTGCCCACATTGGGTGAAATTTTA
CTGAACAAGACGAAGTCCCCCATCAGCTTGTACAACTTTTACTTGTACATGAAAAATGTT
GAAAATAACGTCGACTACCTTGACTTCTGGTTTGACCTAATCAACCACTTGAACTTATGC
AAGCACTACGTGCAAGGCTTGAGAGAATCAATTGTCAGACAGTCCACACACAGCGCTGGT
TTTGCCAGTAATAACCCGTTCAGCTCTGCGCCCGATGCTAACAGGGACTCCTTTCCTCTA
TCCGAAAAGAGTAAACATAAATCACTTTCACTGTCGGTACTCTTGGAACTTATTATAAAT
GATCATATTCTTGAGGATAACGACTCTAATCGGCTTTCCGAATTCTTGCGCGGAGACATT
GATTTGGATACCGTGGACCCGAAACTCAAGGAGCTCATTGAAGCATATAGCGGGGAGGAG
TCTGTCACACAACCTTCTCCCAATTTGGATAGAGGCTCGTTCTACACCACTTCCGAAAAG
CGGGTCTCCTCCCAGTCCAGGCTTTTGGAGAGTTCCTCGGACTCCCCGCAAATGTCCTCG
CTGCAACCCGGTGAGTTTCAACCCCGCGAGAGCACGTTACCGACACAAAGAACCCACAGG
TCCAAGCGTCACTCTTCGCTCAATCCATCATTATTAGAGAAACTTATCAAAGAAACGTCC
GTTTCTAGTCTGTTCATCTCGAGACAAAACCTCAAAGAGTCCTCTCACAATCTCCTACTA
AAATATTTCGTGGAAGACTCAGAGAAGTCGTTAGACATCTCGCAGAAACTCAACAATTAC
ATCATCAACGCGATTGAAGTAGATGGCCGCGATGATCCCGGCGTTTTTGATGGCGTCAAG
CGATATGTATTCAGTCGCCTTGAAAACGAACACCTCCCCAATTTCTTGAATTTCATTGCT
ATCAAGAACATCAACAAATCGGTCAACACCAGAGTGATCTGTGGTTTCTTCATGATATTC
ATCTCTTTTTGGATTGCCTTCAGTCTTATATTTTTGGACCAAAAAAAAGGTACAGATGTG
TGGTAA
>unitig186_58-mRNA-1 transcript offset:0 AED:0.41 eAED:0.43 QI:0|0|0|1|0|0|4|0|352
ATGATATATGAGACATCCGCTGATTTGGGAAACTTCAGAGATCTCTACACCTTCCACCGA
CCTCAAACGTCTTCGGCGACACAGTGTCATGGCGAAAATCAACTAGTCGACCAATTACGG
ATCAACCTACCGAAATGGATAGGCGCTTCAATCCTTTATAACAAGTTCCCGGTGAAGGAG
CAACCCAAGATATCATTCCAGCTTTTTGAAGTGGACTACGGCCTGCTCCCTCCTCACAAA
ACAATCGGAGGTAAAACGCAAAAAAAGATCAAGAAGCTTCCACCTATGGAAACTTCGATC
AAATTGTCTTCACATTGTATGCTTCGTGTTGGAAAAATCCTTCAATTCTTGACCGAGAAG
TTCGAGTCGCGGACAACAGAGATGAAAATGAAAACGCCCGCCACAGAATGGCTACTGTTG
GAATGTAAGGGGCAGGAACTCGACAGCAGGATGACACTACAGACAATAAAAACACTAATC
TGGAAATCGAGCACCGACATTGAGCTTTATTTCCATCGCAAAGCCATTTCCCGTTTGTGG
AGATCCTTCAGAACCGTCAAAGAGATGGTCAGGGATAAAGGCTACTACATTACCGATGAG
GAAATCAATATGTCATTGGACGAGTTCAAAGCTAAGGTTTGCTCAATGGGAGAGCCCCAA
AGAAAGTTGATGTGCTTCCAGGCTCAGCCCACGGCCGAGTCTGCCGAAAAGTTCCTGAAA
TGGGCTCTTTGTGGGTGGAATTTTGTGATGAAGCGTCTGTCGACTATGAGAAACTTTTGC
ATTCACATCAGTGAGAAAAACTTCAGCACGGGTATATTCATCTATCAGTTGTCCATTACC
CCTAGTGCTAACAAATTGATTCCTACTGTGTCCCCTGCGACAATCGAGGTGTTCCAGGAG
AGCGATTTGATTGTTAACATCACGCATCACGAGTTGGTACCTAAACACATAAAATTATCC
AAGCCAGAAAAGAAGGAATTATTGGAGAGATATAGATTGAAGAGTCACAGTTACCCAGAA
TACAAAAAGAGGACCCTGTGGCTCGCTACTTTGGTTTGA
>unitig186_67-mRNA-1 transcript offset:0 AED:0.34 eAED:0.41 QI:0|0|0|1|0|0|3|0|293
ATGACTAGTAGTTCTTTTGTGAACCAACCAAAAGACTCATCCCCGGTGTTGGTGCCTGTG
AGAATCAAGTGGGTCAATCAGACGCGCGAGAATATCGTCAAGGTGTCTATCATTGGGTCG
TTTTCCAACTGGCGCGATGTCATCAAGCTCAAAAGATCTCTGAATAACCCTAATGAGTAT
CATACAACAATCAAATTGCCTCTTGGAGTGCATAAACTACTCTATGTGGTCAACAATGAG
TACAGAGTTCTGGATGGTTACCCACAGCTACCGATCAAGAGGGTATATTTTTCAACTGGT
TTGAATTTTCTCACTAGAATATCTAAGAAGGAGAAAGAAGTGCAGCATGAGCATGTCGAG
TATCTGGAAACCCCGAGGGTCGAAGATTACTCATACCCTTCTTCTCAGGAATCATCGCAG
GCTCCTTCGCATGAGCCATCGTACCTGTCACTTCTCGACAACCCAGAGAATAGCAACGAA
AGCATCACATACTCTTCCGAGATCCCAGAGATGCTTAACAAGTCGCCAGACTATGAGCTT
CCCGAACCTCCGCAACTCCCTGCGCATTTAAACAATGTCTTGTTGAACAAAATGTCAGCG
CAACATCAGCCGCCTCCGCCACCTCAGTCACTTTCCATACCTCAAATGGGCAGCGACTCG
ACATTCGCCAAACGCCCTGCGTTGCGTCGTGCCGACAGCTCGTATTACGCCTCCAACAAA
GAAGCATATCACCGCTCCATTCCAAATCACGTGATCCTCAACCACTTGATGACCACCTCC
ATAAGGAATGACGTCCTCACAGTTGCGTGCATCACAAGATACTCTGGAAAGTTTGTGACT
CAGATAATGCATTCTCCTGCGGACACTTTATCCGGGAGCTAG
>unitig186_73-mRNA-1 transcript offset:0 AED:0.34 eAED:0.42 QI:0|0|0|1|0|0|2|0|249
ATGTCCTCGATTTATCGGATCGATCCATTCTTAGCCTTCAGTGGAAGGAGTGAATCATAC
ATCCCGTCACATGCTTTCATCAGGATCGAAGACTCTTTCATTCACAGGCTTCTCATGAAA
AGAGCAGCATGGGTATTGTTTCTTGTGGGCTTGCTCACGGCCATTTTTAACTTAAGCGTC
GTTCAAGAAAGCCTGTCTCTTCTCCTCAACTCTCTGCTGTCTTCTCTCTCTAGCAGCTCT
GTTCTTGGATCTTCTAGCCTCAGCCTCCTCCTTCAAAGACTTCTCACGAGCAGCCTCGGC
CTTGGCCTGGATGATGTGCTCGACCAAAGCTCTCTTGTGCTTGAAGGTGTTACCCTTGGC
AGACAAGTACAAGCTGTGGTACAAGGTCTTGTCGATCTTGCCGGCATCTCTGTACTTAGC
CAACAATCTTCTCAAGACTCTCAATCTTCTCATCCAGACAACCTGGGCAGGCATACGAGC
GTCCTTGGTACCCTTTCTCTTACCGTAACCCATGTGTCTACCGTTTCTCTTGGACTCGGC
GTGAGCTCTAGCTCTAGATCTAGAGTGGATGGTGTCTGGCTTCTTCACAATGGTACCGTT
CTTGTACAATTTTCTGATGGCCTCACGAGAGTTGGCGCTGGCCAACTCAGTGGTCTCATT
GGGGTCCAACCAGATCTTTCTCTTACCGACACCGACGACGCTAGCGGCGAGTCTCTTCTG
AGTTCTAAGATTAGCCCTGAGCATTGTTAG
>unitig186_57-mRNA-1 transcript offset:0 AED:0.45 eAED:0.45 QI:0|0|0|1|0|0|2|0|182
ATGGTGCTTCTCTCTGAAACTAACATCGGGAATGTCGAGATATACTACGACGAATTAGTG
AAGGATTACCCATCTTTGAGAGCAGACTTGGAGGCTAGCCAAAAAACTCGAATTTTTCTT
GCCTCCGTTTTTCAAAGTTACTGTCTTTTCGAATGGGAATCTGACAAGCGAGTCAGAGAG
ATGATGAGAAATTACTTGGTGCATCAAAGAAGTGTTCTGTCGGGTGATGAGGCATCCTCA
ATAGACAATGATGACGTTTCTAAGAAAAAGAAGCTATTCTCGAGGAAGTCTTCTACCGCA
CCCCGAGTGAAAAACAATGGGGGCCAGTGTGCATCAAATGGCAGTACTTTGACTGACTTA
AGCGAGTCCCGAGAATTCAGCAGATTACCGCTGTCAGTACCAGATGACTCGATTGCAAAG
ATGTTAACTTCCAATGAGCATCTATACAAAGAAAAGTATAGCATTCAAGGTCACAAGAGA
GCCGTTGATTCGCTCTTGAGGCTATATATTGATGGGACCACCCTAAAGAAGGGAACGATG
ATGATATAG
>unitig186_52-mRNA-1 transcript offset:0 AED:0.49 eAED:0.70 QI:0|0|0|1|0|0|2|0|61
ATGAATACCAACGGTTGCAACTTTGTTTTCGCGAAGATAAAATTATCAACAGCAGACCTC
TCTTTCGAGAACTCCGCACTGTTTACCTATAACTTGCTCAAATTTTCAATCAAGTTCGAG
GACCAATTGAAAATGTTTAGGCAAACTAGGCGTGAGTCCAAGAAAAAGAACTTTCGCTCT
TTTTAA
>unitig186_74-mRNA-1 transcript offset:0 AED:0.47 eAED:0.47 QI:0|-1|0|1|-1|1|1|0|190
ATGCTCAGGGCTAATCTTAGAACTCAGAAGAGACTCGCCGCTAGCGTCGTCGGTGTCGGT
AAGAGAAAGATCTGGTTGGACCCCAATGAGACCACTGAGTTGGCCAGCGCCAACTCTCGT
GAGGCCATCAGAAAATTGTACAAGAACGGTACCATTGTGAAGAAGCCAGACACCATCCAC
TCTAGATCTAGAGCTAGAGCTCACGCCGAGTCCAAGAGAAACGGTAGACACATGGGTTAC
GGTAAGAGAAAGGGTACCAAGGACGCTCGTATGCCTGCCCAGGTTGTCTGGATGAGAAGA
TTGAGAGTCTTGAGAAGATTGTTGGCTAAGTACAGAGATGCCGGCAAGATCGACAAGACC
TTGTACCACAGCTTGTACTTGTCTGCCAAGGGTAACACCTTCAAGCACAAGAGAGCTTTG
GTCGAGCACATCATCCAGGCCAAGGCCGAGGCTGCTCGTGAGAAGTCTTTGAAGGAGGAG
GCTGAGGCTAGAAGATCCAAGAACAGAGCTGCTAGAGAGAGAAGACAGCAGAGAGTTGAG
GAGAAGAGACAGGCTTTCTTGAACGACGCTTAA
>unitig186_76-mRNA-1 transcript offset:0 AED:0.42 eAED:0.42 QI:0|-1|0|1|-1|1|1|0|482
ATGCTGTCATTGGCAATCACCAGAATTGGGCTTGAGGCCCGTGACGAAGGCTGGCTTGTG
AGCAAGAGCCTTCTCTTGTACAAATTCAAACTTCCAAAGTTTCTAGAAATGTTCACCTCT
TTTAGACTCGAGGGGAAGCAGACAGAGTCGAAAAAACTCTTTCCGTCTATCAGAGCATCT
CAAATTTCAAATTTCACGAACACAATTAGAGGCATGGCCATAGTTTGCGCCGCAGACGAT
TTGGAGCTCTCGTACAACGGAGACAACGGTCAGATCGAAATATTTGATAATTTTGTTCCC
GCGAACGCACCTCAATCCTATCATGATCAAATGCAATATGGAGGTATCAAGGCTTCGTTG
AATACTGCACCCTTTCCAAGCTTTGACAAGTCTTTTAGCCCGGATTTAGGGCTGTCCTAT
CACTCTTCACACTTTGGTATAGAGGAATACTCCCCAATGCTGTTATCGTCTGGCCATTCC
CAGACATTGAGATTTCCATTTGATCAATTCAATCTTAACAGGCCACCTCATTCCAAGCCT
ATTCAACACAACAATGAGCCTGTGCCCGACTTTGGCATGGGATTTATGGGCTCTCATCAA
TCTCACTTTGACATTATGTCTAGTGGCGTGCAGTTAGAGACCCAATTCACAGACTTCAAG
AGCGGTACCTATAATAATGGTATGGGTTACGGTTCCTCGATCGAGTCTTTTGACTCACCA
TTAGACGAAATGTTCATCACGAGATCGGCAGCTTTTTCGAATGAGTCGATCGAGACATCG
GCCGCGAGAAAGCGTAAGTCTCATTTCAATGAAATTTTAGAATTTGCACCCACAGATTCA
TCCAAAATCGAGTCTGGGGCGTACGAGGGCCAAAAGAGAATGAAAAGGGAGTTTGTGGGC
CAAATCAACCAATTGCGACCTGCTTCACAAGAAGACAGGGGAATGGGTCTTGAGCGCCCC
TACAATTCTCAAGAGATGGGGATCTCTGAGATCCCACGGAACAACACTCTTAAAGAACGC
GTCAAGGTTGAAGATGAAGAGGTCGAAAAAGGAAGGTATGCATGCGGAGAATGCGATGCT
GTCTTCAAAGTTAAGTCGTATTTGACACGCCACACTAGAAAGCATAACAACGCAAAGGCC
TTCGTGTGCCCATTTTACCGGGAGCAGGACTCAGAGTATTGTGGGACTAGTAAAGCAGGG
ACTAAATGTCATCCGACGGGGGGTTTCTCCCGCAAGGACACTTACAAGACCCATTTAAAG
GCTTTACATTTCATTTACCCACCTCGCACCAAGTCCAGCGAACGCGGCACTCAAGGCGGA
CGCTGCGCGGGGTGTTTCCAATACTTTGAAAGCAATGCTGACTGGTTCAAGTTTCATATC
GAAGACGGTAGTTGCCGGGGATTTGTATCGAACTCTCGCGTCGAGGTCAAACAGGAAACG
CGAGACTAG
>unitig186_77-mRNA-1 transcript offset:0 AED:0.04 eAED:0.04 QI:0|1|1|1|1|1|2|134|231
ATGTCTACCGCTTTGGATAAATCATTGGACGACATCATTTCCTCGTCGAGAAAGGCAAGA
AAGGTGGCCAACAATAAAAAAAAGACCGTTGGTAAAGGTGTTGGTAAGGCTCAGAGAAAG
CCAGCCGTTGCTGTCAAAAAGGCACAAAAGCCTGCTGCTCCAAGGTCTGCCGCTGTTGTG
GCGGGTGTTGACTTGACCTACGCTACCAAGGTTGTTGCTCATGGCCTCCCCAAGGACTTG
AGACAAGAGAACATCAAGGATTTCTTCCAATCGCAGATTGGAGGCGTTCAGTCTGTCATG
ATGAACTACAATGAGAAAGGTATCTTCAAGGGTATCGCCACCATCTCTTTTAGATCATCC
AAAAACGCTGTCAAAGCCGTTGAGAAGTACAACAACGCTCCAATTGATGGCGGTGCCAGC
AAATTGAAGTTGGAGTTAGTTATTGACCCAAGCAAGAGACCTTTGGCAGCGAGAATCACT
GCCAACGCCGCTCCAGCCAAGGAGCAGGTTGACAGGAAGAGTAAGCTTCAGGAGAAAAAG
AGACTTCTCCAAAAGAAAAAGAAGGATTTGGTGAAGGCCAAGGCGGTTAAAGCGGCTAAA
GGTATCAAGCAAGAAAAGACAGGCAAGCCACCAAAGCCAGAAAAAAAGACTGCTGAGCAG
TTGGACCAAGAGATGGCAGACTACTTCAACAATTAACCGATTTAAATGTTTTTAGTGTAT
AAATAAATCGTGACAGACCATTTTTTTTCCCTGGCCGTTAGATATTTCACAGTTCACTGT
AACAATCAGAAACACTATAGTTTTTTGATCTTGGCTTGTGCTGGATGTTT
>unitig186_78-mRNA-1 transcript offset:0 AED:0.20 eAED:0.21 QI:0|0|0|1|1|1|2|0|569
ATGCCAAACATTGAGTTTCTAATATCAAGCGAGTTTCATGTGGATAAAGGGCCGTCTTTA
GTACATCAATTTCCTACGGAACTCCCTGGGTTACAAAGGCTTCCCTTTTTTGCAGAGCTT
ATGATTCCTGATCAAATTCACAAGAGAGAGGAGGACTACACATTATTTCTCTTGCATAGA
AATACCAGGACAGGTGATTTTGAATACAAATTCAGTCCGCTTGAAAGTGAAAAAGACCCA
TACTTTGTTTACACGATTGTAAACAATGTCGCTGACAGCACCGTGAGAAGAGGCTCCGTG
ATCAAAGCCCTCAGTCTAGTAACGAAATTGGTGTATTTCAAGCACTTCAGGCCATTGCTT
GTGATATGTTTAGACAGATGCTTTGCTGACAGTGGCAGAGGAGATCTTGAAGAGCTTTTT
CACTCCATCAACTGCAAGAATTTTGAGGTGAGCCTGGCGAATTACCTGGTGGTGAAGAAG
CTACTCATCACCTCAATCCTCGACCTACCCCTCAACGAAAAGTTGTACTTTGATGAAACT
TTTAGAAACAAATTGCTTGGAATTAAGCACATCCAAGAAGACTTATTCATACGAAGAGAC
TTGAGCTTCAATTCGATTGTGACTTTCCGCAATATGAAGATCCCAGTCAAGCTCCCTGTG
GTTTTGCTACCGGACACCATAGGCGATTACCTAAACCCTACAGATCTCAACTTCAAGCCA
AATCTTCTAAATCTTCTTGATGCCACAATAGCCACAAGCCATCACAATAATGAGCTTACT
GTGTATGGACTTGCCACACCACCAATTGTGGTGCTCATCAATGCAATGTTGACAGGGAAG
AAAATCATTTTCATGAGCTACGAAAACTCGGCAGGCTATATAATAGACCACATTTTGTTG
GTTTTGAAGTTGGTGACCGGAGGAGGTATATTGACTGGGCTACTAACGCATTACAATGTG
TTCCCCATGATAGACGTCTCGAAATTACTATCTCTTTGCAACTATAACGACGACCTTACG
ACATTGCAATTAATAATTCGAAGACACATCAATGAGATAGTGCGTGTTCTACTCTCTTCA
CGAAATTATAGCGCATCACGGCCTGATCAGAACCAAGGTACTCTCTTGATGGATGGGGTG
GGCTATTTTTGGCACAGCGACACCACAAAGCTTCTCGAAGTGTCTTGTTATCAGTCCATT
TCATCGAAATTTCAAAATCTTCTTTTTGCGGGAAAATTTGGCTACAGTCTCGAGTTACCG
AAACTTTCAAACGAGCTTAATCTCATGATCGATTTGCAACATCAGTTGCAAAGACTCAAC
AATGTGACACTTGCATCGGGTAATACCAAAATGAATGAGAGGGAGATCTGGTTCAACATC
CTCAAGTACTTAATAAGCGGAAAGTCCTTGGAGACGTTTATGTTGGTGACATATTTGATA
CCACCAAATACATCTACAAGTCTTCAAAGCTCGTCGCTGCATGGTGGCGGCTTGACAATA
TTTGATAAAAACAAAGGTATTGAATTGTTGTTCGTCAATTTGTTCAATGAGGACAATCAT
GTCAAGTCTAACATCATAATGATATTGCAAGAGCTTCAGGACAATTTCCTATGCGGCTGG
TGTTTAAAGCATTTCCTCGAGTTCAATGTTTTGTATCAGCTTGCATTCGAGGATCTTATC
TCATGCCAAAGCCGCACTATTATCGGATGA
>unitig186_80-mRNA-1 transcript offset:0 AED:0.23 eAED:0.23 QI:0|-1|0|1|-1|1|1|0|285
ATGGGGGTTTTCAGAGCAGTCAAATTTTACGTGAAGTCTTTTGTATTTGGCACTTTGCTT
CTCACGTGTGCGCTCTATGGCGTTGTTGCAAGCATAGTCTTGAGAATTGTGGGCAAGGAC
GAGTATGCACAATACACGGTCGCAAGGTGTTTCCACTTTCTCATGTCAAAGGTTTTGGGT
GTGAAGGTGACAATCAAAAATGAGGAGCTTCTACGTACCAAGCCATCGGTCGTCATCTCA
AACCATCAATCAGCGTTAGATATCTTGATCTTGGGTAGATTGTTTCAGCCAGGATACACA
GTGACTGCCAAAAAGGCCTTGAAATACGTACCTTTCTTGGGATGGTTCATGCTCGCATCC
AAAACATTCTTTTTGGACAGATCCAAGGGCGAAAAGGCAAGAAGAGTCTTGGAGAATGCG
CTCACTGGACTCAAGAAGCAAAAACGCTCTATCTTCATGTTTCCTGAGGGCACAAGATCT
GCCACGAAGAAATTGGAGTTGCTTCCCTTCAAAAAGGGCGCATTCCATTTGGCCAAGCAA
GCCCGAATTCCCGTAATCCCCGTGGCAGTCTCTAATTACAGTACTATTTTCCATGCTGGC
GACAAAGTTTTCAACCAAGGAGAGATCGTGATAGAGGTGTTAGAGCCAATGTCCACAAAT
AACCTCGAAACAAACGAAGATGTGACCAAGTTTGCTTCTGAGGTGAGCGAGAAGATGCTC
AAGACTGTCGAATCTTTGGGCTACGCGTCTACTAAGTCGCGTAACAAACTGGCGAAAGAA
ATAGACGCAACGGACATGCAGTCAGAAGGGAGCGTAGAGATTGTTGAGGAGTCGACCCCC
TTGATTGCGACCGACTAG
>unitig186_81-mRNA-1 transcript offset:0 AED:0.47 eAED:0.52 QI:0|0|0|1|1|1|2|0|264
ATGGCAGACACAGATTTGCTGCACCACTTCAAGAGCACGGGAAAAGCTTCTCCGTTGTCT
CAGGCACAATTCCGTGAACTCAGCACAGACGTGTACGACGAATTGAGACGTCGAATCGAT
GAAAGCAGATCGGAGCCGGACTTCTTGCTTCCCAAGCTGACATTCCACCCAAAGCGGAAC
CAGGCCCGCCAAAAGTTGTCGTCATTACCCCAGTCTCGCTTCAAGGACTTGGTGTCCGAC
ATCAGTTTCGAGATTGAGCGCAGAAATTTGCACAACCCTATCGCGAGCTCTGTTCCCGTG
AACCCGCCAGCAAACTCTCGCGAAGTGCAAGAATCGCATCCACAGAGAGCCCACGGTCAT
TCGCGGTCCCAGTCAACTGATCATCATCATGTAAGAGAGGTGGCGGAAGAACCAAAACGG
GCCTCTGTGGCCTCTCGAGATCATGCTGTGCCGTTCACGAAGGTCAACCAGGACCAGCCA
CGCCACTCGACTCTCTCGCACTCCACGGGCGACACTTCTCACGGCCCATTGAATCAAGCG
AACACCAACGCTTTGCGTGACGAGCTTGCGACGCCGGATTTGCGGAACCCAGTGACGGAG
CAGCCAATCGGTATCCAACCCACAACAGTCGTGCCCACTAAGGCCAGCATGACTTGGTCA
AGTGACGAGGAAGATGCAGCTGACGAGTTGAAAGATTTAAGAAGAAGCGTTCAAGAAGAG
CCACGGCAGCTTGCGCTTTCTGATGCGTTCACGGCACCGCGTCCCAATCGTAAACCTGTC
GGTTGCAGAGAATAG
>unitig186_82-mRNA-1 transcript offset:0 AED:0.40 eAED:0.76 QI:0|0|0|1|1|1|2|0|905
ATGCTCAAAAGTGAGATCACCCAATGGCAAAAGAAATACGAGGCCTTGAAAGCCGGGGAA
TTGAATGACATGACCAAAAATCCGATAAAGACAATGGATTTAACAAAATTCCGCTCCCCG
GATGGTTTGTTATCCTACAGCACCGCTGTTGAATTGTTTGCCTCCATTGATTTGTTTTAT
GTGGCACTCGAGATCCCAAGCCCTGATGCTGATTTGTTTTTTGAAAGAATAAGCTCCATC
GCCGTTACTGCAAACGCAATTGCCAGTCAGGGAACCAAAAGTGGCTTTAGCGACAATGTA
CACTCGGACGCAATCCGCGAGTGTGCTAGCCACGCTTTGACAGCCACCAGGTACTACTTG
ATTTATCCGACTCTCATGCCTAAGGTCATTGTTGAAAAAGCTGTGAGCGAGATTGCTTTC
GCTGTTTGTGACTCGATTGCTGCCATGAAATTCGCCTATAAGTCTGACGAGGAACGTACT
ATGCATCAAAACAAAGTCAACAACACGCTACCATACAATGTGATTGCCGATGATATTGAT
GTCAAACCATTAAAAATTCCGCAGAAGAGGTCTCCAGTTGCGTCTAGCCCGAACTTCGAG
CCTTCTTCGAATGGCGCCAGTTCATCACATAAGCATGAAACGGCCTTAAGTGACGTGTCA
GTGGGGTCGAATCAGTTTTCACCTATTCAACTGCTGGGAGGGCAGTCTCTGCCGACTCCG
AAACGAGGTTATGTTCAGTATTCATCGGACGGGCCTCGTGAAGAATCAAGAAAGACAAGG
GCCTCCGATTCTTTGCCCTTTAAGAGTATCACAAGTTTCAAGGAAGAGACACATGTCGAA
CAGAGCGCTCCTCTCCAGCTGAATGAAGGGATGTTCACAGATGCGACAGAAGCCAATCAT
CTAGTAGAGACCCCACACAAAGGAGATAAAGTGGAGAGAGCGGGAATTGAGTCTGTTAGT
GCACCACCTCAGACCAAGGCCACAGAAGAGACCGATCTCAAATCTCATGCTAAATCAAAC
ACACCAAGCATTCTAGACAAGGTCAGAAGATTCGAGAAAGGAAACACTGGTCTGCACGTG
ACCTCTCCCGTCTCAAATGAAAAAGGATCTTTCGGAAAAATCTCGGCAAGCCGGTCTACC
CTGATTGGTAGAGCTGATAAGGATGCAGTCACCCATGAGTCTCCCAATTCAGCTCCAGTT
CCGCCAGAGGGTGTTCCTGCGAGAAATAAGAGTATTTTTCAAAGCTTGAGAGAACGATTC
ACCAATGACAACACCGCCCCCAAGCTGGTAGTGGAAGTCCGCGAAAACGTGGCGGGTGGA
GATGGGGAAGACCAAAACGCTAAGGGCGATGATGAAATCAAGAACCAACCGGACTCTACG
AAGACGATGCAATCTCTTGAATCAACTCCTCACGACAAAGGCAGTGAACACCTGAATGCA
ATGAGAGAGGTGCAGGTGAACCCCACTGGAGGTTCGCAGGCCAACGCCGCGTCACCCCTG
GAGAGTTTGGACTTTGGGATTTCGGAGGCGAGCTCATCTACACGATCTAGTAATTATGCA
ACCGGTACTGTATTCAATCGCCCCACCCCGGAATCCGCAAAAGTGGTTGAAGCCATAAAT
AGCGCGGATACCACTGCCCAGGCGAATGACTTTTCTTTGACTACGAGAGCTGAAACGGAA
GCCTCATTACCTGAAAACGCAAGGCCACCCGAAAAGTCAGACAACATTTCTTCTCTCATG
GAAAAGTTCGATGAATCTGCCTCTGACGACTTAATGATATCACGCGACGATCGAAATGGC
GTACCCATGGACTCTCAGGCGCATGGAGCATCAAATCATCAGCCAGCAGCCATTGGACAG
TCTCTCAAAGAGGCTAACTCGGAGGCAGGTAAGCTCCCAGCCGAATTGAGCGAAGTGCAT
GGTTCTGGTCTCGATAAAGAAGACTCGTCAGTTAGAGCCAAAGAAGAGAAGACTGTTCCG
GCATCCGACGAACCTACCCGTTTGACCATGGAATACCCTCACGACTCAATCAATAATCTG
GTGTCTGCTCCAAATAGTGACGAGCTGGACATCCCAAGGGTGAATGTCCTTGATGTGACA
AACTCAGACAGCGAAACACACACTGTGCTCACAAACTTCGTTGACAAAGAAAATTTGAAC
CAAGCGGAGGATCCGACTGATGAGGACGAGCAAAAAGAGCCAATTTTGAATCACTCAAGA
GCAGTCTCAGATATTACAGAAGGCCAGGTCAGTGCCCCGAAGCCCGCTGTTGTAACAAAA
GGCGATTCGGCGAAAATTCCGTCTGGGCTCAAAATCAAAACGCCATCTTTCAAGGTACGC
AAAGTGAGTTACGAAGACGCCATGGAAGAACAGAACGCCTCCGATAGATTCGAGGACGAG
GATGATGAGTCCTTCGACGAAGAAGAGGACGAAATAAGGCAGAGGCAAGATTACAGAAAG
TCAATGGCAGCTGCCACATTCAATTTCGATTTGTTCGATATTGATGATCCTGACAATACG
GTGACACAGGTCTTGTTGTACTTAGAGCATCAAACGGTGCAGGTCATCTCAACCATTCAA
GACTTATTATCTGCCATTAAAAGGCCAGATGCAACCAAAGGGGTGTTGCGTGAAAACTCC
GGTGCCATCTCCGAGGTCATTAAGCAAATGACGGAGGCCACGAATACTTCTATGAATCAG
ACAGAAACTACCAATTGA
>unitig186_87-mRNA-1 transcript offset:0 AED:0.28 eAED:0.31 QI:0|0|0|1|1|1|2|0|760
ATGCCAAACCTTGACGAGTTCTCCCATCCTTCCATCAGCAAAATCAACGAAAAATATTGG
TTTCATGAAACCAGTGATGATGCGTTTCCCGGTCAATCTTTTGGCTTGGAAGTCGTGGAG
ATCTTGAACCACTCTACTTCCCCTTATCAAGACATTCTCGTGTTCAAGTCAGCGACTTTT
GGTAATGTGTTAGTGTTGAATGGTATAATTCAATGTACGGAGAAAGACGAGTTCGCATAC
CAGGAACTCATCACGCATGTACCTATAATGAGCCACCCAAAGCCTTCAAGAGTGTTGGTG
ATTGGTGGAGGCGACTGTGGCGTGGTTAGAGAGTTGGTGAAGCACATAGACAATGGCGTC
GAAGAGGTGACCATGGTTGAAATTGATAAACAGGTTATTGAGTTGAGCATCAAGTATTTG
CCTGAAATGGCTAAATTCCACAACCATCCAAAAGTGAACATATTGCTCCAGGACGGGTTT
AAGTATTTGTCTGACTTGAAGGATGTCGATGAGGCCGAGAAATTTGACGTCATCATCACA
GATTCTTCAGACCCCGAGGGCCCTGCAGAAGACTTTTTCCAGGTGAACTACTATAGCCTC
CTCAACAACGCACTTCGGAAAGATGGAGTGATCGTGATGCAGAGCAGCGAAAATATCTGG
TTGAACCTCCCATACTTGTCGGAGCTTCTCGAGAAGGCCTCAAAGGTGTTTGCGAACATT
GGATATTGTCAGTGCTACATGCCATCTTATACAAGTGGCCAATTGGGTCTCATCGTGGCC
ACACAGGACAGATCAAAGCAGTTGCAAAAGCCGTTGCGAGTCCTTGAAAATGAGTCGGAT
TTGTTCAACCACGACCCTCCGCACATGAGCCACGAAGAAGATTACGCAACAAACATTGAT
GAGCAGTTGCTCACAGCGGTAAAAAATCAGGTGAATGAGCACGAACTCTCTCAAAATGGG
AAACCAAAAATAGAAGATCGTGGGCACGTGCTCGGCCATGAACCTCGCCGCGAGCGGAAG
CACAAGCACCGTCATAAACATAGGCACGGTCACAAGCTGCGGGAACAAAGAGCTGCAGAG
GCTGCACGGGCCGAACAGGCCGCACAGGCTGCGCAAGTTGCCGAAGCCGCCGAAGCGGCG
CAGGCTGCACAAGCCGCTCAAGAGGCACAGGCACAGGCACAGGCGCTCTATCATCACCAG
CAGCATATGCATGACGTTGGCGAATCTGAGTATAACATCCAGATTCCAGATCCAATTATC
GATGCTCGCGGCAAAATATACCCTGTCAACGAAAACACCATCACGAACGAGGGTAATTTG
ATAACGCGGCCATTTCCTGAGCAATTGTTTCATGGAAGAGAGGAGCTCAATGAGTTCATT
AGCGAATTTGCTCGCGACAACGGATTTGGAATTGTCATTGCGCATTCCAACCGGAAGGCA
ATCTATTACACATGCGAGCTTGGTGGTCGGTATCGTCAGAAAAAAGGGAGGACTACCCAG
CAACAGGAGGAGGAGGCAGCACGGAGCAAGCTCAACGAAGCAGGTTCAGCATACCCCCTC
GATCACTACTCGCGCACCAAGAAGTTGCGCTGTCCGTTTTCAATGACGGCACTGTTTCGT
AAGCTGAGTCTGATCTGGTGCTTACGTACCACATGTAACGAGCACAACCATCCGCAGTTG
GACCCACTTTCGAACCACCCCATGTTGCGCAAGCGGTCCGAAGAATTGAATATGTTGATT
CTAGACCTATACAAGGTCGGCACTAAGCCATCTCACATCGAGGCGAAAATTAGACACCAA
TTTCCTGACGTGCTCATTAAACGCGAAGACATTTACAACGAGATTAGGGGTTACAAGCGC
AAGGTAAAGAGGCACAACCATCCTTACCCAGAAGGATCGAGCATTGGCAACGTCAAGAGG
CGGAGAGATGCCGCGTCATATCATGAAGTGATGGAGGGCGATGATGACGACGAGCATGAT
GAGGTATTGACGTATGAGTTGGAACGCCATAGACAGGAGGCAGATTTGCAGCGGGAGCTA
CAAGCAGCAGAGGCACATTCTCACGGCATGACACTCCCTCACACTCTCTCGCATCATTCT
CATCTAGATGAACAGCAGCTCCAGCACTACCAGCACCAATTGCAGGCGCACGGACTTCAC
GACTCGGAACATAGTGATAGCACGGCTGCCGCGGCGATCGCTGCCGTCGCAAATGCCGCA
CATGGTAACGATAGCGGCCCTCTATCGATTGACAACATTGACAGCAGGTTGGTTGGAGAA
TAA
>unitig186_89-mRNA-1 transcript offset:0 AED:0.34 eAED:0.34 QI:0|-1|0|1|-1|1|1|0|888
ATGAAGGATCACATACGCGACTCGACGACCTCAATGACGGCCGTACCCAAGCCCTTGAAA
TTCTTGAGACCGCACTTTCCCTTGATGCACGAGATCTACGAAAAGTGGGCGTCCACGAAT
GTGTCGCAGAAACTCGTGCTTCTGCTCGCTGATGTGCTTTCTGTTTTGGCCATGACCAAC
TCTGACACGGGTAAACAAGACCTGCTCAAGTTTCGCTTGATCGCAGGCGAGGATACCGTG
GCTGACTGGGGACACGAGTATATGCGCCACTTGGCTCTTGAAATTGGCGAGGCCTTCCAA
GAGAAATCGGGCGTGGAGGACGATTATGTCGCGCGCCTCGTGGAATTGTCATTGAAGATT
GTGCCATTCTTCCTTCACCACAATGCCGAGGCCGACGCTGTTGACTTGTTGTTGGAGGTC
GAGAGCATCGAAAAGTTGCCCCCATTCTTGGATGACACCACCTACGCCAGAGTTTGTCTC
TACATGGTCAGCTGCGTTCCGCTCTTGGCACCACCTGATGACTTGTCCTTTTTGCACACA
GCTTATTCGATTTACTTGGCACATGGCCAATTGACCCAGGCGTTGACCTTGGCCATCAAG
TTGGACGACGAGAAGTTGATCAAGCAGGTGTTCGAGAGTACCGAAGAGACCTTAGTACAC
AAGCAGTTGGGCTTTGTTTTGGCACAGCAATATAACAGATTTACATACCCGGGCGAGAAC
GAGGAAGTTCAGGAGATCATCTCTAACGTGAAGTTGCCTGAATACTTCTCCTACTTGGCC
AAGGAATTGAACTTGTTGGAGCCCAGAGTTCCCGAGGACATTTACAAGTCCCACTTGGAG
GATTCAAGGTTTTCCTACGGGTCTGGGTCTATTGACTCGGCAAAACAAAACCTGGCCGCT
TCTTTTGTCAATGCGTTCACTAACATGGGATATGGCAACGACAAATTGGTGCAGTCGGGA
GAGGATGAGTCGAAATCTTGGATTTACAAAACCAAGGGCGCGGGAATGGTGTCATCGACC
GCATCCATCGGCTCGATCCACCAGTGGAACATTGAAGACGGCTTGCAAGCCTTGGATAGG
TACACTTACTCTAGTGAGGATGAGATCAAAGCCGGTGCACTTTTGGGAACCGGTATTGTC
TCTGCCAACATACACGACGAGGCAGAAGCTTCTCTCGCTTTGTTACAAGAACATGTTACA
GATTCCAAGAAATTGTTGCAGTCCTCTGCGATCGAGGGACTCGGTATAGCATTTGCAGGT
TCTGCCAACGAGGAAGTTTTGGATTTGTTATTGCCCTTGGTCTCCGACACAGACATTTCT
TTGGAAAATTCATGTTTCGCAGCCTTGGCGCTTGGTCATGTCTTTGTGGGAACTTGTCAC
GGCGACATCACGTCTGCAATTTTGCAGACTGTCATGGAGAGGGATGCTGCACAGTTGGAC
TCCAAATTCATGAGGTTCATGGCTTTGGGGCTTGGATTGTTGTATATGGGTAAGACTGAA
TCGATCGATGATGCTGTGGACATCATCGATGCAATCCTGCACCCTATCAGCAAAACGTTG
AAAGTGCTTATTAATATTTGCGCTTATGCAGGTACTGGTAATGTATTACAGATTCAATCT
TTGTTGCAAATGTGCTCCGCAAAGCCCAAAGATGAAAATGCGAGGTTGGACGAAGACGAA
GAAGGCTCTCAAGCCAGCGCTGTTGAGGAAGCTGAATCAAAAATCGAGGGGGATGTCGAC
ATGGATGCCCCAGAAGAGGCCACCGAGCTCAAAGCCGAGGAGAAACCAGATGCGGCTAAC
GAAGACGCAGATGAAACCGACGATGAAACCGAGGACTTGGAGGAAGATGAAGAGTTGTAC
CAGGGTTTCGCTGTCTTGGGCCTCGCATGTATTGCCATGGGTGAAAGCATCGGCCAGGAT
ATGGTTTTGCGCCACTTTTCTCACTTGATGCATTATGGCTCCCCACTCATCAGAAGGGCT
GTTCCGTTGGCCATGGGTCTTGTATCTGCCTCTTACCCTCAAATGAAAGTATTCGACACG
CTCTCCCGATACTCGCATGATCCTGACTTGGAGGTTTCTCAAAACGCCATCTACGCAATG
GGTCTTGTTGGCGCTGGTACGAACAATGCTAGATTGGCCCAATTATTGAGACAGTTGGCG
CAGTACTACCTGAAGTCTCCAGACTGCTTGTTCATGGTGAGAATAGCCCAAGGCATTTTG
TACTTGGGTAAGGGCACTCACACTTTGACACCTTTCAACATCGAGAGAAGCATACTCAAT
AAGGTCTCATTGGCTTCACTTTTGACGGTGTCGGTCGCAATGCTAGATCCCAAAGAATTT
ATTCTCAGTGACAGTTCGACAGAGACCACCCACCAATTGTTGTACTACCTTACCCCTGCG
GTGAAACCTAAAATGTTGATTACCGTGGATGAAGACTTGAACCCAATCAAGGTAAACGTT
AGAGTCGGTCAGGCAGTGGACGTTGTTGGACAGGCCGGTAAGCCAAAGACGATCACAGGC
TGGGTCACACAAGCTACACCAGTCTTGTTGAACTACGGTGAGAGGGCAGAGTTGGAGAAC
ACCGAGGAGTGGATCAGCTTGTCGCATAGTTTGGAGGGTGTCGTCATATTGAAGAAGGCC
CCAGACTACATGGAGGTTGACACTTGA
>unitig186_91-mRNA-1 transcript offset:0 AED:0.45 eAED:0.45 QI:0|-1|0|1|-1|1|1|0|258
ATGAGAAACACGAAAGTCATTCCTTTGGCAGTGTTGTCAACTTTGGCAGCCTTATTGATT
TTAATTGTATGGCATCAGGAGATTTCTTTCACGCCAGTCCTTCTGAGCTTTGGTAGGGCC
GACACCAACACAAAAAGCGCCAGGCCTTCCTCCGATGGCTTTGTCAAGACTTCAGCAGAA
TTCAAGCATTTGGGGTACCTGAAATATGTTTACACGAGGTCAGGCTACGGTGGTGCTTCC
AAAAACTCTGTATTGATAGCATCATCAATAGCGAACGAAAATTCATTCGGCAAAGGACGC
ACTTTTAAGGACTTTCTCGATGTCATTGAGTCATTAGATTACCACAAAAATTCCTTGAAT
CTTGCAATGTACTGTGGCTCGCCTGCTTTACTCCGAATGGTGAAAGACTATTTCGAGGCT
GTCACGAGCGATGCAAGCTGTCCCTACAATCAGGTGACCGTTCTCTATGCTCCATTTCTT
CAAAGCGTTTTCAAGTCGTCAGAACACAACCCCAAAGTTCAAAGACTCCGTCGAAGAAGT
ATTGCAAAGGGCAGAAACTTTGTACTCTTGAACTCCCTTGAGTCGGAACAGTATACCTTA
TTCTTAGACGCTGACATTATCCGTTTCGATCACACTGATATGTTGACACGATTCGTGCGT
TCTGGAAAAGACATTATTGTACCTAGAATCGAGCGTGGCGGTAGTCTAGACTATGATAGA
AACTCGTGGCGTGGTCAAAGGGTATTCCTTCTGACAGCAGCTCCAGCTTATGGATGA
>unitig186_79-mRNA-1 transcript offset:0 AED:0.01 eAED:0.01 QI:0|-1|0|1|-1|1|1|0|109
ATGGAAACTAGAAAAGGTTTGCTCACTAAACTCGCAGGCTTCTCGGCGGTTGCAATCGGC
CTCACCGTCATGGGTAAGCAACACATAGCCGCCGCGAAAGACACGAGGCACAGAAAGGAG
AGTGACGCTAGTATAGAGTCTGACTCAGAATTTCTCGACAATGCTAGAAGGCCAGGTTTT
CCCAGCAACAACCCAAATCTCAATTACGAGAGCGTTCAGAGGGAATCAAAATATGTCGGG
GCCGGTGTAGCATATCTGACGCGAACAAAAGGTGACCGCTTGAGCATGTGGAACGTGATC
ACGGCAAAAACTTCGAGTGAAGACGAATAA
>unitig186_83-mRNA-1 transcript offset:0 AED:0.34 eAED:0.35 QI:0|0|0|1|0|0.5|2|0|185
ATGACGACAAACCACAGGCCAACGCTAGAGAGTAAACGCGGGCGTGACGTGGCCATCAAG
GATACTATACAGCATGCTCGTGCATCCAGAGGTCAGACATCTCTAAAACTTCGACTGGAC
ATATCTGGCGCTCAGATCGACCACAGGCAGGGCAAAAGGGCATTACAAGAGTTAGAATAT
GACAGCAAGCGGCTTAAAAGAATAGACTCGAGAGATCAAACCCCTGTTGGTACACCAGCT
GAATACGAAATATCAGAAGCGAGTACTGATGAAAACTCAGAATGGTCCGGTGCGCTGGAA
AGTGAAGATGACGATACGGAAGCGCTCATGAAAGAGTTGGAAAAAGTAAAGCAAGAACGA
GCAGAAAAAGAGAGAAAGAGCGCCATAATGTTAAGCAATCCCCTTGTTGCCAAAGACGTA
TCAGGAAAGAAAGAGAAGAAGAAGTCCTGGCGAGCGTCATCTTCGTTCTCGAGGTCAAAG
GCTGAGAGTCAATCATTCACAACAGATACATTGAATTCGGACGTCCACAAACAGTTTCTA
TCGAAGTACTTTCATTAG
>unitig186_84-mRNA-1 transcript offset:0 AED:0.18 eAED:0.19 QI:0|0|0|1|1|1|2|0|369
ATGGACTCCATAATTCAAAAAGCTAGGGCTTTTCTTCAAAGCTCACAAGAGGCAAAAGCA
TTAGAATTGCTCGCCCCAAAAGTCTCGCAGCATCCAGAAAATGTGCTGCTTTTACAAGTC
TTTGGAGAGGCCTTGCTTGAGGCCAATGATGTTGAGACTGCGTATGCTGTGTTGAGCAAA
GCCACCGAATTAGACCCCGAAGCAAAACTTGGGGTCGAGAAGTTTTTGTATTTGGACAGA
TTATCGGGGGTAAGATTGCAGGACCAATTGCAGAGCGTGCATGATAACACTGGTGGAAAC
GACCCTGTGTTGCAAGAAATGTCCAGGTCATACCCGACCTCAGAAGTGTTGGCATTGTAC
CTAATAAAGAAGTTGAATCAGGCGATTTTTGCCGAAATCGAAATCTGGATGACGGATCTT
TGCATGGAGCCCGAGGCAGAGGCTGAGTGTGACAAGTTGATTTCTCACTCATTGACGTTG
GATGATGCTAACCCAGAGGCATACTCTCTCTTAGCGCTGATCAGGATCTCTCAGCAGAGA
CAGACTGATGCTGAGGAAGCTCTAAATAAAGCGTGGGAATTGTTTGCTCAAAGAAAACAG
GATTTGGAAGTCCAGCAAAATCAAGAGGGCGAAGAATCTACATTCGAGTACATCGAGTTG
GTGCAGCCTTTGCTCGGGCTTGCGCGTTTTGCCATCGAGTTGGGCATGTTTGAGGTGGTG
CCTCAGATCTCTGCTGCCGTGGCGGAGGTAAATGACAATGCCTTGGATTGCTTTTACTAC
GAAGCTTTGGCACACAGCTTGAAGGCAAAGCAGCTATATGCGCAAGCTCACGGGATCACC
GACGATTACAGGGAGATCGATGATGCGCTCATTGTAAAGGCCGATACGGAGGCAATTCAG
TCTTGCGTTGCAGACGCCAGATCTGCTCTCACACAAGGATACCGTGTCATCAACAGTGCT
GACTTGGAAGCTTCGGACCCCGAAGTCATTGACCAAGTCAACGGCATGCTAGCTGTATTT
GGTGGGCCGGTCATGGCAGATTTGATGCCCCCTCGCCGAAATGATGATGACGACGAAGAC
TGGGAAAAGGAGATTATTGGCGGCGAATGA
>unitig186_85-mRNA-1 transcript offset:0 AED:0.24 eAED:0.24 QI:0|0|0|0.5|1|1|2|0|220
ATGTCGAAGAAGGAAGCGGAGGTTAACCCTCCCGAAGAGCCACTTGTTGAGGCTTTTCCT
CAGCCATGTTCCACCGGCTTAACTACCCGCCTTTTGCCCTTCAAGAACGCCAAAGGCGAA
ATTGAATGGGTATTCACCGATGACGTACAGCCTGGCCAAGAGCTCGAAGCTTTCAAAGCG
AGCCCAGGGACGTTCAAGGCCACGCCTCCGCCCTCTAAAAACACGAGGGTCGAGAAACCA
GTTGAGATCTTATCCCCTGTCACCTCCAACTCTTCGAACAATGAGTCTTTTTCGGGGAAG
AAGTCCGAGTCCTCCGTATCTCCGCAAATCAATACCCCATCATCATCCTCGAGTGAAGAT
CACAAGGATGATGACCTCGAGGACCGTGATGGCGATATATCAGGCGAAGGCGAGAACGGC
AATCAGGTACATGAATGCCCTCACTGCGATGCCAAGTTCAGAATGCGTGGTTATTTGACG
CGTCACTTGAAAAAGCATATGCCCCAGAAGGCTTATCGGTGCCCCTTTCGCGAGATTTCC
ATCTACATAGACGAGAATGACAATACTCATCAGTGTCATCCTAGTGGTGGGTTTTCTAGA
AGAGATACTTATAAGACACATCTCAAAACCCGTCACTTCAAATTCCGGCCGGAACACCCA
TAA
>unitig186_86-mRNA-1 transcript offset:0 AED:0.07 eAED:0.08 QI:0|0|0|1|0|0.5|2|0|698
ATGACTGGGCACTCCTCTGGTGCGTCTTTGTTTGACATGCATAGAGACTCACTTCGAAAG
ACCGCCGAGACATATCATCTACTAGCTGTGTCACTTGAAGACGTCATCGACAAGATTGAT
TACAAGTATTTGAAAAACACATTTGACTTCAATAGCACCTTTCGGGAGTCAGGATATTAT
TTTGCCAAGTTGTTCAGCAGAAAACTTGGTACGAAGGGAGAACCGGAAGCTACACCAGCT
GGCTTAGCACGAAAAATGTCCGCAAAAAGCAAGTTTTTAGACAAGTCGAATTTACTTCAG
TGCAGGATAGTGTTGAGTCTTCATGCATTCACACTTGATACTCCCGGGTTCTATCATATA
CAAGAAGATGATTTGGTCAAACTATATGAGATTTACTTCTACAAAGTGAACTCCGTATAT
CCTATCGTCTTTGAGCCAGAATTTTGGGAGTTGCACAAGAGGGGAAGAATTCCCAACATC
ATTAAATACGCGGTGGTTTTGGTAGCGGCCAGGGACGAGTTATCCGAAGCCATTTTGGCG
AGGTCTTTCGTGAGTGAGGACTCTTTCGATGCCAACCACAGTCGTTTTTTGAGAGAGCTC
GAAATGAAGACTAGACAGTTGTTGGACTTTTTACCGGAACTAGGTGATACTGAAAAGCTT
GCGAGGCTTATCACACTGCTTCTTTTGTCGCTTAATTATAGAGCCAACAAGATTGGAAAC
GAACAAAGTAGTAATGATGTGGGTAACTCTATCAGTTACGCTTATTCTCTACTCATACAT
CATGAGTTCTTTCACGAGCAAATAATGAAAGTTGGTGCTTTGAAAAAGTCAATATACTTG
AGACACCTATGGTGGGTGATCTTCATCTTTGATAGGTTCAATGCGATGCTCAACGGAAAA
GCAATGTTCATCAAGAGGCTCGATTTCAACATTCAAAGACCATTGGACCTGCCCTCCTTG
AATCGCTTGGTTCTTTTGGCTTATGCCTTGGAAGACACTCTTGTTGCTGGTTTCAGACCA
CAGAGGAAAGCTAGCAAAAGCGGCCCAAAATTCACAGGTGAGTTTACAGAGGGGGACCCG
CGTTTTGATCCTAGCAGATTTATCAACGAAGAGGTGGCCCTTCTCGAAAACATTGATGAA
ATTGAAAAGGCACTTTCTTTGAGCAGCATCCCAAGAAGAGAGTCCAAAAGAAGTCATCTA
CCTAGCATCCCTGTTGATGTATATCGCAATCGATTTGTGTTCTTTTTAGAAAGACTTGTC
CACCATCAGTTGATCTTGATTTTGAGGACAGGTCAGCTAAAAGACGTTCGCGAGACATCA
CAATTAGACCATTTCAATCTTCGGCTTTCTCAATCTTTGCTCGAGATGTTCCAGTTGCTA
AAAAGCGATCAAAACCACAAATTGATAATGGAGACAGCTTTGATCCCACTGGCAATGCTT
GTTGCTTTCTCTATTCCTACATTTGCGCGTTTTGGCTTGATGCAAACGAAACCCGAAAAC
TCAAACAATATTCACCAAACACCGGACCAGGTCAGGCAACTCAGCGAGGGTTACCTACAC
GAACTCAGGCTGTACAGTAAAAAATGGTGGTTTGTGCGCGAGGTTGTCGAGTCGCTTCTG
AAGACACGCTCAAGGAGAGCACAAGTGATGAACCACGCACAAATCCGAAAATCTCTCGTT
AGTGATGTTGCTGACGCGGAAAGCGTGCTTCCATCTCTGCTTTCTATTACATCGCCTGGA
TTCTACGATGATGTGTTTGAAAAGAGTGGTTCTGAGGACGATCACGCAGTGCAGAAGTTA
CCGTCCCATGAAAGTGGCCAAAGTCATGAGGCAAACACAAGAACTACTCAAACAGATTTT
TTAGCGTCGACGACATCAAATGAAGACTTCAATACTTCCGCACTGTCAAAGACTCCACAG
GTATATTTCGAGTCAAAGAAGGATGTATCATCTGGTAGCACCACAGATGATACATCAATT
GCAGATGATATAAATTTTGATGTCGCACAGTTGGCAGAGATGGTGAGCTCGGATGCCAAT
TTCATTCCCAACGTGATCGACTATTTCCCGGATTCACAACTCGACTTTTTCTTCTGA
>unitig186_88-mRNA-1 transcript offset:0 AED:0.04 eAED:0.04 QI:0|0|0|1|1|1|2|0|526
ATGGAGAGAATCTTTTACAAGACGGATCTTATAGATGCATATTCAGGCTACCCCATTTAC
ATTTTCGATACGTCTTACCTACCAGCGCCAGAGGCTGTCGATTATGACCTTTTCATTCCC
ACGCTCATGCAATGGCTACCAAAGAGGCCATATGTGGTCATATTGTTTAGCTGTGGCTTG
AATAAGATCAACTGGGTATGGGGCATTACCTTCTTGAAAGCGTTCCTTTCCCAAAGTGCT
TTTGGTGCCTCGAATGCCGAGAACGTTCACAGAGTAATAGCAGTTCACGAGAGTTGGTTT
GTCAAATCAGTTAGCCAGATTTTCACCAACTTTCTTGTATCGAAGAAAAGTCTTGCGAAT
CTCAACTCTCTACTATCACCTTTGACGCTCTCCAATAAGCTTCTTATCAGCTGCGATACG
CTCTCTGATTTGTCTGCATATGTGGATATCACACAACTCAAAATTTCATTGAATGTGTAT
CGCCACGACTATCAAACGACGTTGTCTCCGAGGCTCACGCTTCAATGTCCTTTCCAACCG
ATTATTACTGATACTACAACTTACTCATCAAAAGTCAGCCCAGTCTTTTACCACCACTTT
TACCAAATTTTCAGCATAATCGATACTTACGCAGACCAGGTTGAGCTTTTGTTTCACAGA
CCGGGAAAAAAAGTCAACACTGAGATTTTGTTCAATTGTTTGATGCGTAATCAATTCATA
TGGATAAATGACTGGGACTTAAACTGCCTTGCTTCCTGCTTCAAAAGAATTCTCACGGAG
GTGTCTCCTCCGCTCATAAACATAAAGGATGTTGTTCTACCGATGAAGGACGACTTGGAA
TACACGCTGAGGATAAGTTTGTCACATGCGCTTACACACGAGTCCCTGTCGAACTCAAGT
AAAGACAGCATTTCGATCACGGTGCGGTTTTTGAAAAATGTCCTACATCATTGGAAGAAG
ATAGCTCCTAGATACCAAGGTCACTTCAAAACAGTCCAGCAAATAGTTGATGGCGAGGAC
TTGGTAGATGCGACCATCGATGAACTGTACAACATGTCGTACGACATCACCACACACACG
AGCTCATCATCCGAGGACGAGAATGGTCACATGGTGGATACAGAAAAGATGCTTGCTTCA
GCACCATCTTCCATGCAAAGTGTCGATAAATTAGCCTCTTTGATCCCCCATGGCACCAAA
TTCGGGTGCGCGATCGAGGAGCCTAAGACGGATACCCACCGCCAGGTCGACCAGATCTTG
CCAGTACCTGCGGCTGTCACCCAGGCTTCCAGCCTTACTATTCCGTCAGAAGAATGCTCG
ACTTCGCTTGTCAGTGAACTTAACACTAGCAAAATCAGTCGGAATAAAGCGCCGTTAGTG
CAAATTCAGTACCCTCCTCAAAAGTATAAGTTTGAAAGAAGCGAGACTGAAAATAAAAAA
AATTCAATACGGCCAGCGATTGAGTTCTCGAATGAATTAACCGTGGTGAAAAAGCCCGTG
ATTCGCGGTAGAAAGGTGAGCGAGCTCACAAGAATTTTCGAAGAAAGGTCTCAGGCAATG
AAAATTTTGGACACAATGTAG
>unitig186_90-mRNA-1 transcript offset:0 AED:0.00 eAED:0.00 QI:0|-1|0|1|-1|1|1|0|196
ATGGCAATCACACAATCACTTGTTGTCGCCACCTTATTGACGGTTGGCGGCTATTTGCTT
TTTCAAGGAGAGGGAGAAGCATTCAATGTTGGCGAATTTCTAGAAACTACCTCGCCATAC
ATGTGGGCAAACTTGGGCATTGCCAGTTGTATTGGGTTCTCCGTGGTCGGTGCCGCGTGG
GGTATCTTCATTACGGGCTCATCCATTCTTGGTGCTGGTGTTAAGGCCCCCAGGATCACG
ACGAAGAACTTGATTTCCATTATTTTCTGTGAGGTTGTGGCCATTTATGGGTTGATCATG
GCCATTGTTTTCTCGGCCAAAGTCTCCAGTGTGCCCGAGACGTCACTTTACACAAAAGAA
AACTTGTATACGGGATATGCTTTGTTTTGGGCAGGTATCACCGTAGGTGTGTCAAACTTG
TTGTGTGGTATTGCAGTGGGTATCACGGGAGCTACTGCTGCCATAAGTGACGCAGCAGAC
TCATCATTGTTCGTCAAGATTTTGGTGATTGAGATTTTTGGCTCTGTTTTGGGCTTATTC
GGTCTTATTGTCGGATTGATGATGGCGGGTAAGGCCCCCGAGTTCAAGTAA
>unitig186_92-mRNA-1 transcript offset:0 AED:0.04 eAED:0.04 QI:0|0|0|1|1|1|2|0|389
ATGTCGATGGAATTTTCTGAGCAGGTGGACCCCAAGATCCCTGAGTTTTTGCCACATGAT
ATGGTTTATTCGATACAGGTGGGGTATAAGCTCTTCCAGATCTCTGGCGCTTCTCTACTG
TCTGATGCCCCGTCCTACTTCACCACATTCTTTGACCAGCCCGAGAACTCGGGAAAGACC
CTTTTCATCGACAGAAGCCCGGTCGTTTTCGAGAAGGTCTACATGCATCTACAAGGATAC
CACATCAGTGTCGATACTGATTACGACTTCGTTTACCTTTGGCATGATGCCTACTACTTC
TGCTTACCGCGGCTTCAGAGGCTCTTGAATGACGAGGCTTTGCCGGCAACTGTGGGCAAC
AAGTTGTTTCGAATCCCGCGCTCCTTCCTTTACGGCCCCGGAAACCACCCCAACTATTTC
CTGATCGGTATGGAGGGGCTTTCGACAAAATCGACAGTGCTCAACTCCAAAGTCGCTTTA
ATTCGTCCACCTCCTCAAAGACCTACCCTCACAGTGAATCGGTCACCGCAACTTTTTGCT
GATTTATTGGAGCTCTTTTGGGGAAATCATGAGGTGGTGCGTGATGATGAGCACAGGGAC
AACTTGATCAAGGAGTGTAGGTATTACCGATTTCTACAACTAGAGCAAAAGATCATCAAG
CATAGAATCATACGCAACCCTTTCACACAGACCGAGGAAATTATCATCAACCTCAATAAC
CTCAGCAGCACTGGCGTGATCAATCTGTCAACCGGTTTAACTGATGAGCAGCCTATAACC
TACGTCCGCCCTTACTTGCGCAGGGAACCCAAAAGAATCTTGATTTTCCAGATTGATTCT
AATGCTGACTTTGATGCAAAACTCATCATTCCAAAAACCGGTGACTTCTCATTTCTTGTG
CTCACGAACAAGCTCGCGGCGAAAATGTCACTGCTTAAAAAAAACTGGCTCCGTGAATTC
TTCGGACCCGCGGAGGAGCCGGCCGAGGATGAGCAACAGAGTAAGCGGCATAAGAGTGAC
CCTAACATTGAGGGCGAAGTTGTTGACTTCAAGTTGACACAATCATTATGGAGAATCACG
AATAGAGCCGACAAATCGATTCTTCGTGCAGTCTCGATCAAAGCCGTGAGCGATCAGTTT
AATTTCAACAAAACCGTCGAATTTCTTTGA
>unitig186_96-mRNA-1 transcript offset:0 AED:0.37 eAED:0.37 QI:0|0|0|1|1|1|2|0|437
ATGGCAAGTTTCAAGTCGAAGGGTAAGAACAAGGTGACCATCTATTCATATGACTACTAC
TATCCTAAGTTCAAATTCTGCAAACCAAAAGATGGACCAAAAAAGCAACTGGAATCCTTG
GGTGCCATCATTTTTGGTGACCGGATTTTCGACTCTCCATTTGAGATCAAAATGTTGGAG
GATACCAACTGTCGTTCTCTTTGCCTGTCAACGTACAACAAAGTTGAGGCAGTTTTTGTT
AACCGCAATATTCGTGCTGGCTACACTCATAATTGGATTATTGACGGTTTGCCGGCGGCT
AGACACGTCACCGAAGGAAGAACCAACACGGACTTCTATAGCCCGGGCTTCCCTATTGGA
AACGTGGACGACTCCGAGAACCCTCATTTGCACAACCACTACACTATCAATATCGAAGAC
GAGAAGAATTACAGGGTTGTTGGGGTTGTTGTGGAGGCTTCTTCACTTGACAGAAGTGGC
ATTGATGAGACAAAAGCAAGCCCCGAGGAGTTGTGCAAGGCTGATTTGGCACCGGTTACA
TTGGCAAACGATAAGGACACTGGGGTTCTATTCACCTATTCCGTTAAATTTGATGAGTCC
GAGACGGCTTGGGCTACCAGATGGGATAAGTACTTGCACGTCTACGATCCAAAGATCCAA
TGGGTCTCTTTGATCAACTTCTCTTTAGTTGTCATAATCTTGGCCATTATTATGGCTCAT
ATCTTGGTGTCCACCTTGAAAAATGACATCATAAAGTATAACGAGGTCAATTTGGACGAC
GATGTCGCTTACGAGAGTGGCTGGAAGTTGGTCTATGGCGATGTCTTCAGATCTCCATCA
AATCGCATGCTTTTGTCTGTATTAGTCGGCAGTGGTGCTCAGATTTTCTGCATGATCTTT
GTCACGATTATTTTTGCTTTGTTTGGTCTCTTGTCCCCTTCCAACAGAGGCGCGTTGTCA
ACCTTTATGTTTATTTTGTTCATTTTCTTTGGGATCATCTCATCTTATGTCAGCGGTTAT
ATCTATCGCTTCTTTGGTGGTGAGAATTGGAAGCTCAATTTGATTTTGACGCCAACCGTT
GTTCCAGGTATTTTGTTTGGTGTGTTCGTTTTTTTGAACTTTTTCTTGATTCGCGTCAAC
TCTTCTGGTGCAATCCCTATCGGCACAATGATCGCAATAATTGTGATTTGGTTTGCAATC
TCACTTCCTTTATCGGTAGCGGGATCTATTTGGCAATCTAAACGGTCTAGTTTATCGGTT
CCCGTCAGGACAAACCAAATCCCGAGACAAATCCCGCCACAACACTGGTATTGA
>unitig186_97-mRNA-1 transcript offset:0 AED:0.44 eAED:0.54 QI:0|0|0|1|1|1|2|0|207
ATGAAAAGAAAGCTTCACGACGTCCCATTGAAGCCCGAACCAAATGCTGCAAACAGCATC
GAGCAGATAGCTAAGATTGCCAAAGTCATAGGAGCAAAGCTTGGTTCTGAAAAGACCACT
ACATACAAGAAGGAAAAACAAGGCGATTTTCTGATTGATGCGTCGAACTCTTTATTGAGT
TGGCGCCCATATGTGTCACTCGAGGACACAATTCAAGAGATGTTTGGGCCACTTACATAC
TCTGCAAATCAAGGCGCGGCTGCATTTGTAGGCCAGAAATCCCCAAGTTCAAAAGGGAAA
AAAAAGGAAAAGCTCAAACAAGCTGGGATGTTGGATGTTGGCTACAATCTGGAACGAACA
CAATGCAGAAAGCCGGCACAGAGGTCTAAACACGGCTGTTGGACGTGCCGCCTTCGACAT
AAAGCGTGCCCCGAAGATGGCCATCCGTGTGGAGCGTGCTCCCGTTTAGGCTTGGAATGT
GATGTGTCGCGCCAACGGCCCAGTTATATGGTGGACGCGCGGCAGGCGATGGAGCGGTTG
AAAGAGATAAGAGCCGTGACCAATCAACTCAGGAAGCTGCAAAAAGTGGTGGACAAGAAT
CTTCAAATGGCCTTCAAATGCTAG
>unitig186_98-mRNA-1 transcript offset:0 AED:0.29 eAED:0.29 QI:0|0|0|1|0|0.25|4|0|415
ATGTGGATGTCTGATCACCTTGGACGCATCTTTGAAAGTGTTTCACGTGCTGAAGCAAAG
CTTCTAGTCTCAAAGGTTCCCAAGCTTCAATTTCGAGGGCCTCCCTGCCTTCTCACTTCA
TTCCAAAAAGTAGGCTTGCACTATATCAAAATAAGGTTCAGCCTCGGAAATTTGAGTCAG
TCTTTTGTGTATATATCTGAATCTAAGGAAACGGATGTCGATCAAGCTCAGGGGCGAGAC
GACAACAAGGAAGCTAATGCCTGGGATACCCAACTTCCAGATTTTTCCAAAATCAAAACT
TTGAATCAAGTATTTGAGATCCTTTCAACGAACCAAGACGTTGCCCACCCCATGTGCTGC
GAGTGTTCCGATCTTCTTACTGATAATTACAAGCTCAAGTTTGACCTGAGTCAGCGGGAA
AAAGAATATTGCATGATTTTTTTGAGAAAGCTCAAGGATCAGGATATTTTGGGTGAAGCG
TTGAATCAGGCAACGGAAGACGTGAAGGAATTGGAGATATTAGAGCACGAGAGATTAAAT
CAGCTTGAGCTTTCGGAGCGTAAGAATCAAGAGCTCAAATCACAGCTTGAATCACTCGAA
GAGCTGCTTAATGAGTCGCAAAGCAATGAACTAAATCGGATTCACCAGATGAAAAACACG
CTTTCATTGAATCTTCAGGGGAAGCAAAGAAAACTAGATCAAGCAAAGGCTCTCTACCAA
AATCAAATCGATCATTTGGATGAACTACGAAAGTTTAATGTTTTCCACAAACTATACGAT
ATTCTGTTTGAAGATGACTATGGTCAAATAAATGGTTTTAGGCTTGGCTACAAAGTCCCT
TGGGCAGAGTGCAATGTTGCTTTGGGGCAAATTCTTGTGCCTCTTGGCTCGAAATCGTAC
GTCGTGAAACAGCTGTTGTCACATCCAGAGCTAGGGCGAGGCTCGAGGAATGGCTCTGTC
TTGCCCCTTCATTCAACAAATGAGTTCACTTTGGGTAAACTATTCAATTTCAATAAGCTT
GATATCTCCATGATGGCTCTTTTGGAGATTCTTTCTCAATTCGAGGCACAGTTAGTGAGA
CGTGACAGCGGACTCGCTTTTCCTTACAAGACGACCCCGAAGAACGGGACCCTTGGAGGA
AAGAGCGTAAGAGTTACCTCGAATGGACAATGGACAGAGGCGTGTAGATACCTTTTGGTC
AATATGAAGTGGATACTTGGCTACGCCAGTGCTCAACAGAGTGACTAA
>unitig186_94-mRNA-1 transcript offset:0 AED:0.12 eAED:0.13 QI:0|0|0|1|0|0|2|0|311
ATGAAGCTGGCGATCTTGCTTCGAAAAAGCAAGCGTGCTGTGATATTGGTTGTGCTAGGC
GTTTTGGCCTATATCGACTACGCATCCTGTTATGTCATCGCATGGAAAGAGGTGTATCAT
CGACACCTGACTGCAGCCGCCATTGTTTTCTGGGTCCTACTAGCAATGTTTCAATTCCTA
CAGTTTTTCTATTGGGCAATGATCTACATCCGTGGACCGGGCAAAATACCTCGCTTCAAG
CACTTTGATTTGTATGAGACAAAGTCAGAGGGGACCGCCCCTGTACCCGACATTTTCGTT
TGCGACGAGCAGGGATTCCCATTTTGGTGCTCTAAGTGCCAAAACCTAAAGCCAGATAGG
CTGTTCCATCTGAGTGACTTGGACATGTGTGTCCCTAGGTTTGATCACTTTTGCCTCTGG
ATAGGCACAGCTATTGGCAGGGACAACTTTATCTCATTCATCAAGTTCTTGCAATTTCTA
AACGTTTACGCTATACTCGTTTTGTGCTTTGTTGCCGCTTTCACTCGGTCTATCCTCCGC
AATCCCCATCATGGCTACCTCACTTCGTCATTTTATTCATATTGGGGGGTTTCATTTTCA
TCGTCACTCTTTCTTACTCATTGGCATACCAATTTGTTCAACATGTGCTTCAAAGGAAAC
TACAACATAAATTCGACAAAGGACTCTGTAGGGGTTGTTGCTGTACTCAAGTCAGCGTAT
GTTGTTCTTGTGCCTTTCGCCGAGTTCTTTGTTGGAGTGAAGTGCAAAAATAACAATACG
CAAACTTTTCAGTCACATTCTGATGAGTTTAGCCCCGATTTCGTTAGGGTGATTGTCGCC
AAAATTCAGAAACAACAATTCGAATACGCTCTGTATCTTTCACCTCCGGACAATTCGGAT
TTACGCAAGCCACAAATGCAAGACACATCAGCCTAA
>unitig186_99-mRNA-1 transcript offset:0 AED:0.30 eAED:0.32 QI:0|0|0|1|0|0|2|0|188
ATGGAAGATTTGGCACGCTATGTTGAACGGTATCTAAACGAAAAAATCATCCCGAACGCT
GATAGGCTCAAGTGGCAACTGAGAGACGATTGGACTAATGATTTCTGTGTGGTTAATTGT
TATGAAAAGCTTCAGAACAATATGGACTGGCACTCTGATCGTCTTTCCCATATAGGCCCA
CATAACTATGTGGCCTCGATCTCTATAGGCACCACAAGAATGTTTCGTCTAAGGAGCACT
TACAAAGAGCTGGCCCCAATATATCAGGTACCACTCCCGCATAACAGCTTATTTATAATG
AGGCCTGGATGCCAGGAGGAGTTTAAGCATTGTCTCTCCCCTATGCTGAAAGCAATTGAC
GTACATCCCGTTTTGGTCGTTAGCGACAGAGGAAAGTATTTTTGGCTGTGTGAGAATGTA
TATCAGAATAAAGGGTGCACGTCTTTTCACTGGTGTGACTTCACTAATGTTGAAGGACAT
TACATTGCAAAAGACGAAGAGAGCGTGTCTGTTTGGATCGCGCCAGAGGACATCGAAAAA
ATCAAATACGATAAATCTAACAACTAA
>unitig186_100-mRNA-1 transcript offset:0 AED:0.38 eAED:0.38 QI:0|0|0|1|0|0|2|0|112
ATGGATCCTCTCTTCGAAGACAAGCTTCTGCTCCTCCAGCTCTATTATCCGGTAATACTG
CGGGATGTGCTCCAAGATCTTCTCAGTAGTTGTGACGGGGACCTTGACGCAACGCTCATC
ACCCTCAACACGCCTCTGGATGTGAAAGAGCACTTATACCCTTATGCGTCGCTTCACCTA
AATTTTCTTCCAGACCCTCTCATCAAAAGTGTTCAGGAATCGTTGTTGAGCATGAAAGAG
CACTTTTCGAAAAACAAATTTTATCTTTTTGGAAACTTGTGTGAGCTGAATAGCTCCATG
GGTTTATTCTCGCGACCTTCTGCAACTTACACCAATTAG
>unitig186_101-mRNA-1 transcript offset:0 AED:0.35 eAED:0.44 QI:0|0|0|1|1|1|2|0|418
ATGGATATGCTGCGGGCATCTGAAGGGGACAGGGAGACAATAGAAACATATGCAGATGAT
GCCAGCTCGTCTTTGCTTCCACCAGATGACCCGAATGCGCAAGATGAACCTGCACTCCGA
CCACGGAAAAACACAGCGTGCCTGACTAGCCTTCTAATTTGTGTTCTTTGTCTACTCTTC
TCGATATCGACGTATTTTGCATTGTTTGGTTCGCATATCTCTTTTCACAATTTTTACAAC
TCGCTTGATGAGGAGCGCAAACATGAGCTCATTGATGAGTTAAGGCTGAAGGAATTGCGC
ACGAACCCAATTCAGACAGTGACCGCGACAGCCTTGGGCACAAAGAATCGTTCAAAAGCA
TTTTCTGGTATTGTATACTCCCCTGTCGGCTCAAACGAGCCATTATGTGGATTTGGGTTG
GAGGATGCAATGCGGGACGTAACGTTGTTGTCCACAGTTACACTGAGATTGAGAATCTAT
GGCAATCAGTGCAACCAAGCAAAATATATATTACAGGCTATAGAGCTACTCGGAGTGGAC
ACAAAGGTGGCTCTAGGCGTGTGGCTCGGCAAGAACGAGGCACAAAATCAAGCCCAAGTT
GCGAGGGCAAAATCTTTAATACTTTCTTCTAAGATTGCACACATTGATACGATATTTATG
GGAAATGAAGTTATTGGGCGCAATGACCTCACAGAGAAGCAGCTCATATCTTACATTACG
AACATGAAGTACTTCGCCTCCCAGAACAGTCTAAACATTTCGATAGGCATTTCAGAAACG
CCGGCTAGCGTAAGCCAAAAGTTGATCGACTCATGCGATGTCGTTGGGCTCGTCTTGCAT
CCCTTTTTGGCAGGTATTCCTGCTTCAAGAGCGGCTCAATGGGCCATAAACTATTTCATC
GCTTCGAAGAATCAATTTCACAACGGCAAAACAACCTTTTTGATCAGTGAGATTGGCTGG
CCTTACGATGGCGGCCGCTTCAAACTAGCAAACGCAGCCCCTTCTGAGTATCAAACTTTC
GTTAGTTCTTGGCTACTAGGAGAGTTTGAAAGTGGCTTAAATGACTGGTACTTCTTTGAG
GCTTTCAATGAACCTTGGAAAGCAAGGTATAATACTAAGTCCGATAATTGGGAGACTGAA
TGGGGCCTTTTTGACAACGAAAAGAAGCTTCGGCCCAAGGATATATTTGCCAATATTAGA
GCTGACTCATCTTATACACAAGCCATAAGTAAAAGCAGGAAAAGCACCCAAAACTGA
>unitig186_103-mRNA-1 transcript offset:0 AED:0.25 eAED:0.27 QI:0|0|0|1|1|1|2|0|280
ATGAGCGTCGAACTGCATTACAAGCAACTAGCCAACTCTTTGATCATAAGCTATACCCGA
GGGCTTTTATCGTTGGCCAGGAAAAAGCGATCGAGAAAGATAGCTGTGACGAGCGAAGCA
GATCCGCGTGTGATAAACTCTTTAAAGAGAATAACTCAAGACATACAGCGCTACGCAGAC
CCTTTTAGTTTGGAAAAGGCGCTCGATCTGATCGACTTGGCTAAAATCTATGATGGGGTA
GATAAGCGCGAGCTCGAGTGCCAGACGACCGAATTAGGATACGAGGACTTTGTTGTCCTC
GAAACACTCAGGTACTTCAAAGAGGACTTTTTACCAGTTTTGGGCACTAATGTCCAGACA
CGCTATATCTGGAATGCCGAGGATCATGTGTGGTGTGAATACTATAGTTCCAAGCAACGA
AAGTGGGTACATTTAGATCCTTGTGAGAATGTCTTTGATGAGCCATCGTTGTATTCTAAA
AATTGGGGCAAGATGATGAGCTGGGTCGTGGGTATTGGCGAAAATTACGTGGTAGACTTG
AGCGAAAAGTATGTCACCGAGGTGAGCAAAAGACTAGATAAGAGCACAGTTGCCAATGAG
CAGACGATCGCAAACTTTATTGAACAGTACAACGCACATTTACTCTTGCAGACGTGGGAA
AAGCTCCAGCCACTTGAGGTAACTGAAAATGAGAAGTACTTGATGTTATACAATGATGTT
CTCTTACCACAAGCCAGAGAGCGAGTCAACTTTCAGCGGAAACCAACTACATCTCTGAAT
TTGCCTCAAGGCCGCCAAACAGGCGACGCGCTGTGGACATCAGCAAGGGGCGAGAATGGA
TAG
>unitig186_106-mRNA-1 transcript offset:0 AED:0.47 eAED:0.47 QI:0|-1|0|1|-1|1|1|0|202
ATGCTTCGCAGTATACGAGCGCCTCTAAGGGTAAACCCTAGATGGGTCAGATGGCAGTCA
ACTGGCCAGGTGCCATCCGCGGAGGGACCCCCGGATACTATTGCCATAGTCCCCCCGGTG
CATGTCTTAACAAAGACAGAGCACTATGAAAAAGATTACAAGCAATCGCTTGTCAGCCAT
TTGCAAAGTAGAAACTTGGTGGAGTCCATAACGAGTGACGATTTGTACAAATTGACCGAG
CCCAATTCGAAAAAATTGAAGCTTTACTGTGGCGCCGATCCGACGGCCAAATCGCTCCAT
TTGGGTAACTTACTACCCCTCATGGTCCTACTACATTTTAGACTAAGGGGCCACGATATC
TTTGGGCTCGTCGGAGGCGCCACCGGTGCCGTCGGGGACCCTAGTGGGCGCACTTCAGAA
AGATCTGAAATGGAAGTCGAGGAGAGAATTGACAACGTAAAAGTGATACAGGACCAAATG
GCGTCCTTTTTCGCCAATGGCCTCAAATATGCGCAATCGCGGCAATTGCCAAGCTCGACT
TCCACTCAGGACTTAGGAGCCTTCACCTCCGTTAATAACGCAGACTGGTGGTCGTCAGTG
AATTGCTAG
>unitig186_109-mRNA-1 transcript offset:0 AED:0.42 eAED:0.42 QI:0|-1|0|1|-1|1|1|0|357
ATGTCGCAAGGCACCACCACCATCTTCCCCATGCACTCGGGGATCTTCTTCATAGGCATC
CTCTCGTTGATATGCTGGGGCATACAGCTCCTTCCGGTGATATCAGTGCCAATCACGGGC
AAAAAAACCAGCTACAATCTAAGCCTATCACAATACAACAACGTATCTTTTGGAGTTTTT
GGGGTGTGCGATTACGTGCGTGACACTTGCACCTCCCCTCGGATAGGCTACAGCGATGAT
GCTTCGATCGTCTACCCGACTGCATTCCTGGAATCTGGTTCGCTGGCCTCTTTAACGCAG
GTCCAGCTCCCGTCCAATGTGACTCATCTCATATCAAAGCTCTTGGTCTTGCATGTTGTC
GCTTTCGGTTTCACCTGCCTTCTTCTCTTGCAATCCTGGTCTTTGTTATTAGCGGACACT
CTTCATAAAAAGGGCTCTTATCTTTCACGACTCTCAAATGCTTTGCAAGGCCTACGGCGC
CGAGTACGTGGTTCTAAACAAAGTGACTCAAAACTCAACGATGCTATCACTGACACGAAG
AGGGAAGCGAGGAAACACGACTATCGGCAACTAACACTCATGTTCATTTTTGCCACCCTT
TCATTTCTTCTGAGCTTGCTCGCATTTCTTGCAGACTTTCTCTTGTTCGTGCCGAAACTC
GGACCTTTGGGCTGGATCCAAATGTTACCCGTGCTGATCATGGCCATTATCGCCTCATTA
TCGTGTTTCTTGAAAAGGTCGATCCAATCAAGGAAGCACCTTCATGACTCGACCTACCTT
GCGGACGATATGAGGGCAAAGAATGCAGTGTTTGTGGAGTGGGATGACGATCTGCTCTCC
GAAGGTGACGTGTTCATTTACTCGAACGGGTTTACAAACGAAGGCAAAAACGAGGAGCAA
GACATCTCGGCGCTGATCAGAAGCAGCATCTCTAATGAACGTACTTACTCCGAATTGGAG
TTGCAGTCTTTTGTAAGCGAGCGTGCTTCGAACGACAACCACTTGCATTTCGATCTGCAG
AGGTCTCCACCACAAATTGACTCTAATCTGATCTCAATGTTGTCAGACCATTAA
>unitig186_113-mRNA-1 transcript offset:0 AED:0.41 eAED:0.52 QI:0|0|0|1|1|1|2|0|684
ATGACACTAATAGCGTCGTATCGTGCGCTACGATTGAACTCTTCAACTAAAGTAGGCAGA
AACCACGACTATAAATCCGACCCGACTTGCATTTATATTGCGGATTTGAAAGTACCTAAA
ACTTACATAACGGTAAACGTGGGAAGTCAAGGCGATCCGGCCAATACTCGAACTCCAATC
TCTGTTCGGTTCGAGTCAATCTGTACCACGGAAATCAATGGGAGGATATACAAGCTTCCC
AAGAAAGATGCACAGCCATTTGTCCATGAGTTCGATGAAGAAGACCTTTTGTTCAAAGTC
AATGCCAACAAGTCGGATAAGATCAAAATCAATCTCAAATGGGTCCCTGTCGTGGTATTG
CCGTTCCTGAAGAAAATGCTGTTTGAGGGTGTGGTTCAGCAAAGCCCATTGTCGAATACA
CTCGACGCGATGATTGCCTCAGGAATTGACTTACGTGTGACCGATGACCCTTTGCAAGCT
ACTCATTATGTAACAGTCACCGATCTGCCTGATTACAATCTTCAGATCATGGTTCTGCGT
GCCCGTCCAGTTGTTTCTAGTGAATGGTGTAATTTTCTTTCAAACTCACTCGACGACGTG
AACAGCTGGCTATTTTCAGTCCGATCTGACTTGCAGTTCCAGTGCACGAGAGGCGGTATT
ATTAAACCTGACACGAGAAGGCCAGAATTCCTTCGCAATAAGCGAGTCTGTATTCTCGGC
GAGGATGTACACTCAAAACAAGTCACCAAGCTCAAAAACTGGCTTTATTGCCTTTCGCCT
GACGAGGTATTGTTGAGAACCCCCAATGACTATTTGTCTGAGACTTCCGATACCAAGGTC
GATTACACTTTCTTAGTGCGGAACGGAACTTCGAGCAAAATTTCGAGTGAGGCCTTTAAC
AACGAGAACGACTTGTGGACTGCCATATTGGCTGTGGACATCAGAAAGCTAAAAGATCAG
CAATCAAATGTTCTCGCGTATCACGATAGAAGTAAAAGGGAGCATGGTGATGGTGAAGAT
TCTACGTCTGTTAGTCAAAGGCGGAAGAGAAAAAAGATTGAAAAGGTTGATGACACGAAT
TTCTTTCTGTTTACGCCACTACTGTCGCACAACCAGCAATACGGTTCTGGGCCATCGGAA
GGTATCGCCGATCAGGAAAGAGTAAAGGCCAGTCTCGATTTCCAGCTGGCTGAATCACAG
CAGCAGCAGCCGCAAGAGCATGATCCCGGAAACAGTCCTTTCGAAGAACTAAAATCAGAC
GATGTCCAAAAAGAGATTTGCATCAAAGCCGAGGGCGAGTCAGATGGAGTACTGCTTCAA
GCTCGCATGGACGACGAAAATAGTAAAAGGTCTGCACGGACTACAAAGCCGGTCAGAAGC
CGATCTCTGAGCTTGGAATCAACTGAAATCATGCCATCCAAAAAAAAGCATAAATCGAAA
AGTTGGATTGTGCCTGAAGTCTCCTTAGCTGATGCCATCATGAATACGAAGCGGCAAGCT
GATGATTCTCTCAGACAGGATCTCACAATCGACGATTGTATTGGGAGCCAGTTGAAAAAT
AAATTGATGATCGAGGAAATTGATCTCAAGGTCAACAAATTAGATCATCCTAGCCCCAGC
TCAAGCGCGCTACGAGGCCGCAAGAACTTTAAGCGATTTAAGAAGAATGGCTCAAAGCAG
GATAGCATCACAAGAACTTTCATCGAACTTGTGGATAATGGAAATGATGTTCGTTTCCAA
GGTCTGACCACCTCCTTGAACAAAAGCGAAAAACTTGTAGATGATTTTGCTACGGAAATG
GAAGACGTTCGTGGGTTTCAGCCAGATCCTTCCCAACTTTTTGTGAACGAGGCTTCCGAT
AGCGATGCGGAGAACAAGGAGGAAAGTTTTCAATTTCTGTCAAATAATAGAAATCAACCC
CTGGCGACGCGGAGCAGTTCGTCGACTAGTGCGCTCACTCATAATTTGCGGAAGGACCAA
ATCCTGGATGACGAAAACGACGTCGACGACGACGGCGACGACGAGGTGAGATTCAGATTC
TCAAGAAATTTGTAG
>unitig186_116-mRNA-1 transcript offset:0 AED:0.23 eAED:0.24 QI:0|0|0|1|1|1|2|0|906
ATGTCCTCAAACACTTGGTCCGCCGTCAAGGTCAGATCCACCTTTTTGGACTATTTCAAG
GAAAGGTCTCACACGTATGTGCCTTCCTCCTCGGTCGTGCCACACAATGACCCTACATTA
CTCTTCGCCAATGCAGGTATGAACCAGTACAAGCCAATTTTCTTGGGTACGGTCGATCCA
GGCTCTGACTTTGCCTCCTTAAAGGCGGCGGCAAACTCGCAGAAATGTATTAGAGCTGGC
GGTAAGCACAATGATTTGGACGATGTGGGCAAAGATTCTTACCATCACACTTTCTTCGAG
ATGTTGGGTAATTGGTCGTTTGGCGACTACTTCAAGAAAGAGGCAATCCAATACTCCTGG
GAATTATTGACCAAAATCTACGGTTTGGACGCCGACAGAATGTACGTGACGTACTTTGAA
GGCGACGAGAAGAATGGTTTGCAGCCAGACTTGGAGGCTAGGCAATTTTGGCTTGATGTC
GGTGTAGCCGCGGATCACATTTTGCCTGGCAACGCTGCTGATAACTTTTGGGAAATGGGC
GACCAAGGTCCTTGTGGCCCTTGCTCTGAGATTCACTACGACAGAATTGGCGGCAGAAAT
GCCGCTGCCTTAGTTAATCAGGATGACCCTAATGTGTTAGAGATTTGGAATATCGTGTTC
ATCCAGTACAACAGAGAGCCAGACGCATCTTTAAAACCTTTGCCAAGCAAGCACATCGAC
ACTGGTATGGGATTCGAGAGATTGGTGTCCATTTTGCAGGACAAATCTTCCAATTACGAC
ACTGATGTGTTCACCCCAATCTTTGACAAGATTAGAGAAATCACTGGAGTGAGACCATAT
GCTGGCAGGTTCGGTGATGAGGATATCGACGGTATAGACACTGCCTATAGAGTCATCGCT
GATCACGTGAGAACATTAACATTTGCCATCTCCGACGGAGGTGTTCCCAACAATGAAGGC
AGAGGCTACGTTTTGAGAAGAATATTGAGAAGAGGCTCTCGTTACGTCCGCAAATACATG
AACTACCCTATTGGCTCATTCTTCCAGCAGTTGGTGGATGTGGTGATTGAGCAAAACTCG
GCAATTTTCCCTGAAATCGCCAAGAACTCAACGGAGTTGAAAGAGATTTTGGTTGAGGAA
GAGGTTTCTTTTGCCAAGACTTTGGAAAGGGGTGAAAAGCTTTTCGAGAAATATGCTATC
ATCTGTTCGAAGACACCAGAGCAGACTTTGCCCGGTAACATTGTCTGGAGATTGTATGAC
ACGTATGGCTTCCCTGTTGACTTGACCAGATTGATGGCTGAGGAAACGGGCTTGAAGATT
GATGAGGAGGGCTTCGAGCAGGCTAAGGAGGCCTCGAGGGAAGCATCTAAGGGTTTGAAC
TCTAAAGCTGGTTCTAATTTGATTAAGTTGGATGTGCATGCTTTGTCCGAGTTGGACAAC
AACGATTCCGTGCCAAAGACAGACGATTCCTACAAATACGGATTGGACAACACGAAATCA
AAGATCGTTGCCTTATACGATGGCACCAAATTTGTCGACAGTATTTCCGAAGCCGGACAG
CAATACGGCATTCTTTTGGACAAAACTCCGTTTTATGCAGAGCAAGGCGGTCAAGAATAC
GACACTGGATCTTTGGTCATTGATGGAAGCTCTGAGTTCAACGTTCGCAACGTACAGCTC
TACGCTGGCTACGTACTTCACACCGGGTTTTTGGTGGAGGGGACCTTAAAGGTCAGCGAC
GAAATTATTGCCACCTATGATGAATTGAGGAGATGGCCTATCAGGAACAATCACACTGGT
ACACACGTCTTGAACTTGGCTTTGAGGGAAGTTTTGGGCGATGGAGTCGATCAAAAGGGC
TCTTTGGTTGCTCCGGAGAAGTTGAGATTCGACTTTTCACACAAACAAGCTTTAACGCCT
AAAGAGCTTGAGCAAGTGGAGAAGATTTCTAACGAAAACATTGCTTCGAACAAGCAAGTG
TTTTTTAAAGATGTATCATTGTCTGCAGCAAAAGAAATCAATGGCTTAAGAGCCGTTTTT
GGAGAGACGTACCCAGACCCAGTCAGGGTTGTCTCTATTGGTGTATCCGTTGAAGATTTG
TTGGCCAACCCCAAAAACGAAGAATGGCACGGCCTCTCCATCGAGTTTTGCGGAGGCACG
CATGTGTCAAAGACCGGCGAGATCAAGGATTTGATTATCATCGAGGAGTCCGGTATTGCC
AAAGGCATCAGAAGAGTTGTCGCTGTGACTGGGCAAGAGGCTCACGAAGTACAGAGAATC
GCCAAAGACAAAATCGACAAGTCTATCAAGGATAACTTGAAAGCCAAGCAAAAGGAAGAG
TCGAAGAAAACTCTCGACGTTGTCCAAAAGTGGTTAAGCGACGAAGAGAAGTCAAAAGCT
CCTTTCTTTGTTGCGCACGTGCCAATTGAGGCAAATGCCAAGGCGATCACCGAGGCCATC
AATCTCATCAAGAAACATGACAAAAACAAATGTCTTTACTTAATTACTGGTTCTCAAGGT
AAGGTAGCACATGGCTGTTACATCTCAGATGACGCCATCAGCAAGGGTGTCAACGCCAAT
GAATTGGCCGGTGCTGTCAGCACGCATATCGGCGGCAAAGCAGGTGGAAAGGGCAATGTT
GTGCAGGGTATGGGTGATAAACCGGAGGGAATACCACAAGCTGTGGACCAATTGGCCAAG
CTATTTGCTGAGAAATTGTGA
>unitig186_118-mRNA-1 transcript offset:0 AED:0.38 eAED:0.38 QI:0|-1|0|1|-1|1|1|0|559
ATGGGAAATAACCCGTCCAAAAATGACCCCCTACCGAATATCTCCACCAACAAAAATGTT
GGCACATCCTCGGACATGATCGCGGGCGACGTAGAGTCCGAGGAAACATCATCGCTGGCG
CTATCTCGGCCTACCGGAAACGGTAGTGACGTTCTTTCTGAACGTCTTTCTCATTACTCC
TTGAATGGCGCACGTGTTTCAGATTCTCAATCCCCGCCTCAAAATATTCCTTCGGGAAAA
GGATCTTTGAGGCGCAAATCGGCCCCCGAATTAGAACTTGAGGTGGACATTGATGCATCG
ATGGCCATGTTGTTGGCTAATAGTCTGTTGCAGTCTCACCAGTCGCCGTCAAAATGGAAG
CACGCGCAAGCGCGCCAGACTAATGTCCACACCTCAGAGTATGGATCTTCTGTGGACAGC
CAAAAGAGCGACGATCTCTCAGTTTCGCCTTTGTTTACGGCGAGCGACCGAGACGCGAGT
CTGCTCCTGTCGCTGTTTTCACCGTCGACTCTGCCTACTGCGGCGAAAGCCGAAGGCACC
ATCGTCATGCCCGCTGGATCTGCCTTGGAGCTGATTGTCGAAACCTCGATTGAATCAACC
CCCGAGCCCAGAAGTTGCGACACTACACCGCAGCCCATAACCAAGGCAAAGTTCTTGCGC
TCTTCTGTTCCAAGCCAGGGGTCTATCTCACCCGTTTCACTCTCCCCGCCTCTCATTCCA
GTGGCCAAGAAGACCGACTTTGACATAGATGGAATCATTGATCGATTACTTGCTATTGGA
CGCGCAAAAGAGTCTTTCAAGACACAAAAGGCCCGTAAGCAAAAGGACAAGTTGCCGTTG
ACCACTCTGGAAATAAAGTCGGTCTTGGCCAAATCACGCTCTGTTTTCATGGATCAACCA
ACATTACTAAAGTTGTCACCTCCAGTCAAAATTGTTGGCGACATACATGGTCAATTTTTC
GACTTGATCAGAATTTTTGACTCATGCGGTTATCCTCCATACTCGAATTACCTATTTTTA
GGTGACTACGTTGATCGAGGACACAAGTCCTTGGAAGTCATACTTCTTTTGTTGTGCTAC
AAAATCAAATACCCTGAAAATTTCTTTATGTTGAGAGGTAATCACGAATCTGCCAACATC
ACAAAGATTTACGGTTTTTACGATGAATGTAAGAGACGGTTGCCGCTTATATCGGGTAGC
CACAAGTTGTGGAAAAGCTTCATCGATGTGTTCAACACCCTACCTATTGCTGCTACCATC
AATGACAAGATCTTTTGTATTCACGGAGGACTTTCACCGGAGCTTCGTAGCTTGAAACAA
GTCGAGCAGATCCAAAGGCCCACTGACATTCCAGACAGGGGGCTTTTAGCCGACTTGTTA
TGGTCCGATCCCGATGCCCTGGTGAGAACGTACTCGCATAACAACTGGCCCAAAAATGAC
CGCGGTGTTTCTTACTGCTTTGGCAAAAAACACGTCGACCACTTTTTGGGAAAGTTTAAC
ATGGATTTGATCGTAAGAGGACACATGGTGGTTGAAGATGGGTATGAGTTCTTTAACAAG
AGAAAATTGGTAACCGTGTTTCTGGCTCCGAATTATTGCGGCGATTTTAACAATTACGGG
GCCATAATGAGTGTGGACAGAAGTTTGTGTTGCTCGTTTGAGCTAATCAAACCCCAGTGA
>unitig186_121-mRNA-1 transcript offset:0 AED:0.38 eAED:0.38 QI:0|-1|0|1|-1|1|1|0|414
ATGGCTGTCAATGCCAACATAAGCCACATTGAAGAAGAGTTCAACCGTAATATCCGCGAA
CTGGAAGCAGAAGTGCAAAAAATAATTGATGAACAAGTTCAACTAAGAGAAAAGGAGAAA
CAGCGCTTATTTGCGTTGGAGCAAGAAAGACAACGACGAGAAAAGGAGGAGTTAGAGAGG
AGGATACGTGCGCAGGAGGAGGAGAAAAAACGACTCGAAGAGAAGAGAAAGTTGGAAGAG
CAAAAGATCGCCGAGCAGAAAAAATGTGAGGAAGATCAGAGAATCAAGAAGGAGAAAGAA
GATCGGGAGAGAGAGGAGATGGAAATGAAATTGAAAGCGCAGAAGGATGCAGCGGTCAAG
AAAGCATCGGCGTTCGCAAATTCTAAAGAAATAGAGCGGACACTTCTCAAGTACAGACAG
GATATTGTGGATATTAAGACACATATTGTCAACGAGCTTGACAAGGATAAGGAGTTAAAG
AAGAGTGTCGGCGTCATCAAACGGAAGGTGAATGTCAAGTTAGGACAGCTCTCAAGCTCC
ATTGCTCAATTAAACATTGTTACAAACGAGATAATAAACTTGATACAACCCTTGACCTCC
CAACCGCTCGCTTACAAATGGCTCCTCAATTTTGTGCTGAAAGCCATCGTTGCGCAGGCA
GAATCCGAAGTCATTGTGAAACCCACTGCCGCACTTCCTCTCGGGCGTTTAGCCTACAAT
CTACTTTGCAATCTTGACGGCCTCGAATACTACTTGTCGGCTCGATTCGTTAAGAAATGC
TGCTTGGTAATTGGGTATACTGGGACTATAGACACTGAAGAAGGCAGGATTAGGATGGGC
TGGCGGAGAAGTGATGGCAAATGGGAATCTGAGGTGAAGTATGAGGAGCGCATCGGCGGA
ATCTTGTCCGTCTGGGCTGTGATAACTTGGGCAAACACAACTGATGAATTAGCCTTATTC
GATATGAAAGCTGAGTGGAGGTTTTTGGCTAGATTGCTCAATACTAACATGGATTTGATA
GCCGACGTCCATTTTGTTGCAGTATGCAGTTGGTGGGAAGCTGCGGCGAGAAACTTTTGT
CAGGTCTACGGAAAACAAGGGCAAAAATTGATCAGTCTTGTGATTCACGAATGGGTGCCC
TACGGAAAAGAAAAAGGCTATCCTGCTGCTACTCGTTTACAGATTCTTGGAGAGGACTTG
TTCACCAGGAGAGACTTCAATTCTTTGAAAGAAATGGATAGGTAA
>unitig186_102-mRNA-1 transcript offset:0 AED:0.27 eAED:0.27 QI:0|0|0|0.5|1|1|2|0|275
ATGTCGTGGTCACCCAATTTTTATACTAGGTACATCTTGGTGTTGAGTGTGATTCTTTTG
AAGGCAGCAGTCGGACTCGGGCTGTTTTCGGGTCAAGGTGAAAAGCCGATAAATGGCGAT
TTTGAAGCCCAACGTCATTGGATGGAGCTAAGCATCCATCTTCCGGTAACGACTTGGTAC
TATTTTGACCTTCAATACTGGGGACTTGACTACCCCCCTCTCACTGCTTATCATCTGTGG
GCCCTCGGGAAGATCGGGTCGTTGTTAAATCCCTCGTGGTTCGAGCTCGGCTCTTCCAGA
GGCATTGAGAATCCACAGATCAAAACATTTATGAGAATTGCGTGCCTAGTCAGCGAGTTG
ACTCTATACATTCCTGCTGTCATGCAGCTCACATCCCAATTGATAGGGCGCAAGGAGAAT
AGGAGCAGGATTCACCAGATTGTTGTTCTTGCAATGATATTCTGCCAGCCTTGTTTGACC
CTCATCGATAATGGCCATTTCCAGTTCAACTCGGTCATGCTAGGTCTTTTTGTCTGCTCC
ATGATTGAGCTCTTGAAAGACAACCTTATTTTGGCTTCCATATGGTTTATGTGCTCAATT
ATGTTTAAGCAAATGGCTCTATACTATAGTCCCTTCATCTTTGCGTTCATCCTCTCCAAA
TTGTTCACACCCCGAAAAACGTTAGTATCTACATTGGCTTCTCTACAAATAGGAAAACTA
ATCATTGTTGGGGTAACAGTGGTTCTCACCGTCGTTGCCATTGTGTCGCCATTCTTGATT
TCCGCCAGGTCGGACCCGAAGCACTTACTCATGTCAAGCAAATATTGA
>unitig186_105-mRNA-1 transcript offset:0 AED:0.20 eAED:0.20 QI:0|-1|0|1|-1|1|1|0|632
ATGAACAAGAAGAAAATTGCAGTGACTCAGCCACGTAGGGTTGCAGCTGCATCATTGGCT
TCAAGAGTGAGTGAAGAATACGGATGTGTGGTAGGCCAGGAGGTCGGTTATCAAGTCCGA
TTTTCCAACCTTACGTCTAACCGTACTAAGTTAAATTATTTAACTGATGGTATGCTCATC
CGAGAATTGATGCTTGACTCTACTTTATCAAAATACTCAACTATTGTCATCGACGAAGCC
CACGAAAGGACTGTGCTCACGGACTTGATTCTTGGATTCTTAAAACAACTCATTCTCAAT
AAGAAGCGCAAAGACTTGAAAGTCATTGTGATGTCTGCGACTTTGAACGCTGACCTTTTC
AGTCAATTCTTTGATGATGCCCCAATTTTGTACATAGAGGGAAAGATGTACCCCGTCTCG
CGGCACTATTTGAGCGAGTCTTCCGAGGATATTGTCGATACCATGATCAAGACTGTGGTT
CAACTTAACATGTCTGAACAGGAGGGCGATGTCTTGTGCTTTTTACCTGGCCAAGAAGAG
ATTGATAATTGTGTTTCCATATTAAACACTTTGGCTCCTGAGCTTCCAAAAGAAGCTCCT
CTCATTGTTGCATTGCCTCTTTATGCCGCTTTGTCTCCAGGCCAGCAGCTGAAGATTTTT
GAGAAGCTCAATGGAAGAAAGAGAAAGGTTATCTTAGCTACAAACATTGCTGAAACCTCC
ATTACAGTCAGTGGTGTCAAGTATGTGATCGATTCCGGGCTTCGGAAGGTCAAGGTATGG
AAGCATCAGCTTGGCCTTTCCTCTTTGCTCACCACACCTATCTCGCAGGCCTCGGCCAAA
CAAAGAGCCGGTAGAGCTGGAAGAGAAAGTGCAGGAAAAGTCTTTAGGCTTTATTCTGAA
AAGTTGTTTTTGAACAAGCTTCCGAAGCAACAAGAATCTGAGATTTTGCGTAACGATATC
ATTTTACCCGTGCTCACTTTGAAAAAGATGGGTGTGGACGACCTCCTCAATTGGTCATGG
CTCGAGCACCCTGGGAGAGAAAGCATCTTGAGCGCTCTCAATACTCTTTACGCTCTAGGG
GCTCTCGATAATGCTGGAGCTGTGACGCCTCTCGGAATAAAGATGGCAGTCTTGCCCTTG
CCTCCTGCCCTTTCAGCCGTTTTAATCAGTGCACTCGAAATGGGCGTTTTGCAAGACGTC
ATCGACATTGTTTCATGTCTCTCGGTGGAAAATGTTATACTCAATGTTGGAGGCAACGGC
GAATTGCGCGATGAGATTAATATGAGAAGAAGACAGTATTGCCCTTTGGGAATTCGTCTG
GGAGACTTGATCGCATTAAAGGAATACTTTGATCACTTCAAAAAGCTTGATGAACAAAAG
AGCAACGTCGAGCTCAAACTTTGGTGCAAAGATATGTTTTTCAGCTACAAAGGATTCAGA
AATGTCATGAAGGTGAGAAAACAGTTGACCGAATACATGACCACGACGATAAAGCAAGAC
GATTCCATAACCCAGCATACTCGGGAAACGCAACTCAAAAATCTTCAGATGCAACTAAAG
AACGACGAAAATGAGTCTGATGATGAGGATGTTTTCGACAAGCTTCTGCGTCTGATGAAT
ATCGAGAAGATTCTTAAAGCTTTTCTAAAAGGATTTGCCTTGAACACTGCGATAGGTATG
CCTGACCGGTCGTTTAGAACATGCGCAACTGGTCAACTCATAAGCATACATCCTTCGTCC
AATCTCTTTGGGAAGTCGAATATGGACGCTGTGATGTTCATTGAGTATGTTTATACAGCT
AAAGCATACGGCAGGAATTGCTCAAAAATTGAGTTGGGATGGTTGCAAGAAGTCGCTCCG
CATTTGCTTGGAGGCTCAAAGATTAATATCAATGAATAA
>unitig186_108-mRNA-1 transcript offset:0 AED:0.45 eAED:0.45 QI:0|-1|0|1|-1|1|1|0|225
ATGACACATCCATATTTCAAAGAATTGGAGGTGGCCACGTTGGCTGTGAAGAGAGCCTCG
ATCTTGACCAAGAGACTCAGTGACTCTATTGCAGCGACGCTGAAATCGGGGACACAGATT
AAAGATGACAAATCGCCCGTCACCATTGGTGACTATGCGGCCCAAGCAATCATCAATCAC
GCAATCAAGTTGAATTTCCCGCTGGACAACATTGTGGGTGAGGAGGAAGCCGATTCGTTG
CGCGAGAACACCGAGGAAGCCAAGTCCTTGAGCTCGAAAATACTTGACATCATCGAAGAT
GCACAAAAGGCGTCGAGCTCTGCAGACAACACTTTAGGTTCACTTTCTGAATTGTCTGAG
ATCTATGATAGTATCGACTTGGGTAATTACGAGGGCGGGAGCAAGGGCAGGTTTTGGGCC
TTGGACCCGATCGATGGCACTAAGGGCTTTTTGAGAGGCGACCAATTTGCCGTTTGCCTC
GCATTGATTGAGGATGGTGAGGTTGTATTGGGTGTCATTGGATGCCCCAATCTTGCGGAG
AACATTGTTTCCAACGAGGAGCAGACTGGCATTAAGGGCGGCTTATTCTCGGCTGTTAAA
GGCGTGGGATCGTTTTACACTCTGCTCTTTGAATCCGACAAGTTTTTGCCTGTCTCGGAA
CAAGAGAAATCAGTATGA
>unitig186_110-mRNA-1 transcript offset:0 AED:0.40 eAED:0.40 QI:0|-1|0|1|-1|1|1|0|426
ATGTTGAATTGTGGCCGGCTTCCGAAGCCAGCACGCAAATACCTCACTCGTGGTTTCGGT
GATTCATTAACATCGTGGAGGTCGAGCCAAACAGTCTCATTCTTCCCAACATCTTCGTTC
TTTGACCATCAGACACACGAACAAAGATTGAGAGAACAAGAAGCGGCTGTGCCCACTCGG
CCCTCTATAGATTCTTCCTTGAGGCTATACAAAGATATGGTGAAACCTGAGGATGTTTGT
GATTTGCTTTGGAGGCCTTCATTTGAAGACTGCTTGGTAGCAGGCTTAGCTAAGGAATGC
CCAGTAAAGGGCGATGCACTGTACCAAGTTATATCGAGAAGCTCCGTCAGCGCATCAAAG
TTAATGTTTGCAAATATAGCTCTATCCTGGCTACATGCTTTCGATACTCAAGTGCCAGAG
TTGCTGGATGTGACCGCTCTCGAAGACGACTTGACATACGGTAAACTGGATACAATACCA
TCTAGCGACATTGACGATGAAATCTTCAGAGACGCCAAAAATCTACATGCATTTATCGAT
GACTTCACTAGAAAAGGTTACAGTATAGAGTCCATCGCTCAGCTGTTAATCTTTCGTCAA
AGCCTGGCACAACAATATGGACTGATTCTTACTTTTTTGAGCCAGAATATCCACATGTTG
AACCCAGTTTCCATCAAGGACTTCGCGGGACATCTTATAAACCATCTCGTTAATCTGCAG
CTATCCAGTGTATCAGAATATGCGATTCTCTTGACCTCTTTCTTTTCAACCGATCTTATG
TCGATATATCCATCTGTCTTAGCCGAGGTAGGACCGGGCACGCTAGACAAGCTAGCGATG
TTGGCGGCGACTTCAGGTGATTTTTCCTTGGCTCGAAGTGCTTTCGTGGTCTTGGTACAG
CAAAAAAGAATAGCGCCTTCATTGAAGACATGGAACGAGTTTCTCAGCAGATACATTGAA
CATGCAGAGAACCAGAACCTTTCAAGATCTCAAGTCTTAAGAGATCTCTCGGTCATCAAA
CCTGTTCTATTTCATCACCAGCTTACGCCCAGTGTCGTCAGGTTTTTGCTCGCAAGAGTC
ACTGAAAGCGCACATGACCTCTCAGACCTAACGAAGTTACTATCGTCCTCATCCTCACAA
GTGCTAGCTGCTTGTGGATCAGATTTCATGATCAGATTGCAGGAGATCCAGACCACCAGC
AGGCATAGCAAAACCGTTCATGCGGTCCAAGCTGCTCAGCTTATGAAGAGCCTCAAGACA
GCGGGGTATACAGCAAATTAA
>unitig186_114-mRNA-1 transcript offset:0 AED:0.00 eAED:0.00 QI:0|-1|0|1|-1|1|1|0|614
ATGTCGTACATGAAACCAGTTGCTGACAACGACAACGACATACACGTGATCTCGAGAGAC
ACTAATGAATTCTCACACCCGGAGCAATTGGATACCCCGAGCTTCATTCAATCGCTAGAC
TTTCCCACACCCACAGGAACACACGGACTGCTTTTTGACAGTTACAACCCAGACTTGGAG
AGTCAATTACACAACGATCAACTTGGCCTTCCCTCAGGCTCTCACACATATCCGGACTCT
CCCTCGCTCGGCCCTTTGTCGGAATTTGTTAATCATGAGGAAACTAATGTGAGGAACCTA
CAGAGTGACAATAAACCAAATTACGACGGCGCATTGACCAAACTCGGAGCCACCATGCCT
CCTCTCCCGCAACTCTCGGAGCCTGTGATCCCTCCGAATCTCCAGCTTCAGAACCATCCC
GCTCTTGCCGATCACCTCCAAGGATCCGCGGGCTTAATCAATAGGCCCCAGCCTCTACTT
CTAGCTGGCAAGAGGAAAAAGGAACCACAGGCGCCGAAAGCACGTCCGGCTTTTGTGATG
AAAATATGGTCGATGGTCAACGACCCAAAGAACCATGATCACATACGTTGGAATGAGGAC
GGAGAAACGTTTCAAGTGGTGCATCGGGAAGAATTCATGAAGAACATTCTTCCCAAGTAC
TTCAAACATAACAACTTTGCATCTTTTGTGCGCCAGCTCAATATGTATGGCTGGCATAAG
ATTCAAGACATAAACAGTGGCTCGATGAAAGACGATAGGAATCAAGAAGAGGTACTCAAA
TTCAAAAACCCCTATTTCATCAGAGGCAGAGAAGATCTCCTTGACAATATCGTGCGTAAC
AAAACTGGAACTAGCGAGGATGCACTGGATGCGAACTTGCTCAATCTTCAGTATGTCATG
AACGAACTTGATCTGATCAAAATGAATCAACTTGCTATCATGGAGGACATGAGAAGAATG
CGGAAGGATAACCAGGTTTTGTGGACCGAGAGCTTTACTGCCCGTGATCGTCATCAGAAG
CAAACTCAGACATTGGAGAAAATAATGAAGTTCTTGGCTGCTGTCTACGGTAATTCCGCC
GGTAAGATTTTCGAGGTTGAAGATAACAACTTCGATAACCACCAGGTCTCTGCTTATAAC
AGTGCTAATGCGAACGGAAATTTCACTCAGCAGGTACAAACGCCTGCCCCTGTTTCGAAG
CCTCGACTAATGTTGATGGATCAGGCCTACCGAAAGCCAAGTGCATCATCCACGAATTCA
CCCTCCATGGCCTCGATTGGCAAAGACTCGGTGGAGGAGATCACACGAAACTCACCCGAA
TTCCGGAACACACCCGAAGGCTCTGCAAACGCCAACAGAATATATCAGCAAATAATGAAC
CCGGAAACTGCTGGCGTCTCGTCTCCCAGCCAATTTTTCCCCGAGTTGAGCAACTCTTAT
TTCACAAATAATCAGCGGAATGGAGAGCCACCGCGTGTGGTCCACCAGCAGCAAGAAGAA
CAACTTCTGGGACTCGAGGAAAACATCATAAAGCAAGGTCAGGCATTGCTGCAAGTCCAG
GACTGGATCCAGGCTTTAGCCAGCAGGCAGCAGCAACAACAAGAACAGATACACCACCAG
CAGCAGCAAACGCAAAAAAGTCAAGAAAACCTGCCCGCTGACGCGCAGATTGATGACTTT
GACGTGGATGAGTTTCTAGACAACAACACTTTACCAGCTTCTTATAACATTCCGTCGGCG
CCAGAACAATCGAAGGGCTCTCAACTTCTGCAAGAGGCTGGGAAGCGTGTTATAGAGGAG
GTCTCTGACGGTGGCAGACAGAGAGCGAAGAGAAGAAGAGCTTAG
>unitig186_115-mRNA-1 transcript offset:0 AED:0.04 eAED:0.08 QI:0|-1|0|1|-1|1|1|0|437
ATGCGACCGTTACTTCAGGTTCGTGCAAAGGGAAGGCCGAATCCACTCTTCCCCTACGGG
AATAAAAACTATCGCATCGCCGTGTTTGCACAAGAAATCGACGAAGAAAGTCAATCCGAA
GAATCTCAATGCAAGACTACGCCAGTGGTGATCTTGAAGGCATCAGATAAGCAAGTGATT
GACCTTACGAGTGGACAAATCATGGGCCCATATGACGAGGTGAACAGAAAGAAGCAGACC
ACCCCTGTTATTGGGCCCGAAGACTTTGTAAATACAAGTGGTTGTTGCTCCCCGGGTGTG
TCCAAAGTGACGAAGAACTGCAAATGCAACCAAAAAAAGGTCCTGAGACAGAAGATTTTG
CGATCTTTCATCAATAAGCGAATGACCAATCCCATGGTTTCGCGTCAAGCCGCAGCATCA
TCCAATTCCGACACTCCCAGCAAAGGTTTGGTTCAGTCCCAGGATTTGAAGCTGCCGTCC
AGATTGCTGCCGAAAGAAAAGTCTTTAGGCACGTCTGTTTCAGAGGACTTGATTTCGATG
TGTGGCTCCCAGGTGGGCCAAAAGGTCATGTCTTCAAATTCAATGGCCCCAAGTAGCAAG
CTGTGCTGCTCGAACAAGCCGGCAGCACCTAGTCCTCATGTACCGCGAACCGAGCTGAAC
TACGATATGCTCCAATTTGCGCAAAGCCCACAACCAACCACAGAAGTTCTCCCGAGAATT
GCAGACAACAAGCATCCGGGTTCCTCCGTGTTCTCGAACCAGAATGAATCCCAAATAAGT
TCAAGGAGTGGTTCCGGCAATGATCAAGGCATCTTTCAGGTCATCAGCGTACCATCTTGC
TCCATTCCTGGGACTTGTAGCTGCTCCTCAGATTGCAGCTGTGCATCGTGCATTGTTCAC
AATAATTCATCAGTGAAACCTGAAGATTCTTTCAGTTTTCTAAATAACGACTCGCAGTAT
GAGTCAAACCTCATACTCAAGCTGGAGTCTCATCGTTATCAAACCGAGAGGTTTGCACGC
GAGCTACCGCGGGATTTTGGGCAATACTCCTCATATCTCGCACATTTTGCTGGATATGAT
ACAAACCCACCTCTATTTCTTTCCGAGCTACAACTGGAGCTACAAACTGCTCAGCACGAA
AGTACCGAGCAACAACTCGCGAATGAGTTTCAACCAGACCTTAGCCCTTGCGCATGCGCT
GATGATGATTGTTTCTGCACTAATTGTGAAACACATGGTATCATTGATGGGTACAAACTA
GACGAGATTTTCAACACCCAACCCATAATCACGAATGCTTTCTTTCAAGGCTAA
>unitig186_117-mRNA-1 transcript offset:0 AED:0.39 eAED:0.40 QI:0|-1|0|1|-1|1|1|0|289
ATGACTCGCGCAATACGCTCAGCTGGATGTCTTATAATTGGGGATGAAGTCCTCAATGGC
AAAATTCTAGATACAAATCTGTTTGAGTTTGCTAAGTTTTGTTTCAATGAACTCGAGGTC
CCCTTAAAGAAAACTATTGTATGCGGCGACGATAAGCAAGACATCATTTCCTCCCTTGAA
ATCTTGCGACAGAGCAACTGTGAATTAATAGTCACGAGTGGCGGAATTGGATCTACTCAC
GATGACATCACGTATGATGCTATATCGCAAGCCTTCAACTTGCTGTGTCAGCTCGACTCA
GAAACTGTTAGCAAAATGCAAGTTCTCCGAGGAAAGTACTTGCTGCTGCTATCGAAGCCT
CAACTTGAAGCTTTTTACAAAATGGCCACTTTGCCTCAGTCGTCAGGAAATGTCGCCGTA
CTGAAACTTTTTACAGATGAAAGCCTTTGGGTGCCCATCGTCGGAGTGGATGAGCAGGTT
TATATACTCCCTGGGGTGCCTCAGTTGTTCAAAAAGCTATTGGCTGGGTTGGGTAAGTCG
ATAAAAGGCCGTGTGGTGTCCGAAAAGCTTACCCGTTATTTTGTCAAGACTACCACTAGT
GAAAGCAATTTGGCCCCATATTTGTCTGGCTTACAAGATCGTTGTAACGTGAAGTATGGC
GTGGGCAAAATAAAATTGGGGTCTTATCCTCACTTCAGCTGGAGAATTAATACTATCAGC
ATCATTGGGGATTCATCCGTGTCAAACAAAGACTTGCGGCTTGTTGTAGATGACTTGTTG
CAAAACATCGGATACGACGCAAAAGAAATATCCGCTGAAGAGGAGGATCACATGTCAACT
AATGAGCCTGAGGTGTTAAATAATTCATGA
>unitig186_119-mRNA-1 transcript offset:0 AED:0.15 eAED:0.21 QI:0|0|0|1|1|1|3|0|261
ATGTTCTCCGAAGTTGAGACCGCCTTCAGAATGGAAACACACTCAAACCTCAGACAAACT
CGTGCCAGCAGCTACGACTACTACCGGAAGTATTTGAAGCATGACAAAATATCATCCCCC
AAAGCCATCAAACTCAGAAAAGACGAATCGTCTGAAAGAAAATCGTTTTCGCCTTTGCGC
CAGGAAACCATTTATCCTGATAATCCCGAAATATCAAAAGAGAAAGACCCATTATATCAA
CAAGTTCCTCAAAGAAGACGCAACTTTGGTAACGATGCATCAAAGCAGCCTGAGCTTAAG
AAGTTGCAGCCCCAAGTCAAAGTTCAAACTCTCTCGAAAAAGTTTGAAGAGTGTCACACC
GCAGACTTGATCACTTTGATGGCTCGCATGATTCAATCTCTCATCAGTCTCAACGACCGC
ACTGTACCTGCGTCCGTTTCATGCCCTCCTTCCGCAAAGCCATACTTCACCCTCAATTCA
TGGACGGTTCACCGGTTCTTGTTGGTAGCAACAATGCTTGCACAGAAGTCATTAGAGGAT
TTCTTTTATACAAATGACCATTATGCTCGGGTAGGTGGTGTGGCTTTGACAGAGTTGAAC
TTTTTGGAACTCGATTTTCTCAACCGTGTTGATTGGAAACTCGTACCAGCAAAACAAATC
CTGCCGACTCAAACGTCGATTCGGCATCTGAAGGAAGTGCTAGATCTCTATTATTGGCAA
TTGATCAACCTAATGGGTAAGAACACCACAGACAAGGACAAGGTGACATACTCACTTGTG
GGCTAA
>unitig186_120-mRNA-1 transcript offset:0 AED:0.13 eAED:0.13 QI:0|-1|0|1|-1|1|1|0|290
ATGAACAAACAATTCGTACGCCTCTTCTCCGGCACGGGGGCCAAGGCGAAGAAGTACTCG
ACCGTCGAGCCTGTTCACCACCTAGTTGAGGTGAAAAAAGCTGCGTTGTCACCAAGATAC
CAGCCATTGTTAATGCCTAGAGACGACATAGAGTCTGTCGGTTTCAAGCCAACGGAAATT
GATCAAGATAGGCTTGGCGAGCATTACAAGAACACTTTACAAAGTGATTTGATGTTGCAT
TTCTATGACCACACAAACAAGACAATTCCGGGTGCCAAGAAAAGAGACTGGGGAACTGAC
TCTCCATACGCATTATACCGTTCATGGCAAAAACCAAGCGGGACTCCTCGTCCCACGAGA
GATATCAAGCCCATAACACCGAAGAATATCCCAGAGTTAAGCGCAATCTCCATCAACTTA
TACTCAAAGGAAGCGTTGGAGCACTCATGGCTCAATATTTCCGCCAAATTACAGATCGCT
CAGATCACGAATGTCAAGCCGAAGCAGGCATACAACAGGGCAAATGTATTGCAGTGGAAA
GTCAGAGAGGGTAAGCCATGTGGCTGTAAAGTCGAGTTGACTGGCAGAGATATGCACCAG
TTCCTTTCGACTCTTACCGAAATGGTCTTGCCGAGAATTAGATATTACAAAGGTATAAGC
AATACCTCTGGCGACAAAGGTGGTAACATCACATTCGGTTTAGACCCAGAGCACGTGAAG
TACTTCCCTGAGATTGAAAACTTCCAAGAGCTCTTTCCTAATCTCTTTGGCTTCCACATC
ACCTTTAAGACCACTGCGAGAACCGATGAAGCTGCACGCACTCTTTTGAGTGCCATGGGA
ATTCCCTTCTATACTCGCCCAAAAAACCTGTAA
>unitig186_122-mRNA-1 transcript offset:0 AED:0.17 eAED:0.17 QI:0|0|0|1|1|1|2|0|1283
ATGGTCCGCAGAGTCAAATCGAAATCTGCTCTTGACGCCGATATTGTCCCAACTCTCGGG
GCGCCTATTTCCACAAAGGAGCTCATTGCGCGCTTGCTGAAGATCGCCGACGAGCTCTCC
GCGGTCGATCAGGAACAAGCGGTCCTCGAGAATTATCGGAATGTTGCCAAAAACTTGGCC
AATCCTAAATTGATCAATCACAAAAATGTCGGGGTCCAAGCCTTTGCCGCATGCGCTATC
TCAGACATCATTCGTTTGTACGCTCCGGATGCCCCTTTCACGCCGGAGGAACTCGCCAAC
ATATTCAAGGCATTCTTTGCGCAGTTTTCATGTTTGTGGGACGAGGAAAACCCTTATTTT
CTACAGCAGTCGTACATCTTGAAACGTCTCGTGGAAGTTAGATCAGTTGTTTTGATTAGT
GATTTGCCGGAGTCGCAGAAACTAGTTTCCATGTTGTTCGAAACGATGTATACCTTGACA
ACCAAAGGATTTCCGCCGAAATTGGAACATCTCGCTTCTGAATTACTCGCGGAAACTGTT
TCGGAGATTGATTACATTCCTCAGGACGAAGTTTCGTTGATCATTAAGCGTCTCACAATA
CCCACAGAGTCACTGCTCATGGGCGGCTCCTCAAACATCTCGAACCCTGCTTTTGTCTTT
TCTATGGCGATTTGCGACGCCAATGCAGATAAAATGGCTCGCCTGGTAGCTCAACTATTC
TCAGAAATGTTGGATGAAAGCGCAAAGCTTACCAACGAAATTGACCGTCGCGCTCCATTC
AAAGCATTGGAGAAAATTCATGAGTCATCCATACAGATATGGGCACATGTGCCCGATCTT
CTTGCTTCCGTTATGGGCCTCATCAGTGACGAGCTCAATTCCGATGACGAGAAAGTTCGC
GAGCTCGCAACAAGAACTATCGGTAAGATGTTGTCATCGTCTTCTAAATCCAAAAGCGAC
AACTCCGCCGTAACATTTGTCAGCTATCACAGAGGTACATGGATGAATTGGTTGAGCAAG
TCTTGCGATAATTCGTCTGCCGTGCGATCTTTATGGACGGAGCAACTTCCAGAAATTCTT
TCTCTTGAAACCACGACGGAGATTAACATGGAGTTGTGTAAAGGTCTCTCTAAATGCCTC
ATAGATTCTAGCGAAAAAGTGAGATTCAGTGCGTGTGCCGCTATTGAAATTTTGCCTCGT
TTTTTGACTCTCAAAAAGGTCTGCAATGCCTCGATTTTAACGATACTCTTTTCACTCATC
CGGGAAAGGCATACTGAAACGAGAAATACGGCTATAAGCGTGTTGGCAGACTTATACAAC
AACTGCATGTCTTCAAAAATAAAGGGTGAAATCGTTGATCTTGGAGCAAAGGATTCACAA
GAATATGACATTGTCATTCGCATGATTCTCGAGAAGATTCCCAACAATCTCCTTCAGCTC
AATTATATCAACGACAAGTCAATCACAACGGCCGTGGATATTGTTTTGTTTGAAAAGATG
CTTCCTTTCGATGATTCTGCAGAGACTCGCGTCTCCCGCTTGTGTCACTTTTATCTGGTG
CTCGAAGATCGTAGCAAGCTAGCATTTGTTGCGATTGTTAAGCGTCAAAAGAAAAACGTG
GAGGTTCTACTCAAGCTTTTGGACCTAGCTGAGGAGTTCGCCTCTGGGAGTACGCTAGAG
CACAACGAGGAAAATGCAATTCTGCAATCTGAGTGCGAGAATCGCTTGTTTGCTCAAGTT
CAAAAAATTGTGAACTGGCTTGGTTCCCAATTCCCAGATGGGCTTAACTCTCACGATTGC
ATAAATGCTTTTATCAGGATCAAGAATTTAAGGTTTATCACTTTGCTTAAAAATTGTGTG
AACTCTCAGCTGGATTACAAAACCGTTAAACATTCAGCCAGAGAGCTACTCTCAAAATTG
AGTGACCCCAAAAGTATCAGAGTGGCTAGTGAAAAGGCTCAAGTCACGACGGCGGACATG
GTTTCAAACTTCAAAATTCTCCTCTACAGATCATCAACTATTCTTCACAACAAATCTAAT
ATCGGCGAGCTAATACGTTTGTCACAGGTGGATGATTCAGACATCAATTCGGCCGCGAAC
GAGCTTATAAATATCATCACCACATATTCTCCGGGCGTCTTCAAAACTCATATTTCCGTT
CTCTGCACTCGTTTGGAAAGCGAGGGAAAGAATGCACAAGTCTCACTTTTAAAGTCGCTT
TATCATGTTTTGAAGAAATTTCCCGAATGCTTCCCCGTTGATGATGGATTTGTTTCGCTT
ATGGAATTGTTGGCGTTGCAAGGTAGTTTTTTGCAAGCAAGATACTCGGTGAAGATAATG
GGTTGTTCTGCATCGAAAGAGCAGCTAATGGCAAAGGTGTTGAGTGAAATCTTACCATTG
AATTCTGATGATTCTCATTTCGCAACACATCTCTCAGTGATAGCTGAAACTTATCTTATA
CATCCGCTTTCATTGACCGCTCATTCCTTCGGTATCAACAACGTCATTATAGAAGAGGTG
CTCACCAAGAACAGGTTGCCGTCTTCTGAATTTGAGACCGAAAAAGATTTAAAGTGGGTC
GAGGATGCACAATTGGAAAATCATCAGGTCCTCTTGGAAAAAATATTGTCAATTCGAATC
ATTGCGAATAAGTTGAGGTTTGTCGCGTCGAGTCAAACACTTGATTCTGCGACTTTGGTG
GCAGCCGAAAAGCCCATCGGCCTTCTCGGCAACATAATCTCGAACAATGGTGAGATTGTC
AAGACTTCACGAGACAATGAGTCTACTGCTACCCCTCACTGCTACAGACTGAAGCTCAAA
TTAATTTCAGCTTGCAAACTTCCACAGTTTTATCCGCTGATAAGTGCCCCAGTGATCAGA
AAGATGTCACGACTAGTCATTGATGAGGTCTTACAAGTTCGAACTATATTTGTCAAGTCT
TTGCAAGCAAAATTACAGGACAGCAAAATTTCTGAAAAACTCTTGCATCTTGTCTTTTTC
ATGGGTCATGAGCCAGACTCCAAGTTGAAAAAAGATGTCGAGACGTGGGTTTTGTCGCAG
CATCATCGCTCAGAGTTGAAAGGTGACACATTGTTTGAACGAGCCTCGGTCAGGCTCATT
CATGCCCTCGCGCATGACGAAAGATTTGGCAATTTGATTGCAGATCATCCAATAAAAGGG
TTGAAACAAGAGTTGGAAGCTTACACGTATGCTCTGAAATACGTATCAATGTTTATTGAT
ACCGTTGCGAAGGAGTCAAATATCAGCTTGCTCTACTATCTCGCAAGCCGTGTCAAGCAA
CATCGCGACAAGTCAGTAGACAGCTCGCTGTACAATTTGAAAGAACCAACAGCGGAAGTC
CTCAATTTGTTTAGAATCGCAGAATTATTTCAGTTGATGTTAAAAGAGACGGCCGATTCA
AGATCATGGAACTTGCAGACCTGGCCGGGAAAAATCAATTTACCAACGGACTTGTTTTCA
CCGATGGACGACTATCAACAGGCTCACGATTTTGTCTCACGTGTTTACATCCCGGATACG
ATTCAGATCGAATTGAGACAAAACCTTCTGAGAAAAAGCGTGAGCGGGGTCAAAAGAAAA
ACAGGTGGCCCGCGGCAAGTTTCGGAAACAAAACGGGCAAGGCCATCTAAGTCAACCACA
AAAGCGCGGAAAAAAGGGCTTATTGCACCGCCACGTAAATCAGTCAAGCGGAAAGATGTG
GACGGCGTTGCGCCATCAGCTCCTGTCGCCCGAAAAAGTCGTCGAGTCATATCTAAAGTG
TTTTATGGAGAGTCTGGCGACGAGTCGAATGATAGCGACTTGAGAGATCAGACAGAAAAC
GACCTGATCTGA
>unitig186_95-mRNA-1 transcript offset:0 AED:0.28 eAED:0.36 QI:0|0|0|1|0|0|3|0|774
ATGTCAGTTGAATCACTCGAGTTATACACCAACGGATGTGCAGAAGAGGCAGCATTTTCG
AAAAAAGACACGCCCAGAAAGCGCTCCAAGGTCTCTCGGGCTTGCGATGCTTGTCGTCGG
AAAAAAATTAGATGCAACGCTGAGTTCCTGGCGTCGCTTCTGCGAGTCACTAAAATGTGC
ACGAACTGCACTAAAACTGGTGAAAACTGTTTGTTTTCTCGTGTGCCGTTGAAAAGAGGC
CCAACCAAGGGCTACATACGTGATTTGGCGGGCTCAATGCTGGAACTGAAAAACGGTAAT
TTTTTCCACGATGGCCTGGACTTGCAGAATCCTAGGCCTAGACTGAAGCTGGTGGATGCG
GCGGGTATCAGCCTCTCTTCTCAGTCTGGTCATGTCCCTGAGCTGTACCAGATTTCTCTG
CCCTCGCCATTGTCGAATAGTGTGAGCAAGCCTCATATCCACCACCGGCCCAAATTTTCT
TCCGCATCTCACATTGCGAAGCCGATTATTTTGCCGCCTCTTGTTGGCACCCAACCGCTG
ACACAGCCAGTGAAAATGACATTGCCGATTCCAAGGTACTCGGCTTCAGTGAGCCCTCAC
ACCGGTGATGCTAATTATCCGAGCGTACATGGAATAGCTTTGGGGGCAAATGGTGACTTT
ACCGATGGCCGAATCCAAGGTCCATTGTGGAAAGTCCCTTACGAAATGCCCACGTCAAAC
ACACCCCGCTCTGGCATGTCGTCTCCGGGCATCTCCAACAGTGCAAGTAATAACACAAGC
TTTGATAGCAGAAGGTCATCTATTGACTCTGTTAGCTCGATTCTGACAGCTGGGTCCGTC
TCCCATCTTCCACCTTTGCCCTCTCATGGTTCCGTGAGCTCGCAGCCGGCTGCGTATCAC
TCCGATCTGGAGGACATGGACCCGAGTACTCAGAGAAAGACTCTCCTAGGAATTCTATTG
GATCTTTCCAGCTGCTCAACAACAAAAATTGCAAAGCCCGCCCCTGCCCCAATCGAGTAT
CATACCATTCTTTGCGTTGCTCTCGACAATCTTGTGAATTACCAGCGGATATCGTTCGAC
TCAGTGAGAAGTCTGCTCTCGCACTTCACCGGCATCTACCCCCTGAATAATTATAGTTCA
CCATACACAAATGAGGCACTCTTTTTGATATTTGGAGGATTGCTTTTGATCAATTACACC
CTCTTATTGAGGGGTGACACGTGCTCTACCGCTATGGCTCTTGCGAATGGAGCGTTCACC
GATTTGAAAGTCACACAAACTTCAGGAGTGCTTCTCCATTTGAGTCGCGACCACATTCAA
TTGTACTTGCCTCGGTTACGCTTGTGTTTGCAAATAATTGACATTTGTCAGGCTCTATCC
TGGGGCACCCCTTCGCAACTTCTGTTTTACTCGGAAATATCTCTGGTAGATTTGGCGCCC
TTGTTAACTCGCGACAACTTTGATTCAAAGTTTTTGTTAAATGTGGAACTTGCCAATCAT
CTTCGCCAGTTGGAAAAAACAAGATCTGAGGAGCTTTTCACAAAAGACTCTCGGGGTAAG
AGAAGTGTGGGCTCTCTCTCGTGGAAACTTGACGGTGAGTATGAATCTAGCTTGAGTCTG
CGGATCACTAGTTTGCTCAAAGACAAGTATGACCTTTATGATTTTGCAGTCGAGGTTCTG
AAGTACTTTGCAAGCCATTCTGAAATTGATTTCGGGGACGAGTACACCAGGGACCATATT
CATGATTACCAACTCAAGACTAGCCGGTTGATAAAGAAACTATCGCAGTCCGTTCTCAAC
ATGGCAAATTATTTTGCAACTTCCGGCCTCGGCATGGTCCAGTCACATCTAGAGAAAGAG
TCAAAAACCATCAACCCGTTTTTTAATCTTTGCTTCGGTCAGTCCTTGCGATTGATAAAA
GTTAGTAAGGATCTCTTGGACTCTCTCATCAAACATAGTGGCGACAATGAGATCATCGGA
AGATCTATGAAAATCATAAACGAACTCTCCATTGCGACAAATTTATTGATAGGGGTGATC
AACCAAACGAGGACTCAGATAGATGCCTTACATCTCTCGCTGCAGGGTAGAGTTTCTCCG
ACGAATTCGAATGCTGCATCAGGATGTTTTGCATCACATGGGCTTGGTGCCACAGCGTTA
CAGGTTGTATCTCGCAAGCTCGAGATTTTTCACTTGAATTTTGGTGGTAGCGTCAATTTG
CAATTGAACAGCGACGAGTCAAAAAGCTCTAAGCTTTGGAGAGACGAATTTATGGGTGCT
GCAGAATTCAGCATATTTAGCGAAGATCAGGAAGGGTGGCTTTAG
>unitig186_93-mRNA-1 transcript offset:0 AED:0.30 eAED:0.30 QI:0|0|0|1|0|0|3|0|702
ATGCCTCCCCGGTCCCGAAACTTCAATGGGTGCTGGACGTGTCGCATGAGGAAGATCAAG
TGCGATGCCGTGCGACCGAAATGTCTCCGATGTCAGAAAGCCAACTTGGAGTGCAAAGGA
TACGACTTGGTGCTTACTTGGGCAGACGTCAGCACGCTAGATGGCGACCGCAGGCTCATC
ACTTTGACGCTGGAGGAACTGTCGGATGCGAAAAAAGAAAATGGATCACTGCGACGAAGC
GTGGCGTTAGTCAACTTCCCGAAACTGATGCTCTACGAAACTTATGACAATCTCAATCGG
ATAGTGGCTCGATTTGAAGATCCGGAGCTCGTCTTTCCACTTGATGCTCCCGGCGAATCT
CGGAAGGCATTGCGACCGTCCCCCAAAAACTCAGATTATTCTACTGGAGAAAGCGGCGTG
ATACCAGCAAAGCATCACGTCGAAAACAACGGCTTTTCGTCAGCCGTTTCTGTCAGTGAG
GTGCTCGAGAGTGATTTTGAGTCATCAATCTTCTCCAAGACAAACAACGCATATGTTCAT
TATGACCTTCTTGAATTTGCCAAACTAACAATTTTGGCAATAAAAGGCCCGCGGCATAAA
TTCGACGAGCAAGGCATGTTTCACATACTTTATCCCAAGTTTTTCCCCAACGTTGAATCT
GATAATTGGAGACCAAACGATACGGTGTTATCTACATTCTTCTGGCAAGACGACAAGAGT
AACATCATTCTCGGCCCTTCGATGAGTACCAGCATGCGGCATCTCACGGAAAGCTTTAGG
TCCTCCATGAAAGTCGCTCACAATAAAAATCCTTGGGAAAAACTTGTCATGCCTTTTATC
AAGCAATTGTTTTTCGAGATCGTATGCGAAGAATACCCCAAGGCTAAAAGTTGGAAAAGC
CACATAATAGGCAAAGGCTGTGCTCACGTCTCGAGAGAATTGCTATTCAGAAATATGAAA
TTCGCTATCTTTTGCATGTGTCTATCAATAGGTTGGCATGAACGCTCGCTTTCGGGCCTT
AAGGTCAGGAAATCGATCGACACGTTTTTCGTCAATGACGAGCTCAAAGTAAGCATAGAA
TTGCGCAAGATCGGTATCAACATACTTAACTATCATTTGGACGAATATGACGCCAATTCT
GACTATCAACCCCAGGACGATTATGACTCTTACTTTCTTCTAGCGTTGATTCTACAAATT
CACTTGGACAATCTATTTGGCGTGTTCGAAAATTACGAGCTCATGTACGCGATTGGTGAC
TTCATCCTCAAGAAGCCGAAAGCCCTGCACCAGCATATGTCATCTTTGGAACGGCAATTG
CGTCATACATTCAACATTTTGAATATCTTCTATGAATCTACCCAGTCTATCAACCTTTTC
AACTATTCAATACCCGATAAAGACCAAAAGCTGAAGTACCTGGATTTAAGTGAGAACTAC
GACCTCACTGAAGAGGGCACAATCCGAGAAATGTGTCTCTCAACAGACGAATCTGATGAA
GGTATTGGGACTGATGATGATGAAGAAATTGACGTGAAAGTGAAAGCCGTAGCTCTGAAG
TCAGAGAGTCTTTCGTTTACAGTCAACTTCAAGGGCGACATGAAACAGAAAGTGGCTCAC
ACTGATCCGATGCAAACCAAGAACTTGGGTTTCAAGAGCTTTCAAGCCGGCTTGCCCGAA
AAACCTCGATTCTCAAACCCCGTTATTCCTAGTTTAGATGATGGCTCGGTATTCCTGAGC
TTCGGCCTTCCTAGGGCCCTCTTGCGTTTGGTGCAAGAAGTCGTTCACCTCACAAATCAC
AAAAATGTTTTCAAATCTCGTAAGCTTATCACTTTGAACAGTGTTTTGAAAGCCAAAAGG
AAAGACCTTCAATTTAATCCTCTTTTCTGGCCCTTACTTGTGAGCGGGTGTGACATAGAC
TTGTCATCACACGGCCATTTGAAAGTGCAGTGTCAGAGGTTTTGGAAAGCAGATTGCTTC
CAAAGGTTCAATTACTGGCGCTCAAAGCAGATATTATTTGAAGTCTGGTATAGGAGGGAG
CAAGACGGAGAAAACAATAGTTTCATGGACATGATACGGGAGTGGGAGATAGTCTTGAGT
TTAGGCTGA
>unitig186_112-mRNA-1 transcript offset:0 AED:0.45 eAED:0.48 QI:0|0|0|1|0|0|4|0|564
ATGAAGCTCAAACAAGAGCAAGGTGCATTTTTGGGCGCTTTACTTCTTGGCGCAATCACA
GCTTTTATTGCAGCAGAAATCGAGGTCTCCAAGCCGAACTACGAGCTCATTTTCGTGGGT
CACTCACTTGGTGGGTCTGTGGCCTTACTTCTAGCGCTTCATTTTCTCGACTTGGGGTAT
TCGAAAATGACTTTGGTTACCATGGGACAGCCTCTTGTAGGGAATAACGCATTTGCGACT
TGGGCTGACAAAATTTTGGGCACTTCCAATTCTGCTCCGCTGGGTCGCTCTCCTCGTCAG
TTTATTAGAGTGATTCACAAAGGTGATGTTGTGGCCACTGTTCCTCGTAATGGAAGATTA
TTTGAGAGGTATCACAACTTCGAGAATCAGGTATACATCAATACTTCAGCTGAGGCGGTG
GTGCCCCAGCCAAACCAAGTTGTGGACTGCTTTTCAGGTGATAATCCTAAATGCATAGCC
GGGGACTTTGCTACGCCATTCTCGCCTCAGGATGATTTCTATCGCAACCATAATACTTAC
TTCCGCCCAGTTTATTCGCCCGGCGAGCTTTCTCACCTTTTGTGGGATCGATTAGGTGGG
TTCGACAGCTCGCACGTTCGCAGGTATCGAGAAGACACCACTGACGATGAGAGTGACAAA
GAAACTGAGACTGTTTTATACTCAGAGATCAAATCGCCTGTTTTCAATATCTCCAAAGAG
CCGGAAATCTTATTCGAAGATATTGAAAATGGGGCACCTGCCATAGTTATCGATCGGGAG
GAAGCCAAAGAAAAGTCAACTAAGGCTGACTTGTTCGAGGATGAGGATCAGAGCGAGGAA
AACTCCGATTTGGTTTTGAAGTTTCAATTAAAGAAGTTTTACACAAAAAAATCAGAATTC
AAGCCTAAACTCATTTCATTAGCCAAGCCTTACAAAAACATCCATGGAAACATCAGAACA
TGTTTGTTCTTAAGAGATCAATTCATTACAAGCGAAGAAGAGGTGGAGAAGATCGAGGCC
GCCCAGATCCCTACCTTGGCAAAGATTCTCACTTTAACTCAATTAAAGACCATTTACAAG
CCGTTCGAAAAACGTCGTGAGCTTTTGAACGAGTATGACATGTTCGTTGTTGACGATGCA
ATCTTGTCATCTATGCCGTCTACTTTGGGAAAGACGTTCTACCAAACTCGCAAGTTCCCA
GTCCACGTGAGAGTCGCATCGACTAAAAGCCCCAAGGAATTGTCCCACCAGACTCTTACA
AATCAGATCAACAAAGTGTTGGCTTCCACCGCCTTCTTGCCACCTGTGGGCAATGACATT
TCTTTGGCGATCGGAAATCTCGGACCGGACTTTTCCTCAGATGAGTTGCTCTCCAACCTC
GAGGCGGTTTTGAAGCACTTTGATCAAAAGCAGTTGGTGACTGTTGGTTTACAGGCCGCT
GACTCGCCAGTTTTGCCCCTTTACTATGCCGATAAAATTTACGAAGATTCAGATGTTCTC
GAGAATGTTGTCGATAAGGGTGCGGCTGAGGAGTCTGATTCAGAGGACGTCTACACGAAG
GCCTTGTTGGAGTTGGCCGATGAAAACACAGTGAAGCAAGTTTTGGGCAAGAAAATGAAT
GCACACAAGAAAAAGCACCCTAAGGCTAAGACGCAAAGTCTGAGGGAAAGGTTTCTAAAG
CGTAGTATAAGTTAG
>unitig186_107-mRNA-1 transcript offset:0 AED:0.47 eAED:0.47 QI:0|0|0|1|0|0|2|0|213
ATGCCTTCCTACGGAATGACTGTTCCTCTTTTGTTGACTCCTAACGGTCAAAAATTCGGC
AAATCTGCCGGCAATGCGATCTTTATCAGTGAGTCAATGTCATCTCCCTTCCAGTTGTAT
CAGTTTTTTATCAATTGCCAGGACGAGATGGTTGACAAGCTTTTGAGAATTATCGTCATG
ACTAAGCATTTGGAAGACCCCGGACTCAGGATTGCACAAAGGGTTCTTGCAAGAGAGGTG
GTGGATTTGATCCATGGTCCTGGAGTGGGAGATGAAATGGCGTACATTACTAGTTTCCTA
TTTCCGACGCCCGACCAGCCCTTCGATGATGAAATCTCGGCGGATAAACTACTTCACAAG
TTCAGAAAGTCGGGAATTTTGCTGAAGATCAATCTTTCGTTGTTCAAGCAACCTAGTGAG
GTCAAAATGAGTGCGCTTTTGGCAAAGATCATGGGAAAATCGAGGAACGAAACAAAAAAT
TTGATCAAAGCAGGAGGCATCTATTTAGGCATAGAGAGAGACCAGTTCGACGACCCGGAG
GATGTGGTGCTATTTGATAGAGATAACCACTTGATTGACGGCAAATTGCTTCTTGTCAGA
GCTGGCAAGCAAAAGTACTTTTTGGCTGAAATCTTAGATTAG
>unitig186_111-mRNA-1 transcript offset:0 AED:0.49 eAED:0.59 QI:0|0|0|1|0|0|2|0|107
ATGGAGAGAGATGCCCAAGAGCAGGCATTCAATGAATTTCACCAAAATATGTTTGAAAGA
TCGCAGTTTGTCGAGAATGCCTGGGACCATGTCTCACTGGAAATCACTGTGAACTCAGCC
AAGGTTGACGGCGACCTCGCCAAAACACATGACAAACTCCGACACACAATTGGCGAGAAT
CCTGAGCGCAAACGAAATTTGGCGGCAGCACATTCTGAGGCTTCGCTAATATCTCTAAAG
ACTTGGCCAGTCTTTGGCAGAATTCAAGAGATGGACACTTTGTTTTGCAAAACGCACTCG
AGGGAAACTTGCACCAAAGTGTGA
>unitig186_104-mRNA-1 transcript offset:0 AED:0.46 eAED:0.49 QI:0|0|0|1|0|0|2|0|93
ATGTTAATAAAAACAAGCTACGGTTATCTTCTCATAGCACTCACTGGGGGATTGTTTCTT
ACAACTATAAACACATTATTTGAGTGCTGGCGATGGGTAATACACCCACTAAAGATTCAT
GAAGATACAATCGACCTATATAATTTCCTAGAGCTTTGGTTTGAGCGGCTTGACTATGTA
ATTGTGAGTCTCTGGTGCATCTACGTGGTAGCGTGGTGGTGGGCCTTGTTTTCGTGGGTC
GGCATTAAGCTTTTCCGTCATTCGAAAGGCATACAAACATAA
>unitig186_123-mRNA-1 transcript offset:0 AED:0.47 eAED:0.47 QI:0|-1|0|1|-1|1|1|0|178
ATGCACTCGAAGGGACTTATTCATCGAGACTTGAAACTTGAGAATTTGCTATTGGACAAG
CACAAGAATATCATAATTTCCGACTTTGGATTTGTGAATCTGTACAATAAGGCCAAGAAC
GATCTCATGAAAACCTCGTGTGGCTCGCCATGCTATGCGGCGCCGGAACTAGTCTTGACT
CAGTCTCCATACGCTGGCCGCAAGGTGGACATCTGGTCCATCGGTGTAATTCTTTATGCC
ATGCTTGCCGGCTACTTGCCGTTCGATGACGATGTCGAAAACGAGGATGGAGCAGATATT
GTCAAGTTGTACAATTACATATGCAGCAACCCACTCACTTTCCCCGAATATATCTCCCCC
TTGGCTAGAGACTTGCTTCGCAAAATTATTGTGCCAAACCCAGCCAAAAGGATATCTATG
GACGAAATCAGAAATCACCCTTGGTTGGCTCCGCATGCCAATTTGTTGTCTATCCGACAA
CTGGAGTGGGATAAGATTGTCACCGAAGACAAAGACGTCACGCGGCATCCCGCTTAG
>unitig186_124-mRNA-1 transcript offset:0 AED:0.26 eAED:0.28 QI:0|0|0|1|0|0.5|2|0|1455
ATGTTCAACGAAACTACAAGCTCATCGGCACTAATGTTAAACTCGACGAAGCCTCCGCAT
GGCCGGTCGTACACCTCAAACTCGAACATCATATACTCGAACCCCACGACGCTGTCTTCG
TTTGCTAATGTTGTCGCGTTGCCAAATGACAGCAAGCTTAATCATTCATCGTCTTCTGTT
GCATCGAATCCATCTGTTATGGCGCAAGGAGTCGCTAGGCTAATGAACGATGATGCGTCT
CCGACAAGACCTGCTCAACTTCCATTCAGTCGGGGTCATGCCAAGTCCACATCTATGTCT
GGTTCCTACCCCTCGGCGAGCTTTGCGCTCAAGGCGATCGTATCAGAGCACGAAACGCCA
TCTGAGCCAGAGCAAAATGCACATTTGAGCACGCCGCCTCGAGGCGAATTGAGTCGGGTA
AGCACCTACGGTGGAAACATCCTGACTATTGCTGAAAGTCCAACTCAAAATGACTTTGGA
TTGAAAATTGACCGTTCTGCCAAAAACCTTGTTCCCGTGATGGAAAGGTTGCCTCACGCT
CAACGTAGACCTCGCCCAACATCCTATCACCCAGGTTCCATGAGCTCATCGCTCAGTGTG
ACGAGCGCAAACACCTCAACTGTCATGGACTACATGAAGCTAAGTTCCTCAATGAATCTG
TCAGTACCGCAATTATTGTCGGGTTCTCCCACCAAAATTTCACAACATACCGAGTCTGTT
GCCAATACATATGAGCTGCATAGCAGTCCTGGCTCGCTGTCCACTATTCCTACCCGCAAT
GCCCATCGGAGGGACTCAGTTGTCACACCAATTAATGTGAATGGTGTATTGGCTTCTGAC
ATTCATTTACAGGAAAATAAGCGCAATTCAGTGCTAAGTTACCTTGAGGACAAAATGGAT
ACTTTGGAGTTGACGGAACTGCACAGCCCTATTCGCTCCCCTGTTGACGACTGGAGCTCT
GCAAAGATACCTGAATTGCCCAAATTAGACACCGCTCTTGTCGCGCATGACACTCCAAAA
ATTAATCAGCTGCCAACATTTGCAGTTCCGACAGAATCTCCTATCTCTGAACCACTCCGA
TTGCGCGAAGGTGAGGCCCCAAGGTTGAGCGCAGTTCAAAAAGGTCCGGAGTTGGCCAAG
ATCGAAGTGAAGAAGAGAGACTCCCGGCAATTTGAGGTGACACAACGCAGAGAGCGCAGC
AAAGAAAACAAAGAAGTACGAGAAAATAAGAAAAAGAACAGATTTAGTATCTTGTCCTTC
TACAGCACTTCTAATGCTTCGTCCAACACGCTTGCCTCTTCTAGCAAAAAAATTCTTGAG
CCCTCGAACGACGCAAATATTGCCGCGCCTTTGCAACTGAGGGAACAAAAACTTCCAGAC
TCATCGTCTTCCGGGAATGCTTCACTGTCACGCAAAGCGTCTACAAGCACTACAAGCACT
AGCACGTATGTTAATGGCAGAGAAGCTAGTGCAGCGCGCAAAGTGATGAACTTCTTCAAA
CGCAAGAGTAAAATGGCGGCAAATATTATAGAATCGGATTCAGGGGAAAACAACCCCCAA
GATGAAGGCATGAAGTCAGATCTGCAGGAAACCACTCCAGACTTTTCGAAACTTAACTCG
GAAAATCTGGAATCTGACTACGACTCAGATGCAGACTCCACTCCAAGCTCAGACTCCGAA
TCCGACTATGAGGAACCATCGGAGGCCATATCGACAACCATAATCCAAGAGATCGATGAA
GGCACATACATTTGCTTGGTCTGTACCTGCGAAATCGACCGTCAATCTGAAATTTGGAGT
TGTCAAGAATGCTACAGGGTTTACGATCTCGAATGTATAAAGGATTGGGCCGTACGAGGC
TCGTCGACAGCAGGAAACCGCGAATGGCGGTGTCCAGCATGTAACTTCGAACATTCTGCT
CTACCGAGCAAGTTCACATGCTGGTGCGGGCGGGTAAAAAACCCGAAACCGGACAGTTTG
GTGCCGTTTTCATGTGGAAACCCATGCGATGCGAAATATTCCGACTGTGTCCATGCATGT
TCACTGGTGTGTCATCCTGGAGAGCATCCCCAATGCGGTGCCTTGGGGCCCGTGATGCAG
TGCCATTGCGGAAAGCATTCTCAACAGCTTCCTTGCTTGGCCACTCCATATGAACAAGGG
TGGGATTGTGACTCGCCGTGTGAAGTGAAGGTGTGCTCGTTGGGCCACTCTTGCTCGCAG
GCCAAATGTCATCTGGGATTCTGTGGGCCATGTGAAGAATTGGTGGATGTATTCTGTTAT
TGCGGCAGCCATCAAATCCCCTCCAAATGTTCGGATTTGGAGCCAAAAACTTGCCTGAAA
AACGGCGGATCTTTTGTTGGTGCCACCGCCTGTGTGGAGATCACAATTCGCTACTTTGAC
TGCAAGATACATTTCGAAGAGCTCAGTTGCCAGCCACTTTCGAAAGAGGATCCTCATTGT
AAGTTCTCCCCCGATGTCGTCAAATCCTGCTACTGTGGCAAACTGCCTACGCAGGAACTC
AATAGAATCAAATGCACCGACCCCATGCCAGAGTGCGACCGTCAATGCGAAAAGGTTCTC
AAGTGTGGATGCAAATGCTTGGCGAAATGCCACGAAGGGCCATGCGAGTGTTACAACATC
AAGGAGGTGAAATGCTCCTGTGGTTTCTGCACCTTTTTGGTAAGTTGTAAAGCGACGCAA
CAGGGATTTATACCAAAATGTCAACGCAAATGTACTGCGATGCTAAGTTGCAGGAGACAT
TGGCATAGAAGCAAATGCTGTGAGTATGAGCAGATTGCACTCAAGAGAGAAAGAGAGATG
AAGAAGCTACAGAGAAACCGTGTCAGGTCGAATTTCGATGATCAGGTCTTCACCATGGAG
CCCTCACATATATGTACAAAAACTTGCAACCAGCTCAAGCTGTGTGGCTTGCATCGATGC
GAGGCGCTTTGTCACAGTGGAAACTGCGGAGTGTGCCTTGAAGCATCAAATGAGGATCTT
GTGTGTAATTGTGGGAAGACCGTCATCCCGGCTCCAGTCAGATGCGGCACGATGCTCAAT
TGTCAGGAGCGATGTGTGCGTCCAAAACCTTGTGGGCATGTCCAGGAGCTTCACAAGTGC
CATGAAGACGAGAAGCTGTGCCCCAATTGCACGCAGCCCGTACCAAAGGTCTGTAATTGT
GGATCCAAGGTGGTCCCCAATGTGTTGTGCTCTGTCGAAAATGTCTCTTGCGGGAAAATT
TGCAAAGTGAAGAAGGATTGTGGCCATCCTTGTAACAGGCCCTGCTCCCGGGACTGTACT
GAGGGAAAGCATGCGTCACCGTCATCTTGTCAATTCCCTTGTCGAAAGATCAAGAGTAAT
TGTCCACACATGTGCTTGGCGAAGTGTCATGCATGGAGCCAGAAACCTTGTGACGCCACC
AAATGTGCCGACCCTGTCGTTGTGTCCTGCATGTGTGGCAGACTCTCTAAAACAGTGCCA
TGTGGAGCATCACTAATGCACGAGAGCAAAATCGGAACCTTCATTGGGTGCGATGACGAT
TGCGCTTTAGCCAAACGTGAGGAAGAGTTGCGCCAAGCATTCAACATGGGTGTGAAACCT
ACGAGCTCGTTCTACCCAGAAGAAGCAGTCAAAGTCTATCGTCGCCAAACGAATTGGTGT
CTGAAGTACGAGGGCGAGATCAGGGACTTCTTGAGTAACTACCAAGATTGCGTTGCCGCT
GGAATCAAACCAAAAAAGGCTTTGCATCTTCCGCCTATGAGCAGCCCGCAAAGAAAATTC
ATTCATCAAATTGCGCAGGCATGCAAGCTTTATTCTGAATCCCAAGACAAGGAGCCTTTG
CGATCGGTTTTTCTTTGTATTACTGAAACATCTGCGACGCCTCCTTTGACCCTTAAGCAA
ACTGTCGCGGCCGAAGACGAGATTGAAAAGCAAAAGTTGTTTTTGGAAAACCTTCAGCAG
ACCCAAATCGAAGAAAGCTTTTTCAACTCGATTTTGATTCTCGATGTGTTTTTTGGAGTA
TCGAAGGATGATGTGGAGGCCAACGTGACGCAGATTTTGGAGTCATACCCCGAGATTGAG
AATCCACTGATACACTGGATCAAAGACTCGACGTTTGCGTTTTGGTGCGATAACTTTAAG
GACATGAATAAAGAGAAAGAAGACAAGCTATACATGCTCCTGAAATCTTTCAAGAAGATA
CTAAGAGAAAAGTATATTGCATTCGACTGCAAAATGTGCATGGTCGATAACGGGGTGACT
GTCGTATTGAAAACCGACTCCAGAAATGTTGTGAAGACTCTTGAAACTAGCGAGCCTGAG
GAGTGGAGAAAAAACAAATTTGCTGTTTTGGAGGAGACTACTAGTTAG
>unitig186_126-mRNA-1 transcript offset:0 AED:0.48 eAED:0.48 QI:0|-1|0|1|-1|1|1|0|123
ATGTCAGCCGTTGGATCTCTCATTTTTTGCACGGGCTGCGGAAATTTGCTAGACCCTGTG
AGCTCCAAGCCCACGCTAGACTGTCAAGTATGCAATAAAGCGTACGACAGTCTGAAATTC
GCTGACTTGAAGGTCGTGACGGAATCATCAGAGGATGCTTTCCCTTCGTCGTTGAAATTG
AAGAAATCGGTTGTCAAGACATCTTTGAACACGGACGAGGTCGAAGACGGTGCCACAATC
AAGGAGAAGTGTCCTAAGTGTGGACACGACGAGATGCAATATCACACCTTACAATTAAGA
TCGGCCGATGAGGGTGCTACTGTCTTCTACACGTGTACAAGCTGTGGGTACCGCTTCAGA
ACGAATAATTAG
>unitig186_128-mRNA-1 transcript offset:0 AED:0.43 eAED:0.43 QI:0|-1|0|1|-1|1|1|0|529
ATGGCCCAAGCTATGCCAGATTTGTCGAATGCCATCATGGCTCAAGACGAGATGGGGAAT
CCCTTCATCATCGTCAGAGACCAAGGCAACAAGCAGAGGAAACACGGTTTGGAAGCCACC
AAGTCTCATATCTTGGCCGCTAGGGCAGTGGCTTCCATCGTCAAGACGTCTCTAGGCCCT
CGTGGATTGGACAAGATTCTCGTCAGCCAGGATGGAGACATTACGATTACCAATGACGGA
GCTACTATCTTGTCGCAGATGGACTTAGACAATGAGATCGCTAAGTTGTTGGTGGAGTTG
TCCAAATCGCAGGATGACGAAATAGGCGACGGCACTACTGGAGTCGTTGTCTTGGCCAGC
GCATTGTTGGACCAGGCTCTCGAGCTCATCGAGAAGGGAATCCACCCCATTAAGATTGCT
AACGGCTTTGATGAAGCGTGTAAGATTGCTATCGATGAGTTGAATGCCGTGGCCGACGAG
ATCAACATCTCGCATGAGTCCACTGACTCAAACTTATTGAAGGCGGCAAAGACATCTTTG
GGTTCCAAGATTGTTTCTAAAGCACACAGTCACTTTGCGCAAATGGCGGTTGACTCTGTA
TTGGCCGTCGCCGATCTTGAGCGCAAGGACGTCGACTTCGAGTTGATCAAGATGGAGAGC
AAAGTTGGAGGCGGTATTGAAGATTCCACTCTCATTAAAGGCGTTCTCTTGGACAAAGAC
TTTTCCCATCCACAAATGGTCAAGGAGATCAAGGACTGTAAAATCGCGATTTTGACGTGT
CCATTCGAGCCTCCAAAGCCTAAGACTAAGCACAAGTTGGATATTTCCTCTGTCGAGGAG
TTCAAAGTCCTACAAGAGTACGAGCAGAAGAAGTTTCAAGACATGATTCAGCAGGTCAAA
GATTCTGGTGCAAATGTCGTGGCATGCCAGTGGGGTTTCGATGACGAGGCCAACCACTTG
TTGTTGACGAACAATTTGAACGCCATCAGATGGATCGGCGGTTCCGAGTTGGAGCTTTTG
GCAATTGCCACCAATGGAAATATCGTTCCCAGGTTTGAAGACTTGTCTGCCGAGAAGTTG
GGTAAGGCCGGTGTCATCAGAGAGCTCGAATTTGGTACTACAAGAGATCGGATGCTTGTC
GTTGAGGACTGCTCAAACACCAAGGCAGTGACCTGTTTCATCAGAGGCTCGAACGAAATG
ATCGTTGCGGAAGGAATCCGTGCGTTACACGACTCCATTTGTGTTGTTCGTAACTTAATC
AGAGACAACAGAGTCGTTTACGGTGGTGGAGCTGCTGAATTGGCGAGTTCGATTGCTGTG
AGCGCCGCGGCAGATAAACAGAAAGGCATTGACCAGTATGCTTTCAGAGCTTTTGCTACT
GCTTTGGATCAGGTTCCTATGATTCTTGCTGAAAACTCCGGCTTGGACCCAATCGAGACA
CTTTCTGCTCTTAAGTCCAAGCAGATTCTCGAGAAGTCGTCTCAGTTGGGTGTGGACTGC
TTGGGTAAGGGAACCAACGACATGAAGGAGCTTTTCATTATTGATCCTTTGATTGGCAAA
AACAACAGTTGTTGTTGGCTACACAGTTGA
>unitig186_129-mRNA-1 transcript offset:0 AED:0.45 eAED:0.45 QI:0|-1|0|1|-1|1|1|0|425
ATGGCGTCTATGGGCACACCCGCCGTGGTTATGGATAATGGTACCGGCTTGACGAAGCTA
GGTTTTGCCGGTAACGATTCCCCGTCATTTGTATTTCCCACCGCCATTGCGACGTCCACC
AGTACCGGCAAAGGCGGCAAAGGCAGCGGCTCGGCAAACTCGTTTTTGAGCAACAAACGC
GGTTTGGAAGACTTGGACTTTTTTATTGGCGACGAGGCGCTTTCTGCCGCTTCGGGGCCC
AATTACTCTTTGTCTTACCCAATTAGACATGGCCAGATTGAGAACTGGGACCACATGGAG
AGATTCTGGGAGAATTCGATTTTCAAGTACCTTCGGTGCGAGCCTGAAGATCATTACTTT
TTGTTAACAGAGCCTCCTTTGAACCCTCCAGAGAACAGAGAGAGCACCGCTGAGATTATG
TTTGAGTCATTCAATTGTAGCGGATTGTACATTGCCGTCCAGGCCGTCTTGGCGTTGGCT
GCATCGTGGACTTCTTCGAAAGTGCAGGACAGGTCCTTGACAGGAACAGTCATTGACTCA
GGTGACGGTGTCACGCATGTCATTCCTGTCGCTGAAGGCTACGTCATTGGCGGTGCCATC
AAAAACATACCTTTGGCCGGAAGAGATATCACACATTTTATCCAGTCTTTGTTGAGAGAC
AGAGGTGAAGCCGATACGTCGTTACAGACTGCCGAGAAAATAAAGCAGCAATTTTGTTAC
GTGTGTCCAGACATGGTGAAGGAGTTCAAGAAGTTCGATCAGTATCCGCAAGAAAAATTC
GCACAATACATTGTGGAGACAGTGGACAAGAAAAAAACGGTTGATGTTGGGTACGAGCGA
TTCTTGGCTCCCGAAATATTTTTCAATCCCGAAATCTGCTCTTCTGATTACTTGACGCCT
TTGCCTACGGTTGTTGACCAGGTTGTGCAGGCGTCGCCGATCGACGTGCGTAAAAAGTTA
TATAAGAACATTGTCTTATCTGGTGGGTCAACGATGTTCAAAGACTTCGGAAGAAGATTG
CAAAGAGACATCAAGTCACTCGTCAATGAGAGAATTGAGTTAAGCGAGCAATTGAGTGGT
GTCAAAAGCACGGGTGTGGATGTCCAGGTGATTTCCCACAAGAGGCAGAGAAACGCCGTC
TGGTTCGGCGGGTCTTTACTCGCACAGACCGCCGAGTTCAAAAGTTATTGCTACACTAAA
CAGGACTATGATGAGTACGGCCCTAGCATTGTCAGAAACTTTTCTCTTTTTCTGTGCCAT
AGTTTTTATACAAAATAA
>unitig186_130-mRNA-1 transcript offset:0 AED:0.29 eAED:0.30 QI:0|0|0|1|1|1|2|0|1681
ATGTCCACTTCGCAGCTGCAAATTGTGGATGGCGTGGCGTTGAACCAGATATTCGCAGGG
TTGAAGCTGGCTACCGAGGACGAGCGGACCAAGTGTGCAATTGAGCTCAGAAACTTCTTG
GCTACGATTGCTAGGGACATCACACCTGAGCAGTTCAATCGCTACAATAACGAAATAAAT
CGCACGATTTTTGATCTTTTACAGAGCAAAGATACCGTACAGACTCTAGGAGGCATAGCT
GCACTTAATGCTTTAATAGATTTCGATAGCGGTGTTGGCGAAGAGAACGCGACGAAAACG
GCACGGTTCTCGAACTACTTGAGCTCTTTGATTTTATCAAATGACATAAATATCATGAAG
CAAGCAACACAAACTCTCGGAAAGTTGGCCACACCGGGCGGCACGTTGACGGGCGACTTT
GTCGACTTCGAGGCCAAAAAGGCGATCGAGTGGCTACTGAGTGACAATCGTCAATACGAG
AACCGCCGCCATGCTGCCATACTCATTGTCACAGCCCTCGCAGAGAACGCGCCGTTGTTG
CTTCAGGGCTATGTTTCTCAGATTCTCGAGCATATCTGGATGCCATTGAAGGATCATAAA
CTCATCATACGAAACGATGCCGCTATCGCTTTACAGAAGTGTATGTCAATTATTTATTCT
CGTGGCATCGATTCGAGGCTCAAGTGGATCCGCGTTTTGATCGACACGGCCTCACTGATC
CTAAACACTTCCTCGCATGACCATTCAGATGCCAACGGCGGAGCTGTGACATCATACGGA
CTTTCGTCTGGTTCGGGATCTCATTCTAATGATACCATTCATGGCGCTCTTTTGGTCTAT
CGCGAATTGGTACGATACCACGACGATCCATACGTGAAATCCATGTTCGAGAGTATGTAC
GAAAATGTGACTTTGTACAAGAACCACAAACTGGCAATAATAAGGCAAGAGCTCACAACG
ATATACTCGTTGTTGTGCAGGGTGAATGTGGACCTCTTTGTTGAGAAATACTTGCATCGA
ACCTTGTACTTCTACTTGTCTCAATTGAAAAAATACAAGAATCAGAATACCGATACGATG
AAAGCTGAAAAGAGTGCCATTTTGAAAAGCATTGGCTTGATTTCTTTGGAGGTTGGCAAT
CAGATGGCGACATATCTTGATGCAATATTAGACAACATCAGGGATGGTCTTTCTCACCCA
TCAAACTCAGGCGTGCAGCAGATTTTCGCCAACGCGGTCTCATCAGGAGATGCGTCTTCA
ACTCACGCAATACCGCACTCCTCGTCTCTGCTGATTCCATCTAAGCATAGAGCTATGCGG
AAAGACCTCGAGCCCGCGATCTTTGACTGTATTGGAAAGCTTTCCATAGCCGTCGGTCCA
GCATTGACCAAACACTTGCAACGTGACATTTTGGACATGATGTTCACGAGTTGCACCCTT
TCAAGGCCAATGCAAGATGTATTGCAGACCTTGATCAAAACCATACCGCCCCTCACCACG
ACGATCAACCTGAAGCTTCTCAATTTGTTGAGTTTGGTGCTTTCGGGGAAACCTTTCAGC
CGCCTGATACTATCTATAGCCATCACAGATCCTGTTGCTGACATCCGGCTCGAGTCGCTC
AACTGTCTAGGAAAAGCCAGTAATTTTGATCCGCAATTATCACAAGCAGACAACGTGAAG
CACCTCTTTGTCGCACTCAACGACGAAAACTTTGACATAAGGAAAGCGGCTATCAAAATC
TTGGGACGTTTGTCTACAATCAATCCAGCATACATCGTGCCCTCATTGAGAAAAACTCTA
ATTCAGCTATTATCGAGATTGGAGTATGCTAACACTAGTCGAAAAAAGGAAGAGACGGCA
ACAATTTTGGCGTTGTTGATTGCAAACTCCACCGAGTTATCACGCCCTTACATCAAGCCT
ATCGTTGAGACCTTACTACCCAAAGCAAAAGATGCCAGTTCCTCTGTTGCTGCAAGCGCC
ATATATTGTTTGGGCGAGGCTGCAATTGTAGCCGGCGAAGATATGAAGCCATTTCTTGCA
GATTTGATGCCCCTCATCTTGGAAACTTTTCAGGACCAGAGCTCTTCTTTCAAGCGTGAT
GCAGCTTTAAAGGCATTAGGGCAGATTGCAAGCTCACTGGGATACGTCATACAGCCTTTG
CTCGACTATCCACAGCTTTTAGGAATGCTCGTGGGAATATTAAAGCTGGAATCCTCTCCA
CATATCAGGCGCGAAACCGTGAGGTTGTTGGGAATTTTGGGTGCGTTGGATCCCTACAAG
CATAGGGAGGTAGAGCAAAGTTCACACAAGGTACCGGATGAACAAAATGCACCTCCCGTT
GACATCGCATTGCTTATGCAAGGAATGTCTCCCTCGAACGAAGAATATTACCCGACCGTT
GCTATCAACAATCTCATGAGAATTCTCAAGGATCTGTCATTGAGCACGCATCACAATAAG
GTGATTCAGGCGGTTATGTATATTTTCCAGACCTTGGGATTGCGCTGTGTATCATTTCTT
CCTCAAATCATTCCTGGAATGATTAAGGTGATGCACAATTGCCCTGCAAGCATGCTCAAG
TTCTATTTACAGCAGCTTGGAGCTTTGATTCAGATTGTCAAACAGCACATACGGCCTTTT
TTGCCCAGCATATTCGAGGTTGTCAAGGAATTTTTTCACTCATCCACTCATCTCAATATC
AAAGTCACTATCACACATTTGATAGAATCAATATCGCGTGCTTTGGAAGGGGAGTTTAAG
ATGTATTTGTCTGATATATTACCTCTCTTGCTCGATCTTATAGAGGAAGATAAGTCCGTC
GAGCGAGAGCCGTCCATTCATGTGTTGCGAAGTTTTGTTGTTTTTGGCAACAACATCGAG
GAGTATGACCACGTCATAATACCCACTGTCGTGAAAATGTTCGAGATTGGGCCTATCGTG
TTGCGGAGATACGCAATTGAGACTGTGGGTAAGCTCTCCAGAAATATATCATTGAATGAC
ATGTCCTCTAGGATCATTCATCCGTTGTTACGCGTCTTACGTCAAGATAATGAGGAACTT
GCGCAAGCGGCGATGAACACTTTTTGTTGCTTAGCTGTGAGCATGGGCCAGGAATTTGTT
GTTTTTATTCCAATCGTCAAGAAGGTTCTTCTCCGGCAGAAGTTGCACTCCGCCCTTTTT
GATCTGTTGGTGTCAAAATTACTCAGTGGAGATCCTCCTCCAGCAAATCTCAACATTTAC
AACGACTATGACACACATGTCACACATTTTGATGTTCCAGATATTGACATGCCTTCCAAA
AAACTACCTGTGAACCAAGCAGCATTGAAAGCAGCTTGGGATTCTTCTCAAAGAAACAAC
ACGAAAGAAGATTGGCAAGAATGGATTGCACGATTGAGCAAGGAGTTGCTTAAGCAGAGT
CCATCTCATGCCATCAGAGCATGCGCGGGACTTGCCTCAGACTATCACCCGCTCGCAAAA
GATTTGTTTAATTCCAGCTTTGCTTCTTGCTGGAGCGAGTTGTACTCTCAGCATCAGGAA
GAGCTTATTGAGTCTCTTTGCATTGCATTGTCAGCTCCAAACAACCCTCCAGAGATTCAT
CAGATTTTGTTGAACTTAGCAGAGTTTATGGAGCATGATGATAAGTCTTTGCCTATTGCT
ATCACTACTTTGGGACAGTATGCACAGAGGTGTCACGCGTATGCTAAAGCTTTGCATTAC
AAGGAGTTGGAATTCTATGAGGAACCCACGACGCCCACGATTGAATCCTTAATCAGCATA
AACAATCAGCTCCAGCAATCAGATGCGGCTGTGGGAATATTGAAACATGCTCAATTGCAC
CATGATTTGCAACTAAAAGAGACATGGCACGAAAAATTGCAGAGGTGGGACGACGCTTTG
AAGGCTTACAACGAGAGAGAAAAACTTGAGCCAGACAACATGGAGGTAATAATGGGCAAG
ATGAGGTCTTTACATGCTCTCGGAGAGTGGGATCAGTTATCAGAATTGGCTCAAAAGAAA
TGGAGTTCTTCTACGAGTGATATCAAGAGAAATGTCGCACCCCTTGCCGCCGCAGCAGCT
TGGGGCTTGGGCCAATGGGACAGGATGGACGCTTATATAAGAGTGATGAAGCAGGAGTCT
CCGGACAAGGCCTTTTTTAGTGCAATCTTGAGTCTCCACCGAAACAACTTTGAAGAAGCG
TCAAATCATATTCTCAATGCTAGAGACTTACTTGTCACCGAGATTACAGCTTTGGTGAGC
GAAAGTTACAACAGAGCTTATGGTGTGGTTGTGAGAGTTCAAATGTTAGCCGAGTTGGAG
GAGATAATCAAATACAAATGCTTGCCACAAGGGTCCGAGAAACGTGCTTTGATGCGCAAG
ACTTGGAACACCAGACTCTTGGGTTGTCAGAGAAATGTTGATATTTGGCAAAGAATGTTG
AAAGTGAGAGCTCTTGTCATTAAACCTAAACAGGACATGGACATGTGGATCAAATTTGCG
AATCTTTGCCGCAAGTCTGGAAGATTCAATTTGGCCGAGAATTCGCTCAATAACTTGCTA
GAAGGTGGCTCCTCAGACTCTTCATCCAGAGCACCGCCTCAAGTCGTCTATGCTCAATTG
AAGTACATGTGGGCCAAGGGCCAAGGCAAGGAAGCTTTGAGACATTTGGTGGATTTTACA
ACCCGCATGTCACAGGATCTTGGCTTGAATCCCAATGACTTGATCACTCAACCAGTTCCA
ATTGATGGTCCGGGTATTCCGAAACATGTGGAGGAGTATACAAAATTACTCGCAAGATGT
TTTTTGAAGCAAGGGGAATGGCAAATTGTTTTGAACAACAACTGGAGAACGGAAACGTCA
GAGATCATCCTCGGTGCATTTCTTCTCGCGACTCACTTCGATAGTAAGTGGTACAAGCAT
GGCATAACTGGGCCTTGGCTAACTTTGAGGTCATATCTCTCCATTCACTGGGAAATGGCA
GGAAAACTTCGAACGTGTTGGAGCAGAGTGACTCTAGAGACAACCAAATCCAACAACTGC
AAATAA
>unitig186_131-mRNA-1 transcript offset:0 AED:0.42 eAED:0.43 QI:0|0|0|1|1|1|2|0|603
ATGGCAGACGGATTCAGCATGGTGAAGATCGATAACTGGTTGCAAATTGTTCCACAATTA
ATCTCCCGCATTCATCAGCCCAATCAGATAGTGAGCAGATCGTTGCTAGGTTTACTCACA
GACCTTGGCAAGGCGCATCCGCAGGCTTTAGTCTATCCTTTGGCTGTTGCCGTAACTTCT
GAATCAGTGAGTCGAAAGAAAGCTGCTCTTTCCATTATTGACAAAATGAGAACACACTCG
GCAACACTCGTCGAACAGTCAGAATTGGTAAGTCACGAACTCATCCGTGTTGCTGTGCTT
TGGTTGGAGCAATGGTATGAGGGGTTGGAAGATGCTTCTAGACTTTTCTTTGGCGAGCAC
AACACTGAAAAGATGTTTGAGGTGCTTGATCCTCTTCACAGAATGCTTCAAAAGGGACCT
GAAACGATGAGGGAGGCTTCTTTCAATAATGCATTTGGAAGAGAGCTTGGAGACGCCTAT
GAGTGGGTCTTGAACTACCGACGGACGAAGGATATCACCAACTTGAACCAGGCTTGGGAT
GTGTACTACAACTTACCTCAACTCCAAAGTTTGGAATTACTGTTTGTGTCTCCCAAATTG
GAAGAGGCATACAACTTGGAGCTAGCTGCCCCTGGAACATATCAAGCAGGGAAACCTATT
GTCCGAATCATGAAGTTTGACCCGACATTTACAGTTATCTCCTCTAAACAGAGGCCAAGG
AAGCTTGTGTGCAAAGGTAGCGACGGAAAAGACTATCAGTATGTTCTCAAGGGACACGAG
GACATCAGACAGGATAATTTGGTCATGCAATTGTTTGGCTTGGTAAACACCCTTCTCGTG
AACGACACTGAGTGCTTCAAAAGACATTTGGATATTCAGCAATTCCCGGCGATTCCGCTT
TCTCCCAAGGTGGGCTTATTAGGCTGGGTGCCAAATAGTGATACGTTTCATGTGCTCATT
CGAGAGTACAGAGAGTCCAGGAAAATTTTACTCAACATAGAGCACAGAATTATGCTACAA
ATGGCACCTGACTATGACAGTTTGACTATATTGCAAAAAGTCGAAGTCTTCACTGGCGCT
TTAGACAACACTAGGGGTCAGGATTTGTATAAGGTGCTTTGGCTCAAGTCAAAATCATCG
GAAGCTTGGCTCGACAGAAGAACCACATACACCAGGTCTTTGGCTGTCATGTCCATGGCT
GGCTACATTTTGGGGCTAGGTGACAGGCACCCGTCTAATTTGATGCTTGATCGCTTCACA
GGCAAAGTGGTTCACATTGATTTTGGAGACTGTTTCGAGGCTGCGATTTTGCGAGAGAAA
TATCCAGAGAAAGTTCCCTTTAGACTCACAAGGATGCTCAACTATGCCATGGAGGTTAGT
GGCATTGAAGGATCTTTCCGTATCACATGTGAACATGTCATGAGGGTTCTCAGGGCCAAC
AAGGAATCCTTGATGGCAATTCTAGAGGCATTTGCGTACGACCCTTTGATTAATTGGGGG
TTTGACTTTCCACCAAAGGTACTTGCCGAAGCAACGGGAATCAGAATCCAGCAACACAAT
ACCAGTGAGTTGCTCAAAAAGGGTGAAATAGACGAAGAGGAAGCTCAAAGGCAATACAAG
CAAAACGCGCTTGAAGTGCGAAATGCAAGAGCGGCTCTTGTTCTCAAGAGAATCACAGAC
AAGCTTACGGGGAATGACATAAAAAGATTGAAAGGCTTGGATATACCGACGCAGGTAGAT
AAATTGATTCAGCAGGCAACCAGTGTCGAGAATCTTTGTCAACACTACATTGGGTGGTGC
TCTTTTTGGTAG
>unitig186_133-mRNA-1 transcript offset:0 AED:0.38 eAED:0.38 QI:0|-1|0|1|-1|1|1|0|524
ATGGCAATGAATGCAGGCGCAGACGCCGGCGCGAAGAACTCCAATAAGCGTCCCTCCGAA
GACATTGCCGCTGTCAATGGTGAGGGAAAAAGAGTGAAGACTGAGTATCTGCAAGATGAC
CCAGCATTAGAAAATCTTTTCGCTCCTCTTCCTTTCGAAACCAAAGGCGAATTTGCAAGC
CTGGACTTTCCAGTTGACGCTACGGGTGATTTGGAGTTGCCTGACTTCCTCTCACAAAGA
TCAGCCACTGGCAATGATCACGGCTCCAGACCAGCAACACCAGATGTGGCTTCAGGCAAA
AACACAAATAATGGATCCGTTAACGGGCATATCAGCTCTCCGGCGCCTATTACAGCTGCC
AATGGTCAGAATTCATACACGCCCACGGCTGCAAACTTAACAAGAGCTGAATCCACAGGA
AACTTTGCTGAACAGGCTGCCGGCGGCAATGCGGGGCCCTCTCCGCTTTATCAGAATACA
TCCCAACTGGGAATCGCTCCCACATACGCTTATCAAAAGTCTGCCACTGGAAGCTTCCCC
AATCAGTATCGACCGGCCGTGAATGCCACTGGGTCTCCAGCGGGATTCAAACCGGGTATG
CGATTTGATCCAAAGCGTAGCTTTCCAATGCATACATCTATGTCGTCACCCATGGTACCG
ATGGCAGGCTCTGGCATGGGTTCCAGCTACGCAGGAACTCCGAACGCACATGATAAGGAT
AAGGCGGAGGATCCCTCAAAACTTAACGACGCGCTTGCAGCCGCCGGTGTGGATATCCAG
CGTGAAGAAGAATTGCTTTCGACTAACTACAATCGAAGCGCTCTCAGTCTCCACCAGCAG
CAATTGGCCAATAGACAAAGACAGACGCACGGGCAGTTACATGCTTTTCTACATCCTTAT
CATATTGCATTGTTCATGAACCGTATTGCGCGCGAGAATGGTGTCATTCAAAATTTTATG
ATCGATCCAGAAATGTTGGATTTGATGTCCAGCGCATGCAAGGAATGGCTTTCTGACATT
GTGACTAAGACCGTGGCCTTGGCCAAACACAGAAGGCGTGGGATACCTGCGTTCAACCCA
AAAAATAAAGCCAATGGGAAGCAAAAAGCAAGCCCCCCGGCTCAGCGCTCCGAGGTCTCA
AAAGAGCTTCGAAATTTGGCTCTCAGACAGAAAGAGTTGGAGGAGCGAAGGGTGGCGAAA
AGAGCGCTTTTGGGACTCGAGAAAAGCGACGAGGTGGCGCCCGACTCAGCGAACAAAGCA
GGCGCAGAGGAAACACTACACAGAGCGGCAAATGCCACCGCGGCCATGATGACGATGAAT
CCTTCGCGGAAGAAGTATTCATGGATGACTTCTGGTGCCGGCAATACTGGCGATGAAAGC
AAAAGCAATGGAAATAAGGATCCAAGCTCTAAGCAAAGCTCCCTCATATCTGCTCGCGGA
GATAATGGCTTGCGATTCAGAGAAATTCGTACCGGTAATATGATATCTTCTAAAGACTTG
CTCGGTGTTTTGGAAGACGAGCGCGTGGGAACGTCAAAGGCAGTGGTGAAAGGATATGCA
AGATTGAAGGATTAA
>unitig186_134-mRNA-1 transcript offset:0 AED:0.24 eAED:0.24 QI:0|0|0|1|1|1|2|0|1122
ATGGACTTCACGCTTTCAACCTATTATAACGCCTTTGATGTTGAAAAAGACTACGACTAC
GAGGCTCAAGGCTTTGAGTCTAAATTGCCGTCAGTGACTTCGCAGCTAGCCCATTCTACC
GACGCAATCTGCAACAATCCAGAACTTCTTGAGGAACTAATAGATATGGTTCATGGGTTT
CCCCATCTCTCCAACCCACACAAGCGCCAGCTCACGTACTTGATCTCTTCGTCCCTCGTA
TCCGCGTGCCAGCAGGGAAAAATTGTGATGGATCAAGCTGACTTCAATGAGAGTGTTGAC
CAGGTGAAAGCAGAGCTAGAACGATACGGGTACTTGATGTTTGTTTTGATTTGTTTTCTA
GGCAAAGAGGATTTTCCGAGTAGTACGGGCTCGCTCAAGCAAAGGCAGACACTGGAAAAA
TGGACATCAAACTGTTCACAGGTTGAAGAAATCTTGGAGGCCATCACATCCGTCTTGCAC
GTACCTCTTGCAAAAGTCTTCGTCACAACACCGGAGCGAGTGCAATTTCTCGAGATAAAC
GTAAGCTTGGCCGTGGTGAACCATTCCATCGGGTCAGTGGTTCAGAATTCTGTGTTGCAG
GCATTGAATTACTACGTGCATTTATCAACATACATGGCGGAACTTTTACACTTTCTCAAC
ACTAAGTTTGAGCACATTGCGCTCACAGAAGACTTGTTGCGAGAGATTAGTCTGCTTGAA
TTCAACTCGAACGACTCAAATGGTCCGAAGTCGATCTCGGAGTTTCTCATCAAACTTTCG
GAGTTGAGCCCGCGCTTGATCTTGAAGCAAATGGCGTCAACATCTCAATTACTTGATAAC
AGCAATCAGTCCTTGCGATGCTCAGTTGTCGAGACATGTGGCAACATCGTGGTGGATATT
TTGAAGTCAGAAAATGAGGCCTTGGAAGCTAGCGATGATGCTTCGGCAAACAGTGCTCTG
CAGATAAATGGGCTTCTCAATCTCCTTGAAGAGAGATTTTTGGATCAAAATCCATATGTG
CGTACAAAGGCTATACAAGCCATGAAGAAAGTCTGCTCTTTACCCGTGAAGATACCTAAG
AGAAGGCACTCAGTTATGTTGATCGCTGTGCGATCCCTTGGGGACAAAAGCACTTTGGTG
CGACGTAACGCAATCAAGTTGATGTACAATTTGCTCATGTCACATCCTTTCTCGGCTATT
CACGGCACACAACTTGATTACGACGTATGGGAATTGCGCCTCAAAGAGGCAGAGGAAGAA
CTTCAAAAGATTCTTCCCGATATCTCGGCACGACCAAAGGCAACTCATACAAACGCTGAA
GGACGGCGCTGCGAAGACGACATGGAAGTTGACCACGCCGAAAGCACACACACTGGTGGA
GAAACTGGTCAAGAACTCGACGAAGAAAGTTCCGACTCAGGTTCTGAAATCGACCCTGAT
GAATTCAATACCTCGATTAGGGAGCAAGCTGAATTGCTTCCCGAGCCAGCTGTAATCATC
AAGGCAAAGCTCACGGTTCAGTATTACCAGGATGCATTAGAATTCATTAGGGCAGTGCAA
GATGGGACGTCCATCACAGCCAATCTCCTTTTCTCGCGGAATAGAAATGAGGTACTAGAA
TCGATGGACTTTTTGGTTCTCGCTGACGCATGTGCTGTCAAGAATGCCCCACAAGGAATC
CGTCGTATGTTGCATCTTGTTTGGATGAAGGGATCCTCTGATGAAGGCAAATCCATATCA
TCGCATCTCGTTGACTGCTACAAGGAGCTCTTCTTGACCGCACCACCGCATGCCACGGCA
TCCCAAACAGCTGTTCTTTTTGCCAAAAACTTAATTGGCTTGACTGTATCGGCTTCGGTT
GCAGACTTGGCGTCTTTGGAGAAGCTTTTGTGTCTCATGTACTCGTCCAAACTCATACAT
GGAGAAATAATCAAAGTATTGTGGTTGATCTATAGTAAAGCAGGCACGAGTGACAGAGAC
TACTCTGATGACTTCACACACGGGGCGATTCAAATCTTAGGAATGTTGGCAGCAGCAGAT
CCCAAGATTGTCCAATTGGGGATGGAATCCCTCATTCGCGTCGGTTTGGGTGAAACTGGG
AAGAACGACATGGTTCTCTGCAAACACACGTGTGCGACTATACTGAGAATAATCTCTCTG
TCGCAAAAGTTGGGAGAAAAAAACAAGTTTCCCGAAGAAGACGACGTTCTTAAAGGCTTG
ACCGAGGTTTTGTTGCTATTCACGGAAAACAATGATTGGTATGGTGTCGCAGAGCTGTCT
TTGACTGCAATCTTCAAGATCTCTCCAGAGCCTCAGGAAGTATGTTCTCAGGCGTTGACA
ATGAAGGCTAATCAGGTATTTCAGCAGCTTGCTCCAGGTAAGCAGCAAACTGTCGCCCTT
TCACAATTGCTATTCATCGTTGGCCATGTGGCCATTAAAACAATTGAGCACCTCGAGAAG
CTTGAGACACAATTCAAAAAGCTTAAGCACGAGTCTGAAGGAAAGAAGACGGGTGACGAT
GATGAGGACGGAAATAATGAGTTAGAGTTGATAGGTGGATCTTCGGAAGATGATTTCACT
GATGCAGTCATTTTTATCAAGGAAGCAGAGCTACTCTACGGCGATCAATCAATTTTGAAG
AGGTTTGGCATGTTGGCAAAAGAGATATGCTCGAACAATCAATCGTATCCTGATGAAGGT
CTCCAGAGATCAGCCGTACTCTGTATGGCCAAACTCATGTGTGTTTCTTCGAAGTTTTGC
GAGGAAAACCTACCCCTCCTCATAACGATCATGGAAAAGTCTCCTGATCCTATCATTCGT
TCAAATTGTGTGCTAGGCCTAGGGGATATGGCCGTATGCTTCAATAATTTGGTCGACGAG
AACACAGATTTTCTCTATCGCCGTCTCACTGATGAGAATATAATGGTACAACGAACCTGT
CTTATGACAGTAACGTTTCTAATTTTGGCAGGACAGGTGAAAGTCAAGGGCCAGCTTTCT
TCAATGGCGAAGTGCCTTGAAAACCCAGATCAGGGCATCAGCGACATGTGTCGGCTTTTC
TTCACTGAGTTAGCCACAAAGGACAACGCGATCTACAATGGGTTCATCGATATATTCAGT
GGACTTTCGAACGACCCAACTCTCGAGAAAGAGCCCATGAAAAGAATAGTCAAGTTCTTG
GTTGGATTTATTGAAAAGGAAAGACACCAGAAACAGCTTTCCGAGAAGCTTTTGGTTCGG
TTGATGAAATGCCAGTCCGAAAGTGAGTGGAACGATGTTGCTTTTGTATTGAACACGATT
CCATATAAAAACGAGAGCATTGCGCAGGCTTTGGAAGAAGGCTTTAAGATGGTTCTGGCT
AGAAATTAG
>unitig186_135-mRNA-1 transcript offset:0 AED:0.16 eAED:0.18 QI:0|0|0|1|1|1|2|0|990
ATGCTTTCCAAATTGCAAGAGGCTATTTCGGCCTTACTGGCAGCCGCAGGGATAGATGAG
GCAAGCTTCAAAGTGCTTTTTTGTACCCTCTTGTCCTTTCCTTTTAGTTGGGTATTCAAA
CGTTTGCCGGACCAGCGGTACACTTTGAAAAACTCATATGTCATAGGTGTATCCGCCTTC
TATATCTTCGGAATTTTGAATCTCCGGTCCGGACTTGTCACACTTTTACTTTCCAGCACC
GGTTGCTACTTTATCACACGTTACTTGCGGACCAGCCTGATGCCGTGGGTGAACTTTTTG
TTCTTGATGTCTCACTTAGCGTACAGTCATTTCAGCACCCAGTTCTTCAAAACCTATGAC
AGCAAGGTAATTGACATCACTGGCGCACAAATGGTGATGGTGATGAAACTATCCGCGTTC
GGTTGGAACGTTTACGATGGCAAGAGAAAGACTTCCCCCTCTGACTATACTCAATCCCGA
GCAATCAAGAAACACCCTAATATTCTTCCGTATTTTGGCTATGTGTTTTTCTATCCTTCA
TTGTTGACTGGGCCCGCTTTTGACTATGTTGATTATGACAAATTCATACACGGCTCGTTG
TTTGACGATGTTCCCGATCAAAAGAGGCCAGGCAAGCGAAAGCGGAGGATTCCAAGAAGT
GGCCTTCAAGCTCTCAGCAAAACTTTACAGGGTTTGTTTTGGGCGGGCTTGTGCTTGCAA
GCTCCAAAGTGGGTCACGTTGGATCACGTCTTCAGCAAGAGGTTTGTCCTGGAGCACGGC
TTTTTCTATAGAATTTTCTATTTGTGGGTGCTTGGAATCTCACATAGACTTAAGTACTAC
ACAATCTGGCAAATAGCCGAAGGTGCTTGTATCTTGTGTGGCATCGGGTACAACGGCTAT
GATGAAGAGACGAAGACTTTTAAGTGGAACAGAGTGCAAAATATTGATCCATGGAGCTTC
GAAACGGGTCAGAATGTGCATAGGTGCCTCGAAGTGTGGAACATGAACACCAACAAGTGG
TTGAAGCACTATGTTTACACCAGGATTGCAAGGCCAGGCAAAAAGCCAGGCTTCAAAAGC
ACCCTCTTCACATTTGCCACAAGCGCCTTCTGGCATGGCACCAGACCAGGATACTACTTA
ACATTTGTCTTGGGTGCATTTATTCAAACGATCGGAAAAATATACCGCCGCAATTTCCGC
CCAATGTTCATGGAGGCCGATGGCAAGACACCAAAGCCTTCGAAAAGGCTCTATGATATC
GTGTGTTATTTTGTCACGCAATTGACATTTGGATTCGTGTGTCAGCCCTTTGTGATTTTG
GATTTTCGCCAGTCTCTTCACTGCTGGATGACTGTCTACTTTTACGTCCCAATTGGTATC
TTCCTCACTTTAGCTGTTTTCAAAGGTCCGTACAAGAGCAAGGCTGAGGCGTTCTGTCGG
TCGAGATTTCCACAGGTCAAGCCAGTTGCGGCCAAACCAAGCTTGAATAGGCATGAGTCC
CAGAGGGTGACTCAGGCCGTCGAAAAGGCTTTATCAGAACGGAACGATACTGAGGTGTTT
GGGGTGCCACCCATCGATGTCTTGGAGGGGGCTACCAAAGAAGATTTAGAGGAGGAACTT
AGAGAGGTGTCTGAAGCATGGCAGTCGTTCCGGGGCCGTAGGGGTTCCTTTAGCGAAGAT
ATGGATGGTTTGAGGGATGCCTACAACAACTTCACCAGCGAAATCAACGACATCTTTCAA
GCAAAGAAGATCGAAGTGCAAACGAAAGTAAAGTCCGAACGCAAGTTCTCATCTAATATG
ATTCGTGCAGCTAGCTCTCTTTCAAATGGGGCTCTTCGCGCTAATGGCGTGCTTCTGAGA
GCCTATTCGACAGGCAAGGCGCCCACTGGCGTGGTATTCATGAATATGGGAGGGCCAGCA
AAAAGCTCAGAGACATACGATTTTCTCAATAGGCTCTTTTCCGACAAAGACTTAATTCCA
TTGGGTCCATTTCAAACCTTCACAGCCAAGTTCATTGCGCGTCAGAGAACCGGGTCCGTG
GCAGAAAAATACGACGAGATTGGCGGCGGATCGCCCATTAGATACTGGTCTGAATACCAA
TCCGAGAGAGTATGCAAGAGACTCGACGAAATTAGTCCAGACACGGCACCGCATAAGCCT
TACGTGGCGTTCCGGTATGCCAAGCCTTTGACCGAAGACATGTTGGAACAGATGAAAAAA
GACGGTGTCACGCGTGCGGTGGCCTTCTCACAGTACCCGCAATGGTCCGCGTCGACGTCC
GCCTCGTCCATGCACGAGTTGTACCGCCAGACGCAGATTGTTGACCCGGAGAGATCGATT
CTGTGGTCGATGATTGACAGGTGGCCCAAGGACAAGTGTTTGGTGAATCCATTCGCGAAG
CTTATCCAGGAAAAGCTCGACGAGTTCCCTGCCGAGGATAGAGACAAGGTTGTTATCTTG
TTCTCAGCACACTCATTGCCCATGCAGATTGTCAACCGAGGTGACTCGTACCCAGCTGAG
GTGGCAGCTTCGGTTTACGCGGTCATGGAAAAGTTGAACTTCAGCAACCCGTACAGATTG
GTGTGGCAGTCGAAGGTGGGACCAAAACCTTGGTTGGGTGCGCAGACTGACAAAGTTGTG
CAGAAGTTGGAGTTAAGCGAGAACATCAAGGGACTTGTTTTGGTGCCCATTGCGTTCACG
TCAGACCACATCGAAACTTTGCATGAGTTGGACATTGAGTTACAGGAAGAGGTGAAACAC
CCTGAGATGATCAAGAGGGCTTCTTCGTTAAACGACAATGAGGAATTTATCTCCGGGTTG
GCCGACTTGGTGAAGAACCATCTAGAGTCGGGTCAGCTCTACTCAAAGCAGTTAGAGTTG
GATTGGGAATTGAGTAAGCAGTTTACTTCCAGAACATTTTCCCACCCCAAAGAATTGTTC
GGCGACCACTCAAAGAATGCCAAAAAGGATTAA
>unitig186_137-mRNA-1 transcript offset:0 AED:0.35 eAED:0.38 QI:0|0|0|1|1|1|2|0|278
ATGCCAAATGTCTTTGGAGAGTCCTCAGAATCTGACTCTGAGCCCCAGCCACCGCCTAAG
AAAAAATTCAAAGCACCAATTGCGAATGACGTGGATGCATCTGTGATAAATTGTGCAGAT
GCCTGGGTGCAAAGCAATTCCTTTTCGAGCGGACTAAAGGATTCAGACGGTCATGTGAGC
AAAACTCTTGAAACATTCAAAAGAGCAGACGGCTCTTCTTCGCCACCAGAAAGTTTGTCT
GAGATCGAAGTCTCACTTTATTCTCGGCAAGGTTTGGGCGCTAGAAGTGATAACACCACC
TATAATCAAAAGTCAAGCTTGAATAAATCCATACTTGATGAGGGCTCAATTGGATATAGA
ATCATGCAGAAAATGGGCTACAAGCCTGGTCAGACTATTGGATCTTCCAAAATTGAAAAT
GCATTGGTCGAGCCTTTGTCCAATAGAGGCAAGAAGAACTTGATAGCAAAACTACAAAAG
TTTTGTCTTGTTGCTTCTGGAGAGGACTTGAAGTTCGAGCAAGGGGTGTTTTCCCGTGAA
GATGTGAATCCATTATGGCGAGACTGTATTTCTTCTGGACTTGACGTTAAAAAGCGAACG
GTATTATTCGGCGAGGAGTCCAACGATCCAATAGTTGGCGTGCACATGGATGGTGTCAAT
GGGCCAAAAGCTGAAATAGCGCAGTCACCGGAAGAGATGGAGGCGAAGCTAACGAGGTTG
CTCGAACATGCTCGTGAATACTATTACTATTGCCCTTTTTGCGGAATATCTTATGACGAT
GAGACAGACTTGCGTCAGAATTGCCCTGGTCCAACGGAACAAGACCATCAGTTTTAG
>unitig186_139-mRNA-1 transcript offset:0 AED:0.42 eAED:0.42 QI:0|-1|0|1|-1|1|1|0|105
ATGTTCTCCCGAATCAGCAGTCGTACATCTCGTGTGGCCAGACGTTTCCAGTCTCATGCT
GCTCAGCCAGAGTCCAAGGCTGCTCCTTTCAACAACAAATATAACTTCAATATGGACCCA
CCTCCCGTGCACGCCTACTGGAACGCTCGCAACTTTTCTGTTCTTATTGCATTCGTCCCA
ATTTTCCTCGGCGTGGGATACTTGGGCAAGTATACCGGTGAGAACGCCGGAGGCTTCGAC
TCCTTATTAGACTTTGCTGATTCTGAGAAGTCTCCTTTGAAAGATCTCAAGTTTGGCGAG
GCTCAAAAGAAGGATTGA
>unitig186_140-mRNA-1 transcript offset:0 AED:0.46 eAED:0.46 QI:0|-1|0|1|-1|1|1|0|225
ATGGTGCAGGTCGTGCGACCGCCAAACTTACAATTGCGCCAATTCGATTGGGCAGAAACG
CACCGTGAGATGATAGCTTTCACCAAGCACAACACCATGTTGACAAGATTGGGTTTAAGG
ACAGTCCAACGGGCGCCGCGCTTCGCTTTGAGGTCCTTGACCACGAAAACGACCATCACA
GACCACCACACCGGGGAAACGATCAAGTTGACTGACCCCAAAAATCCTCAAAACGCAGAC
TACCCTCACGTGGAGCCTCAGTTCGCTCTGAGCAGAGACCCCAATCTTACATACGACTTT
CAGCAGTTGAGAAGAAACAAGAATGAGCCTGTAAGTCTCGACGATGACTTGTACGATATG
TGGTCTCCAGACTACTATCAATTTGTTTCTGATGAAACCGCGTTGAAGCACAACGGTGTC
TTTCTCTCGCTCTTCATTGGATTTGGTGTCCTTATCACCTTCTGGCAGATCAATCCGGAA
AAGCCTGCTATGCCCAGGTCTTACCCATACAATGGCTTGGCTAAATCCTTGGGTTCCGGT
GACGATGCCTCTGACTACTTTTACAAAGTGAGATCCGACGAGACTGCGGACGCCTCCGGC
GTTTTGGCAGATGAGCAGAACTTGGCCTCGCAGCAAGAAGCTTACAAGAAGGCCAATCCG
GACTTTTTTCTGGTCTAA
>unitig186_141-mRNA-1 transcript offset:0 AED:0.43 eAED:0.43 QI:0|-1|0|1|-1|1|1|0|452
ATGGGACGAGCAGCTGTTGGAAAATATGAGCGACCTCCCGCTCCGATTGCAGAAAAAAAA
CTTCTGGACCGCGAGACCATTCTTCGTCAAAAGTACCCTTTCATGGATGACGTGCTACAG
CGCAGCCTACAGAGAGAGACCGACCTTCTTGCTCCATTCGAGCTAGGTGTAGAGAATCCT
GACTCCGCGCCAGCTCGCCGTCCCAAGACTAAATCAGCCAAATCCAACGGTCATTCATCG
ACAAAGTCCTCGCGACCCGCGTCGAAACAACACGTGGGTCTGACTTTACTGCCGGCTGAA
ATAAAGAGTGAGTCAGAAGAAATTGACGTATTTCAAGAATACGACTTTTCGAATCTAGAC
ACCAACTACAAATTGCGCTCGGTGAAGTACTCAGTTCCTCCTCCTGTTGTTACTCACCCC
TCGCATATTCCATCTTGGCGCCCACTACAAGGAGATGCCGGGATTAGAAGCTCTGATCAG
GATGCGGACAGAATAATACCGTACGAAGCACCTCCGATAGAAGTTGTTTCGGCTCGGGAC
AATACTTTGCGCGTTCCACAGATCGAGTCTAAGCTCGAGACATACCTCCGAGAAAAGTAT
AAAGCCGGTATAATCGATGATGGGGGCGTCGAGGTGGGAAACACACCAGATGAGTATGAA
GCCACTTTGAGACAGCAGACTAAAATGCTCAAACGCTTGTACGAAAAAGTTATGGTCGAG
GAGAGATTCGAGCTCAACGGTGAAAAGATCGAGAGGCGCAAAGTCATGCTCCCCAATGGT
TTTGCAAAACATTCACTGGATTTCTTCAGAGAGAATGGTTCCATTGTTCCCAAAATACAG
GGCGCAGCAAACGACCAGACGTTTCAGGACCACCTTGTTGCACAAGGAATGGCGTTTTCG
AGAGTCCATCAAGGCATTCGCAAACAACATCAAGCGAAAACAAGACGAATTGCTCAAATC
ATAGAGCAACACTTTAGAAAAAAAGCGGGCGAGAAGGAGCGTTTGGCACGCGAACAAGAA
CTCAATTTGAGGCGTCTAAGTCGGCTTGCCATTCAAGCTGTAAGAAAGAGGTGGCTGCAG
GCAAATAGAGTATACCGATTTTTGCAGCAAGAAAAAGAAGAGGAACTCAAGCAAATCGAG
GGTCGCGAGCATTTGAGCAAGATGTTGGAGCATTCGACGCAGCTTTTAGAGGCCCAATTG
AACAAGTCTTCGCGAGAGAATACTGAGTTTGAGACGTCAAATGTCGAGTCCGATAGCGAT
AGCTCTGAAAACAATCTGATGAAATGTCGTCAGATGAGGATGAAGATGAAAATGAGGCCC
AAAGCTCCAAGTTTGATGGGAAACCCGATAGTGAGTTAA
>unitig186_142-mRNA-1 transcript offset:0 AED:0.40 eAED:0.40 QI:0|0|0|1|1|1|2|0|625
ATGCCAGAAGGCTTCGCAAACTTTGAAGATTTCCAGCAATGGTTTGGAAAGCCGGTAGAC
AAAATTTTGGAGAAGACCGCCACGGGTGATGTTATTGATGAGAATGTCACCGATAAGTTG
GACAAGGAGACAAAGGACACGGTTTCAAGATTGCATCAAGTTTTACGACCATACCTTCTT
CGAAGACTCAAAAAGGATGTGGAAAAGCAAATGCCAGGAAAATACGAGCATATTATATAC
TGTCGATTGTCCAAGAGGCAAAGGTATTTATATGATGATTTCATGTCGCGAGCAAAGACC
AAAGAGACCTTGGCATCGGGAAACTTCTTGTCCATCATAAATTGCTTGATGCAGCTAAGG
AAAGTTTGCAACCATCCAGATTTGTTTGAGGTGCGGCCGATTGTCACGTCGTTTGCAATG
CCTAGCAATGTGACTAAAGGCTATAACTCTGTTGACCAAACGATTAAAAAACTTCTCAGG
GACGAAGAAGATACTAATGTTTCGCTCTCTGTTTTGAATGCATATTTGACGGATAAAGAG
GACATGAACTACTTTGCTGCTGAAGCCACAAGCAGATTAATGTCAAACAAGGACCTCGAA
GAGCAAATTGAGATTCTCGACAATATCATCAAGACTGGATCCGACTTTGGGCAAAAATCT
TCTGAAGGTGATCTGATAAACGACATTGTCCTCAAGCTCGAGAAGCAGATGCAACTCCGT
GATAGATTGAGACAGAATGTCTATGTCAATACTTTAAGGTGTCAAAGAAAACCTATTTTC
GGACACTCGCTTTTCAAGCTCGTGGCAAATGCTGGCCAGGATACACCTCGATGTGAGTCT
TTGAAAGACATGATCTTGGATATTCCAAAACGCCAAGCTCTCATGTCAGGCATAGTCAAC
AAATACGCCGTGATCACGCCAGCCGTTGTTGCCTTGGATATGAAAGACGAGCTTATACCA
ATTAACACGCAATATAAGGTTCGAGAAGAGGTTCAGCAAAATCATATCTCAAATCCTTTC
CATCAAGCACAGGTGAAGCTCTCAATCGCATTTCCTGATAAGCAATTGCTCCAGTATGAT
TGCGGTAAGCTTCAGAAGCTTGCGACTTTGTTGCAGGACCTCGTCCCAAACGGTCATAGA
GCTTTGATCTTCACACAAATGACAAAAGTTTTGGACATCTTAGAGCAGTTTCTCAACATT
CATGGCTACAGGTATATGAGATTGGATGGTGCTACAAAAATCGAAGATAGACAGTTACTA
ACCGAAAAATTCAACCGAGACCCCAAGATCCCTGTTTTCATATTATCGACCAGATCTGGT
GGTTTGGGCATTAATTTGACGGGAGCTGATACCGTCATATTCTACGACTCTGACTGGAAC
CCTGCCATGGACAAGCAGTGCCAGGATCGTTGTCATAGAATTGGGCAGCTGCGTGATGTG
CACATCTACAGATTTGTTTCCGAGTACACAATTGAGTCTAACATTTTGAAAAAGGCCAAC
CAAAAACGACAGCTTGACAATGTTGTCATCCAGGAGGGAGATTTCACGACCGACTACCTC
GGAAAATTCTCAGTTCGCGATTTAGTAAATGACGCAAGCATCATCAGCGAATTGCCTGAT
AAGCCGATTGGCGAGAATGCCAATGTGGAATTGTTAGCCCAAGCTGAAGACGAGGCTGAC
AGAAACGCAGCAAAGGAGGCTATGAAGGAAGTGGCGGTGGATGACGAAGATTTCACGGAA
GAGAGTAAGCAAGGCACACCGGCTCCGAAAAAGGGCCCGAATGATATGGATACGGCTGAT
GAGGATTTTGAGGAAGGAGTGGGACACATTGATGAGTACATGCTTCGCTGCATTGCGGAC
GGTCACTACGTCGAGTAA
>unitig186_143-mRNA-1 transcript offset:0 AED:0.48 eAED:0.48 QI:0|-1|0|1|-1|1|1|0|111
ATGTCATCTAGTATCCAAAGCCTTTTGAAAACCGAGAAAGAGGCTGCTGCCATCGTGAAT
GAGGCCAGAAAGTACAGAACCGAAAGGTTGAAGCTGGCAAAGGCTGACGCTCAAAAAGAG
ATCAACGAGTACAAGGCTCAAAAGGAGGAGGAATTGGCCAAATATGAGAGTGACCACGCT
GGATTGAACAGCAACGTCGAAAAGGAGGCCGAGGCTACTGCGGAGAAAGAATTGGCCGAG
ATTCAGCAAAAATACTCCGAAAAAAAGTCGTCGGTGATCAAGTTGTTGGTGGACGCGGCC
ACGAAGCCTACGCCTGAGTTGCACATCAATGCTTAA
>unitig186_148-mRNA-1 transcript offset:38 AED:0.01 eAED:0.01 QI:38|1|1|1|1|1|2|0|426
CTCGCTGCACTCACCCATTCCCTACAGGTGATTTGGAAATGCTTCAAGAACTTGTACAAA
GCTCGTATGACTTGTTGGAGACTGTTTTCTGTATCACAATCCCAAGCTCGGTGAAAAAAA
CCACAAACAAATGGATCGGGTTTACACCCGTACACCACAGGGTTGGTCCGGTCGATTATG
ATGGATGCTATATTGAAAAGTCGATGGCAAAACCAGAAGTACCCATCGCCACCCGAATGA
CTTTTGCTCCGTTAAAAAACGATCTCATCTTGAGAGCCGCCAAGGGCGAAAAGGTTGAAA
GACCTCCGGTCTGGATAATGAGACAAGCGGGTAGGTATTTGCCCGAGTATCATGAGGTGA
AGGGCAAGCGCGATTTCTTCGAGACATGTAGAGACGCAGAAATAGCTGCCGAAATCACGA
TCCAGCCAGTAGATCACTACGATGGGTTGATCGACGCTGCGATTATTTTCAGTGACATCC
TAGTCATTCCCCAGGCCATGGGATTCGAGATTGAGATGGTTGAGGGCAAAGGTCCAGTTT
TCGTTGACCCTTTGAGATCACAGGAGGACCTTAAGCGTGTCGTGATGAAGCCAGATGTCT
TAAAGGAGTTGGACTGGGCTTTTAAGGCGATCACTCTCACGAGAAAGAAATTGAACGGTC
GCGTTCCACTTTTGGGTTTCTGTGGGGCTCCATGGACGTTGTTAGTATACATGACAGAAG
GGCAAGGCTCTAAGATGTTCAGATTTGCCAAGCAGTGGATCTACGAGTACACCAAAGATT
CGCATGCATTGTTGCAGGCCATCACTGATGCATGCGTTGAGTTCTTGGCCCAACAGGTTG
TTGCTGGTGCCCAGATGTTGCAGGTGTTCGAATCTTGGGCCGGTGAGTTGGGCCCTCACG
AGTTCAACGAGTTTTGCTTGCCTTACTTGCGCCAAATTTCCAAAAAATTGCCTCCAAGAT
TAAAGGAGTTGGGCGTCACCGAAAAGATTCCTCTCACTGTGTTTGCTAAGGGCGCATGGT
TCGCATTAGATGACTTGTGTGACTCCGGGTATGATACCGTTTCGCTTGACTGGCTCTACA
AGCCTGAGGATGCTGTCAAAATAAATGGTCGTAGAGTTACCTTGCAAGGAAACCTAGACC
CTGGTATCATGTATGGATCTGACGAGGTGATTTCGCAAAAGGTTGAGCAGATGATCAAGG
GCTTTGGTGGTGGTAAGCAGAATTACATTATCAATTTTGGCCATGGTACACATCCGTTTA
TGAAGCCGGAGAAAGTGGGCCACTTTTTGAAAGAATGCCACAGAGTTGGGTCACAATGA
>unitig186_149-mRNA-1 transcript offset:0 AED:0.31 eAED:0.33 QI:0|0|0|1|1|1|2|0|1168
ATGAATAAAGACGAGCAGTACGTCTTTGATCTCAAGCCCGAGCTTCTAGATACATTGGAG
CTTTTGCATTTTGACGGAGATTTATCTATTGTCAAAGTTGATACCCCGAAAGCCCCAGAG
CCAGAGGCGTTGATAGAAACCGCGACTAAAGTGAAACTCTCCATTGAATGCTCCGCCTGT
CACTTAGTCTTTGACTCATGCGTTTCTCAGAACGAGAGAAACCGCCACTATAAATCTGAT
TTGCATCGTCTCAATTTGAAGCGCTCCCTCAGCGGCTTGACCCCCTTGACAGATGCAGAG
TTTGAAGATTTCCTCGAAACTCAGTCAGTTGAGAGCATATCTGGGTCCGAGGAGTCGGAT
CTGGATTCCGATAACGACATCATGCATGATAGTCTACCAACAGTTTTTGAAAAATTATCG
ACAGGCGAGACGCCAAGTGAGGATGCCAACGAGCGCCAGGTCAGTCACTTGAACACTCAC
TCGCCTTTCGTTATCCTCAAATCCTCAATGCTCCAAAGCAGCCAGGGATTTGGCGCGTAT
AAGGCCATCTTCGATGATGCCGCTTTGAATAGTGGCGACGTCGTTGGGGCTTTGCGCAAT
TTTAACTCCCCAGCATCAAAGCAAGGTAAATCTGTTCTCTTGATGATCGGTGGCGGCCAT
TTTGCAGGTGCTGTGATCGCACATCAACGCGTCAACACTAAAGGTAATGCAAAAAACCAC
AAGGAGTCGGTTCAATCACAGAAAGTGTCCGTAATTGAACTGAAGACGTTTCATAGGTAC
ACTACGAGGAGAAAGCAGGGTGGTTCACAGAGTGCCTCTGACAATGCTCGAGGTAAAGCC
AATTCTGCAGGGTCTAGCATCCGTAGGTATAACGAACAGGCATTGAAAAAAGACGTTCAC
GATTTGCTTGACTCTTGGAAGGAATATTTGTCGGAGGCTCAACACATCTTCATCAGAGCA
AACGGAGCGGACAACAGAAAGACATTAATGGGCTATGAAGGAAGTTTCCTAAAGCAGGGC
GACCCTCGCGTGAAGTCTTTCCCTTTCACTACCAAGAGGGCCACGCTAAATGAGGTAAAG
AGCTCTTGGGTCAAACTCGCATATCTTAGCGTTATTGAGCTTCCGAAAGCCAAGAAAAAT
ACTGTGAAGCCTCATAAGGAGGAAAAAAAGTCGAGATCACCAGAACTTGTCGAGGAGCCC
GAATCCGATAAGCACTCGAGAGAGTTGGTCGGGCTTTTAAAAAAGTCAAAGGCGCCGCTC
TTGATTAATTACTTGCGGGCTAATAATCTCGATGTGAACCTCGAGCTCACACCGAAAATG
CAATTTGGCCATGCTCCAACCCTTCTTCACTACGCCTCATGGCAAGGGCTCCAGCATATG
GTAAGGATTCTCTTGACGCACTTGAAAGCAGACCCCACAATTTTAAATGTGAGGGGGAAA
ACAGCATATAAAATAAGCAATTCGAGAGATGTGAAGGGCGTGTTCCAGATTTGCAGGAAA
AGCCTAGGTGAGGATTATTGCGACTGGGAAAAAGCTGAGGTTGGTCCGCCCAAGACTAGC
GAAGAGGTAGCCGCAGAGAGCGCAAGAGAGAAGGAACTACAACGAGTTGAGAACAGAAAA
CTCATCGAGGAGGAACGTGCAAAGAAGACTGATCTAGAGGAGAAAGGGTCCAACATTCAA
TCTAGCGGAAGTCTAAGATCAGGTAGGTACACAATTATGCTGGCGAATCATTCTTCGTCA
TCTGAGTTCGAGGGAAATGCGATAGAGCCCGCCCAAGATGAATCCAAGAAGTTTTTTGAA
GCCGACGCAGGTGATGGTACGAGAAGAGAAGATTTCTACTTGACTGGAGTAACACTAGGA
TTGTGCGTTCTTTCGCTTTTTCTTTGCATGTTCTTATTCGCCTTGGATCAACTCATTGTG
GCAACTCTTTTGTCCACTGTCGGCAACAAGTTCAACGCTGTGAACCAGATCGGATGGCTT
ACCTCAGGGTTTCTCATCAGTATGACTGTGCTAGTGCTTGTATGGGGAAAAATTGCTATC
ATCTTTGGCAGAAAGACTTCCATGGTCGTTGCAGTCGTGCTCTTCGAAGCTGGTTCTTTA
ATGTGCGCATTGTCTAATAGTATGAATGTGCTCATTGGCGGAAGAGTCCTTGCAGGTGTT
GGTGGAGGAGGAATTCAAACGTTGGTCTTCATTGTGATTACAGAAGTTTTCCCTATCCAA
AAAAGGCCGATGGGAATCGCTATCATAGGCTGCACTTTTGCCGTCGCATCAGTCGTTGGG
CCATTAATCGGAGGGGCTTTTACATCAAACGTCTCTTGGAGATGGTGCTTCTATATCAAT
TTGCCTATTGGAGCTGTCGCGTTAGCCGTTTTCGTCTTTGTGTTTAACCCGCCTAAGACG
AAAACTAAGACAACCGATAAGTTGACCTTAATCGACTACCCGGGCGTTCTCCTAGTTGCC
TCTGGATTGGTATTGGTGCTTTTAGCTTTGACATTTGGAGCCGATGGACTGCACTCTTGG
GACTCCGCCGCTGTGATTTGCTGCTTTGTTCTCGGCGGTCTTTTGACTATTGCATTCGGC
GTGTGGAATTTCTTCTTCTCGAAACATCCGCTCATTCCTGCCGATGTTGCCATGACCATC
CCCACGTTGGCCGCGGCAATTGAAATGTTTGGAACGTTCGGCTACTTTATTGCAAGCGTT
TTGTATTTGTCCATATACTTTCAGGTCATCCACGATGCATCCGCCTGGCAATCAGGTGTC
CACTTGTTGCCCCTCATCATCGCCGTTGTGATTTTTTCAATAGCATCGGGAATTTTTGTG
AAGAAGACGACTATAGTCAAGCCGGTTGCTATCTTTGGAGTTATCATTGGTTTCATCGGT
TGTGGCTTGATTACCCTATTGGAGGTCGATTCGTCATCGTCCCAAAAGATTGGTTTGCTC
ATCTGCATAGGAGTGGGAGTTGGGTCTCAAATGCAGTCAGTCATCATGGCTGGTCAGATA
ACTGCGCCAAAAACACCCGGTGGAGTTATTTTGGCCACGACTTTGATAAACTTTTTGCGT
TCGTTTGGAGGCGCACTCTCAGGAGCCCTCGCAGATGCCGTGTTTGGAGCTTCTTTCAAC
AACAGTATCGGCACAGCCTTGAAGTCTCAACCACAAGACGTTATCACCGAACTTTCAAAG
TATAACTTGAAGACAATTACGGCTTCATCCGCTATATTACAGGAGATGTCGCCCGAAACG
AGGAACTTCGTTAAACTGCAGATCATGAAAGCAATTAGAAATGTCTTTTACATGAACTTT
GGCTTTGCGGCCTTTTCTGTCTTTGGCGTGATATTTTTAACCAACAAACGTTTGCCGCAG
GCTACAAATCAGGTGAGAGATGAGCCAACAACCAAAGCCGCAGAGACAAATCTTCAAGTG
GAAAACAGCTCCACAATCGAAGAAGTCAGTTCTGCATTTCTGAAGCAAGACAGTCAAATA
AACCCCATAGAGGAGGCTAAGGCTTAG
>unitig186_152-mRNA-1 transcript offset:0 AED:0.38 eAED:0.38 QI:0|-1|0|1|-1|1|1|0|355
ATGATCCACGAAATGACAGGCTTGGTCTTAGCCATCCCATCATCCCAAAAGAGTTTTTTC
TCCATTGCGGAGTCCTTGATGAAAGTGTTCGACAGTGCAGCCTCTATATTTTCTGAAAGA
GGTGATTACTTTCCCGAAAAGTGCCTAGAGGTAATGAGAGCATCACCTTTGGCTAATTCT
GCCAGCAAAGCATTCGTGTTGTACTACACCCGGTTACACGATCCCCAGTCCAACTCACTG
TCCTATATCAGCGCATGGTCTCCATTAGTCTCAGAGCATATCTTGATAGTAAGCGAGAGG
GCCAACATTCTCAATCAGCTTTTACCGAAGCTTTTCAAGCCTTGTCCAGAAAGATTCATC
GAGTGGATAAAGTCACTCAATTTAGACCACCGAAGCACAGAGATCCTTCCATTGCTCAAA
TGTGCACTTTCTTTATCGCCGTCGAATGACCCAATCTCTTTGGGAGTAATGACAGAGACC
GAGCTTTTGAGATTGTTGAAAAATTCAAATGAATCGTGTCGCCAGGACGCATGGGCTTTA
GTTTGCACGGCATTTACCGCAAAAGCGTACCCTCCTGAATACGCACTAAATTCAATTCTG
GACCCTTTGATTCTTCAGATCTTTTTCAAGGAGTGTTTAGCACCGGAATCGAGAAGCCTT
TTTTTTTCCTCGTCAAGAAAGGCCATTGTTAACTGCCGTGATTATATTGCAACTCTGGAA
AATCGCTTTCTCAAGAAGCCAGATCACATTCAAGAAGCCAGAATCCATGAGCTTAAGATG
AGAATGGGGACTATTTACGACTTTGTAACATCGCAAATGGTCCCTGATTCGTCTTACTCA
CAATTAGCACTCTGTACGGAATTTTTAAACCTCTTCATCGAGTTCGAGTTTGATGGAATA
GAAAGAGGAGTAAGGAAAGATATCAAGACGAGCACAAAAGTTTTTGACATCTTTACTCAA
CAGCTTGTCAGCACCTTGTTGAGGCTTGTGTCAAACAACTACGAGGATATAGGCTGCGAT
GCTCAAACATGCTCGCTTCTTGCCCTTTCGAGACTTTTCAATCCATAA
>unitig186_154-mRNA-1 transcript offset:0 AED:0.26 eAED:0.31 QI:0|0|0|1|0|0.33|3|0|735
ATGTTGGAGATCAGTAAAGAAAACTCCTACCTCTTGACAGTCATCATTAATTTGAACAAT
CTGAGCCGTGCCAAGATCCTCGAGGAAAAGACTTTTGTGAACATCTGCGATCTATTGATG
GACCAGCTTAGGGCATTTTCTGCCATATATCCAACTTTCGTGCGTGCTTGTGAGCTTTGC
TATCATACCAACCTTGATGGTAAACCATTTGACTGGCTTCAAGCAAACTTGCAGCTCTTG
GAAACGAAAGAACAACTCATTTCCAGGCGATCTGCCGGTCTACCTTTCTTGATAACGGCG
ATATTGAATTCTTGTGTGACTTATCCTACGAGACTCGACAATTTTCTCGAATATACGTTT
TCCGAGCTATTCAGGGTGGCTAGCATGAATTATGTACCACACGCTGATGAAAAGAATGAT
CTGCCTCAGGTACACGCCTTCAACTGCTTGAAGTGCCTATTCAAAGAGTCAGCATTAAGT
CAGGCTGTCCAGAGCTATATCGAAGAAGCGTTAAAATTATCGATATCTCATTTGGATCAT
CCTGCCTGGGCAATCAAAAACGGCGCCGTCATGCTTTTCACAGCTCTTCAAGAGAGGATA
TTTGGCTCGCAGACAATTGGAGAACTAGAGTCATGCAAACACGCCTCATTGTTCTTCCGA
AGATACCCCGGCATAGAGAGCATACTACTACAAAAGCTCGAGCACTCGAATAGTCTCAAC
GACATCTTTGTCGTGTTATCCATTCTCCTGAGATTGCAGACATTTTCCCATACCGACACT
ACTCTCGCACCTTTTACAGAAATCATCATCCTGAAAGTCTTGTGTCATAGGTCATGGAAG
ATTCGGGAAATGGCTTCTAAACTGCTCTGCCTGATGACACACATCCATGTGTTTCCCAAA
CTTGTTTCGAGAATGGCTCAATTTGAAGATCTTACCCAGAACGAGATACACGGAAGATTA
ATGTGCTTGTTGGAAATCACGACCTTAACCAAAAGATCGCGGATGGATCACAGCTACATC
ATCGAAAGATTGAATGAATGGACATTGGAAGCACTCAAAGATAGTAATTGGACTAGCCAC
TATTTTGATTTTGGAGAATGGGAAACCAACCCTGCAGTTATACAGGCCTTAGAGCTTCGC
ATCGACTCAATACTTTCTAATGAAAGGCGACCTTTGAATGGCCCATTGAGATTGTTCATC
GAATCCGCCGTGAAGTTAGCTCTTACTGCTTCCAATGACAGTGCAGAGGTCATGCTCTTA
TCAAGAAACTACTTGACTGCCACCTTTTACGAGGCTCAGATTGCCACACTAGAATTTTGG
GAAAAAGATTGTCCTGCTTTTCGAAGCGCGAGCGGATTACACAGCATTGTCGTTGGTTTA
ATACAGGACGACAAAAGTTGGAATTTGGTCAAGACAAAGTGTTTGAGGTTGTTGCTAGAT
TCGGATATTGTGATCCAAGATGCCTTGCTGCCTCTGGTGAACTGGAATCAAAATATGCAT
ATGCTTTACTTGGTGCTCGAGGCTCGTTTAGAAGGTTCAAATAAACACCAAGTCATCGAA
TCTGCAGAAAAGCTAGCAATGGACAATAACCATGAAAAGAGTAGACAACTTTCTCTTGCT
GCATGCAAAAGTTTGCTATCTTGTGGGTTCAAAGATGAGATTGTCGCAGCAAGGGCTAGG
CTTTTACTATACGAGAAACTCAGTGACGAATCAAGTAAGGTGAGATCCGAGGCTTGCATC
GGTGACGCGTGTGCGGCGGAGAGCGAGAAGCACGTTCTCGACGAATTAGTTCAGCATCAT
CAAAACATTTCCATCACATTGTTTTCCGAGCGCTTGCAAGAAAGTATCACGAAAAACATC
AGAGACTTCTTGCTGGAGAAAGAAAATACTTTCTTCGAACTTGAAAGGTCCAACTTATAC
AGAAATGAGGTGAACGAAGCAAGGGACTTAATCAACTCGCTAATCATTTTGATATCGAAG
CAGCCAATAATGCGTTTGAGTATCGAGAAAGTTGCTGCTCGTTGCGTTGAGTCCGTGGTG
GGCTTGATTAAAGCAAACGAAGAACTTATCTCGTCCTGGACCTTCAACGTGCATCTAGAC
TCTGCAATCCGAAAGGTCTCACAGCTCGGCCCAATTTGTTCTGAAAGCGTGAAGACAGAA
ATTCTACAGATGAAGAATAATCTCAGGGAGAAACATTACTATATATAG
>unitig186_155-mRNA-1 transcript offset:0 AED:0.47 eAED:0.47 QI:0|0|0|1|0|0.5|2|0|323
ATGTCCGACGTGCCAGTTCTATGCGGCCAGTGCCTAGGCCACAATGCTCATTTGAAAATG
ATACGACAGCCATCTGGCGAGCAGTGCAAGATATGTACCCGCCCATTCACCGTGTTTCGA
TGGAGTGTTTCTGGAGAACACCGGCAGCTGAAAAAAACCATTGTTTGCCAAACGTGTGCA
CAGAGCCGCAATTGTTGCCAGTCTTGTACAGTGGACATTGACTTCGGGATCCCCCTAGAT
ATTCGGGATGCCGCCTTGAAGATGGCTGGTGTGGAAAACCCTCACGCAGTTGAAAGCCAG
TCGAGAAATGCGGAGGTCAAGGCGCTAATTGCAGACAAGATCGAGGCGCAGAGTAAGAAT
ACGAGTGGGAAAGACAGTGAGGATAAGAGAGAGAAAGCAAAAGCAATTTTACGAACATTA
TCCTCAAAACTAGCTACGGGCGATGTTGTTAGGCCAAAACAGCGTGATCTTGAGGTGTCT
AACAAAGAACTCAGCAAGACTATATCCAAACTTCCTTTTGGTGGCAGTATGGATATTCCA
GAGGATGCTTCCATCAGATCTTTTTCGTGTTCGAAATTTGGGGGTTTGAGCCAAGTAAGC
ATCCTACACCAAGCCCGATGTGGGTATATTTCATATTCCAAAAGAAGCTCAGCAGAAAAA
TGCGCCGAGCACCTAAGACACATTGATCTCTCTAAAAACAAAAAGACTGCAGCTTTACTA
TTGCTTGATCAGAAGGAGCCAATTCGCGTCAGCTGGGGCACACCCAAGACTCTAGGTAAC
ACGAAGGAGGAGCAGAGTAAAATAGCCATCGTTGTGAATAAAGTCATGAAACAGTTGGCA
GATAAAGACGCTATTTCTGGCCGCGACGGCGTTAAAAAGGACACACGCAAAAAGACGAGT
AAGAGCAAGGATGTCACGCAATCAAGCAAACAGAAAACATATCAAAGTTTGTCGCAGGAT
TTTGAGATCTAA
>unitig186_156-mRNA-1 transcript offset:0 AED:0.48 eAED:0.49 QI:0|0|0|1|1|1|2|0|194
ATGGTCTCTGAAAACACTCTATGTGTGGGTTTTGTGCTGATACGTCCAGGGGCGCAGCTC
ATGATATTGTTAGGCTCTGGTGGCCACACAGGCGAGATGCTTCGACTTCTAAATAAGTCT
AATATTGGTGCGTGTTCTCGCACGTGGTTGGCCTCTTCTGGCGACACTGCTTCGCTTTTG
AAGGCTCGAGATTTCGAAGAGTCTACCATGACCAATCTATCGTCTCAAATTCATTATGCG
GAGCTTTATCGAGCGAGAAAAGTGGGGGAACTGATGGTGCTGTCGATATTTAGCACAACG
AAATCAATTTACTCGACAGCACAAAAGCTTCGAGAATTACCACTACCCGATGTACTTCTC
GTGAATGGGCCAGGAACCAGCGTTCCCGTTGCGTATTTGTTGTTCATATTGAAGCTTATT
GGCGTTTGCAAGACAAGGGTAGTTTATATTGAGTCATTAGCGCGCGTGCATAACCTAAGT
CTTAGCGGTCGGTTGATTTTGCCCATTGCTGACAGATTCATAGTGCAGTGGATCCCGTTG
GCTACAAAGTACAGACGGGCGGAGTATTACGGCATTTTGGTCTAG
>unitig186_157-mRNA-1 transcript offset:0 AED:0.45 eAED:0.45 QI:0|-1|0|1|-1|1|1|0|484
ATGTCAAACACGTTTGATGGAGTTTTAAGGGAGTTTCCTTTTATCGGCTTGGACCGGTTC
AACACGTCCGCCTCGGTGTTTCTTCTAACACATTGCCACGCTGATCACTTATCGGGTATC
TCTAACAAGAGCTTCACAAACTTGGTGTATTGCTCAAAGGAAACGAAGATGCTCCTAGCG
CTAGATAAGAGGTTAACCAAGTCATTGAAAATGGTGAAGGCGGTGCCCTATAATGTCAGG
ACGCGTCTTGAAACCCCACCAGACGCGTCTATAACGATTTACATCACGTTGATTGAAGCT
TACCACTGTCTAGGCGCTAGTATGTTTTTGGTTGAGGAGTTGAGCGAATCAGCCAATGTA
GCAAATTGCTCGCAAACTTCTGACTACAATGTGGACCAAGTATCGCGGGCCGTTCTCTGC
ACGGGTGACTTGCGAGCCGAACAATGGTGGCGTGAGAGCGTGCATCAGTCTCCCGCGTTG
TTTCCATACTTAAAGGGAGACAAACCGTTGGATTGCATCTATTTTGACTCAACCTTTGCA
TACAGAGGCGAACCATTCATCGAGATCCCACCAAACAATCATGGCATTCACGCTGCTGTT
TCCATGCTACGAGAATACCCAAGAAGTGATCCCGAAATCGAGTTTGAGTTCTCAGATACT
ACACTAGGTTTTGAACAAGCCTGGGCTTTTGTACTAAGCTATTTTGGGGGCTCCTTGAAG
GTGCACAGTAAGCATCTAGCACAAAAATTGGAATTGGTGGCAGAATATGATCGTATCAAT
GGTAAGACATTGAAGAGCGCTATGATAAGGCTCCACGCTAAGAAAGAGGCTACGGTATTT
CATGGCGGCGCACCGTCCGACTCGGACTCGATTCTTGTTAAGATCAAGCAGTGCATTAAC
TTCAACATAAAGGACTACACAGGCATTTGCTGCCCAATTCCTCTCACTTCTGTGCCCTCA
ATCAGTGAATTGCAGCTTATTCGAGAGACCAAAGCGGGAAACAAACTCTTTGAATATTTG
GATCGGCTATGGATCCTTCCATATGGCGGAACCAAATTACTTCCTCTCGAAGTCAAGCTC
ATATTCTCGAGACACTCTTCCTATAGTGAAGTCAGAGCTTTCCTAGAGATGTTCACACCG
CGGCAAGTATTTCCTTGTTTTTACTCCCCAACTGTTTGGCGAAACGGTTTCTCCATGGCC
CGTGTTTTTGGACATTTGTGTATCGAAAGCAAATCGAGTTATGACGAGATGATGGTCTCA
CTATATGGTGCTCTTCCTAAGGAAGTCGTCACACGATCCATCGCAACCATAAATAGGTGG
AGTATCAGTGAATGCGAGAAAGAGGAGATATTCATCAAAGAGATCATGAAGCAGGACGAG
CTTCTTCCTCAGGAAGAACCACTGAAGGGGCCAGCGCTACTAATTTACGGAAAGTGGTCA
GAGTACCTTTTCTGA
>unitig186_159-mRNA-1 transcript offset:0 AED:0.47 eAED:0.47 QI:0|-1|0|1|-1|1|1|0|217
ATGGTTCACGGCGAAACGATACAGCCTCTGTCCAAAGAGAGTGCAAATACTGACCATAAT
GACGTCCAAAATCGGGCGACGCCCAGGGCCAAAAAGGTTAAGTCCTCCTCAAAATTGATG
CTGGAGGAGGACGGACCGGAAGAAGATGAATGCCATTTAAGGGCCAACCTGATAGAATCC
GAGAATGTTATAGAGGTGAAAGATGAGACACCGGCTGAACCAGAAACACCAAAGAAAAGG
GGCAGAGGCCGGCCCAAAAAAGGCGAAAGCCCCAAAAAGCCAGTTGATCTCACGCCTCGG
AGAAGCGGAAGACGGCTAGAACTAGACAAGAGGAAAGAAGAAGAAATGAAGACTGAAATG
GAGGAGCGTCGCAAGGAGCAAGAGCTTGAGCAAAAAAGACTGGAAGAAAAAGCACGAGAA
GCAAAAATGGAGCTTGAGGCGCATAACGCCATGCGAATATTGGAGGGTCTCGAGCCAATT
GCAATTGATGATAAGAACGAAGAGTCTCCGACTTCCCCCAAAAGACACCTTTGTCTCCAA
GAAAACCACAAACGCCAAAGAAGCGTAAAGTGGACTTGCTCGGGTCACCCAGTCCCCGTA
GCTCGATCGAAAGACGCTCAAAAAAAGGCCGGCCCAGCAGACAGGAGAACGTGA
>unitig186_161-mRNA-1 transcript offset:0 AED:0.46 eAED:0.46 QI:0|-1|0|1|-1|1|1|0|293
ATGAAGTTTATTGAGGGGTTCTTTGTGGATTGGTATTCAGAGACTATCAAGGACGACGAG
CAAATACCCGGCGTGATGGTTATTAATGGCTACAATCCCTCAACCAAGTTGAAGCGCGTT
ATTCATGATATCGTGTCCGTGGTGGTGAGTGAAGAGGAAAAGACTGACAAAACGTTTCGG
ATGCCAAAGCATGTTTCTGAGGCGTTTCCATTTTTGATGTCTTACTTAAAGAAGAATGTA
TGCCAAAGCAAAAAAAACGACCTCGTGAAGCCAAGGCTTATTCTAGTGGTGCATAATATT
GATGGTGAAGCTTTCAGAGACGAGCGATCTCAAAACTTTTTGTCCCAACTTGCGTCACTC
CCTAATGTCTGGCTTATAGTATCGACGGACAACATAAATGTGGGGCTCTTGTGGGACCTT
TACAGGTTCAAAAACTTCAACTTCATATGGCACGAGCTCACCACCTACGAACCATATGGA
GTTGAAATGTCATTCAAAGATGTGTTGAGTATGGGGAAGTCCAAAAAGTTTGTGGGTAGT
AAAGGTGCTAAGTACGTGTTGGCCTCATTGACAACAAATGCGAGAGATCTCTACAAGACG
TTGTTGAAATTACAAATGCAGAAATTAGAGGAAATGATCACATCAAAAGCAACAAGGGTG
GGGCTTCGAGCAAATGCAAAATTCAGCTTGGAGCTCAAGAACTTTTACGACAAATGTGTG
CAAGAGTACATTGTCAGCAATGAGATCAATTTCAATACCTTGTTGCGTGAATTTGTGGAG
CATAAGATGTGCTCACTAGCGAGAAACTTGGCGGGTCAAGACATTGTGTTTGTGCCTTTC
ACTTACGATGAAATGGAAAAGTTAATGCAAGAGGAGTTTTAA
>unitig186_162-mRNA-1 transcript offset:0 AED:0.27 eAED:0.32 QI:0|0|0|1|1|1|2|0|1777
ATGCTCACTGAGGGCACCGAGCTTACTGTGGGAACTCACAATGTGAAAGTAGTGCGCTAT
CTTTCTGAGGGCGGCTTCTCCAAAATCTACGAGGTAATCATGGACCCCGCAGAGGGCGAT
TCGGAGATCGGATGCTTAAAGCAGGTGCTTGTGCCCGACAAGAATGGCCTCAACACACTT
AGGAAAGAAGTCGATGTCATGAAAACTTTAAGGAAGGCAAGATCGATCGTGAAGTATTTC
GACTCGAACGCTGAACGCTTATCTGATGGTTCATATCAGGTACTAGTGCTCATGGAATTG
TGTCCGAACAAATCGCTTCTCGAGTATATGAATGATCGGATCAGACTGAAACTCACCGAG
CCCGAGATATTGAAGATTCTTCTCGATATTTCCATTGGTGTTTTCGAAATGCACAAGATC
AAGCTCATTCACAGGGATATCAAAATCGAGAATGTCTTGATCGATGCAAAAAATAACTTC
AAGCTTTGCGACTTCGGCTCTGTCTCCATTCCAATCAGACCACCACAGCATCAGCAGGAG
TTTCAATTGCTTGGCCATGACATTCTCTATCACACCACTCCCCAATACCGGTCTCCCGAA
ATGATCGATTTGTACCGTGGACATCCTATTGACGAAAGATCTGATATATGGGCACTTGGA
TGCTTTCTTTACAAGCTTTGCTACTACATCACACCTTTCGAGGCCAATGGCGATATCGCA
ATCCTACATGCATCATTTCAGTTCCCACCTGCCCCTATCTACTCTGGTGACCTTAAGAAC
CTCATCATAATCATGCTTCAGGAGAACCCATTGTACAGGCCAAATATCGTGCAAGTATTG
ATCCTTGTTGCAAAGTTGATGGGAATAGAGTACACAGGCCTAAAGCTAGAGGATTTCTAC
GGAGCGGGTGAATACAACTTCCAAGCGCTTCACGAAATGCAAAGAGAGAAGCAAAACCAG
CTCTTGAAGCAACAACAATACTACTTTGAACAACAGAAGCAACAACAAGCTTATGAATTG
AGCAAACAAAAGCAAGCAATATCTAAGGGTTCTCTGCGGGTGAGTCTTCTGCATCCCTCT
AGGGAGAATTCTGTTCATGCCAAAGACGAGGGGACACCTAATTCATCGATCAAACCAGAA
CAAGATGCCGCCAGCGAAAACGCAGGATTGAACGAAACAACAGACTTAACTTTTGCCCAC
CCAGCAGCTCAAGCTGTATCATCTTCGCCTGTGGTCACTGATAGCCCAATCTTGAAAACA
GCAGCCGTTGAAGAAGCTTCCCCAGACGAAGAAAGTCTGGATGTGGATCTACCAGAACTC
GACCATATTGCTGAGCGGTATCCTTCCCTAGATGAGATCGATAAGACAAATTCAGCTGAC
GATGTCGACCTAGAAAGGAAATCGAGTCTGATCAAGGGACGAGCCAGTCTTGACTCAAAC
GACTATGAGCTAGGTTTGAAGACCGTGTCCCCTCTCGATGCATTCAATCTCCAGCAAGTC
AACGCTATTGAAACCTACTCAGGTCTCGATGAAGTTGATGCATGGCAAAATGAGAGCAAG
CCTAAAGGCGACGAGAGAGCTGAAAAGCTTGCGGATGAAATATTTGCGGTCGGAAGTGAT
GGGCCACAAAGAAGCAAAAGCGCGACTAGCAGCAAAAGCGCAAGAGAATCAAGGCAGGCA
CTTGACAAACATGCACTGAGATCAAGCACCCCCGGTATATTCGTGAAACGCGCTCTGAAT
TATGAGCCGGTTGTGGAAGGTGCAGAGACAGCGCAAAGCCTGGGTGATGTTTCTAGAATC
GAAAGCATCCCTCAGATCATCCTACCAAAGTCAGGTAAAAACGCTGTGAATGTGGACTCT
GGGAACTTGTCTGCGATGAATGCTCAACTGGACGAGAAACCTTTTAGCGCACATCCGCAA
GACCGTGCCTCGAATATAGGGCCAAGTACCTCTGAGAGACCGGAGCCCAAGAGAGGAGCT
TCCAATCCTTGGGGCACCTCGATTAACAGTACACGCTCCGATCCGCTCAAAACTTCCTCG
CTTATGAGTTCTGCGGCCTTGCATATGCCAATGAATGACCTTCATTTGGGCCCGAGCGGC
AAGATCCACGACAGAATGTTACATGGCAGAGACCTTATTGATCTTGAAGAGCCCACGAGG
CGCGCAAGTATCCCAATTGAAAACCGTCCTGTGTCGCATGACGTAGCGGAAGCGAAGAGT
CCGAGGGCTGCACAAAAACTAGTTGAGAACTCTCTCATAGATATGGATTTTGTTCCTAGG
GGTTCTTTAAAGCACGATGAAGGGAAGCCCGCATTCAAAAAGCGGTTGTCAGATGCACAA
ACCCAGCCACTCAGTTTACAAGAACAAGTGATTGATTTTGCGTCAGATGATGAGAATCAT
AGCTCTGAAATGAGCCGAGTGGCAATTCGCAAGTCGCTCAAAAAATCACGCAAGCACAGT
GACCATAAACAAAGTGAGCCAGGCCCAGGGGAAGGTAAGAAGAGACTCTCCATTGAGCCT
TCGACTCTAGCAGATACGACATCATACATGGCTGAACTCAAGCGCGCTCTCGTGGAGCTT
TTGCTTCTCCTTCCGGTCAAAACCACTCTGTGCGCTGAAAGATCATCGCAGCCAGGCCAT
GAACTAGAGCATATTATATCCACCATCTTGCACGGAAAGTATGGCGATCTACTTGGCGAG
GACAAATTTGGAGGCACCATTTTAGGTGCAGAGGCTCGCCGGATTGCATCACAGTATCCA
CAGAAATGTTTGCGTGTGGTATTGGGTGAGTTGGTCCTGCTTTTCTGTGAAAAGCTTCTG
TCAATATCGTGTCAGCTCATTGCCGTCGCCTTCCTCCAGCTTTTCATCCAGAGTAACTTC
ACTGGTCCACAAAGCAGTGTTTCAATGAAGTCTTTGTTGTTTCCACAAGCCGATGCTGAC
AAATTGCAAACAGACGCGGTGGCCATGTTGACCATTGAGGGCAAGTGTGCATACGACCTA
ATGCACGAGCCACTATTGTTGATAATGTCACTCTTGATGTTTGAAAGACTTCAGGATGTA
AAGTATTCCTTGGTGCTGCGGGATCCCGTTATATCTATCGAGGAAGTAACTTCCGACACT
CTTGGCTCAGTGGAGAGACTCGACATAGCCAACTCGCCAGAAAACGCATCTCTCTGTTGG
TGGAGGGCAAGAGCTTTACAGGTGCACCTCTCAGTACTCTCCGAGCCATCTGATATTTTG
GCTTCCGTGACGTCATCGCTCTTGAACGGTACTTTAGTCGAAGCATTGAGCCCGGCACAC
AGTCCTGATTTGATGAGACAGGTGCAGCTAATTTATTTATTGGAAAGTGCCAGAAACGGA
ATACATGCTCAGACAGAACACCTTGCCGAGCCGTTCTTGCATAAAGCCGCCGAGGTGGCG
CAGCTTCAATTTGTACTTACAGGTGCAAAATCCAAAAGAACAAAGTTCCAAACTTTTCAC
ACTGCATCTTTGGTTTTGCTCGCAAAGAGTCAAAACCCAGACATTTTTTCTGGGTCTGAA
AAGGAATATACACCAGAAAGCTTTGATTTAAATTCGGACCTTCTTTTGGAGAAGCCTCAG
TATGAAGCGTTGACAAACGTGATTTCCGACGATGAACACAACTCTAAGAAGGTTAAATTG
GATACTGTGTCACACTTTTCTCAAGAAGAGAAGAGACTCTTGCCCATTTGCATGACACTG
GAAGACATCCCCGCAGAACTTAGAGAGGTGGATCCAAACAATCAGCCAAGACTCTCAGAT
TTAGACAATGTACAGCTCTTGTTGCGCCTAACTACTCTCAGACAAACCACGCCTCTGGGA
AACGCGATGGTTGAGGAGGAGCTTTCTGCAATTGTCAACCGGATAATCTACTCCACGCCG
AAAACCATTAATTGGACTGTGTTTGGTAGAACTTTGTGGGAAAGGTCGTCGTTAGAGACT
AGCAAGGCGAGAACAGTAGAGAGAGGTATTTTGCAAATGACTTCTTTAGTGGAGGAGGTG
GGCATAAACATTAAAACGCGAATGATTCCTCAGGCACAGGACTCAAGCGAGAGCGAGGCT
TCCACAATCTCGTCCCGTCTCAGGTTTATTCACCAGCTCCCTCTCATGGCACAGTGGACC
ATGGATTCAAAACTTGCTGAGAAATACATGTCCCTTGGCGTGTTGAAGTCTGCCATTGAG
ATATACGAGCGGTTGAATATGATGACGGAGGCCGCTTTGTGTTACGCCGCCGTTGACGAC
GAGGTACAGGCCGAAAAGCTATTGGAAGAGCGTATTCACACTCATCCCGAAGACTCTAGA
GCGATCTCGATATTAGGTGACATCAGGCAAGATCCTGCTTTATGGAATAAAGCTTGGGAT
ATCGGCAGATATGCCAAGGCCAAGGCGTCGCTCTCAAAATACTACTACAAGCCGCCTCCT
CAATCTGGTGTGGAACGTGATCTTGCCGCCTCGATTGCGCATATGCAAGAGTGCTTGACT
GCAAGTCCCCTTTCTTACGAGAATTGGTTTTTCTACGGATGCTGCGGCTTGGAGGGGCAG
AATTTTGAGTTGGCCTCCGAGGCGTTCACTAGATGCGTCTCGCTTGATGATACGCAAACT
CACGCCTGGTCAAACTTAGCTAGTGCTTTATTGAGGCTCGACAAAACTAAACAGGCTTTT
ACTGCGTTGAGAAGAGCTTTGCAGCAGGGCGAAGGTTCGAGGCGTTCATGGAGAATCTTC
GAAAACTACTTGACCGTTGCCGCTAAGTTGGGTGAGTGGAACGAGGTTCTACATGCTACA
AAGGAATTGATTGATATTGGCAAAGAAAGCGGAAGTGAAGTGAAGGTCGATATAACGGTC
ATTGAAACTTTGGTTCAAATACTTGTTGAGGAACCATTTCCCACCCAAGGCAGACTCACT
CATTTTCAAACGTCTTGTATTGATTTGGTTTGTATCATCTTACCAACAGTTATCAACCAT
TCCGCTAGATTGTGGAGAATCGTGAGCAAGGTTGAGGTGTGGAGAGGAAGACCATGGGCT
GCTTTGGACTGCTTTGAAAAAGCCTACCGCGCCACAACTCTTCGGCCGGAGTTGAGCACA
GACGAACCTGCTTGGAGTGATGCCGTCGAAGCCTGCTCAGATCTCGTATCTGCGTATGAA
TCTTTTGGGGATTTGCCAGGAAAACATGACGCTGGGGATGTTGTGTGTGCGGACTGGAGA
TACAAAGCCAGAAGTAGCGTCAGGTCTTTGATGTCGAAAGGAAAGCTGATGTGGGAGGAC
TCTGAAGGATGGGAAAGACTCATTTCGCTAAAGGAAGATTTGGCAACTGCATAA
>unitig186_164-mRNA-1 transcript offset:0 AED:0.37 eAED:0.37 QI:0|-1|0|1|-1|1|1|0|467
ATGTCCGAAAATGCACAGCCAAACAATCAGGAGGGCATCGGTACCCAACTGAGTCGTCAA
ACTAAGCCGTTGACAGGCCGCAATAGGCCGAGAAAAGCCAATAGAGATCGCAACAAAAAT
GGTGCAAATGACGTCGACAACAAAGAGGAAAATGGGAGCAAGAGTAAGACACGCAAACCC
CATAAGGCCAGGGGTGAGTCTAAAGACTTCAGGCTTCTTGAGGTGGTGAAGCTTATCCGA
AAGCATTTTCCCATCACCGTGAATGGGTACTCGGTGACAAAGGTTCTAGAGTCGCAAGCT
ACACTCGAGAATATTAAGTCATCCAAGGCCGAAGGTGGAGAGACAGCAAGGCCAGTGCAG
CTTTCCAAAAAGGCAAAAGAGTCGATTTTGATAGAGCATATCGAAAACGTCATCAAGAGA
GACCCGCAACAACCAATCTACCTCAGCTTCATCATGAAACCGGCAGACCCAGACTTTCCG
TTTGAGTTAGAGCTGCTCAATTTTAGTCTTACTGTACCCTCTGAGTACCCGCGTAGCGCA
AAGGCTCTGCCGTCGATCGTTGTTCTAAACACGGAGATTCCAAGAGGCTTCTCTGTCAAT
ATAGAACGAGGCTATCGTGAAATAGTCAACCTCGCAAAAGGAGCAAAGACTGTTGCGACA
GAAGACGAGGAAATCAAGTTGGTGGACGGAAAGGGCTTACTCTCTCAAGTACAGACCTTA
AACAAGTACTTGGAATTGTTCTTACAACAGGAGAAGAGACAAACAATGAAATTTATAACA
TTCAAAAGTTCTCCGAAAAATACTACATTGCCAACGCCAGCTCAAACACCAACACCGACT
CCTCGGCCACAAGAGAAACTTGATTTGGCCGCAGTTGCGTTCGAAGATCAGGTTAATGTC
ACGGACGCCACGCGTCTAAAAAGAGAGTTCTACATAGGCGAGATGACGCAGAAACTTGGA
AGCAATGTCAAGCTTTTCAACAGGAGCAAGGCCGAGGCTCGGTATAAAGTGCAGATTCCC
ATCGTTAATTCGCGCAATCTACCGCATCTTTGGACCCACGGAAACAATAAGGTTGACGTT
TTTGTCACTATACCGAACTCATATCCTGAAACTCCTGTACGAGTTATGATAGCATCAAAT
TTCAGTTCCAATCTCTTGGTTGCCAAAAAGAATGCTTTAGTGAATGAAGGCCACGATTTG
ATCTCATTGGTGGACGAGTCAAGGGCAGCAGAGAAAAACTTTAACAAAAATGTGAACGTA
AAGTTTAACGAGAAAATCTCCAGCCTTGTTCAGCATTTGAATTGTATCTCAAATCAACTT
CATCTTCTTGTCTGTCCATCGGACCAATTCAGTGAATCTGTCACCCAGTTGATCAGTCTA
AGGCCGAATGACATTGTTAACTAG
>unitig186_165-mRNA-1 transcript offset:0 AED:0.35 eAED:0.35 QI:0|0|0|1|1|1|2|0|551
ATGGAGAGTAAAAGCTTAGAGTTCAATTACGCCAACGAGTGTGATCTTGAAATACACTGC
TCGCCTTTCGGGCTCAGCGGCGTATACATCAAGGTACGGGGCACCGATATCATGGGAATA
GGCTCGACCATGGGCCTCATAACGGGCACATCACGTGGTATGATCCATTACAATGATAGT
GCCGATATGCTCAACCAAAAATACAAGTTATACGTGGTGGTCGATGAAGACGGTACACTA
CGCATGGATTTCACCAAGATTGTGACCATACATAAGACAGGCGAAGAATCCTTGCCTGAG
GACACAGAAAAGAGTCCCGGTGATGCGTTACCAGCATTGGTATTTACGGGTCCTTGCCCT
GAGGGCCATCTCGATAACATTGAGCCATTCATTGGCATATTCTCAACTATGGAAAGATTG
AACCAGTTGGCGGGCCAGTTGTCCCCCTCCCTGAAACAAGCTGTGCTTGAAAAACGCCCT
GATGATGTTGTCATTGTGGGAGCCTACAGAACTGCAATTGCCAAAGGTGGCCGGGGTTCC
TTCAAAGACGTTGGCTCAGATTGGATCTTGACGAAATTTTTGGCCGCGTTTCTTGAAAAA
ACGGGCGTGGACCCAACTTTGATCGAAGATGTGGCAGTCGGAAATGTGTTGAACCGCGCT
GCAGGTGCCTCTGAGCATAGGGGCGCGTGTCTTGCCGCCGGGATTCCAAACACAGCAGCT
TTCGTTGCCATCAACAGACAGTGCTCCTCGGGATTGATGGCGATCTCTGACATTGCCAAC
AAGATCAAATGTGGTGAGATCGACTGTGGCATTGGCGCCGGCGTCGAGTCTATGTCGTCC
AACTACGGTCCACAATCCATTCCCAAGGTTGATGCTCAGTTGCAGGAAAATGAGGAAATG
GCCAAGTGCTTGATACCGATGGGTATCACTAATGAAAATGTCGCGGAGAAGTATAGTATT
CCCAGAGACAAACAGGATGCGTTTGCCGCTGAGTCTTATGCAAAGGCGGAGAAGGCCGTG
TCCTCTGGTGCTTTCAAGTCCGAGATCTTGCCCATTGAGCTGTACATAAAGGAGGATGAC
GATGAGGATGACGAAGCCTCCGAGATCAAGCGAATTAACGTGGACACTGATGAGGGACCC
AGAAAAGGTGTTTCTGCGCAGTCTTTGGGTAAATTGAAGCCTGCGTTCAAGCCTACTGGC
ACGACCCACGCAGGCAATGCGTCACAGGTGTCTGATGGAGCCGCGGCGGTGTTATTGATG
CGGAGAGACTTGGCTGAGAAGAAAGGCTACCAAATTCAGGGCAAATTCGTTTTATGCAGC
ACAGTTGGGGTGCCACCCGAAATCATGGGAGTTGGACCGGCCGTCGCCATTCCTAGCGTC
TTGAAGAAAACGGGTTTGACTGTGCGCGATGTCTCCGTGTTCGAAGTCAACGAGGCATTT
GCTGCCCAATGCTTGTACTCTGCAGAATCGTGCGAAATTCCAAGGGAAAGGTTAAACATT
AATGGAGGCGCTATTGCATTGGGCCACCCCTTGGGCTGTACTGGTGCGAGGCAATATGCC
ACGATTTTGCCCTTATTGAAGACGGGTGAGATCGGCTTGACTTCCATGTGTATCGGCACA
GGTATGGGTGCCGCCTCTATTCTTGTGAAAGAGTAA
>unitig186_166-mRNA-1 transcript offset:0 AED:0.01 eAED:0.02 QI:0|-1|0|1|-1|1|1|0|752
ATGACTTTCCGTGTTAAAAAAGTGTTCAGGCTTGTTCTCTTGACGGGAGTCATCGGGCTC
GCGTATCTTTCGTTACTCACTATATCAGACTTTAGTCTACAGCACAGCACCCGCGAGGCC
TTATTTCTTAATTTGAGGGTTCTCTACAACAGATTGTACGCGAATACACTATATTTGAAA
GTTGATGACTTACGCCAGAAAGCCAATGAAATTCTCACCGAAAAGTTCAAAGATAATTCT
CCGCCCAGCCTTCAATATCTTCGATCTGATTACAAACCACCAACCAAAATCTCGATTCCG
CAATATTTTGTATCCGCAAGCGAAGTTCCTACGCGAAAACCTCTCCTTCAGCCATTTGAC
CCTAGGTTCACTTTATCTGTGTATTTAAGGTGGATTCGTGAGAATCCAGGTAAGTCCATT
TCTTTTCATTGGTCTGATTGGGTCGATTTGTCTGCCTTGAACCAATATATACTTTTGCCC
GACGAGAGGAAAGAGACTTGTCAAAAGCTCTTTGAATTGACCGAAGATCAGAGAGAGCAA
AGTTCCGTTTTGCAGATTGAGCAGTACTGTGTGAACGAAAAATCATTTCCTCTTGGCTAT
AAAGTGACTGGCTTCCCTCGGGCACAATCCAGAGAAAACAGTGTCATTTTGGCAAAATCA
TATTTGTACTCTACATTCCCGTCACCGAGCCAATTGGTGTTTCTCACAAATAATCATGGT
ACATATCTAGTCGAGATAAGCGACCGAAAAAACGAATTGAAACAGTCATTACTACAAAAT
AAGTTGCCGGAAGAGATTTTCGTTTCGAGGGATTCGACGCATGTTGATGTTTTAGACTCT
TATCGGCTTCTCATTGAAACGCAAAAGCCGCAAGTTGAATACCACGACGATCCTCTCCAG
ATTCACTTGGATGAGTCTTCTTTTGACATAGACATTGATAATACCATTATGGCATTGGAA
AAAGTTAGCAAGAAGAGGCAAGAGGAGTCATATTTATCCTCGCTCAAGTATTCCAAAGAG
GTGAAACAGCCGAAAAAGTCATTTCGAGAGGTAAAGCTACTCAAATCAGACAGCCAAAGA
GTCTTCGGAGACCACCATGACTGGAGATTTTTCAATGGGTTGACTATCAATACTGACAAG
CAAGCAATTGTCTTGCACAGAATCATGAAGTCTTACTTATTGTTTTGCCGAACTCACGGT
TTAATTACCTGGATTGCTCACGGGTCCTTACTATCATGGTACTGGAATGGAATGATTTTT
CCATGGGATGCAGATACGGACGTTCAAATGCCTATTCGAGACTTACATCGATTAGCACGC
GACTTCAATCAGAGTCTAATTATTGAAAACATAGGTCATGACATGCGCGGATACCCCCTC
AATGAGATGATCTTTAATGGCATGGGCACATATTACATTGATGTCGGTACCAGTATCACT
CACCGCGAGTATGAAAATGGTCTCAACAACATTGATGCAAGGTTTATCGATGTGCAAACA
GGTCTATACGTTGACATAACGGGTCTTGCTGTTTCTGATGAGAAAGCTCCCGGAAGGTAT
GATGGCTTGAGGCCCACCAATCCCGAGCCTGAAACCAACAGAATCAACAACAAATTGTCA
AAATTGTATAACTGCCGTAATCGACATTTCGCTTCGCTCAGCGAGTTGTCACCTTTGGTG
AAGTCAGTTGTTCAAAATGAAGTTGGGTATGTTCCTCAAAACTTTAGCCCGTTGCTCAAA
AATGAGTATAGGATTGAGGGGATGCTGGAATTCAGCTTCAATGGATATTACTACTTGAGC
GCGATGAGGCTATGGGTGAAAGCGAGCTTTCTTATCGACTATACAAAGAATCCTGGAAAT
TGGATAGACCATCATACAAGATTGAGCCAGCGTGAAATCAGTGTCGAAGAAGCGAACGCT
ATAAACAATCTCACTGAAACTGATTTCGCAAACCTACTTAACGACGAACGGGTTTTGCGT
GAATTTTTGAGCAGCAGTAATTTTACTCAATTTCATGAAGAGCAAATGAGTTACTTGCTA
AGCAGCCGTATGAAGAAATACTATCTCAGTTTGGAGAATTATGTATCTGGGGAGCAAGTT
GGCCGTCCAATATGGCCGGATTTGTTCATGAACGAAATTGCTGTAAATGGATGGGATTAT
GAAGATGAGGTTCGCAAGGCCAATGCACTCGTCGAAATCTACCAAAAAATAGATAGTGAG
GCCTCGAAAGCCCCCATGGCAGACACAAAAAACAGTTAA
>unitig186_167-mRNA-1 transcript offset:0 AED:0.24 eAED:0.24 QI:0|0|0|1|1|1|2|0|305
ATGCAATTCAAATCCGTCATCGTCGCTTTGACCGCTGCCTCCGCTGTTTCCGCCGCCAAC
GCCACTAACGGTTCCAACGCCACCAACGGCTCTAACGGTACCTCCTCTTCTGCCGAGGCT
GGTGCCTCTCAGTTGGTCGGTGCTGGTGTCTTCGGTGCCGTCGCCGCTGCTGACGCATTA
AGTCAAAGTCATTTCTTCCAGTCTCATCGCATTCATATGTTTACTGGCCTTGTTGAGAAC
ATTGGAACCGTGAACGAATTCAACGTCCATGATGACACCAATTCGGGCGGAAACGGGGTG
TCCATGATCGTGGGGGATTGCCACGAAATTTTGACCGACGTGCACCTCGGAGATTCGATC
TGTACCAGCGGCGTGTGTCTCACGGTGACAGAATTTGACGAGGACAAAACGTGGTTCAAA
GTTGGAATTGCGCCCGAAACGCTTCGGCGGTCAAATCTTGGTGAGTTGAGAAAGGGTAGC
AAGGTGAACTTGGAGCGAGCAGTCACGAGCGAGGTCCGCTTGGGAGGTCACGTAGTGCAG
GGCCATGTCGACACAATTGCACTGATAACGGAGAAACATGCCGATGGTAACGCAATTACG
TTCTCGTTTAAGCTTCGAGACCCTCAGTACATCAAGTACATCGTCGAAAAGGGTTTCATC
GCAATCGATGGTACCTCTTTGACGGTGACACGTGTGGACTATAAACAAAACGAGTTCTCC
ATCATGCTCATAAGCTACTCTCAGGAGAAGGTGATCCTTTCGCAAAAGGATCTCGGACAC
TCCGTAAATATAGAGGTTGATTACACTGGTAAATTGATTGAAAAACAGGTGGAACTAACG
TTGGAGGGCCAGTTGCACCAGGAAGACAGCCCACTTGTACGGTTCATCACCGAAACGGTG
AAAAGGCACATCAAGTAA
>unitig186_168-mRNA-1 transcript offset:0 AED:0.31 eAED:0.31 QI:0|-1|0|1|-1|1|1|0|195
ATGGATATTGTTCTCGGAATCAAGGTCCAAGATGCGACCATTTTAGCCACCTCCAAAGCA
GCCACGCGCGGGATCTCTGTGTTAAAAGCTACTGACGACAAAACTCGCCTCCTTAACGCC
CACAATTTGGTGGCATATACCGGTGAGGCGGGCGACACAGTACAATTCGCCGAATACATT
CAGGCAAACATCCAGCTATACACCATGCGCGAGAACGGCCTGGAATTGTCACCCAAAGCT
GTATCGTCATTTGTGCGTAATCAGCTTGCCACTTCGATCCGCTCGCGTAAACCGTACCAG
GTCAATGTGCTTATCGGCGGCTACGACACCAAAACAAACACACCGTCTCTCAATTGGATT
GATTACCTAGGCACACAGGTGGAATTGCCCTACGGTGCGCATGGCTATGCCGCATTCTAC
TGTACTTCGTTGTTCGATAGACACTATCGCCCCGACATGACGTTAGACGAAGGCATTGAC
TTGTTGAAGAAGAGCTTGAAGGAGTTGGAAACGAGAATGCCCATCGATTTCAAGGGCGTA
TATGTGAAGATCGTTGATAAGGACGGTGCGAGGCCATTCGAGATATAA
>unitig186_169_partial-mRNA-1 transcript offset:0 AED:0.01 eAED:0.01 QI:0|-1|0|1|-1|1|1|0|1103
ATGTCTGATCAGGCAGAACAGCTCAGAAATATATCCAGTCTTGTGGAGCAGCACCTAAAA
TTCAAAGATGAAGATCTCACATTGTCACGGTTCATGTTAAATCTATTCGATGAGTCTAAG
CGAAAGCCCGCTGGTCAAAGCTCATCACTATACTCCTCATTTAAAAATATCGTCAATTCC
AATGGTGGCGATGAGTTCCCCGAAGACTTCACACAATCTGTGTTTGAGGAGCTTAATAGA
CTGCTCAAGCTGGCAATTTCTTCGCACAAGACAAGGGAAGAATTGCCGTGTATGCCTCAC
AATTCCGCTGTTAAGCATGCCGATGGGCCTAAACAGTTTATTGCTCAAAAAAGTTCGAAC
CATGCCGCGGTCTCGAACAACTCCACGCGATATGAGGGCCGAGCCAGCAGAAATGCAGAA
CTATCTGATGGGAAACAGGCTGCTTGGGAAGGTGGACTGCGTGACCAAGGCCCTGGAACG
CGACACGATGCAAAAATCGAGGTAAAGGAAGGGCAGATATATAGAGGCTTTGTCAGTAAT
ATGACCCCCTATGGAGCGTTTGTCCGCCTCAATAGCCCCACCTCATTCATCTCGGGTTTA
TGTCATGTATCCAAGATGCTGTTCAGTGGGAGAACACGCGTCAGACATCCACAAGACGTG
GTGTCGCTAAATCAGGAAATATTCGTGCGAGTTGATGGAATTTCCAGGGACAACAGAAAC
AGCCGCCGAGATAAAATCTCTTTGTCAATGGTAGGTGTTGATCAACTAACTGGCGTGGAC
AAGCTGGAAGAGCTAGACATGGCTCACACCCAGGAATATCAGCAAGAAAAGCGAGGTCGT
AACCTTCTGAAGTCGGACCTTCAACCTAAAAGACGACGCCTTACATCTCCCGAGCGATGG
GAAATTCGCCAACTTATAGCATCGGGCGCTGCTACCGCGTCAGATTATCCTGAATTGAAC
GCGTATCATAAAGAGGATATGGACGAAGCAGATCTTGAAGCAGACGAAGCTGTGGACGTC
GAGCTCAATACAGATGAGCCTGCGTTCTTGAAGGGACAAATGGGAGGGAATGTGTTCTTC
AACCCTATGTCTATTCTTAAGAATCCTGAGGGATCTCTCAGCAGAAGTGCCATGAGTGGG
TCCAAGCTAGTGCAAGAGATGCGAGAGGAAAAGTCTGCAAGACAGCGGCAATTGCGTAAA
GACGCGGTTTCTGCTCGAAGCTCGAATGACCCTGTTAAGGCCATGAGTGAGCGAGACATG
GAGCTGAAGGAGAAAACTGAAGAAGTGATCAATCAGTGGCGTCAGAAGCAACGCTCACAA
AAAGCCAAACTTGATGGAACAAATGCCCTGATGAGCATAGACGAGCAGCGAAGATCTCTT
CCCGTTTATGCAATGAGGACAGAGTTGCTCCAGGCGATCCGGGACAACCAATTTCTAGTT
ATAGTGGGTGAAACTGGTTCTGGTAAAACCACTCAAATTGTTCAATATTTTTATGAAGAG
GCTATCAATAAGGTAGGCAATGAGTTCAGAATGATAGGGTGCACTCAGCCCAGGAGAGTT
GCTGCTGTTTCTGTGGCTAGCCGAGTTGCTGCCGAGGTTGGGTGCAAAGTCGGCGAGGAA
GTGGGCTACACGATTCGTTTTGAGGATAAGACCTCCTCGAGAACAAAGATAAAGTATATG
ACTGATGGTATCCTCCAGAGAGAGGCCTTGATTGACCCAACAATGCTGAAGTACTCTCTT
ATTATGTTGGATGAGGCCCACGAGCGAACAATCGCCACAGATGTACTTTTTGCATTGTTG
AAAACCGCCTGTCTGCAAAATCCGGAGTTGAAAGTGGTGGTTACGTCAGCTACGCTCGAT
TCTGATAAATTCTCTCGCTACTTCAATAATTGCCCGGTATTGACAATTCCGGGACGAACT
TACCCAGTCGAAGTGCTTTTCTCGCGAGAGCCCGAACAAGATTACTTAGCAGCTGCGTTG
GACTGCGTCATGCAAATCCATGTTGGCGAAGCTGAGGGTGATATACTTGTGTTCTTGACA
GGGCAGGAAGAAATTGAGACAAGCGTTGAAATTCTTAATGCTCGAGTGAGGACATTAGGG
GCTGCTGTTCTGGAACTCATCGTTGTACCCGTCTTTGCTGCCATGCCTTCTGAGATGCAA
TCCAGAATATTCGAGCCCGCACCAGAGGGTGCGAGGAAAGTAGTCCTAGCCACGAATATC
GCCGAAACATCCATTACCATAGATGGTATCAAGTATGTTGTGGATCCTGGCTTTGTCAAA
GTAAACGCCTATGATCCAAAGCTCGGAATGGATCTGTTGATTGTTTCTCCGATATCTCGT
GCGCAGGCAAATCAACGAAGTGGTAGAGCTGGACGTACCGGGCCGGGAAAATGCTTCAGA
CTTTACACAGAAAAAGCCTTCGAACTTGAGATGCTTCCCAACTCCATTCCCGAAATACAA
AGAAGGAACCTAGCGTCGACCATTCTCATGCTCAAGGCCATGGGCATCAATGACTTGCTC
AACTTCCAGTTCATGGATCCTCCGCCGGCTCAAACAATGGTGAATGCTCTACACGAGCTC
TTCACTTTGGACGCGCTTGATGATAACGGCCTTCTTACGCTGTTGGGAAGGCAAATGGCG
GATTTTCCAATGGAGCCAGCCTTGGCCAAGACGCTTTTGGCCTCTGTCGATCACTTATGT
GCTTTGGAAGTCTTGACTATTGTCGCCATGCTATCGGTTCAGACTGTATTTTATCGCCCC
AAAGAGAAGCAAGCCGCTGCGGACCAGCGAAAGCAAAGATTCCATAGTATTCATGGAGAT
CACTTGACATTTCTTAATGTGTACAAGGCATGGGAGCTCAGCGGTAGATCAAGCCGCTGG
TGTAAGGAAAATTATATCCATGAAAGGAGCATGAGGCGGGCTCAGGATGTGAAGAGACAA
CTTGAAACAATCATGCACAAATACAGGCTCTCGGTCAACAGCAGCGACGACAATTCGACA
ATCCGAAAGGCCTTTTGCTCTGGGTTCTTCAGAAACCTGGCAAAACGAGACCCTCATGAT
GGACTCTATAATACACTTTTGGATCAAACACCGGTACATTTGCATCCATCACTGTCAATC
TACGGTAAAAGTGTGGAGTACGTTATTTATCACACGCTCCTACTCACGACCAAAGAGTAT
ATGCATTGCGCGACAGCAATTGACCCTAGGTGGCTAACTGAGCTTGCTCCCAAGTTTTTT
AAGAAAAGTGATCCAAACGTCTTATCCGAGAAAAAGCGTAAGGAGAAAATTGTGCCACTT
TTTGATCGA
>unitig186_125-mRNA-1 transcript offset:0 AED:0.03 eAED:0.03 QI:0|-1|0|1|-1|1|1|0|262
ATGAGACAAAAACGTGCCAAATCTTATAAGAAACAAATCAATCTATATTTGCATGCTTTC
AAATTCAGAGAGCCCTTTCAAACCATCATTGATGATGAGCTAATTCTCAATTGCGTCAAG
GCCTCGTTCAATTTGGTAAAAGGTCTCGATAGAACGATACAGGCAGACACTAAGCCTATG
ATAACACAGTGTTGCATGCAAGCGTTGTATGAGACTAAAGACCAAATCGCGATAGACTTG
GCTAAGTCATTCGAAAGGAGAAGGTGCAATCATTCTATCAAGGAGCCTAAACCCCCAGCA
GATTGCATAAGGTCGATCGTGGATGTCGATGGCAAGAATAAGCATAGATACATTGTGGCG
AGTCAGTCTACAAGCTTGAGAAGAAAGCTCCGCGGAGTACCTGGAGTACCCCTTATTTTC
ATGAACAGATCTGTCATGGTTATGGAGCCGGCTTCAGAGGCTACGAAACGTGCGGCCGAG
TTATGTGAGCAGGCAAAATTGAAGGCCGGCTTGAATGACTCCAAGGTTGGTTACGTAGAG
AAAGAAAAAGCAAAAAAAACCAACGAAGACAGACCAACAAGAAAGAGAAAGGGCCCGAGT
GAGCCGAATCCCTTGAGCGTGAAGAAAAAGAAGAGTGACAGCAGACATGATGGAAGTGAG
GATCAGCCAAAGAGGAAGAGAGCCAGGCGACACAAAAGATCTGGGGAAGAGAAATATGGC
ACTGCTCAGCCGGAGGTAAATCAGGGTGCCTCAAATCCCACAGATATAGATACATCCAAC
AATTCGTAG
>unitig186_127-mRNA-1 transcript offset:0 AED:0.00 eAED:0.00 QI:0|-1|0|1|-1|1|1|0|316
ATGAGCGATATCGACGTAGACTCCGCCAGCATCGAACAGTTGAGAGACGTGTTATGCAAC
AAATCGGGGGACGTTGCCCTAGCCAACAGATTCAGGGCCTTGTTCAACTTGAAATGTCTT
GGAGCCGACTCCGAGGACGAGGAAACCGTGCACAAAGCGATCGATTTCATTGCTGAGTGT
TTTGCCGACAGCTCCGAGTTGTTGAAACACGAGGTCGCGTACGTTTTGGGTCAGATCCAC
AACGTGTATGCCAACAAGTACTTGAAAGATGTGTTGGCAGACAAAAATCAGCAGGTGATG
GTGAGGCACGAGGCTGCAGAGGCCATGGGTGCCATCGGTGACTCCGAGTGCCTAGAGATG
TTGGAGGACTACTTTAACAACGACCCTTCACTTGAAATTAGACAGACTTGTGAATTGGCT
ATTGAGAGAATCAAGTGGGAGAAGTCCGAGGCTGCCAAGTCCGAAACTTTGGAGAAATCG
GCGTTCACTTCAATCGACCCTGCTCCTCCAATGGCCACCGACAAGGAGTCAAAGGTTGAA
AAGTTGCAAACCATCTTGAATGACCAGAATGTGCCCTTATTCGAAAGATACAGAGCTATG
TTCAGACTAAGAGACTTGGCCACGGACGAGGCCTGTCTTGCATTAGCCAGCGGCTTCGAC
GACCCTTCGGCGTTGTTCAAGCACGAGATCGCATACGTCTTTGGCCAGCTATGCAACCCT
GTAACCGTTCCATCTTTGATTAAGATCTTGAAAGATGAGAGAGAGGCAGGCATGGTCAGA
CACGAAGCTGCCGAGGCATTGGGCTCGATCGCCACGGACGAGTGTTTGCCCGTCTTGAAA
TCATTTTTGAATGATGATGAGCAGGTTGTGAGGGACAGTGCGATCGTTGCCTTGGACATG
TATGAGTATGAGAACTCTAACGAGTTGGAGTATGCCACGGTGAAGGCATAA
>unitig186_132-mRNA-1 transcript offset:0 AED:0.20 eAED:0.28 QI:0|0|0|0.5|1|1|2|0|243
ATGCACCCACCATCCGTCGACGCAATTCTCTTTCTTGCGTCTTTAGAGGCAGTCACCAAC
GGCTCTCATATTGAAATTTCTTACACGGGTACCACCGTCATCTACAGGCCTGGAATAATT
ATCGGTGGACAATTGACACACACTTGTTCTGGCAACAAGCCCATTGGATACTTCTTGGAG
CCGCTACTTTACCTCGCACCCTTTTCGAAAAATAAGTTCTCCATAATTCTCAAAGGATTG
ACCTCTTCTGATACATCGAAAGACGCGGGTATTGAAGCCATCAAGTGGGGTCTTATCCCA
GTGATGGAGAAATTTGGCGTGCGAGAAGTCGAGTTGCACATCTTAAAGAGAGGATGTCCA
CCTTTGGGCGGCGGAGAAGTGCACTTCATTTGCAACTCCCTCATTGCTCAGCCACTCACC
ATTCATGCTCTCGACACCCCCAAGATGTCTGCCATCAGAGGTGTTGCTTTCTGTGCCAGG
GTGTCTCCCTCGATGGTGAACAGGATAATCGATAGTGCCAGAGCTGTCTTCAAGCCCACG
GGCATTGAGGTCAACATCACTGCTGACGTTTGGCGTGGAGAGAATTCCGGCAAGTCGCCT
GGATTTGGCGTAACTTTAGTGGCAGAGTCTAAAAAGGGCTGGAGAATCTTCGCAGAGGGA
ATGGTGCTGCGGGATCCCTACCTGAAGACTTGGGAGAGACTGTCGCTTACCAGCTTCTCG
ATGAGCTCGTGA
>unitig186_136-mRNA-1 transcript offset:0 AED:0.00 eAED:0.00 QI:0|-1|0|1|-1|1|1|0|318
ATGCTTCCACAAAAGAAGAACCAATCATTCATTTCCACGCCTGTATCACGTGTGGGGTCT
TCTACTCGATTGAATCAGCTCACCGGTGCCACGGGCTCACGCCCTTCATCGAGACCAGCG
ACTCCCGGTGCATATGTCACCAGTTCACTCAACCCGGCAAGAAACATTCCGGTGACATCG
CATAATATCAGGCTGAAACTCACAACTCCAGAAGAGGTTGCCCGATTTGAGAAAGTATCC
ATCGTGGAGAAACTTCGAGAGTTCGAGGCTGTCTTAAGCGAGCTCTCTCAGTCCATTTCA
TCATTCAAGGAGAAAGACCTAGTGGCAGAAGTGAAGCGTCTAATAGACATCGACGGCGAG
GTATCTCAGGAACTCCGACTTTTACATCAGCATCATAAATTGGGCGCAGAATCGCATGCC
CTCACGAAAGTTAGTGCCGAGCTTGACTCACATTTGAAAACAGTATTGAAAGAGCTACTA
TCGTGCCGAGCGAAACTCAGAAGGCTCCCGAAATTGCCCGCGTGCCGTGACGAAGCAGAG
GGTCTTCATAGCGTAGATGTTCGAACTGTGCTTGATTACGCCATGAAGCTTGCAAAGTTT
TCTAGAGCACCGGCCACGGTTCTGTCTCTGTTCATACACCCCAATAACTACGTCTGGCCC
GCGGAGGATGCCTTGCGGCGAGGCATGCTAGCTACAGCCTCCATTAGACCAGACGAACTT
ATACAGGCCGAAATAGGAACCCAACAGGACGATCGCATATCTCTGCCTGTTCCCTCAGAT
GCAGACGTGGAAATGGAGGACGTGGAAGGTTTAACTGTCAACGGGGATGCGCCAAAAACC
AGCGCGGCACCGAAAAATGGAGCAGTACCTATTTCGAAAGAAGCCTCCAACAAAGCAGCA
GCTACTCTTGACTTGGATCTTTTTGATCCTGAAGACGATGATGAGGATTCGGATTAA
>unitig186_138-mRNA-1 transcript offset:0 AED:0.29 eAED:0.29 QI:0|0|0|1|1|1|2|0|399
ATGGGCGGCGCAGCGTTCGGCAACCTGAACATGCAAGGCTACGGGTCACACAACAGTCAG
CGCCACGCTCCAAATGCGGGCTTCAACAATACGAATTATGGGCGGCAGTCGTATGGCGCG
AACGCAAATCACCAGAACGGGAACGGCTCAAGTTTTCAGAATGCGCCTAGCAGATTTCCG
CAAAAGCGATCGACCGATGGATACCACCAAGCCTATCTGCAAACACAAGCTGTGAACCAG
CTTTGGATGGGTGACTTAGATCCTATGTGGACAGAAAACGATATCATGGGCATATGGAGA
GAGGTTGGCGAGGCGCCTGTAAACGTGAAGATTATGCGCGACAAGCAAGGTAAACCGCAA
TACAGTTTCGTGACATTTGCCAGCCCAGAAGCCGTTGCAGCCTCTCTCGAGAAAAATCGC
TCTCAAATTCCTGGCTCGTCAAGACATTTCAAATTGAACTGGGCGTCTGGTGGCTCTCAG
GCAGATACAAGGCCCCCTGTCAATCGAATGAGGAATAGCCCCGATATTGGGCGAGGGCAC
TCCGATTATTCTCTATTTGTTGGGGACTTGGGCATGGAAGTGACCGAACCCGAGCTTTTT
GCGAAGTTTAATCAAAGCTTCCCAGGGGAAGTGAAGCAAGCGAAGATCATGATTGATCCG
AGTAGTGGGGCTTCCAAAGGATTTGGTTTCATTCGGTTTCTTTCTGTAGAAGCTCAACAG
AGAGCTTTGCAGTCCATGAATGCGGTGAAAGGCATTATATCTTCAATCACGCGCGATGAG
CTTATTGCACACTTCTTACCATTTGGACATTTGATCTACTGCAAAGTTGACTATACTTGT
CAAATAGCGCATGTGAAATACCTCCTTCGAGCTTCTGCGGAAAAAGCCCTTTTATTCTTG
CATGGTTTCGTGGTGAATGGAGCTCGCTTGATTCTTCGGTGGGGCCGCGAAAAGGCTAAT
ACAGAAGGAATTACCAAGTTTTCCCCCACATCAAAAGGTGGACCGTATACACCTGCTGAC
AGGCCCCCTAAAATTTACAGGACGTTGCCCTCGAATATAGTCTTCGAGAATCTTGATTGG
GAGGAAGTCAAGGCTCTTCATTTCTCCGCCGACCCCAGTTTCAAAACAGTGAACGATTTG
AATGAGGCAGACATGCGACAAACACAACTCCGGAGCGATTATTTGAATAATGCGTTTTGA
>unitig186_144-mRNA-1 transcript offset:0 AED:0.42 eAED:0.42 QI:0|-1|0|1|-1|1|1|0|588
ATGATATATATCACATACGAAAAATACATCACATCTCGGCCCAATAAGTACAACAACCTC
GAGGCACCAAGAAAATTGGAGTATGCAATTCCAAATGAAGCGAAGCCACACTGGAAGGGC
AAACGACTCTATCCCCCTAGTCTTGGTATCAGAATTGCTGGAGAAGCCGATAAAATCCAG
AGCTACTGTCCAGCCACGGGCCAATACTTGGGCGCGTTTTCATGCATTTCTAGATCGGAG
ATGGATGCTCAAATTAGCGCCGCTGCGGCCGCTCAAAAAGAATGGTCTCAGTCGTCGTTT
GCGAAGCGCAAGCAATTGTTGCGGACGCTAAACCAATTCATCATGGATAACCAGGAGAAC
ATTGCACGTGTGGCTTGCAGAGATAGCGGCAAAACAAAGTTGGACGCGTCCATGGGTGAA
ATCATGGTCACTCTCGAGAAAATAAGCTGGATCCTCGCTCATGGCGAAAAGGCTTTGCGG
CCCTCAGCACGTCCTGGGCCGTCTTCATTGCTCATGGGACTAATGAAGAATGCCGAGGTT
CGCTACGAGCCGCTAGGCGTTGTCTCGGCTATAGTCTCGTGGAACTACCCGCTTCATAAC
CTTATTGGTCCGGTGGTAGCTGCTTTGTTCAGTGGAAATGCAATTGTAGTGAAATGCTCC
GAGCAAGTGGTGTGGTCATCGTCTTGGTTTGTGGGTATGATCCGTGCCGCGCTTCAGCTG
CTTGACCTTAGCGAGGACTTGATTCAATTATGCTACTGCTTTCCAGAAGATGCCGAATAC
TTTACATCTCATCCGGGATTGAAACATATAACCTTCATTGGCTCGAAGCCGGTCGCGCAT
AAAGTTTTGCAGAGCGCGTCGAAAGAGTTGACTCCATGTGTCATCGAGTTGGGCGGCAAG
GACTCTGTTCTTGTAATGGATGACATTGTGGACGTGAAGGCTCTTTCCTCAGTGATCATG
AGAGGCACATTTCAGAGCGCAGGTCAGAATTGCATAGGCATTGAAAGGGTAATTTGTTTG
CCTCGCGTTTACGACGAGTTGGTATCCATTTTAAACGAGCGAGTAGGAATGCTTCGATTG
GGATCGGATATTGACCAGTTGGATGAGATTGACATGGGCGCAATGATCTCAGACAACAGG
TTCGACCAGATTGAGGAGCTTGTTCGCGACGCCGTGAGTAAGGGCGCCCGCTTGTTGCAT
GGTGGCAAAAGATTTCACCACCCAAACTATCCACAAGGTCATTACTTCGCGCCAACGCTC
TTAGTTGACGTTGACATATCCATGAGAATCTCCCAAGAAGAAGTGTTTGGACCTGTGTTG
ACAATGATGAAAGCTGAAACCGTCGAGGAGGCAATTTCGATATCGAACAGTACCGAGTAT
GGGTTAGGAAATTCTGTTTTCGGCAAAGATTTCAAGAAATGCGATGCAGTAGCCAGGGAA
TTGGAGAGCGGAAACGTTGCCATAAATGATTTTGCCACGTTCTATGTCTGTCAATTACCG
TTTGGCGGCATTAAAAAGTCCGGCTTCGGTAAGTTTGGCGGAGAGGAAGGTTTGACTGGT
CTTTGTAACGCCAAGGCTGTTGTTATGGATAAACCGATTCTTCGAGCTTTTGGTATCAAA
ACAGCAATCCCCCCACCAATCGATTACCCGATCGCTGATGATAAAAAGGCGTGGGGATTC
GTCAGCAGTCTTAACACAGCGAGCTATGATACCAGATTTTGGAGAGTGGTGAACGCGATA
AAGAAGTTGGCAAAAGGAGGTGCATAA
>unitig186_145-mRNA-1 transcript offset:0 AED:0.42 eAED:0.42 QI:0|0|0|1|0.33|0.25|4|0|579
ATGAGCTCACGAGCCCTTAGACGTCTCGAGAGACAAAAAGCCATAGAATCTCCTGAAGTA
GCCAGTTCTGAGGAGGGTCAGCCCGTTCAGCAATCGAGGGTGAACGCTTTTGCTCTACTC
AATGAAGTTTGTTCCGATGAGGAGAGCCTCGATAATGAGGACCTCGATAAGTTCCTAGAA
GAGGTTAAAAAAAGAGATCAAGTTAAGGCGCCCCAGCCAGGACAGACACCTGAGTCGGAA
GAAGGCGAGAATTACGAAACAAACTTGTTTGGAAAGCTTTCAGTAGATACGATTGAGGAT
GCTAACAGCACTACTTCATTAGCAGCGTCACCCGAGGTCTTAGCCCAGTTCAAAAGCTTG
GCCAGAATCACTCGTGGCTGGGGCGGAAAAGATCACAAGGGGGTACCAGGAACCAGTCGT
AAATTGCTTTTGACTCGGATAAGAGATGACTGGCTTCCCACGACTCAAAAGCCTTTGTAT
ATGGACGACTTGAACAAAAGCGAGGTTGTGAAGTCTAAGGTATACAAAGAGGAAAATGAC
GACGATAGGACGGTTAAAATAATTGAACTGAAAGTCCGCAATGAGGACAAACTCGGCATC
AAGTATTTCAAGTTTAAAAAGTTGGACACAATTCGCGACCGCGTTGCCAACTCACGTTTT
TTTGCGTCGGTGGTGATGACTCCAGACCCAGATTCTTTAATGCAGCTCCTTCAGCAAAGC
CCTTATCACGTGGAGACTCTTTACAACAATGCGTTGATCGAGAAAAGTTTGTTTGTTTTT
GACAGGTCCTTGAACAAGCACTTCCATGAAAACTTACTTAATGGCAAGACGGAGCTTATC
AGGCTTCCTTATGAGGTTTTTGCAAATCGTCAGTTTTATCTCACGTTGTTCCGTGTGATT
TCCGGATTGGGAGAAAGGTCCACATTTTACACTGCTCTTAATTATTGCAAGTTCTTGCTA
GCCTTGTCGCCCGCTGAAGACCCGCTTGGAGTGAGATACTTCTTGGACCATTATGCTATT
TTGTCCGAAAATTTCCAGTACCTTGTCGAATTTGTCGAGTCCAATCTCACACAAGCTTAC
ACTCAATGGTATACACCAGGCCTAGCATTTTCCAACGTCTTGGCGTTGTTGCATTTGAAA
AGAGTAGACGATGCAAAGACTGCGCTAGCGAATGCCTTCTCTGCTCATCCGCTTTGCGCT
TTTGAGTTGCTCAAGGGCATCGGTTTGAGTGAACATTTGCCCCCACAGCCAAGTAAAAAA
CATAAAAACAGCTTTGTTGAATTAGCAAACGAGACTTACTTGGTACGAGCATCAATTCTT
TGGAAGGAGCAGAGCCACAGAAAGTTTCTACACGATGAGCTCATGTCTCTCTTTGCGACT
AAGGAGACACAAGAAAGCAAATCATGGTTGAGTGGCTGGTTTGGGGGCGACAAGCACGAC
GATAACAGCGATATTCCGGTGAACTTGATTCGCTTCGTGGTCTTGTCAGGCGAGAATAAA
GTGCTTGCCAAAATTCCCGAAAAAGTCTTTGAAAGAGACGACATGCTCGAGTATGATGTT
ATCCCACCAAAAGACGAAAACATCTACCCTGAGGGCGAGGTAAAAGCTACGGATTCAATG
TTTGACTACCTTGACCACAACATAATAGGTGCTATTGTGCAGAACAGAACTGCAGCTCAA
TTTGAGGACTTTTTGGGCATGGAAGAGCCTTTGCAAGAGGTTGAACAAGATCAAGATTAG
>unitig186_147-mRNA-1 transcript offset:0 AED:0.09 eAED:0.10 QI:0|0|0|1|1|1|2|0|844
ATGTTTGCCGTGAAGTACCTCAATTACGATTCTGTTTCCTATTATGAGAGTAACAACTTG
TTGGTACGAGTCAACGGTACTGACGAGAGCTTGCCCGCATTCTTGCTAAGCTCTCACTTT
GACTCAGTCCCCTCTTCCTTTGGTGTCACCGACGATGGCATGGGTGTCGCGGCAATGATG
GGTCTTTTGAGGTATCTTACATCAGGAGACGTCCCGCGGCCAAAACGTACCATTATTTTC
AATTTCAACAACAACGAAGAGTTCGGGCTCTATGCATCCATGGTTTTCCCAAATCCGCTA
CTTTTGAACCTAGAGGGCACGGGCGCGGGTGGCAAGGCCATTCTTTTTCGGGGGACTGAT
TTCGGTATCGTCAAGCATTTTGCATCTGTCAGATTCCCCTTTGCAACCTCTCTTTTCCAA
CAAGGTTTCAACAATAGACTTATCCACAGCGAAACCGACTACATTGTGTATAAGGAAAAA
GGGGGTATTAGAGGCTTAGATTTGGCCTTCTACAAGCCTAGGGATTTATACCACACGGCT
GGTGACAACATCAAGAATGTAAACATCAAATCCTTATGGCACATGTTATCTTCAGCTTTG
GATTTCACGGTTCACATTTCTGAGGACACAATAGACTTGGATGACGCGACTCAAGCCGTC
AAGCTGACGGATTTCGCAGCCTACACCACCTTCATGAACAAATTTTTCGCAGCCCCTATA
TCCGGCATTGTGGTGGCGAACATTGTTTTACTTGTCGTTATTCCTGCATTCTCCCTTTTG
TTGCTCATTGTCATTTACAACGGACATAAAGCTTGGGATGTCAATTTCGTCAACGTGATC
AAATTTCCTTTGTCTTTTGTTTTATCAGTGATTATCTTGAGTTTTTGCTTTGACGTTTTT
GTCATTCCCAACAATGTTTTTTTGGCAAACAACTCCATCAATACTTTGGTGGCGACATTG
TTCTCTGCCTTTTTACTATTGAACTACGCATTTTTGAACGGTATGAATGTACTTCTAAGG
GGTTTCAAGGGGCACCAACATGACGAAAAGCTCATTGTGATTCTCGAGTCGAGCTTTCTT
TGCTGGGTTGCCTTACTTTGGTCCACAGTCAAGCTTTCCAAGAACAGAATTGGTGATGAC
CATACGGGTGAATTATTTCTTACTATTCTCTTCCTTCTTCACTCGTTTGCAGCCACGCTT
GGACTAGTGGGCTGGACTTTCAAGAGATCATCGAAGAAGACTCTCATCAAATCTCGAGAG
GACCGCCAACCCCTTTTGCACAGTGACGCTCAGCATCAATACGGTCTGGGTGATGGTGGT
TCGTACGCCGAGTCTTCCTCTCTTTCTTTCAATTCGGACTTCGAAAGTGTCTGCGACGGG
CATTCAAAAAAGTCTTTCTCGTACGATTGGCTTGTTCAGTTCATAATAATCACGCCCGTC
TCTTCATATTTTATCTATAATAGCGGGTTTTTGATTATGGATGGCCTCAATAAATCAATT
CAGGAGTCGCTTGCCGCTCAAAACATGATCTACGACTTCTTGAAGACCTTTGCCGTTGTT
TGGTCCGTTCCGTTCCTACCTTTCATTTTCAAAATTAACAAAGTCTTGGTGTTGGTTTTG
GTCGTGGTGCTCATCCAAGGAATTGTCACCATCGGCGTGAAAATGCCGTTTGATCCATTG
AATCCATTGAAATTGAGGTTCCTTCAGACCATCGACCTCAATACAAAGCCTCCCACGAAT
CAGATTACAGTGAGTGGTCGCCTGGCTCCCTTTATTGAATCTTTACTAAAGGACATGCCG
TCCATAAAGAGCGAAAAAAAGAATATTAGTACTGTCGCAGCTGGGGACGGGATGCTGACA
TATTCTTGGAATTCCTCTTTGGACCCCTGGTTGGTTCCCGAATTGGAAAATCCGGACCAA
ATTCTCAAGATCGACGTCATAAAGAACTCCTCTTCCACGTCCGATGCGCCCTTTGGTATG
CTCACAGGCGAAATAAAGATTATCGTGCCGAAGAATAGAAACTGCAAAGTTGATTTCAAG
GCTTCTGAGTCATTGGTCAAAATCATGGATCAAAAAGACTCACAATCGTCTCATTCGCCA
GTTAAAAGTGTCACGATTTATACAGATAAGACACCACGGAACGAGTCCATGTTTAGCATG
GCGAGTACCGCTGAGACCGTTTCAAAGGACGCAAGCGGAAACTACGTCTTCAAAGATTTC
GAGGGGATCAATCAGCTACAGTTGAACAAACTTGATTGGGAAAAACCGTATCATTTGGGA
TTTCAATGGGTCCCTGAGGTTGCGGAAAGCACTGTAAACACCGAAATACGGAAAATTGAG
GTGAAGAAATTGGGCGTAATGGTCGAGTGCTATTGGAGTGATCTCGAATATCTTTCACCT
GCCTCGGATCTGAGGACGGAAGCCAAATTCTCCATACCGGCTTATGATGAGCTCTTACAC
AACAGTCCCAACTACGTGAGTTGGGCCAACAAAGATCGGGGTCTTGTGTCGGTGAAAAAA
TATGTGGAGTTGTAA
>unitig186_150-mRNA-1 transcript offset:0 AED:0.32 eAED:0.32 QI:0|-1|0|1|-1|1|1|0|604
ATGACAATTACCCTCATTTGGACCCTTCTTAAGCAATCCCCTTTCCCAAATCAAAGGAAC
GTGGTCAGTAAGGTTCTAATTTGCTGTCCCGTGAGTCTCATTGATAATTGGCGAAAGGAA
TTTGGGAAATGGCTCGACATAAATCGCATTGGCATATTGGCTTTGAACAATAAGAATCAG
TCAGTGGCTAAAGATAAGCAGGACATTCTTAACTTTGGTAAAACGAAGGTATATCAAGTC
CTCATCATGAACTATGAAAAAGTCTTGGCCTGTTCAAATGAGTTGTCTACTGTGAATATT
GATCTTTTGGTCTGTGATGAGGGTCATAGGCTCAAGAGTGCGGCTAATAAAGTCCTCAAA
TACCTAAATGGTATGCCGACAAAAAAACGGCTTATTCTCACAGGTACACCCATTCAGAAT
GATCTTGGCGAATTTTATAATATTTCAAACTTCATCAATCCCGGGCTTTTTGGTACAATG
TCAGACTTTCAGAAGGATTTCATCAGGCCGATTTTGCGGGCCAGAGATGTGAACTGTTAC
GATGCCCTGGTAGCACAGCACGGCAAAGAAAAGCTGACCTTATTGATAGAATTGACAAAG
ACGTTTACAATTCGCAGAACAAAATCTGTGATCGAAAATTATTTGACGGCAAAAACTGAC
GTTCTCCTATTCTGCTCTCCTACAAAACTTCAGAAAACCCTATTTCAGTTCGTGATTGAT
TCGGTGGGCTTTAATTCTCTATCCCACTCCGGGACTCGAGAAGTATTGCCCACGATTAAT
CTATTGCGCAAAATTTGCAATTCACCCTCACTTTTATCAGATGATTCCTTCTATAGGAGC
TTGGTGGACAAGTGTGAAAGTTGTCCCTCAGAGCTTCTGCCCTCTTCCTTGTCGAGCAGA
ACCACGGGAAGCAAAATCAACATTGCCATACCCTTGTTGCTACACTTCAGAGCCCTAGGC
GAGAATGTGGTCATTGTTTCCAACTTCACTCTGACTCTCGATTTATTGGAAAAATCGCTC
TCGAAATTGAATTTCCGATATGCTCGATTGGATGGCTCAACCCCCCTGGCTACCAGAGAT
TCGCTTGTGACATCATTTAATAAGTCAAAAAAGTATGAGGTTTTTCTACTATCCGCTAAA
GCGGGCGGAATCGGACTCAATTTGGTCGGAGCCTCGAGGTTACTCTTGTTTGATAACGAC
TGGAACCCACTGGTTGATCTTCAAGCAATGGCTAGAATACATAGAGACGGTCAGCGAAGG
CCGGTGTTCATCTACCGGCTTTTCACTACCGGCTCGATTGATGAAAAGATTTTTCAACGA
CAACTCATGAAGAATAGCCTCAGTGATATGTTTCTAGATGATAATCCCGAGTCAACTCTG
GATATCTTTGATTTCGATGACTTACGCGATTTATTCACCGTTGGTGAATCTAATTGTAAC
ACGCATGATCTTATCGATTGCAGCTGCTCAGGAAAGGGGGACGAAACTGACCAGCTGCCG
GCGGTCGCGAATCCTGATGAATCTTGCATTCCAGATGAAAAGTCACAAGGCCTGTCTCAG
GAGATTCTGTCCCATGCCCACCGAACGTCTTCTGGTTGGATGAGCGCGTTAGAGTATAAG
GAGGTGGAAGGCTCAGACTCTGTCAAAAGGAAGGCTATAAGATCGGCCCTTTCTCACTAC
AGACATTTTGATCCAAAACACTACGATGAAGAGTTTGATACAGGTGATGATGTCCTCAAC
AAATTAATTCCGAGAGCTCAAGAGGATCTTACCTACATCTTAACGCATCAAACCAAAGGG
GCAATATGTGACTGA
>unitig186_151-mRNA-1 transcript offset:0 AED:0.40 eAED:0.64 QI:0|-1|0|1|-1|1|1|0|317
ATGTACAAACGCCCCAATGCCCCTTTTAGGCCTCCAAGGCCATTATCAGCTGCTAAAGAA
GTTTCCAAATTAGATGCTGCTGGAAGTGAAGACCCTTTGTTTGTTACCGATACCACATCA
TGCCACCCAGAGGTGCCTTGCGATCTGCTACAGGCTGAGACAAGCAAAACTACTGAAACA
ACAAGGCCCCATATCGCTCCTTTCAAACGCGCCAAGCCTAATCCTGCGCTTGTGAGAAGA
AAGGCTGCATCAACAAGAGTTCCCGATGCCCAAGACTCGCCCACAAAGACGCCAAATATG
ACACCATCTCTAAGGCAGACGTCTTTGACGGATTCGCAGGAGAATCTGCTTCTCCGAGAC
AAAAGGTATTTTTCGATTCAGTGGCGCAAGCGTTCTAACAAGAAGAACAAGTCGTGGGAG
GGAGACGGATTTATTGTTGCGACGGATGTGGGCCTCTCCCTTCGCGTTCAGCTGGCTGAT
GGCTCTTACAAATTGATGGGGCGTACAAAGAACACTGCTTTGGACGGGGTGATTTCAATC
GGCATGTACGAAGTAGAAATTGACTGCGAGACTACAAGGGAGGAACTCTTTGGTGCCGCT
GATTCGGCCTCTGCGGAATCTCCTATCCCTTCAACGGCTCAGAATCGCGACCTCCCACCC
TCAAGCAATGCATTCAAGCATCACATTATCAAACGCGAGTCAACTTTCGATGAAACAGAC
CCTGAAATGCCATCCAATGACGCCTTTCAAATCGACCCTCCACGTCCGGCCCAAGTTGTC
GTGCGGGCAGCTGAGTCCCTCGTCCTTCCCGATATTGGGATATCAGGCTCGAAAGTCGTG
ATCGTTGACGAAAGACTCACTCGGTTTCTTCGCCAGCACCAAAAAGAAGGTGTTATTTTC
CTATATGAGTGCCTCATGGGGTTACGCAATACGGGTCATTTCGGGGATTGTTAG
>unitig186_158-mRNA-1 transcript offset:0 AED:0.17 eAED:0.18 QI:0|0|0|1|1|1|2|0|74
ATGCTTTTGATCTCTCCAGGAGACGACAACTGCAACAAGGTGGACGATGTCTTGGGAGGC
GAAGGTGCGTGGGACAATGTGGATCAAACCGCTGCTCAATGTCCGATTGACTCATGTGGA
AATGATAAGGCTTACTTTTTCCAGTTGCAAATTAGATCCGCCGATGAGCCCATGACTACT
TTTTACAAGTGCACCAAGTGTTCCCATCAATGGAGAGAGAACTAA
>unitig186_163-mRNA-1 transcript offset:0 AED:0.00 eAED:0.00 QI:0|-1|0|1|-1|1|1|0|293
ATGTTGGTCCGCGGCATTTTCAACGCTCCCGAAATCCAATTTGCCAAAGCCTGCGTAACT
CGGGCGATGTCGACAGTGTACGAAAAGGGCAAAAACTTGCCCAATATGACAAACATGGAG
TTGGTGAAAGCCATTTGGCTCCTCTCGCATTTGTTTTGTGCATGCGGCTTCTTGGTTTCA
TTGTGGAGACATACGCCAGTGTGGTATTACTTTTCCATTGGAGGTGCAATATCTACCTAT
ACCGTTTCGTTTTTCCGTCACATGCTTGTCTTGGCCCATGGAACCTTGGCGATTCGGGAA
GAAATTCCATTGGCATCACTCTTGAATGCTGAGAACACCTTGCTTTTGATTGCTGCATGG
CTTCATGTGACCTCGAACCCCAACCCATTGAAGTTGTTTTCATTCGCGATCTTCTCCTAT
ATGAACTTGATCTCCTTTGTATTGCATGAGCTCATTTCCGCAAATGCATTTACCACCGCA
CTATTTCCTGTTTTGAGTTGCATCGAGCCCGTTCTTTTAGGAATTGCTTGCTTCGCCGAC
TACTGTGTTCAATTGATGTATTACAGAGAATACATTCTTGACCAGACCCCTCTCTTGTAC
GGGCTCATCTTCTCTTACATCAGCTTCAAGAGATTGGAGAAGTCTGAGTTGGCTCGCGTC
AGTTTGTATAGTTTGTTCGACATGGTGTACGCCATCTTGCTCAGGATCAAGACACCCAAA
CTCTTGCTTCGCCTCTTCAGGTCGTATCAGCGGATCGTCTACTTCTTGGTACCTATTGAG
GCCGCGGCCGAGTCGACTGATGTTACCCGCAAAACATCCGTTAGAACAAGAGCCACATCG
ATTTTCTTTGAGCCAATTCTGATCATCAATGACTTGAACTGA
>unitig186_160-mRNA-1 transcript offset:0 AED:0.48 eAED:0.56 QI:0|0|0|1|0|0|2|0|146
ATGGACGACCATGAAATTTTTGCAGAGAAGAAAGCAGCCACACCAAGTGATACGCCAGCT
CCGAATGACAGCTCGCCAGTTTCGCTCAACTTTGAGAATAAGGGACAAAGTACATTTTCG
AGAACACCTACTATCAGTGGCATCAGGAGAGAATTACCAAAACCTATTGAAACCGATGCT
CCCGAAGTTAAGACATTTACTCCCTTTCCCGTGCCAGATATTGATGGAGAGGGAAACCTC
ACTGACCCAAATTTCATAAAGACCCATTTATCAGATGTTGCAGCGTCTTTTGACCCAAAT
GCCCGACTCACAGATGAAAGGGCATTTTTCTTGGAAGGTAGTGAGGGTTATTTCGAGCAG
CACAGCCTTCGCTTCCGGCCTTCTACAAATTCTTTAGCATCTAACGCGCCGACGCTGATT
ATGATGAGTTTATACCAATGA
>unitig186_146-mRNA-1 transcript offset:0 AED:0.49 eAED:0.50 QI:0|0|0|1|0|0|2|0|100
ATGGCCTCCCCACACAAGCTTTTTTACAAGGGTACCGACAGCGACTTTGTTGTTTTCATC
GAAGACCCTGAAGTTCTTGCCAAATACAAGGCTGGAGACACTACCCTCCCTTTGATTGAC
GTTGTTTCCATTTACAAAATCTTTGTTAACAGGCAAGGAGGTGTCGAGGGTGTCTTGGAT
GAGCATCCAAGGAGGAAATTCAAAATGAGTTTGGCAATAAGGCCAACTGCTATCAAAATC
ATCTTGGAGAAAGGTGAGGATAAGCAAGGTGCCGGCCGCTTCGCTTCGCCAAGCCTCAAT
TGA
>unitig186_153-mRNA-1 transcript offset:0 AED:0.48 eAED:0.53 QI:0|0|0|1|0|0|2|0|72
ATGATGATAAACACTCTTGATCTTTTATCCTCGTTCAAGGGAAGGCAAAGTGACGGTGGC
GCCGAGGTCCATGACCTACTTCGCTGTTTGCATTTAATTCTCACAAACTTGAACAGAAAA
TTGGGGGAAGATTTGCCCGTACATGGGCACATTCGTGCAATCGGTGAGGTGTTGGAATTG
ATGACACCTTCGTTCTATGAAGAGCATCGATTGAAATAA
>unitig30_1-mRNA-1 transcript offset:0 AED:0.45 eAED:0.45 QI:0|-1|0|1|-1|1|1|0|552
ATGGGCTTTATAGGGGTCAAAAGAAAGCCGAGTTGTAGGGGCTCAACAAGCTTCGATAGA
AAGGATGATTCAAACGTTGACTCCACATCCCTAGCGAGCTTTGCTGAAAAGCCCATCAGT
GCCAAAACTAACCCTTTTGAAGACCCTGTCGTGGAGGATTATTATCGACAACTATATGAA
AGCAGTGGGTATGAGTGTCGCGCAGCTTTCGATCCGGACTTGGAATGGACTGAGGATGAA
GAAAAAGCTTTGCGGAGAAAGCTCATGTACAGAGTGACTTTGACCAGTGCAATTTTGTTT
TTCGGGCTACAAGTGGACCGAAGTAATTTGTCACAAGCTGTATCTGACAATCTCTTGGAA
GATTTGGGACTTACCACTGATGACTACAATTTGGGGAACACCTTGTTTCTTATCTCCTTT
TTGATTGCCGAAATCCCATCACAGCTTATCTCGAAGGCAGTCGGGCCCGACTTGTTTATC
CCGTTCCAAATGGTGTGCTGGAGCACTGTGGCGATGTGTCAAGCGGCAATGAAGAACAAG
GCCGGTTTTTTGACCACAAGAATTCTCCTTGGATTGTTGGAAGGAGGCTTCATTGCAGAT
ATTGTGTTATGGATCTCTTACTTCTACACCTCCAAAGAGCTACCAATGCAAATTGCATAC
TTCTGGACATCGCATTCGGTAACTTCGATCGTGACCTCGCTTCTTGCGTTCGGGATTCTT
CGAATGCGAGGAGTTCGGGGAATGGCCGGATGGAGATGGCTTTTCATCATCGAAGGTGCT
GTTACTCTCTGCGTGGGTATCTGGAGCTTCTATGCCATGGTCCCGTCGGTTGTGGAAACG
CGAAGCAAACTTAATCCAAAGGGCTGGTTCACGGAACGGGAGGAAAAAATCGCGGTCAAC
AGAATCCTAAGGGATGATCCTTCCAAAGGTGATATGAACAATAGGCAGGCTTTATCTATC
CCCATGATATGGAGATCATTCTCTGACTATGATCTATGGCCGCTTTACATTGTGGGTTTC
ATCATCTTCATTCCCCTGCATACCGTGACCCCGTATATGACTCTTACTTTGAAACATCTT
GGGTTTTCGACATTCAACGTCAACTTGTTGACTATCCCCTACGCAGTCATCAAAGTTTTC
TTTATGTTCATTATAACGTGGGCTTCAGAGAGATTTGACGAGAGGTCTTTGATGTGTACC
GCTTTGCCCTTGTTCACACTTCCCTTCATCACCTGTTTGAGATGGTGGCCCGGAAGCATG
TATCAGCCATGGCCTACTTGGGTCATGGTTACCATGATCCTATCTGCACCGTATATTCAA
GCGATTTGCATCGGCTGGGTTTCGAGAAACTCCAATTCTATTCGGAGCAGGTCGGTTGGT
GCTGCTTTATTCAATGTATTTGGTCAGCTTGGAAGTATTGCCGCAAGTAACATTTACCGG
GCTGATGATAGACCCTTGTACAGACGAGGCAACCTTGATCTTTTTATCATCACACTTGTT
TGTGTTCCTCTTCTCGTTTTGGTTAAGGTTTACTACATGTGGCGAAATTCTCAGAGAGAC
GAGGTGTGGAACTCGATGTCACACGAAGAACAAGAAAATTATGTGAGGACAACCAAAGAT
CAGGGAAATAAAAGGCTCGATTTTCGTTTTGAGCACTGA
>unitig30_4-mRNA-1 transcript offset:0 AED:0.26 eAED:0.26 QI:0|-1|0|1|-1|1|1|0|345
ATGCAAGAAGAACATCGAGCGGCCCTCAACAAAATAGACTACAAATTCAAGAGGTACGAA
CCCTCTTGGAAGTTTGACCTGACTATTCCTTTCCACCTAGCCGTATTATTTTGGGACTGC
AAATCTAATTGTGATTATCAATGCCAACGGATCATCACGAAGGAGCGGAAGGATAGGGGA
GACGAAGTATACCAATTCTATGGAAAATGGCCGTTTTATAGGGTCTTTGGCATTCAAGAG
TTTTTTTCCGCAGTATTCTCCGTGGCCAATTTCGTGCCACACTATTTTGGGTATCAGAAA
ATCAAGAAGTTTCAAAAGACAAACCCACAGGAAAAAGCCTGCTTGAACCCAATGATGCGA
AATGTCAAACTAGTAGCGATTGTGACGATGTGTGCTTGGGTTTGCTCGACTGTCTTCCAC
ATTCGAGACTTTCTTATAACCGAGAGACTAGACTACTACTTCGCGGGCCTTACTGTTCTC
ACGGGATGCTATGCCATTGGCTTTCGTTACCTACGCCTATATCTACCTTCGAGGCGACTT
TATGCATGGTTATGGAAGTTTCTTTGTTTGGGGGCATATTGCGCACATATTCACAGATTG
ACTACTGACTGGCTGTATACCTATAATATGAGGGCCAACATATTTGTTGGTATCGTACAA
AACATTATGTGGGGACTCACGTGCTTCTCTCTATACACGAAGTTTTATGAGCACGAGACC
GGCGATGAGAAGGCTATCAACTTGACTCACTTGAACTACGTTCAGACGAAACAGGTGTTG
ATGCAATCTTTCTTTGCCAAGTCTTCAAAGCTTTTTTCGCTATATCCCCTCGTCCTATGC
GGCATTGTCATTCTGGGGATGTCTTTGGAAATCTTCGATTTCCCTCCTATTTTAAGTGAT
TTGGTTGATGCGCACTCGTTGTGGCATCTCGTGACTGTGTTCCCTGCTCTTTTTGGCTGG
TATGATTGGATGTTGTGGGATATCAATGAGAACGTGTGGGATGACTTGCGCAGCATCCAA
ACGAAAAAAGACCAGTAG
>unitig30_6-mRNA-1 transcript offset:0 AED:0.47 eAED:0.47 QI:0|-1|0|1|-1|1|1|0|363
ATGCTCAAATTCAAAGCGGTCAAATTCAAAAACAGAACTCTGGGATTCCCCGTCGTTGAG
GATTGCCTTCCCGTCGAAGTAAAAAACGGAAATTACGTTCTCCCTTCCGAAGACAACATC
TTGGTGAAAGTACACGCGGCAGCACTCAACCCCGTCGATGTGATTGTGAAAAACTCTTTC
CCTCCTTGGCTTTCGAAGGGCGACAAGGGCTTCGGAATGGACTATTCTGGTGATGTGGTT
GCAATCGGCTCGAGTGCTGCTGCTTCTTCTGGATTATCACCAGGCGACAGAATCGCTGGC
TTGTACCAAAACCTCTTGGGGCCGGGAACTATCTCGGAGTACATTCTCATTAATTATAAG
AAAAACGACGGCATGAATGCACGCAAGATCCCCGAGCAATTGTCATACCAGCAGGGCGCC
GCATACCCATTGGTATTTGGCACTGCCCAGACCATGTTCGATCTGATAAAAGATGGGAAC
TCCTATGAAAAGATTTTGATTTTGGGCGCTGGAACTGCGGTAGGCAGATACTGCGTTCAG
CTCGCGTCAAAGGTTTATGGGTCAAAGCACATAGTCGTCACATGTTCCGCGAGAACCGAG
CAAACGATTCGAGAGTTGGGCGCAACATCTGTTATCGACTATACCAAACATCAATCGATT
TTGAATCCAGTCTTAGATACAGTGAAGGAGCTTGGTGAGTATGATGCAATTTTAGACTGC
TGTGGTAATTCAGACTTGTTTCCTCAGATCACTTCTGTCCTCAAAGGGCGCGAGAAATTT
GGCTCTTATGTCACAATTGTCGGCGATTATAAGGCCAATTTCCAGACGGGCTCAATTGGA
AACTTAGTTCTTGGCAATCTCTGGGTAGGACTCAGAATAGCCAAGTCGTGGCTAGGAATC
CTTCCCTATTTCTATACTCAAGCGCTCGTAGATCCAAGCGGATCTTGGCCTGATAAATGC
GCCAAAAACTTGGCGGAGGGAAAGGTGAAGGTGTTTATTGACAGTGAGTTTGCAATGGTG
GAGACACAAAAAGCTGTCGACAGACTCCAATCAAACAAGGCCTCAGGAAAGGTGATTGTC
AATGTTGTGTGA
>unitig30_8-mRNA-1 transcript offset:0 AED:0.48 eAED:0.78 QI:0|0|0|1|1|1|2|0|214
ATGCCCGTCAGATTGAGACCTGAGAAACAGATTTTAGAGGACATCGTCAAATACAAATCT
ATTGTACAAGATCTAGGTGATGCGGGCGATATTCCCACGCGGCGCAACAAGTCCCGCAAA
CAAATACGTCAACCCAAAGGCAAAAAGCGGAAATGTACAACGAGAAGAGGTACAGGGCAG
TCAGCAGCAGGTCTGAAATTGAAAGCCTTGGAAAATATCAAGCGTAAAATCTGTCTGCAA
AAGCCTTCTTTCATGGGAGGTAAAGCACCGCATCCCGGCCCACACTCGAGCGTCAATACG
CGTGGCTCGATCGATCATACACCAAAAGACGACAGTTTTCCGAAAGTAAAAGGCATAAAT
TTTTATGCGAGGTCGTTTGAGCAAAGAGTGTTCGTCCAGACAAATTACAATGAGATGATA
AAGACGGTACGCGAAAACGCTGACGGGATCGACTTTGGACTACTGTGGAAGATTCTCCCC
AAAAATTTGGGGAAGGAAAGAGAGAGATTTCATTTTGACCACGAAGCTGATCGGATCATG
TTTCACCAGAGCGGCCTGATACTTAGTGGTGACATCGACTTTTACTTCAGACATTTGGGA
CAGACATTTCTGGAAACGAACGCCCGCAATGTCCCATTGGTTTAG
>unitig30_10-mRNA-1 transcript offset:0 AED:0.49 eAED:0.49 QI:0|-1|0|1|-1|1|1|0|182
ATGGGAATCAGCATCACAGCAAAGTATGCACCCGTTCTCACACAATTCCTCGAATTTCTC
TTTTCAAGCGAGCTTCAGAAATTTTCGCATAGCGTGCGTCATGACCCTTATCAGGCCGTC
ACCGCTCTTCTTACCTCCAGCCTTGCCCAACAAACATTCTTGGTGTTCAGTATCGGTCAC
TTATGGTGGTACATACTGCACTTCTACTTGAAAGATGTCTACAACGAAACTTCCACAAAG
AATCGCGAGGAGTGGAGCAGAGCCTTTGTGGCCATAAAAATGAATCACTTCGCTGGGATT
GACTTACTGAACTTATACAGATATCTCATTACACCGCCGTGGTATTATGCGATCACTCGA
AAGTTGTTGCGAGAGCAAAAGGAGAGTCGTGGGCGACTCGAAGGGCTAGCGCAGAGCCGA
ATAGATCACGTTGAGATCACAGCTGTGACTTCTGAGAACGCGTCTGATGAAGAACTGGTC
GGTGATGACAATTACTCTGAGCTTATCGACTTAGTGGACGGATCTTCGGGCGCTAGGAAC
AGCCCTTGA
>unitig30_11-mRNA-1 transcript offset:0 AED:0.44 eAED:0.44 QI:0|-1|0|1|-1|1|1|0|781
ATGCCACTTTCGACCTTGTTACAGGATTTGATCGCAGAGGTCGATGAAATTACCGAAAAG
GATCTACACCCAAAAGTTGATGCGTTGGTTTCCGCTTTTGTTGCATATTTGAAAGAGCCT
CGCTATCAGAACCCACTCACTTTGATAGAACTCAAGAAGCTATTTGATGCGTTCTACGAA
GATCTAAACTCGCTAGTGTTTCACATTTATACTCAACTGAACACCAACAAAAGACAGCTC
CTTAAGAGGTCAGGAATCTTCAAGCTGGATCCCAAACAATTCGATTACTTGAACGCTATC
GCCAACTACTCGTCGTCGTCAGTGAAGCTTTCGAAGAGATCTGACCCAGAGGCTCTTTTC
CAACTACGCGTGTTTGGGTTTTACAAGTTCCTCACGATTTTAAAGACCATCGAACTTGCT
CACTCTAAGCTATTCGCCTCTTCGAGCTCAAGTGATTCGACGCCATTGTATGAGAAGGTT
TTCAAGTTTGACTTGCGTGACATTCACTTCCAAAAATTGTTGTCTGAGAAAATCAAAATT
CTTCGCCAGTTGAGGCTCCCAATTCAATGTTTTCTCGAGTCCGAGAGCCAATCAGAGTCT
TCTGTCCTCGAAAAGGCCTTACACTCATTGGAAAACGAAAAAAATGATCATTTAACCGAT
TTGAAACTTGCTTTTTCACAACTCATTCAAGCCCAAACACCCGCATCAAAACTAAGCATT
GTTGTTCACATTCAGAAAATCATTCTCAACCTTTGTGCATCTTTCAACAATAACGACCAA
TCTAGATTGAGTAATGATGTATTGATACCCGCTTTTATCTATGTTCTTGTCAATCACTTC
CCGTGTGAGGTCGAAAACGGTCTATATCTTCACTTCACATTTGTCAAAAACTTCTGGAAG
CCGTTAGATCCGCATCAGGTTAACACTTCGAGACTCACGCTTACTACCTCTTTATCTTCA
TACAACCCAATCGACAAGAATAGCTCGTCAAAGAATATTCAAAGCAGGAGCCTCGCCGAA
TTATTGAATCTCGATGAAACTGCGAAAGTTACGAGTGAAGTTTTCAAGAATGAACTGGCC
GAATTTTCATCCGATGAAGCGTTGGTCAACTTTATTCAGAGCAAGTACTTGAATACGGGT
GAATTGCAATTTTGTCTCACTAATTGCGAAGCGGTACTCTATTTTCTTCTGAATACACCT
ATTTCTGACATCGCTCCCAAAGGTTTCACAATTCCTGCTGATGTGCTCGACAATGAAACT
TTCAACCTTTCTTTGCATGAGATCATACAAAAGAAGTATGAGGGCCCAGACGTCATAAAC
CCTAAGGACCTCAGCAAGTTACTCGAGGATGAGTTCGATGATACAAGCAGATCACGCTCG
AGCTCCCTCTTTGAAACAATTACCAACGCAGTTTCTCAAAGTGTCAATCGTTCGAGGTCG
AACTCAGGTGTGAAGACGACAGATCCTTTTCCCAAAAAAGAGCTGTCCTCTCTCACAGCA
GACTTCGAGACATCTCTCAAGCAATTCAGTGGTCAGACCGAGCCTTACGGCTTAAGCCGG
GTCAGAAATATCTTTGAGAGAATTGGTCTGGCTTCGCATTTGCAAGTGAAGCCTGTTGAG
TCTGATACAGAAGATCTGCAAGATACAGTCGCAATGTTGGATCATACACCAGAGCCAAAC
CGAAGCAAAAGGTCGCAGTCTCTTTTTGATAAATTGTCACCAAATCTGAGTCGTGCCAGA
TCAGGGTCGCTCGAAAATCCCGGAAATTCGCAAGCCGCATCGTTAAGAAGAGCTACTTTA
TCCAGTAAATTCTCTAACGGAATGACTGAGTTCATGACAAAAATAAGCTCTGCGGCAAAT
ACTGCAGCAGGCTCGTCTGCTAGCATAGTCGCCACAGAAAACTCTTCGCGCGCCGTTCAT
GCTTCCCTGTCCTCAGTACACTCGATCGAGGATCCTTTCGAGGATGCTGGTTATGTCGGT
CGAAACCTATTGGGCCCACGCTCATCGAGCTTGCAAACCATGGAAAAGTGGTTTTGTAAT
ATACCAGATAATCCTCCTGACGAGACATCTGTGAGGCATCGGTCTAACACCAGCATTTCC
TCAAAGTGCTTCAACACGCTGGAGTCCAATTATAACGAGGGATCCGTGTTCAGTGCATCA
TTTGGAGAACTCACAAAATTTCATTTCACGGATTTCGAGTCGATGACGATTAACGACTTG
AAGAAATTGAAATGTTATTATGATCAATTATGCACAGAGCTCATTTCAGAAAAGACTGGT
CTGAAATCCAGCAAAGAGTTTCTCCCAGATGATGCCAAAGAGATCATGAGCCACACTTCT
TCCTGA
>unitig30_12-mRNA-1 transcript offset:0 AED:0.48 eAED:0.48 QI:0|-1|0|1|-1|1|1|0|271
ATGTCCAATCCAAATTATCTTCATATCAGCAGAAAGCATAGGCTAAATACAGATATTGAT
GCATCTCTCAGGCCTGCAAAGAGGGTGAGACTAGAATCCTTACTCGAGAACCTCTCCCTC
CACAATGACCCCTCTCCACACCATACTCAAGCGTTGAAGATCAATCCACTACTAGACCAA
GCAGAGACACAGACAAAGAAACGCAGGGCAACAGACTTGAATAGCATCATACTGGAGAAA
ATGGCAGAGGCATATAAAGACCGTATTTTACTAGGGCTTGCAATTTCACGCTATATTCAC
CCTTTCGCAATCGTGATAAGGCATTTTCAGAGATGGTTGAGGAGGCTTTTCAATAATTTT
GTGCGCAAATACAATGAAAGAGCCAAGGGACTACGATACATCAAGCCCTTCAAAAGCTTT
GCCGGTATCATTGCGCTCACAAATGACCCAAGTGTCGCCTTCACGTATACCGACTTGCTC
AATATAGTGCTAGATGAAAACGCAATTGAGGCGCAAAGATTGCGGCACAAACGAGATAAA
AGTTTGGATAGTAAGAAGCTACGCGAAATCACGGACGAGGAGGAACTAAGGAGGGAAAGT
AGCTATAGATATTGGGACCGCGTATCTTATGTCCCACGCGACATCGATATGGAGGACTTT
GGCGGGGCCAGCCCGACAAAGGAGAGCTTCATAATGCAGGGTACAGGTGAGGACAACGAT
ATGATTGTGGACGTCGATAATTCGGGTTATCTGGTGGAGGCCAATTACGGGAATTACTAT
GGCACGGGGAGCTCCAGCTCATACTCGGAAATATGA
>unitig30_13-mRNA-1 transcript offset:0 AED:0.39 eAED:0.39 QI:0|-1|0|1|-1|1|1|0|1434
ATGTCTAAGGAAATCGAGGAGGACGAGATCCGCACAGGTGTGGCCTCCGATCGTGATAAT
AACTCGTCCGAAGGCGGTGACGATGTAATGGACGATTCGTCCGAGGAGGATGAAGACGAG
GACAATGACGAGGAAGCGATCCAGAGAGTGCGCGAAGGATTCATTGTCGACGACGACGAT
GACGAAGACACATTGTCGTCAAAGAAAAACAGGAGAAAACACAAGAAAAGGAGGGAACGC
GAGAGAAGTCAAGATGAAGAGAACGACGGCTTGGACGAGGATGACTTGGAGCTTTTGCGC
GAGAATTCTGGTGCCACACCAAAGCCCTCCAGTGGCTCGAAGTTCAAGCGTCTCAAGCGT
GCCTCGCCAGGTGATGGCGAAGATTCCGATGTCGGTTCCGAAGATGCTTCGGGTCGCCCG
CAAGGCGGGCTCAACGACTTTTTTTCCGACGATGAAGCACAAGGAGAAGAAGTTCTTCGT
GAAGAAGCACAAGAGCCTGCTGAAGAACGTAACATTTTGGATGAGTTCGAGGACTTCATC
GAAGAGGACGAGTTCTCCGACGAGGAGGAGGCCCGTGCGCATAAAGCTCAGCAGCGTCGC
GAGAAGGCGAAGCTGAAGGGACCCAAATTGGACACATCGAAGTTATCGAACGTCGACAGA
GAAAGTTTGCAGCAATTGTTCGAGGTATTCGGCAACGGCGCAGAGTATGAATGGGCGTTG
GAGGCACAGGAGATCGAGGATGACGGCAACAACAACGAAGAGCCAACTGCGTTGGATGAG
GTCTTTGAGCACGCAGAGTTGAAGGACAGAATGCTCACCGAGGAAGACAACTTGATTCGA
ATCATCGATGTACCCGAGCGGTTCCAAAAATACCGTGCTACCTTGAATTACATGGACTTA
GAAGGCGCAGAGCTCCAAAGAGAAAAGGCTTGGATAAGTAGTATACTATTTACCGAGAAG
AAAGGCTCGTTGGACGACACTTTGCGCGTGCCATTTGCTAACGCCGTCGGCAAAGTCATT
GAGTTCATCTCAAAGAACAACTGGGAGGTACCTTTCATCTGGACGCACCGCCGTGATTTC
CTCATCCATACCGAAGAGGTGGCTTCGCCCGAAGGGACAGTGAAGAACAATGTACACAAG
CTTTTGTTTGAGGATGACTTGTGGAGGATTGTCCAGCTCGATATTGAGTATCACTCACTT
TATGAGAAGAAATTGAATACTGAGAGAACAGTGTCGCAGTTGAATGTGGATGACGACCTA
TTGAGGGATGTGAGTGTGCTAGATTCAATGGTATCTGTGCAGGATATCCAGGATTATATC
AACTTCACGTACTCTGCCGAATTGAGGAGGATCAGTGAAACGAAAGAGCCCGAGTCAGTT
GAAGAGGGTGACGAGGATAAAAAGTCCACCAAAAAACACTCGAAGTATGCCATTTTCGAG
AGAATAAGAGAAAATGTGCTCTACGATGCGATCCAAGCTTTCGGTATTACCTCCAAAGAG
TTTGGCGAGAATGTGCAGGATCAGTCCACGAAAAATTATGAAGTTCCTTATAGGATTCAT
GCGACTGACGACCCCCTCGAGTCGCCCGAGGACATGCTTGGCAGACTTGTTGAGGACGAT
GAGATTCTTTTCAAAGACCCTAAGAACGGCTTAAACGCTGTGAGAAAGACGTTTGCCGAG
GAAATATTCCACAACCCGAAGATCAGACACGAAATCAGACAGGTCTACAAGAAATTTGCT
TCTGTTAGTGTAAGTCTCACTGATAAGGGGCGCAACTTGATCGACAATCACAGTGTTTAC
GCGGACATAAAATATGCCATGAATCGTACGCCCGCCGACTTGGTGAGTACGCCTGATATG
TTTTTGAGAATGTTGGAGGCAGAGGCCAAGGGACTTATCATTCTCAATGTCACCACCAGT
GACAGCGACCACTGGTTCCAGTCCATTTTCAATTGTTTGAAGTCTGATGGCACATCTGAG
ATAGCAGAACTCTGGAACAAGGAAAGAGAGTTTTCCCTAAACCTTGCGTTCAGAAGACTT
ACCAACATGGTAGCCCTAAACACAAAAGAAGACATGCGCCGTGAATGTGAGAGACTTATT
GCCGCCGAGCTCAGGGCGAGATTTTTGACGAAAGTTGATCAAGCGCCATTCACTCCATAC
GGCTATGACAAGGGCACGAAACCCAATGTCTTGGCATTGTCATTTGGGAAGGGCGATTTC
GATAGCGCTGTTGTGGGAGCGTTCGTAAGAGACACAGGCAAGATAAGTGAATTCTTCAAA
TCGGACAATAACCCTTCCAGAGACAGAGAGAGTGAGGAAAAGTTTGCAGGCCAATTGAAG
GTGTTTATCGAGCGCAATCTTCGAAACAACATTCCCGATGTGATTGTTGTCTCCGGATTC
AGTGCAAACACCAAGAAGCTCTTTGACATCGTGCGGAATTTTGTCTCGAGCAACAACATG
TTTGTTAGCATTGACGACTTGCCCGAAGGCACGAACCCGCAGCTCATCCCTGTCATTTGG
GGCCAAGACGAGACCGCACGCCTCTACCAGAACTCGGAGAGAGCATCGATAGAGCTCTCT
GACAAACCAACATTGGTGAAGTATTGTGTTGGATTGGCTCGCTACGTTCAAAGCCCATTG
TTGGAGTACGTTTCGTTAGGGGATGATATCTTGTCGCTCGTGTTCTACGAACATCAGAAG
TATATCTCTAATGATGTGGTGAGAGATGTTTATGAAACCGTCTTCGTGGATATTGTGAAC
ATGGTGGGAGTGGAGATCAACGAAGCTCTCCGAGACTCTTACGCAGCTCAATTGTTGCAA
TACGTGTCTGGTTTGGGTCCTCGAAAAGCTTCCGGTTTACTCAGGAACATCACTGCTAAA
TTGGGAACATTGGTCACTCGTAGTGATCTCATTGAAAATGAGCTTTCTACTGCAAACATT
TTTTTCAATTGCTCCTCGTTCTTGAACATTCCTTTTGATGAGGGAGTTACCGTCCGGGAT
TCATCAATTGAATTGTTGGATGCCACAAGAATTCATCCAGAGGACTACAGCTTGGCACGT
AAGATGGCTGCAGATGCTCTTGATTTAGATGAAGAGGACATGGCGCACATCGAAGAGCAA
GGTGGTATAATCTATCAGTTGATGCAAGAGGGTGTCAGCAAGGTGGATGACTTGAACTTG
ACTGCTTTCGGTAAGGAGCTCGAGTCCACCTTTGGCAAGAAGAAATACGCAACTCTACAG
AGCATCAAAGAAGAGCTTGTCAACAACTATGAGGAGCTCAGAAGATCTTTTCATCTAATG
GAGAATGCCGAGGTTTTCCGCATGTTAACTGGTGAAACTCTGGAAAGCTTCACCAGGGGC
TCCATCACACCTGTGACCATCAACAGGGTGGGAAAAAACTTCCGTGAAGAAAATGGCCAC
GTGAAATTTTTGAAGGTATCAACCACATCCAATATTACAGGAAATGTTGAGGAAGGTCAC
ATCGTACGCAAAGCCAACTACGACCAGGGACAAGTGATACAGGTGGTGGTATTGGATGTG
AATTACGAACAGTTTACCGCAACCTTCAGTACCCTTCCGGAAGACCTTCAAAAAGCTGCA
GTTCCCAAATTCTTCAAGGACCCGAGCAAGTGGGACTTCGTGGCAGAAAACGCAGACAAA
GATAAGGAAAGAGCCAAAGAGTACGCGAAATTGGCGAAGACCAGAAATGTGCAGCATCCC
TTGTTCCACAATTTCAACCACAAGCAGGCAGAGGAGTATTTGGCACCTCAATCGGTTGGT
GACTGTGTCATCAGGCCATCATCTAGAGGTGTAAACTTTCTTACAATTACGTGGAAGGTT
GCCAATAACTTGTTCCAGCACTTGAGTGTTGAAGAAGTGACTCACAATACGGGCCGAGAC
TACGTTGTTGATCGCAAGAAGTACGCTGACTTGGATCAACTTATATTCCAGCACGTCCAA
GCGATTGCAAAACATGTCACGGAAATGTGCCGTCATCCCAAATTCCGCGAAGGCGCCTTG
GCGGAGGTGCACGAATGGTTGGAATCGTACACAAGAGCCAACCCAAAGAACAGTGCTTAT
GTTTTCTGCTACGACCACAAAGCCCCAGGATGGTTCTTGTTGTTGTTCAAGGTGAATGTG
AATACACCCATCACTACATGGCATGTGAAAACAGAGGTTAATGGCTTCATATTGAAGGGT
TTTTCATATCCTAACATGATGAGGCTTTGTAATGGTTTCAAGCAAACTTTCAAGTCGCTT
GTTAGTGACAAGACGAGGACTGGAAGAGCCGGCCACAATTATTAG
>unitig30_18-mRNA-1 transcript offset:0 AED:0.00 eAED:0.02 QI:0|-1|0|1|-1|1|1|0|150
ATGCTTCAACATCGAGAAATTTCCAAGCTCTTGGGACAAGCCATTGAGCAGTCTGGAGAT
GAAGGCTCAGACGGAGTGTTGTTTGCATCTTTGCTTTCAGCGAAAGGCTTGCCTCTCATC
ACAGTGGGTCCTCCCACTGATCACACTTCAACACAGGGCATATCACCCGACTCACTCCGC
ATGTATTCGCTCATGGCTACCAATCTTTTTGGGCAGCAGAAAAAGACGGGCGACGAAAGC
TTGGACTGCTGGGCAGTCTTGGATATAGACACGTTTTTGAGAGCGGCCATGCGCAAATTT
GCTACTACGTCCTCCAGCGAGAATGAGCCCCAAAACGTTTTCTACACGGTACTTTTTTAC
ACAGCGGCATATCCAGATGCACAGGCAAAAGTCAGATTGGACCTGGTGGCAGAAGCTTTG
GCTGCTGGTTTGAGTGGATATCGGTCCAGCTAA
>unitig30_20-mRNA-1 transcript offset:0 AED:0.00 eAED:0.04 QI:0|-1|0|1|-1|1|1|0|887
ATGGATTTTGAGGAACAATTAGAAAAGGCTGAAAAGTCGCCCTACCCTTCTTTGGTAGGT
GCCTCGGTGAAATCGGCGGACGACTCTCCGCACAACAACTACATTCACCCCGAAAAGTAC
ACTGGCACGAGCAAAAAAAAGGCCGGCAAGAAATCCATCTTGGACACTTCTGTTGGTGCT
TCGTTAGACGACTTAATCAGCGAGGGTGCACTCTTGGGCTCCGACGAAGATTTTGATCGC
TTTTTAGACGACAAGGGGAATGTCCGATCGGACGCCAAGTTCTCGAAAGACAAGTCTCAG
GATACGTACTCGTCGAAGAATGCTGATGCCCACAAGCCTGTGCATGAATCGTCCTTGAAA
AATTTAATCGATGATGATGCTGCCGTCTTGTCTCCAGTTGATTCCACTACTAGTGATGCT
CCGCAACTGAACGCCGTTGGTACCAAATCTTTAGCCGAACTCGAGGACTACTCGACGCCA
AACTTGTCTGAGTATCAAATTGGGCATCAGATCTCGGACCATTCGCATTTGTTAGACTCA
GTGAAGTCCCATGACTTGTCACGCTTGCCCACGGCTGAGGATACCGAGTCCAGGTCGAAG
ACCAATATCGCATATCCCAAAGCGGAAGATACCACGAGAGTTGCGAGACCTAGCAACTTC
CGGAGCAACTCGGGTATTGCCACTAATCGGCTCGACTTCGGATCGAATGTTAATGTAGCC
GCGTCAGACTCCTTGCACACTCCCTACTTTCAAAGTGACGAAAGGTCGAGTTCCAGATCA
AGATCGAGAGTTGCGTTCCGTGATCAAAGCCGTGAGCGTTCAAGATCCAGGTCTGCTTCA
ATGATGACTCCGCACTTGGCCAGGGGTGACTCTTACAAGAACACGCATGAGGTGACTCCG
TCTAAGTACGAACTACCTGCGGATATGAAAGTCGAGGAGGACGAAGAGCCCGAGGATAGA
AGATCGAGACAGCTGAAACCGACTTTGGGTGACTCGATTGCCGCGGCAGAAGCGAGCGGA
TCCGAAGCTGAATCTGTGACGAGAGATCCGTCGTTGGTCACGAGTGGTGACTATACGAAT
TTCAACGCGGATGGTCACGACAACATGTTGAGTGGCAAAAATTTGTACTCGATGCGCTCA
GAGTCTTCTACAAATTACTTAAGATCCATATCAAGATCCAGAAGCAGAAAGCCTACGAGT
GATATTGGGTCACATTCTTTTGTAAACGAAAAGAATGAAGCTAACCCGGAGGAATTAGAA
AGGGAGGGCGCATTAACTACGGACGACCCTTACTCCCAAGTTGACGATTTGGACAATATG
ATGAAAAAGGTTTTGAAAGGATCTGCTGAAAAATCTGCCGCAAATTCAAGAAATTCAATT
AGGGGCGCATCGGCTAAAGGAATCAGTGTTGAGGCTGCGAAGAAAAGTGAAGCCCGTAGT
AAGCTCGGTCAAGATGCTTGTGAATCGGAGACTGAGAAGAAGAATCACATGAGTTTGGCA
AGAAAGGATGCCCACGACGATCCGATCGCTGCGCTCGAAGGCCCGGTTAAAAGTGAGAAC
TCTGATACTTCTGTGACCGATCAAGACATTTCAGTTAGCGATGATGGGTCAAAAGGTGCT
GTTAACGATGTTTCCGCCGAAGAAAAGGATCAAGAAGCCAGCGGCCAATTAAGAGCCAGT
CAAGCCCCTACTCTTTCTGCAAGAGACATTCACGCCACTGGCTCGAAGCCTCACGAACCT
ACCACTACCATTTCTAACGCAGAAACTGACCTCGAAATCAGTGATGTCGCTAACGCCGGG
GTGAACGACGTGAGCGCCGAAGAAAAAAACGCGGAGACACGTGAACAAGTCTTAGCAGAG
AAAGCGGCGACCGTGACCGCTAGTGATATACAAGTGGGCCTGCACTCTCCTGGACCCGAA
AATGCGCAGAGCGAAGAGGAAAATTTTGACGACTCGAACATACTGAGCGGAGGATATCAG
GATAGAGCTTCAAAGAATGACTTTCTGACACAGACAGAGAAAGATACGCCAACTTCGTCT
GCCAATGAGCGCCAACTTCAATTGGATGAAGAGATGGACCAAAATCAGTCGAAAGAAATT
AAGCCTGATGAAAATACTGCTGTCGCAAGTGAGGAAGAAAAAAATAAGGTTTCATCTCCC
ATCATCCCAGGGCCTAAGAGCTCCAATGATGATACAACTAAGCTTACGGATGAGACAGGT
GATAACAAAAGTCAAGTTGCGGAAGACTCTCACAATTTGATTACCGAAATTGACAACATC
CCAGCTGGCTCAGATGGCAATACTACACAAGAAGTATCTGGGACCGTGTCAGAGGAAGCG
GAAGAGGAATTTGATGTGTCACCCGAAGAGTTACGCGAACATTTGAAAAGTCTTCCGGTG
TATCTCTTTACCTCGCTTGCTGGTGGGATGCAGATAATTACCCGTACCAATAGACTCGCA
ACAATCTTGACTGCCAATGGAGTCAAGTTTGAGTATCGGGATTTAGGAACGGATGAGAAG
GCCAAGAGATTGTGGAGACGAGAGGCGGCGGGCAAAACTTTGCCTGGCGTCGTAAGAGGT
GATGACTTCATTGGCGACTGGAAGTACATTGAGGAGATCAATGAGGAGTATTTGTTGGAG
AAAGTTCTATATGAGAATTTCTGA
>unitig30_21-mRNA-1 transcript offset:0 AED:0.00 eAED:0.00 QI:0|-1|0|1|-1|1|1|0|1204
ATGCCTACTCCTGCTGAAATTATCGCCGCCCGTGTCAACGGCACCTACCTTGCCGGAGCA
GACGACGAGCCGATTGTTTCTAAACCACCTTCCACTGCCGCCTCCGAGGAGGCCCGCTCG
CTTTCGAACGAATCCGCTTTTCCCGTTTTGGGCGGCGGCGTGCGCTCCTCCGCCGGCTCC
TCGGTGTCCCCCTCCTGGGGCCCCTCTGCCAACGGGAAATCGCCAGTATCTTATGCGGCG
CCGTCATTGGCCGCCCCAGCCAAAGCTGCAGCTTCGGGAACCAAGTTCAAGTCGTCATCG
ATCCAGTTGGCATTCTCAATGGACGCTGAGGATCAGTTGAACGTGGCTCGGCCTGAGTTC
ATCAAGATCATGAACGCGATCAAGGCCTCCACCGGCGCCAGCATCGAGTGCACAACCTCG
CAGCACACGAAGAAGCGCACTTTTTTGATTACGGGCAAGCCCGAGCAGGCCAAGCAAGCG
AAGCGACTTGTCATCAAAAAGTTGACGAAGCCCGTGGTGGCCTCCTTCACAATCCCAGCG
AAAGTGCGCGCTAAGGTCATTGGTGCTCAGGGCAGAAACTTGAAGCCCATTATACTGGAA
AACGAAGTCAGAATCGATATCGGCCACCCTGACGAGTCCGCGTCTCCTTCCCCTGTGGAT
GACGAGGACGATGTATACGCGCAGACGGTGAATGTGACTATTGAGGGTGACGTTGACGGT
TGCAAACAGGCCAAGGCCCAAATCTTCGCCATTGTAAATGAGGAGCTCAAAAACTCTCTG
GTGAAGGTTGGCATAGATGAGTTTGTCAAACCCTTTGTCGCAAAGGCCTTGAGTGGTGTC
GTGGCAGAACACACCGACCTTGATTTCACGTTCCCTCTCTACGGCACCTCCTCCAAGTCC
GTCATCATTCTGGGTGACAGGGAGGAATCACTCGCTGCAAAGGAAGAGGCAAAGGAGCTC
ATTGCCAAGTTGCTTACCACGCTCGTGGTAGAGTTGGTGGCCATTCCAAAGAACAAGCAC
GCCTTCATTCCAATTGGTCAGATCTTGGAGGAAAATAATGTTTTGGTGGAGTTGCCGCAA
GAAGAAGACTCGCCTGTTAAATTTATTGGCGAAAAGTCTGACATCGCACAAGCGCAAGCC
AAGGTGAGGCAGATTATCTCCCAGTTCAAAGTGGAGGTTTTAGACATGTCGAAGGCCCAC
AAGGGCAACCTTCCACACGTTAGGGCCGTTGCGGCAATGTTCACCAAGTATGGCGTTTTC
GACTCGATCGCCTCCCAGTTCGGCGTCAAAATCAACGCCCCTGCCTTAAAAATTTCCGAG
GACAAGTCGATTCCGATTGAAATCATCGTCAAGGCTGATGACAGCGAGAACACCAAAAAT
GCCAGAAGAGCGATTGTCACTGCGGTGAATAAGGTTACCCCAGACCAGACTATGGAGGTC
TCGGACATCGACTCCTTTTTCCACTCTAAGATCCCTGAGGCTCTTGATGAAATATCGGAT
GCTAAATACGTGATTCTCGATGAAAACGTACTCGTTCTCTTCGACTACTCTTCTTCGAGC
CAGAGCGATGATTTTGAGGATTTCGAGGACGCGTCTTCAACTGTGTTGGCTGACTGTAAC
AAAGCCCTTGAAGGCATCAGATCATTGCAAAAATCTTTGGCTACTGTTGTCTTACAGGTT
GCCTCGGCGGACCAGAAGCACATCACAGGGCCTAACGGCTCTACTTTGAGAGCGATCTTG
GCCTCTGTCGAGCCGGGCTCTGTGGTCGTTAAATTGAATTCGAATGATGCCGGCAGCTCT
AAAAATGAAATTCTCATCAAGGGTATCAAGTCTGAGGTTAGCAAAGTCCAAAATGATATC
TCGGAAATCGTGGAAGAGGCCAAAGAATATAGTTCCAGTGGTGGCTATAGCACGACTCTT
GAAGTTCCAACATTTGTCTTGTCAAGGGTAATCGGAAAGGGGGGTTCCAACTTGAACTCA
TTAAGAGATGAGTATGGTGTCAAGATCGACATCGCTGGAGATGCCAGAGACAGTGACAAT
GCTGATAAGTCTCTCAAGACTGAGATCACGTTACATGGCATAAAGAGAAACGCAGAAGGC
GCAAAAAACGCAATCAAAAAATTGGCTGTGAAATTGGCAGACGACACTTTAGTGAGGGTC
AGGATCGAAAGCCAGTACCACAGAAGAATCATTGGGCCTAACTTCACCTACATCAATAGA
TTGCAGGACAGATATAATGTCAAGATCAGATTTCCATCTGAGTCCAGCAACAACTATGCT
GACGCCCCAAATAACGAAAACGAGGTCACGATCAGAGGCCCATCCAAGAATGTTAGCAGG
GCAGAGGATGAGTTGAAGCAGTTGTACAACTTCGAGAAGGAAAACGGTCATAAGACGTCT
ATTAAAGTCCCTTCAAAAGCCATGGCCAGAGTTATCGGTAAAAACGGTGCCAACATCAAT
GACATCTCGGATGGAACCGGTGTTGACTACAAATTCAACAGAGACAAGCAGCACGAGGAG
GAACATGGGTTTGTAGAGGTTGAGTTGACTGGATCCAAATCTGCTTTGAAAGAAGCTGCG
CTGAAAATCCAGGACATCATCGACAACGTCGAAAACTCAATCACCATTTCCATCACTGTG
GATCCCAAGTATCACCGCGACTTAGTGGGGCCAAGTGGCTCTGTTTTAAGAGATATTGTC
AGCAACGCAGGAGGCGATGATTTGTCGAGGCAAGAATACTCTAGATTGCTCACTATTCCC
AATGCGGGCGCTGGCTCGGATCAGATTGTGTGCCAGGGTAACAAAGTTATCGTAAACAAG
ATAGTGGAACAGATCAAAAAGATTGTTTCCGAGAAGGAAGCCTCGATCACAGAAAGTTAC
GATTTGGCCAAGGAGAAGCACAGACTTCTTGTTGGTCCTGGCGGCTCCATTCGTCATGAG
TTGCAGGATGAGTTTGGCGTTCAAATCAATATTCCAAAGCCTAATGACAAGTCAACCGTG
ATCGAGTTGATTGGATTGCCCGAGAAGATTGAGAAGTTGAGGGCAAAATTGGACGAGACC
ACTAAAGACAACTGGAACGAAAGCATTGATGTTCCAGTCGCCTTCCACGGTATGGTATCG
GACAGAGGCGCCTTTATCAAGACATTGAGACTCGAGCACAAAGTTGAGGTCTCACATGGA
AACTCAAATCGTAAAGCGTCTTCGTTGGCCAACGCTTCTATCCCCGCTCCCCCGGACGGA
TCGGAACCTGCAGATGACTCTACCACGAACTTTGTCGCTAAAGAAGTGGGCGGCACCAAT
TCTGATGATGCGGTTATTCCGTGGAGGTTGATCGGTGAGCCAGAGAACACTGCCAAGGCT
GCCAAGCTTATCGAAAGCAAGTTGGCAAGAGCCAAGCTCGCGACAACTGAAGGGTGGTTT
TACTCAAAAACTCCCGCTGCTCATTTCCCTAAGATTGTTGGTCCCCAAGGCGCGAAAGTC
AATAAAATCAGACAGGCGAGTGGCGCCTTTATCACTGTTCCTCGTACGAATGAGAAGTAC
AACAACTACATCTACTTGGTTGGCACTGAAGAAAGTTTAGAGAAAGCCAAGGCGGAATTG
CAAAAGGTACTTTAA
>unitig30_22-mRNA-1 transcript offset:0 AED:0.11 eAED:0.11 QI:0|0|0|1|1|1|2|0|528
ATGTCATTGGAGGAGAAGAAAACGGAGACATCCGAAAATGCCTTCGCCAACGTGGAGGAT
TTTGAGACGAATGCGGTAGTCAACATCGATCAGAACAAGAAAGATATCGGAATTTTCTCG
GCCGTGTTCTTGGTGACCAACAGAATTATCGGTGCGGGTGTCTTTTCCACAGCAAGTACC
ATTCTTACGCTTTCCGGCTCTGTCGGAACATCGATGATCTTGTGGGTTGTCGGCTCCATC
ATTGCCTTCACCGGACTCCTAACGTACATGGAGCTTGGATCTGCTATCCCCCGAAATGGT
GGTGAGAAAAACTACTTGGAATACATTTTCACGAAACCAAAGCTCTTTGTCACCGCCATG
TACGCTTCATACATATTCTTCTTGGGCTGGGCCGCCGGTAACTCCATTGTTACTGGTGAA
TACTTGCTTAATGCTGCCGGTAAGGAGGTCACACAATGGAATTCTAGAGCCATCGGTATT
GGTGTGATCACGTTTGCTTTTTTGGTCAACGGTCTTCACGTGAAGTCTGGCTTGTTCTTA
GCCAACGCATTGGGTGTGTTCAAGGTTGCCATCATTGTGTTTATCTCTGTTACGGGCTGG
GTTGCTCTTGGTGGAGGAATAAAGAACAATGATTTCAAGAACCCTCACAACTTCACTGAC
TCTTTCAAAGGTACGTCGCCATCCGGATTTGGAGTAGTCAACGCTTTGTACAATATCATT
TGGTCCTACGTCGGCTACTCGAATGCAAACTATGCTTTGGGTGAGATGAAGAACCCGGTC
AGGGTATTGAAAATTGCAGCACCCTCCGCTTTGTTCGTCATCACAATACTTTACATTTTC
GTCAACATTGCCTATTTCGCCGTCGTTCCGGCTGAGGAAATCCGCACATCGGGCAGAATC
GTCGTGGCATCTTTCTTCAGATATGCCTTTGGCGAAAAGGCTGAGAAAGCATCATCTGTT
TTTGTTGCTTTATCCACGTTAGGTAACGTCTTGTCCGTCATCTTCTCGCAGGGTAGAATC
ATCCAACAGCTCGGTCGTGAGGGCAGTTTGCCCTTCTCCAGCTTCTTTGCTACCTCGAGG
CCTTTCAGATCCCCATTTGTTGGATTATTGCAGCACTGGATCGTCTGTATCGTGACAATC
ATTGCTCCACCTCCAGGTGATGCTTACAACTTCATTTTGAATTTGATCTCCTATCCAAAT
GGTGTAGGCGCTTTCATAAAGCCCTGTCATAAGATTACAGTCCAATTCTGCAATTGGGGT
GGCTCCTCCCAGGGTGTTAGAGACTTGCTAATCGACCCAAGGCAGCCTTTTCAAAAGTTC
ACCAACTCGAACAAAGACACAATGTTCGAGATTATCAAAAGGAATGGGCACCCTATGTTG
ACGTTTCATTATAGCACGGGGAAAAATGGGGTTGTTGATGTGAGGAACTTGGCACCCCTA
GACATAATCAAGAAGCTAGATGAGCATATTAAGAGGGGAGGTAACGACCTATTCAAGTTC
AACCACAAGGTTAAGTCCGAGAACGAGTCGGTCAGAGGTGTTTGGTCTCCATTCCATGAG
GCCAAGAAGGACAGACACAGAATATAG
>unitig30_2-mRNA-1 transcript offset:0 AED:0.47 eAED:0.47 QI:0|-1|0|1|-1|1|1|0|275
ATGCCGACATTCAAGCAGGTGGATGTCTTTCTGACGGAAAAGTACTGTGGGAATCCGGTC
GCAGTATTTTTTGATGCAGACGGATTGAGCACCGAAGAAATGGCACGCATGTCCGCATGG
ACGAATCTTTCAGAGGCCACATTTGTGCAAAGAGCTTCCGATAATAAGGCAGATTACAAA
GTGAGAATTTTCAGTTTGGACACCGAACTTCCTTTTGCAGGCCATCCTACAATCGGGACA
TGCTACGCGCTTTTGGAAAGTGGACTTATTGAGCCCAAAGGAGGCAAGATTTACCAACAA
TGTGGGGCAGGGATTGTTGAATTGACCGTCGAGGAAGGTCGTGTTCTGTTTGTCTTGCCG
TATGCCACAAGAAAAGAGATCGCAGAAAGCCAAAAAAGGAGCGTCGCCGCGAGTCTTGGG
GTGGGCTCGTTGGGCCGCGCTGCAATCTACGATGTCGGGCCTGTATGGCTTGTGTTAGAG
TTAAAGAACGCAGCCGAAGTGCTCTCTATCCAGCCGGACCTGAGTGCAGTCTCAAAAGTA
TCTGAAGAATTGGGTGTGACGGGCTTTCAAGTCATAGGCCATCACGAGGAACATAACTGT
TTCGAGACTAGAACATTTGCTCCCCGCATCGGTGTAAAAGAGGACCCGGTATGCGGTTCA
GGTTCAGGTGCAACAGGAGCCTTTCTTCGTGATGAGGCTGATTTTAAAGGTGTTTGTCAT
TTACGTCAGGGCACAATCTTGAATCGAAAGGGCCGAGTAGACGTTTCTGTAGATACGAAA
ATATGCGTTGGCGGCGGACTGGTCACGGTGTTGCTGGGCGTGTACTGA
>unitig30_3-mRNA-1 transcript offset:0 AED:0.27 eAED:0.95 QI:0|-1|0|1|-1|1|1|0|2680
ATGATCCAATTTTTTGTCTTAATTGTTTCCCTTTGGGCCGTGGTCCTCGGAGCGTTGAAA
GGCTGTGAGCCATCAACTATCTTGGGCAGGGGTTTCGATGTGAAGTTCTACAGATACCCG
CTTGGTGGCGAGGATTTTAGAAGAGACCCCAACTACTTCACAGAAGGATACAAGAAATAT
GGCTTTTTGCAAACAGTTCCAAATGTTTCACAGATCAACTATTCCGCCGATGTTCCCAGT
GGCCAGGTGGTCCGCCGCCGCGTGTACGGATATGAAGTCACAGTCTCAAACTTTACCATG
AGTATTGGTGGCTATTTCTTGGCAAATCAAACAGGAAATTACACATTCAATATGTTTGCG
GATGATGGTGGGTTCTTGCAGATAGGAGCAGGGGAGTCTTGTTGCGGAGAAGCCGTCGAA
GATGCTAGTGGTGATTCATTCAGAGCGCTGTGGCCTTCCACTGCTAATGCCCGCATTGCG
CTCGAGGCCGGCGTTTACTATCCGGTTAAGGTTGTCTACGTGAACTGGAGTGGCCCTGGT
GGATTTCAACTTAGATATACTGCCCCGGATGGCCAGGTGACCACTGACATGGGCAGTCAA
ATATATCAGATGCGTCAACTCTGCACCAGAACGACTACAAGAACCTGGACAGGCTCAGCG
ACCACAACTTTTACAAGAACCGAGTCATTGTTTGAGTCTGTTGTGATTGAAGTGCCTACG
CCGACACAAACAGTGACAACTTACTGGACCGGCATTGATACCACCGCAACAACTCTCATG
GGTACCGTTGGACAGAATAATACTGTTCTCGTTCAAATACCTAGAGCCTTGAGCACTTCC
TATTGGTCGAACACTTATACAAGTAATACTACTGTCATACCGAGTGCTGGCGGCCAGCCC
ACTGTCATCGTCAACATTCCAAACGCCCAAGCGACGTCCCTTTGGACAGGACTGTTTACC
ACTACTTCGGCAATAACAGGTAGCGATGGTGTAGCTATGCCAGTTGTGCTAGTCCCATCC
CCATCTTCAACGTGGACAGGTTCGTTCACCACGACTTCTGCGGTGACTGGTGCTGACGGT
CAAACCACTCCAGTTGTGTTGGTTCCTTCTAGTGCTCCATCTTCAACGTGGACAGGTTCG
TTCACCACGACTTCTGCGGTGACTGGTGCTGACGGTCAAACCACTCCAGTTGTGTTGGTT
CCTTCTCGTGCTCCATCTTCAACGTGGACAGGTTCGTTCACCACGACTTCTGCGGTGACT
GGTGCTGATGGTCAGATCACTCCAGTTGTGTTGGTTCCTTCTAGTGCTCCATCTTCAACG
TGGACAGGTTCGTTCACCACGACTTCTGCGGTGACTGGTGCTGATGGTCAGATCACTCCA
GTTGTGTTGGTTCCTTCTAGTGCTCCATCTTCAACGTGGACAGGTTCGTTCACCACGACT
TCTGCGGTGACTGGTGCTGATGGTCAGATCACTCCAGTTGTGTTGGTTCCTTCTAGTGCT
CCATCTTCAACGTGGACAGGTTCGTTCACCACGACTTCTGCGGTGACTGGTGCTGACGGT
CAGACCACTCCAGTTGTGTTGGTTCCTTCTAGTGCTCCATCTTCAACGTGGACAGGTTCG
TTCACCACGACTTCTGCTGTGATTGGTGCTGATGGTCAGATCACTCCAGTTGTGTTGGTT
CCTTCTCGTGCTCCATCTTCAACGTGGACAGGTTCGTTCACCACGACTTCTGCGGTGACT
GGTGCTGACGGTCAAACCACTCCAGTTGTGTTGGTTCCTTCTAGTGCTCCATCTTCAACG
TGGACAGGTTCGTTCACCACGACTTCTGCGGTGACTGGTGCTGACGGTCAAACCACTCCA
GTTGTGTTGGTTCCTTCTCGTGCTCCATCTTCAACGTGGACAGGTTCGTTCACCACGACT
TCTGCGGTGACTGGTGCTGATGGTCAGATCACTCCAGTTGTGTTGGTTCCTTCTAGTGCT
CCATCTTCAACGTGGACAGGTTCGTTCACCACGACTTCTGCGGTGACTGGTGCTGATGGT
CAGATCACTCCAGTTGTGTTGGTTCCTTCTAGTGCTCCATCTTCAACGTGGACAGGTTCG
TTCACCACGACTTCTGCGGTGACTGGTGCTGATGGTCAGATCACTCCAGTTGTGTTGGTT
CCTTCTAGTGCTCCATCTTCAACGTGGACAGGTTCGTTCACCACGACTTCTGCGGTGACT
GGTGCTGACGGTCAGACCACTCCAGTTGTGTTGGTTCCTTCTCGTGCTCCATCTTCAACG
TGGACAGGTTCGTTCACCACGACTTCTGCTGTGATTGGTGCTGATGGTCAGATCACTCCA
GTTGTGTTGGTTCCTTCTAGTGCTCCATCTTCAACGTGGACAGGTTCGTTCACCACGACT
TCTGCTGTGATTGGTGCTGATGGTCAGATCACTCCAGTTGTGTTGGTTCCTTCTCGTGCT
CCATCTTCAACGTGGACAGGTTCGTTCACCACGACTTCTGCGGTGACTGGTGCTGACGGT
CAAACCACTCCAGTTGTGTTGGTTCCTTCTAGTGCTCCATCTTCAACGTGGACAGGTTCG
TTCACCACGACTTCTGCGGTGACTGGTGCTGACGGTCAAACCACTCCAGTTGTGTTGGTT
CCTTCTCGTGCTCCATCTTCAACGTGGACAGGTTCGTTCACCACGACTTCTGCGGTGACT
GGTGCTGATGGTCAGATCACTCCAGTTGTGTTGGTTCCTTCTAGTGCTCCATCTTCAACG
TGGACAGGTTCGTTCACCACGACTTCTGCGGTGACTGGTGCTGATGGTCAGATCACTCCA
GTTGTGTTGGTTCCTTCTAGTGCTCCATCTTCAACGTGGACAGGTTCGTTCACCACGACT
TCTGCGGTGACTGGTGCTGACGGTCAAACCACTCCAGTTGTGTTGGTTCCTTCTAGTGCT
CCATCTTCAACGTGGACAGGTTCGTTCACCACGACTTCTGCGGTGATTGGTGCTGATGGT
CAGATCACTCCAGTTGTGTTGGTTCCTTCTAGTGCTCCATCTTCAACGTGGACAGGTTCG
TTTACCACGACTTCTGCGGTGACTGGCGCTGATGGTCGGCCAACTCCGATTGTGTTGGTT
CCTTCAGGTACACCATCTTGGGCTTGGACAGGATCTTTCACGACCACTTCCTCGATGACA
GGTGCCGACGGGAGAGTATCGCCGGTTGTGCTTATGCCATCTCCTGCTTCCACCTGGACA
GGGTCGTTCACAACTACATCGTCGATTACTGGTGCTGATGGTCAAGTGACGCCATTTGTT
TTGGTGCCTTCTCGTGGTCCATCTTCAACGTGGACAGGTTCGTTTACCACGACTTCTGCG
GTGACTGGCGCTGATGGTCGGCCAACTCCGATTGTGTTGGTTCCTTCAGGTACACCATCT
TGGGCTTGGACAGGATCTTTCACGACCACTTCCTCGATGACAGGTGCCGACGGGAGAGTA
TCGCCGGTTGTGCTTATGCCATCTCCTGCTTCCACCTGGACAGGGTCGTTCACAACCACG
TCGTCGATTACTGGTGCTGATGGTCAAGTGACGCCATTTGTTTTGGTGCCTTCTCGTGGT
CCATCTTCAACGTGGACAGGTTCGTTTACCACGACTTCTGCGGTGACTGGTGCTGATGGT
CGGCCAACTCCGATTGTGTTGGTTCCTTCAGGTACACCATCTTGGGCTTGGACAGGATCT
TTCACGACCACTTCCTCGATGACAGGTGCCGACGGGAGAGTATCGCCGGTTGTGCTTATG
CCATCTCCTGCTTCCACCTGGACAGGGTCGTTCACAACTACATCGTCGATTACTGGTGCT
GATGGTCAAGTGACGCCATTTGTTTTGGTGCCTTCTCGTGGTCCATCTTCAACGTGGACA
GGTTCGTTTACCACGACCTCGGAGATGATTGGTGCTGATGGTCGGCCAACTCCGATTGTG
TTGGTTCCTTCAGGTACACCATCTTGGGCTTGGACAGGATCTTTCACGACCGCTTCCTCG
ATGACAGGTGCCGACGGGAAGGTATCGCCGGTTGTGCTCATGCCATCTCCTGCTTCCACC
TGGACAGGGTCGTTCACAACTACATCGTCGATTACTGGTGCTGATGGTCAAGTGACGCCA
TTTGTTTTGGTGCCTTCTCGTGGTCCATCCTCAACGTGGACAGGTTCGTTTACCACAACC
TCGGAGATGACTGGTGCTGATGGTCGGCCGACTCCGATTGTGTTGGTTCCTTCAGGTACA
CCATCTTGGGCTTGGACAGGATCTTTCACGACCGCTTCCTCGATGACAGGTGCCGACGGG
AAGGTATCGCCGGTTGTGCTCATGCCATCTCCTGCTTCCACCTGGACAGGGTCGTTCACA
ACTACATCGTCGATTACTGGTGCTGATGGTCAAGTGACGCCATTTGTTTTGGTGCCTTCT
CGTGGTCCATCTTCAACGTGGACAGGTTCGTTTACCACGACCTCGGAGATGATTGGTGCT
GATGGTCGGCCAACTCCGATTGTGTTGGTTCCTTCAGGTACACCATCTTGGGCTTGGACA
GGATCTTTCACGACCGCTTCCTCGATGACAGGTGCCGACGGGAGAGTATCGCCGGTTGTG
CTTATGCCATCTCCTGCTTCCACCTGGACAGGGTCGTTCACAACCACGTCGTCGATTACT
GGTGCTGATGGTCAAGTGACGCCATTTGTTTTGGTGCCTTCTCGTGGTCCATCCTCAACG
TGGACAGGTTCGTTCACCACGACCTCGGAGATGATTGGTGCTGATGGTCGGCCAACTCCG
ATTGTGTTGGTTCCTTCAGGTACACCATCTTGGGCTTGGACAGGATCTTTCACGACCGCT
TCCTCGATGACAGGTGCCGACGGGAGAGTATCGCCGGTTGTGCTTATGCCATCTCCTGCT
TCCACCTGGACAGGGTCGTTCACAACCACGTCGTCGATTACTGGTGCTGATGGTCAAGTG
ACGCCATTTGTTTTGGTGCCTTCTCGTGGTCCATCCTCAACGTGGACAGGTTCGTTTACC
ACAACCTCGGAGATGACTGGTGCTGATGGTCGGCCGACTCCGATTGTGTTGGTTCCTTCA
GGTACACCATCTTGGGCTTGGACAGGATCTTTCACGACCGCTTCCTCGATGACAGGTGCC
GACGGGAGAGTATCGCCGGTTGTGCTCATGCCATCTCCTGCTTCCACCTGGACAGGGTCG
TTCACAACTACATCGTCGATTACTGGTGCTGATGGTCAAGTGACGCCATTTGTTTTGGTG
CCTTCTAGTGCTCCATCTTCAACGTGGACAGGTTCGTTCACCACGACCTCGGAGATGATT
GGTGCTGATGGTCGGCCAACTCCGATTGTGTTGGTTCCTTCAGGTACACCATCTTGGGCT
TGGACAGGATCTTTCACGACCGCTTCCTCGATGACAGGTGCCGACGGGAGAGTATCGCCG
GTTGTGCTTATGCCATCTCCTGCTTCCACCTGGACAGGGTCGTTCACAACTACATCGTCG
ATTACTGGTGCTGATGGTCAAGTGACGCCATTTGTTTTGGTGCCTTCTCGTGGTCCATCT
TCAACGTGGACAGGTTCGTTTACCACGACCTCGGAGATGATTGGTGCTGATGGTCGGCCA
ACTCCGATTGTGTTGGTTCCTTCAGGTACACCATCTTGGGCTTGGACAGGATCTTTCACG
ACCGCTTCCTCGATGACAGGTGCCGACGGGAAGGTATCGCCGGTTGTGCTCATGCCATCT
CCTGCTTCCACCTGGACAGGGTCGTTCACAACTACATCGTCGATTACTGGTGCTGATGGT
CAAGTGACGCCATTTGTTTTGGTGCCTTCTAGTGCTCCATCTTCAACGTGGACAGGTTCG
TTCACCACGACCTCGGAGATGATTGGTGCTGATGGTCGGCCAACTCCGATTGTGTTGGTT
CCTTCAGGTACACCATCTTGGGCTTGGACAGGATCTTTCACGACCGCTTCCTCGATGACA
GGTGCCGACGGGAGAGTATCGCCGGTTGTGCTTATGCCATCTCCTGCTTCCACCTGGACA
GGGTCGTTCACAACCACGTCGTCGATTACTGGTGCTGATGGTCAAGTGACGCCATTTGTT
TTGGTGCCTTCTCGTGGTCCATCCTCAACGTGGACAGGTTCGTTTACCACAACCTCGGAG
ATGACTGGTGCTGATGGTCGGCCGACTCCGATTGTGTTGGTTCCTTCAGGTACACCATCT
TGGGCTTGGACAGGATCTTTCACGACCACTTCCTCGATGACAGGTGCCGACGGGAGAGTA
TCGCCGGTTGTGCTTATGCCATCTCCTGCTTCCACCTGGACAGGGTCGTTCACAACCACG
TCGTCGATTACTGGTGCTGATGGTCAAGTGACGCCATTTGTTTTGGTGCCTTCTCGTGGT
CCATCTTCAACGTGGACAGGTTCGTTTACCACGACCTCGGAGATGATTGGTGCTGATGGT
CGGCCAACTCCGATTGTGTTGGTTCCTTCAGGTACACCATCTTGGGCTTGGACAGGATCT
TTCACGACCGCTTCCTCGATGACAGGTGCCGACGGGAAGGTATCGCCGGTTGTGCTCATG
CCATCTCCTGCTTCCACCTGGACAGGGTCGTTCACAACTACATCGTCGATTACTGGTGCT
GATGGTCAAGTGACGCCATTTGTTTTGGTGCCTTCTAGTGCTCCATCTTCAACGTGGACA
GGTTCGTTCACCACGACCTCGGAGATGATTGGTGCTGATGGTCGGCCAACTCCGATTGTG
TTGGTTCCTTCAGGTACACCATCTTGGGCTTGGACAGGATCTTTCACGACCGCTTCCTCG
ATGACAGGTGCCGACGGGAGAGTATCGCCGGTTGTGCTTATGCCATCTCCTGCTTCCACC
TGGACAGGGTCGTTCACAACCACGTCGTCGATTACTGGTGCTGATGGTCAAGTGACGCCA
TTTGTTTTGGTGCCTTCTCGTGGTCCATCCTCAACGTGGACAGGTTCGTTTACCACAACC
TCGGAGATGACTGGTGCTGATGGTCGGCCGACTCCGATTGTGTTGGTTCCTTCAGGTACA
CCATCTTGGGCTTGGACAGGATCTTTCACGACCACTTCCTCGATGACAGGTGCCGACGGG
AGAGTATCGCCGGTTGTGCTTATGCCATCTCCTGCTTCCATCTGGACAGGGTCGTTCACA
ACTACATCGTCGATTACTGGTGCTGATGGTCAAGTGACGCCATTTGTTTTGGTGCCTTCT
CGTGGTCCATCTTCAACGTGGACAGGTTCGTTTACCACGACCTCGGAGATGACTGGTGCT
GATGGTCAGACCACTCCGATTGTGTTGGTTCCTTCAGGTACACCATCTTGGGCTTGGACA
GGATCTTTCACGACCGCTTCCTCGATGACAGGTGCCGACGGGAGAGTATCGCCGGTTGTG
CTTATGCCATCTCCTGCTTCCACCTGGACAGGGTCGTTCACAACCACGTCGTCGATTACT
GGTGCTGATGGTCAAGTGACGCCATGCGTTTTAATGCCGTCCGTCGTGTCGTTATGTCGC
GAGGGCAGTCTGAGTTACTGTCGAGGTGTCTCTGGCGAAATCGACTCTGCCAATGATTGT
GAACATGGTTGCATTGAAAGAGGTTCATCTGCTGATTTGTGCTCTGGATTCGGATCTTGT
GGTTTTTCCATGCATTCTAGTCCTGTAGCTAAAAACGAGGGAGAAGCTGGGCCCATGTCG
TTCGAAATAAAGACAATGGATGACAAAGGTCCTTCCCATGAAAATACTTCTGTGAACCCG
AACAGACAACAGACATTGGGGGTTACTTCATCTCTTGTTGCCAATGATGTCGCTGTGAAT
CGTTCTGGAAGGGAACTGAACAATACGGCAACTACAGTACAGGTAACGGGCGTTCATGTT
GGTAGTACATCCATTGTGTCCCAAGCGGAGCCTTCTACTGTTTCGATACTCAAGGGCGGC
TCAGAACTGGCTTTCAGGATTCTGTCCTTGCTTTTGATACCTATTTTCGTGTTGACTTTT
TAA
>unitig30_5-mRNA-1 transcript offset:0 AED:0.01 eAED:0.01 QI:0|-1|0|1|-1|1|1|0|235
ATGAAACTGGAACGTGACGCATACAACCGCCTTGGAAAAGCTTTGAGTGAGTGGCATTCG
AATCAGCTATCTGCACAGCTATCTGTATTCCAGTCTGCACTCACGAACATCGCTATCGAG
CGCGGCGACGCAATTCGAGATAACCCTGTTTTCAGACATGAGTTTAACAAGATCTGCTCG
CAGATGGGAGTGGATCCCTTGGAGCTTCTAATTTTGAGAGACTCACGATTAATGAAATCT
GATAAATTTTTCGTGGGATTGGGGGTGCGGATGGTGGAAATTTGCCAAGAAACAAGGAAC
ATAAATGGTGGCCTCATGCCCCTTACGGAGCTCCAATCCCGATTACAAGAGTCGGTTAGT
GTGCCGCTCACCGTGTCCGAAGAGGACATTCGAAAGGCACTCGACTCCTTGATTTCACTT
GGCAAGGGCTATGAAACAATTTTGATAAACAACAAACAATGGATTAAGTTCTCAGGCCCC
ACTGGTCCAGAGACGATCTCCAACGACCAAAAAAAAGTCTACGAACTTTGCGAGTTTATG
GGTGGGCATGTCACTTATCGTCTACTACGAGACAACTTCGGGTGGGATAATGTGCGCTCA
CGCACAGTGATAGAAGAGATGATCATGAATGGATTTCTATGGGTGGACTCGCAAGGCCCA
AGCGGGGCAAGCCAGTTTTGGGAGCCCTCCTGGATCTCTAAAACTTAA
>unitig30_7-mRNA-1 transcript offset:0 AED:0.00 eAED:0.00 QI:0|-1|0|1|-1|1|1|0|300
ATGTTGTATTTAATTGGCCTTGGTCTCTCCCATGAGACCGACATTACGGTCAGGGGACTT
GAAACCGTAAGAAAATGTAAGAGAGTCTACCTTGAAGCTTACACCTCTATTCTTATGGCT
GCTGATGTGCTGAGCCTTGAAAAATTCTACGGCAAAGAGGTCATTCTCGCAGATAGAGAG
CTTGTGGAGACAGGTGCTGACCAAATCTTGGAAGGGGCAGATAAAGACGACGTTGCCTTT
TTGGTTGTAGGTGACGTTTTCGGGGCCACCACGCACACTGACTTGGTGCTCAGAGCAAAA
GAGTTGGGCATCGCCTATGAGTCCATTCACAATGCCAGTGTCATGAACGCTGTTGGCGCA
TGCGGCTTGCAATTGTATCAATTCGGCCAAACTGTGTCTCTTGTATTTTTCACAGACTCC
TGGAAGCCCGACTCGTTCTACTCAAAAGTTTTGGAGAATCGCAAGATTGGCTTGCACACC
TTACTTCTTTTAGACATCAAGGTCAAGGAGCAAAGTATTGAGAACATGGCCCGCGGAAGA
CTTATTTACGAGCCACCAAGATACATGGACATTGCTACGGCATCGCAGCAGCTCTTAGAA
ATCGAAGAGAAAAGGAAGGAGAACGCTTACACCCCTGACACGCCTTGCGTGGCGGTCTCG
CGCTTGGGTTCCCCAACACAAACATTCAAGGCCGCTTCTTTGAAAGATTTGGCCAGCTAT
GATGCTGGTGAACCATTGCACTCGTTAATCATGTTGGGCAGACAGGTTCACGATCTAGAA
TTGGACTATTTGTGTCAATTTGTTGATGACAAAACCGCGTTCAAGAATTTAGTTGTGGCT
GATCAGGAGTGGTTCAAGCCGCCTGCATGGGTCCCCCCGGAGGATGAGAGTCTTAGTGAT
TAA
>unitig30_9-mRNA-1 transcript offset:0 AED:0.04 eAED:0.04 QI:0|-1|0|1|-1|1|1|0|369
ATGCCCATTAATCCTTCTAAATACTTGGACAAGGCTCCCGATATTGACCATATAATTTCA
CAAAAGGGTCTCCCTGTGCCCGAAGGAACCCTCAACGCGCCTTTCGAGTACCTTCAACTG
CTTCCCAGCAACAACAACAAAGTCAGAAGCAAATTTCTCGTCGGGTTCAACGAGAAGTTT
TTTCACATCACCGATACCCGAGTGATATCCGAGATTGGCGCCGTTATCGAAACTTTGCAT
GGTGCCTCTCTTCTTATTGATGATATCGAAGACGATTCCACTTTTCGCAGAGGACAGCCC
TGTGCGCATATAACTTGTGGGCTTCCTGCGACAATCAATTCAGGTAACTTGATGTACTTC
ACGGCGATGCAACGGGCGTTGACTAATCTTCCCACCTATTTAGAATCTACCGACAATCAC
TCTGCGCAAGCCGTATTTAGATCTCAGTTGCTGGATATTTTTATGGATGAGATGATCAAT
TTGCATGTGGGGCAGGGGTTTGACATCTACTGGAGGGACAACTTTTTGGACGTCATGAAT
TCCGGGTTACCTTCCATTGAAGAATACTTGGAAGTTGTCATGCACAAGACAGGTGGCTTG
TTTCGCTTGGCTGTGCGCATGTTGAGCCTTTTCGCTGATGGAATGGCTCCAAATACTAGA
TTGCCGAATAAATTGGTCCAAATAGCCAGTCTTCTCGGCATTGTGTATCAAATTAGGGAT
GATTACATCAATCTAGCAGACGAGGAGTACGCCGAGCTGAAAGGCTCTACCTGCGAAGAC
TTGATCGAAGGGAAAATGTCGTTACCCATTCTCTATACACTTATTCACCAGGGCGAAAGC
TCTCCACTATTCCAATTATACCGGGAAGCAAAGTCTCCAGAGGAAAGAAGAGCAGACGTG
GGGAGACTAGAAGCTGTCAGCAAGTTCATAGCTGATTCCGGCGCACTAGATTATTCTTAC
TCCATATTGCAGGAGTACGTTCAAAAAGCCAAAGCCTTGATTGAATCTGAGGGTGACGAC
TCCAGTAATATTTTGTCTGATATCTTAACAAAATTGTCTATCGTGGGAACAGAAAGGAAA
CGCCCGGCTAAGGCTTCTTTTTTGCATTAG
>unitig30_14-mRNA-1 transcript offset:0 AED:0.02 eAED:0.02 QI:0|-1|0|1|-1|1|1|0|449
ATGCTCAGCAAAAGCGTTTTTTTTAACCCGTCCGCTACAACATTACGTTACCAATATCGA
TACCTTTCACTTGTTTCCTTCGACAACAAGCAGATAATTGTTGCATTCTCGAAAGAATCT
AGGGTCGAGGATAAGGTCCCACAGCATGAAAGGGACCAAACTCAGGCGAACACCGCTTCT
TTCAGTACAGTTTTTCTCAGAGACGCGTGTGATCTGCCGGGCTCAGTAGACTATTCAACA
AAACAAAAGTTTTTCACTACGGCGCAAGTCGCTCGCGGGCTCGAAATCTACAAGGCGCCC
TCGGTTATTCGAAAAGACGGACAGAATTTTTTAGAGGTGCAATGGAAGCACCAAGACGGA
AGCACACACGAGTCTTCTTTCAGTGAGAAGTTTTTAAGCAAGTCTTGTAGCTTGAATGGC
CGAATGAGAGGAAAACACTTCCCGCGTGAGAAAGTCTTTTGGACGGAGAAGGATCTCATA
CAAGGTATGAAACTGTTGAACTTCGACTACTATGCCTATCTAGAGGGCAACTCCACTTTT
CAAAAGGCCTTAAAAGCTTTGAACAAATATGGCATATGCTTCATACATCACATTGAAAAT
CCGTTGCAAAATCCTAAAACACAGGTTCTCACCGAAGCGAATGCTTTTTCGTGGCCCGTG
GCTAAATTAGCCAAAAAGTTTGGTTATATAAAGTCAACATTCTACGGGACGTTGTTTGAC
GTTAAAAACGACAAAAATGCGAAAAACATTGCCAATACGAATTTGTTCCTCCCATTGCAC
ATGGATCTTTGCTACTATGAGTCACCCCCAGGTCTTCAACTATTGCATTTCATCGAAAAC
TCCACATTAGGTGGGGAGAATGTGTTTGCCGATTCGTTCCTTGCTGCTTCACGTGTGAAA
ACGAACGACCCTGAAGCTTACGAAGCATTAAAGACCATGCCCATCACTTTTCATTACAAG
AACAATAATGAGTATTACTACTATCTCCGCCCGTTGATCGTCGAGGAACCGTATCTCAAA
GATCCTGACACGGGTGAGCCATTGCTTAAGGCAGTTAACTACTCGCCGCCATTTCAAGGG
CCATTCGAGATGAACATCACCTCCAACGAAAACACAAAGCTTTTCGATGACTTTATCAGA
GGCATGATTGCGTTTGAGGATGCCATAAATGACCGGGCGAATCAATACACTGTGAAATCA
CCGGAAAATAGCTGCATCATTTTCGACAATAGAAGAGTGCTTCATTCCAGGTTAGGATTT
ACTGATTGCAATGGTGGCGATCGCTGGTTAATGGGGTGTTATGTTGATGGAGACAGCTAC
CGATCCAAATTACGCACAAACCTATCATGA
>unitig30_23-mRNA-1 transcript offset:0 AED:0.02 eAED:0.02 QI:0|0|0|0.5|1|1|2|0|178
ATGGTCAGCTATCAACAAGTGCTAGACCTATCTGGAGGCAAGAAATGCACGCTGAAAGCT
CGGCCTGTACAATCTCGAGACGCCACCGAACCTAAAAGAAGAACGAAATCGGGTTGTTTG
ACTTGCAGAAGAAGGAAAAAGAAATGCGACGAGGAGGTCGAAGGAGGCAAGTGTCAGGCT
TGCATTCGTAATTTCTTGGATTGTTGTTGGGCTGGGAATGAGTCTAATCAACAAGCGACC
GATTTGAAAATCGAGGCCTCTAAGGTTGAGGCTATAACGGAAAGCCCTCTTATGAAGTTT
AACACCACGAAAGCCTTTTCTCCACGTAAAGGGGCCAGCGCATACCCATCGCCCATCTCT
TCTCCGAAAGCTACCCCTGCCGATGACTTGAAATCAATACATTCCATAAGCCTACCCCCG
ATCAACATGAAGGTTGAGAAACCACGCAAGAAAAAGGTGATCGACTTGCACCACAGCAAG
GCTGCGTTCGTTGTGACTTCTTTTGATAAGAGGAACGCATTGTGCCAAATCAAGTGA
>unitig30_26-mRNA-1 transcript offset:0 AED:0.01 eAED:0.03 QI:0|-1|0|1|-1|1|1|0|200
ATGAACAGAGGTAGAGGCGGTTTTAGAGGCGGCCGCGGCGGTGGCCGTGGTGGCTTTTCA
GCCCCACAAGGTCCTCCAGAATCTGTCTTGGAAATGGGCGCTTTCTTGCACTCATGCGAG
GGTGACATTGTCTGTCGCTCCATCAACGTCAAGATCCCATATTTTAATGCCCCGATCTAC
TTGGAGAACAAGACTCAAGTGGGCAAAGTCGATGAGATTTTGGGCCCATTGAATGAGGTC
TTTTTCACAATCAAGCCCTCTGAAGGTGTGCAAGCCGCATCCTTCAAAGACGGCGACAAA
TTCTTCATTTCACCAGACAAATTGCTTCCATTGGAGAGATTCTTGCCTAAACCAAAGGAG
CTCGGCCCCAAACCTAAAAGAAAATCTGCTGGAGGCGCTTCCCGTGGAGGTGCCAGAGGC
GGTTTTGGTGGCCGCGGCGGAAGCCGTGGAGGATTTGGCGCGCGTGGCGGATCCAGAGGC
GGTTTCGGTGGGCGTGGAGGCTCGAGGGGTGGCTTTGGAGGTGCCCGCGGTGGCTCTAGA
GGTGGATTTGGCGGCTCCCGCGGCGGGTTCGGTGGATCTCGTGGTGGCCGTGGCCGCTTC
TAG
>unitig30_28-mRNA-1 transcript offset:0 AED:0.03 eAED:0.03 QI:0|0|0|1|1|1|2|0|144
ATGGTAAGACTTCCCGTGTTGTTCCTTTTTTGCATGTCATTGATGATTGCGGCATTTCTT
GGATTTTCGCTGATTTCCTTGGGACACGACAAAGCCATACATTTCGTCACATTCTTCGTC
CTAACAACGGAGTTCTATCTTCTTTGGGAGACACATCGACCGTGGAAACTCACGATTTTG
ATCATGACACTCGGCGCCAGCGTAACGCTGGAATACGTGCAAAACTTCGTTAATCCAAAC
CGAAAGTTCGATTACATGGATATAATCTTCAACATACATGGAAGTGCGTTGGCGGTGGCC
GTATGTTGTCTTGTTCATTCGTTCATGACGAGAAGGAGACTTCCAGCCAGAGATTTCTCT
GCAAGTATAGCCAGCGCGGAGCTGTCGGATACCGAGGGATATGTTAATGTTAAAATGAGC
GATATAGAAGGTTAG
>unitig30_29-mRNA-1 transcript offset:0 AED:0.01 eAED:0.01 QI:0|-1|0|1|-1|1|1|0|124
ATGACAGTTGAAATTCTGAGTTACGACTTTCATACCTACTGGAGGGACACTCATCCTCTT
GAAAAAAAGTTCGCCGCCGAATTTAGAGACAAAGTATCTAAGCATTTTGCCAAAGAGATC
AATGAAGGAAATCTCCGCGTTCACAAATTATGGGAAAAGCCCGTTGGCCCACATCCGATC
CATATGTGGGAGCTTGATACGGCAGGAAGTAATGACCCTGAGCTCTTTGGCAGAGTGTTG
GCATTTTACCAATTGAATCATGGCAAGCTCTCTGTGTTGGTGCACCCACATACCACCTCT
GGTCTGGTAACAGATCACACGGAGTACGCAATCTGGTTGGGGAAAAAGCAAAACCTCATC
TTAGACTTTCTTTGA
>unitig30_30-mRNA-1 transcript offset:0 AED:0.06 eAED:0.06 QI:0|-1|0|1|-1|1|1|0|1761
ATGCCGCAAACATTGCACCTGGGCTCGCTGCTTAACGGCGAGCTCCAGGCCGAGGATTTC
ACTGCTCCGAAGCTAGCTTTACCAAAACACCAGTCAAATAGGTTTGGTGACCCGCCAGCC
CAAGAACAATCGCAAGATGAAAACCAAGCGTCGGGCGAGAATCAGCGCAAAGGCTTGGGT
AACGCTTTTAATCTTTTTGCGAAGAGAGCAGACCCAAATGAGAGCCGTTACGATAGTGAC
AACCGCCAGCATGAGGGAGACACCAACATGCCTTTTAGTGAATCAGAAATGAGAAGTTTG
GAAGGTGAGCACAGCGATACTGCTTTTGGCAGTGACAGACCGGCGACAGCGGGCAAGCTA
GCGGACAAAGCCAGACGCCCACTGTCGGTGCCTCCTGAAGAATCTGATCTTGCTGAAGTG
GGTAACTCAAAGGACGGCGCGAAGCTGTTTGGAGCGCAGCACTTCTCTGCATTGAGACGC
CCCACCGCGCTTTTTGGTCGGAGTGGCTCGCAAGCCGAAAATGCACAGACCAGAACGCCC
GAGGGCAATGTCGACGATGGTCGAAAACCGCGAAAAATTTTCACATTGTTCAGAAAGAAA
AACAAGGAGAAAGATCGCTGGCCTGGTATCTCAGATGTTGCGGACGCGGAGTCCGTGAGC
GAAGATCGTGAGACAGGTGAAAGAGCTCAAGGACTTATCAACTCGCTCTCCTTAGGTAGC
CCAGCCATCAACCTACTCGCGTCATGTTTATGCGAGGATGAGTATGGCATAGCAAGAGCG
CCTTTATTGATGAATTTGATTGGCATCAAGGTCACTGATGTCTCGCGGTCTCCGCTCACG
AAAAACAAAAAGTTTCGTATAGATCTTGAGTATGGTGTGTGGCCCCAAAGGTTGAAGTGG
TCTGTTGAAAAAACAGCAAAGGACTTGCTCTATCTTCACTCGAAATTCAAATGGCTAGCT
CTTAGGGGCTCACTCAAGTCTGTAAGCTTGCCTAAATATCCCGTGCCTCCGCTGTTGAGA
CGGCACGAGAAGAGAGCAACTAGGTCAAGCAAATCTTGGGGTGAGCCTACCTCTTCACCA
GCACCACTTGAAAGTATGCCCACAACCGATACGCAGCCGAACGACAACAACTCAATATTG
AGCGGCCAAAGCTTTCACGATAGGCTTCTGGCTCTCCGAGCTCATTTCAGCAATGACTCA
GATGACTCGTCTTTGCATTCCACGTCACCTGAGCAGTTGCGGACTCAAATTCAGAGCAAT
CAAAATTACGTGAGGGAAATTGAGAAGTATTTGAATGATCTTAATGTTTTAGTGGCCATG
CGCCCACAATCCAATATACTTTTCCAATTTTTCGAGCTTTCTCCCATTTCCTCGCTTCTT
AGTTCGGAGACTGGATACATTGGCAAGCAAGGTGTCATTCACGTGGGGGGAACTGCGAAG
TCGCAAGGGTGGAGAGTTGGTCACTTCAAAGCCAATGATATCAAGGAAATGATTGACAGG
AGATCAGAAAAATGGTTTTTAGTGAGAGGATCATATGTGATGTATGTTTCTGACATCAAT
TCGACAACCCCAATCGAGGTATTCATTGTTGACCTGTCCTTCAAGTTCTCTTTCAAGCGC
GAAAATCAAGACAAGGTGGATATGAAGGTCATGGAGACTGAGTCTGATTTTGAAGAGGAT
CTCGAGCACAGAATAGGTGCAGACGGCAAGGCATTGACGAAAGTACAGAACAAAGTCTTC
AAGCATTTGCGTATTGTTTTAGAAAACAATGAGCGTAAATTAGTGATCATACCGAAGTCG
CACGCTGAACAACAATTGTGGATCGCATCGCTTAATGAAATGGTGAAAAACAATGTATGG
GCAGAAAAGCATAGATTTGACTCATTCGCACCCATAAGAAAAAACTGCTATGCGCAGTGG
TTAGTGGATGCTAGAGATTACTTCTGGGCGCTTTCATCAGCGCTAGAAATGGCCACAGAT
GTGATCTTTATTCACGATTGGTGGCTCTCTCCTGAACTTTATCTTCGTCGTCCAGCAAAC
GGAAATCAGCAGTTCAGACTCGACAGAATTTTGCAGAGAAAGGCTCAGCAAGGGGTCAAG
ATTTTTGTCATACTCTACAGAAACGTGGGAACGACTATTCCAATTGACTCGTTGTATTCA
AAACACTCAATTTTGTCATTGAACCAAGAAAATGTTCATGTCATTAGGTCCCCCAATCAA
CTCCTTCAAAATACTTATTTTTGGGCACATCATGAGAAACTTTGTGTTATTGACTATAAT
GTGGCGTTCGTTGGAGGTATTGATTTGTGCTATGGTAGATATGATACTCCGGACCACGTG
CTTGCCGACGACTCTAACACCGACTTTGCCACACTTGATCCCGAAAACCACTCCACGGAA
GACTTTCTCAACTTCAGAGTTTTTCCGGGCAAGGATTACTCAAATACGCGCGTGAAGGAT
TTCAGCAATTTGAATAAGCCCTATGAGAGTTTGTATGACCGAAATGTGGTCCCCCGAATG
CCTTGGCATGATGTTCATATGATGACTTCAGGGGAAGTTGCTAGAGACTTATCTCGTCAT
TTTGTTCAAAGATGGAATTATCTTTTGAGACAAAAGCGTCCAAGTAGGGTGACGCCTTTA
CTCACGCCCCCGCCAGACTTAACCGAGGAACAGGTCAGACAAATGAACTTGGATGGAAGC
TGTGAAATACAGGTTCTCAGGTCATCAGGGAGCTGGTCTCTAGGCTTAAAAGAGCACGAG
GAAAGTATTCAACAAGCTTATTTGAAGCTTATCGAGACGTCAGAACATTTTATTTACATT
GAAAACCAGTTCTTCGTGACATCTTGTTTCATCGATGGGACGGAAATCAAGAACAGAATC
GGCGATGCTCTCGTTGATCGTATCATACGTGCGCACAGAGAAGGAAAAACGTGGAAAGCC
ATAATCCTAATTCCGTTGGTTCCAGGTTTTGAGTCTCAAGTTGATCAAGTTGATGGCTCA
TCTGTCAGGGTTGTGATGCAGTGCGAATACATGTCTATATCGAGAGGTAGCTCCTCACTT
TTTGCCAAATTGAGAAAAGCTGGGATTGATCCAGACGACTACATTCAGTTTTTCTCCTTG
CGAAAATGGGGTTCGGTGGGCCCTGATCGCACGCTTGTCACTGAACAGCTTTACATTCAT
GCAAAACTCATGATAGCAGATGACCGTGCTGCAATTATCGGCAGCGCAAATATTAATGAG
AGATCAATGAGAGGTTCAAGGGACTCCGAATTGGCGACCATTATAAGGGACACTGACACA
ATAGATTCCACAATGAACGGTATGCCTTATAAGGTCGGCAAGTTTGTTCACTCATTACGC
TTGAGGCTCATGAGAGAACATTTGGGTGTTGCTGTGGATCTTATAGACATTGTTGAAAGG
CGTTTCGAGGCGATACTTAGATTCGCGAGGACAGAGGATGGCGTCAAGGCCGCTACTGAC
GAATTCTCTAATTCAGAGAAGACAGAGCTATCTGCGGCTGTCGAGCTTGCCTCGAGAATT
GTTTTACAAGAGTCCAAAGGAACTCGCCGCTGGAAATCTTTTTGCCAATTGAGAGGTCTC
AAACCGGATGTTTATGATGTTCCGCGGGATATAAGATTTGAAGAGGCCCCTCCGCCGATG
TCTCTTCCACTTTCCTTCAACAACAGGACCGGGCCGCATGAGGCCAATGTGGGAATAAGA
GACAGCAAGAAGCATTCCTTCGACCCAAGAGTCCAAACCAACATTGACCACCAACGCGAC
GTGTTTGGAGAAGGCACCGACAAGTACCGAATGACTCTGAGCAAGAGAGCCAGATTGGAC
AGTGCGAAATTCTTAAGGAAGCTTGCAAGGGAGGCCATGGAAAAGTCTCCCGACAAAGTA
TTTCTCCCGAATATACAGGATGTGAAAGAGTTTTTGAATCTGGACGACTCAGACATGAAA
TCTGAACAGGACGAAGCGACAGAGGAAATTTTGTTCAATAGAAATCTAGAGAGATGGATG
CTTTTGAAGAAGATTCTCTATCTCCAACTTGTCGCTGCTAGCAACGCCCAGCAAACTGAG
AAGGAGGCTGCAAAAAGAGTGAAAGCCGGGCTCACGCCAATCATCAATAGCTTTGAGGGC
CGCGACGCGCAACCGGAGATCCCAGAAGGTATGGCAGCTGAACCAAATAACCCTAACGTC
AGCTTGACAGCAGCTGTCAAAGTGAAAAACAGTAACATCGGCCCCGGAGAAGAATATGAC
ATATCAGCCGACTCAGAGATTCCAGATGCTCCGGTCCAAGAAATGAACCCCGAACAAATC
CCAATTATTACACTTGACAATGCGGGCTACAGGGATACGATCAGAAAAATAAACCTGCCT
GGCGCCGACAATTTCGCCAAGTTTATTGATCCATTTTCATTTGAGGATCCTCTAGATCCC
GAGTTCTACGAAGACGTTTGGTTTGAAAACGCTCGTCGAAATACTGATATCTTCCGGCTT
ATCTTCCACTGCCAGCCTGATGACACTGTTCCCTCTTGGAAAGAATACATGCATTTCATG
AAGTTGAGCAAAGCCTTCAAAGTTGCTCAAGATGGAGACGCCAAAGCAAGAAGGGAAAAG
CCAGACTCTGAAAGTGCGGATAGGCTGGACAGCTCTCATGAACACGCCCGGAGAAGCAGT
CATGCCACAATAAACATTAACGAGTATCATGATGAGAATGGTATTCTAGGAGATATTCCG
TCTCACGGTTCCGACCGTGAGCATTCAAAGAATGGCCCCAGGCGCCGCGCATTCATGCCT
GGAGAAACCATCGACGAACATAATGAGACGGAGACAGAATCAACGAATAGTGATAGTCCA
GACAGCCACGATCCGAGGGAGTATAACGGAGAAGCGCCGTTCAGCAACGGCCTGGACGAG
AAAGCTGAGTATGTTAGCTACAAAAACGAAGGAAGAATCAGAGACGGGGACTCGAGCCGT
AATGGGGGCGATGAAAAAGAATCATCTCGCGCCGGAATCAGCGACAGCAAAACATCTCCG
AATTCAGAAGGTGCCACCAAGTCTCACTCCCGTGAGAACGGAAAAACAAGAGCAGGAACG
TTCAGTGCGAGACGGAAACTTCACGCAGGGGACAGAATTTTTGAAAGAGACTCGGCTGAG
CGCATACTTCAGGAGATCCACGGGCATCTCGTGCTTTTTCCTGTGGAGTGGCTTGAGAGA
GAGTTGGAGGGTGGAAATTGGTTTTTCAACACTGACAGAATCCCACCAATCGAGATCTAC
GATTAG
>unitig30_31-mRNA-1 transcript offset:0 AED:0.45 eAED:0.45 QI:0|-1|0|1|-1|1|1|0|217
ATGTTCCTTCAGATACTCTCATATGTCGGTGTCATTACCGGGTTTTTCTTGTTAGTTTTG
GCCATTGCTCTGGGGCTATACTACATTTCGGAGATTGTGGAGGAGCACACTGAGCCTACG
AAACGCGTGCTCAGAAAATTGATATACGCCGAGATCGGGGTATCCGTGCTTTTATGGCTC
TTTGATTCCTTTCCTTTCAAGCTTACGGTCTTTCTGATGATCTCACATGCGGTATATTTG
CAGAATCTCGTGAAATTCCCGTACGTGCAATTGACGTCGCCCATTTTCCTCCTTTCCTGT
GCCTTGGTGGTTGCCAATCATTTCTTGTGGTTCAACCATTTCCACAATCCCTACATCCCA
CCCATCGCTGAGAGGTTGCGCCCGGATTATCAACCGCCAAGAATACCGCTGTTCTCTGAA
GTCTGTTCCTTTTTCGGATTGTGTGTTTGGCTCATACCCTTCGCCTTGTTTGTGTCATTG
AGTGCACATGACAATTTGCTACCACACCACATAGAAAATGACGCAAATGGCCAAGGAAGA
AAGAAAAACACGGGCTTAGCAAAATTGGTGGTAGCTACAATTAGGGACCATGCGTATGCG
ATAAGCAGGCTGTTCGGGTATGAATTGGATCCTACGTTCGGTACGATTGTTTAG
>unitig30_35-mRNA-1 transcript offset:0 AED:0.45 eAED:0.49 QI:0|0|0|1|1|1|2|0|234
ATGGGGTTGATCGTTGTGGTGAACGGGGTAGAGGACAAACGCTTCGGGGCGAACTCTATT
TTCATTGCAGACTACGGTGATATATGGCTCGCTGCAGGTTTTCTAGCTCACACGCTTTGT
GCATACCTTCAATTGAAGACATCAAAATTTTATTTGCTAGCCAACAGAATCCTCAAATAT
CTATTACACTCAACTTTCTCCGTGCTCTTCAACGTATGGTTCTTTGGTCCACTGATCGTT
GAAAGACTTAACGTGGCTACAGGGGGTCATTGCGCTGAATCAGGCCCGTCAGCGCAATCC
ATGTCCGAGTGTCGTAGAAATCCCACGTCACTGTGGGTTGATGGCTTTGACATATCGGGC
CATTACTACTTCGTCGTGACGCTGTCATTACTTCTCATGGACGCGATAATGCGGACCGAA
ACCCACAAAAGTGTGACCGTTCAAGAGTCAGCTTTAAACTATCTGGCTCAAGACCACTCG
ATCCTACGACAACGGGCGCAGAAGGCTTCGAAGTTTGTGAGTATATACGCAGTTGTTCTC
ATGACGATCTGGGTGATGGAGTTTTGCGTCACCTCGGTGTTCTTCCACACTGCATGGGAA
AAAGCACTTGGACTTCTAGGCGTTCCGATTATATTGGTGATATTGATGGTATCAGACGAG
ATCTGTATTGTGAGATCAAACGTCGGACCTGACATTATGGTATGA
>unitig30_36-mRNA-1 transcript offset:0 AED:0.24 eAED:0.24 QI:0|-1|0|1|-1|1|1|0|1236
ATGTTACACCATTTGAGGATCACAATTGGTAACGTCCACTGCTTAGACTGTGAAGCGTCG
ATCCGGCAAGCTTTGGCTAAACATCTCGCTATTTCTGACCTTCCTGAGCCATTCAAAAGT
GACCTCCCCTTCAAAATTGTTTATTACAGTCTAGAGGATGGTGTGATCAATCTACTTTAC
AATTCAGAAGGTGACTCCGATATCGGCCCTTTCCAGGGCTCGTTGAAACATATTTTGCAC
TCGTTGAAAAAAGCTGGCTTTTCAGTCCTCTCTTGGGATCTCACCGGTGATGGTAAGATT
GTTCTCTCTTCGGAATCGAGATCATTGCCTTCCACCGAACCTGAGAGGGATGCACGGACT
CCGTACCTGTTTCTGCGTCTCTGGCGGAATTACAAAAGAAAGCAAGACATGAGACACCAT
TTAAACAACTGCACTTCTTGTCAAATTGAAAAGCGAAAAGTATCGGACGCAAGAAAAGAA
GATTCTAGGGAGGATGGGGACTCGTCTGATGAGTCTAAGGCATCGACGGGAACACTTTTA
AACGCTACAGAGCAGGAATATAGAGCCGTGTTTTCGATCACCGGAATGACATGCGCATCA
TGTGTATCGTCTGTCTCAGACGCCATATCTGCTCTTCTCAAGGAACGCGGTATTCAGGAG
AAAGACGAGCCGCAGTTTTCAGTGAATTTGTTACAACAGTCCGCGATTGTAATCGTACCT
AACAAGCAATTGGTCAATCTGGTCATTGAAACTGTCGAGGATGCGGGCTTCTCTGCCAAG
CTTTTAGAAGTATTACCGATTCAACGATCCATAAACCAAAAGGTGACTGCAATCATTGGA
GGTATAACGTGTGCCGCGTGTGTCAACTCTGTCATGTCTGCCGTGAATGACCTTCCGTTT
GTATTGGACTGCGGCGTCAACGTGGTGACTAAATCAGGTCAATTCATTCTAGAGAGCTCG
GACCACAAAGATGAGCCAAGTAATTTGGACAAGTTGAAGGAGACAATCGAGGACTGCGGG
TTTGAATTTGAGCTAGTTAAGGACGAGAAAATCAACTTTGCGTCGGGGCAGCGCCAATCT
AGAACTATCAATATTCAAGTGGATGGTATGTTCTGCAAAAAGTGTCCTGAGATCATTATG
TCTTATCTCCAAACTTTTGGTGAGGCCGTTGTCATTGAGAACCCGATCACGTTGGACCAG
CCATTTGTGAAGTTCACGTACGTCCCGAATGTCGAGAAGCGCATAACAGTGCGCCGCTTC
TTGTTTGACTTGAACCACCTCATGCCGCTGGAAAGTGAAACAGGCTACATTGTTAACTCC
AATACCAACGGTGCCTTCAAATGTAACTTGATTGAAGCGGTTTCTATTGATGAACATTTG
AGAAGATTGCTGAAATTGGAAACCCGCAAAATTGTGCGTCGATTGATCATTGCTACCGTT
TTGGCTATTCCCTCATTTATATTCGGAATCGTTGGAATGTCTTTGATCGCTCGTACAAAT
CGTTTCAGGCGTTGGTTAGAAGAGCCAATCTGGGCCGGCAACGTTTCTCGAGTGATGTGG
ATCCTTCTCTTTTTGAGCACACCAGCTTACTTCTTTGCGGCTGACATATTTCACGTTAAA
GCACTCAAGGAAGTCAGGTCGTTGTGGATTCATAAGAACTCCTTCAAAAAAAGGTTTTTT
AAGTTTGGGTCCATGAGTCTCCTCATGTCCCTCGGAACGACAGTTGCGTACATCGCTAGC
ATCGCTTTACTCATTTTGTCTTCTCAACAAAATCATATGTCAGGCATGGGTTCTCACACG
ACTTACTTTGACTCTGTGGTATTTCTTTCTTTCTTTTTATTGATTGGGCGCCTCCTTGAA
AGTTTGTCGAAGGCAAAGACAGCCGATGCAGTAGCAAGCTTGAGTTCCTTGAAGGCTTCG
CGGGCTACGGTTGTTGAAAAGGTGATCAACGATGATGGTCAGGCATCGTATGTCAATGAT
GAGTATGTGGATATGAAGCTTCTCGATTCCGGGGACTACATCAAGGTTTCGACAGGCGAA
TCACCCGCCGTGGACTGCGTTGTTGTTGATGGTGTTTCTAGTTTCGACGAGTCAGCACTT
ACAGGGGAATCTGATCCTATCATGCACAAACCTGGGCAGCAAATTTTCTCCGGCACAGTC
AATGTTGGCAATTCAGTTATCATAGCCAAAATTTTGAACGTGGATGGTGCGTCATTGATC
GATCAGATCGTGAGTACAGTTAGAGACGGTCAAATGAGAAAAGCTCCGATTCAAAGACTC
GCGGATGTCTTGACTGGCTACTTCGTTCCCATGATAGTTGTGATTGCTATCTCGACGTGG
ATTGTTTGGATTTCACTCGCCTACTCTGGTGTTCTACCTGAAAGCTATCTTGACATAGAT
GTTGGGGGGTGGACAGTATGGTCGCTTGAATTCGCTATTGCTGTATTTGTTATTGCATGC
CCCTGCGGAATTGGTTTGGCAGCGCCTACCGCTTTGTTCGTTGGCTCTGGGTTGGCTGCT
AAATACGGAATCCTTGCAAAAGGAGGAGGTGCAGCTTTCCAGGATGCGGCCAAAACAAAC
TTAGTTTGCTTTGACAAAACAGGCACGTTGACCTACGGGAACATGATGGTGACGGATGCA
GCTTATGTGCACAACGATCTACACAGTCTGACACTCAAACTCTTCGCCTTGCAGCTCACT
AGGGATCTTGAGCTCGCTTCAAAACATCCGATCGCGATATCCATCAAGGAGTTCTTGAGT
TCGGGCTCAGAAAGTACTGTTGCACTCACACCCAGTAAAATCCCCCAAGTAGAGACCGTG
CCGGGGAAAGGATTGAAGGGAAGCCTAGTGATCGATGGCTCTGATAGCAGTGTTTGGGCC
GAGTTTTCACCAGAAGAGGCGATTTTGGGCAATGAAGCTATTCTCATGGATCATGGAGTG
ATACTCAGTGAGGAGCAAAAAAGAATGGTAACAGTCTGGCAGTCCCAGAAAAAATCTGTC
GTAAACCTCGCTGTGAGATGTCCCAAAATTTTCGGCGATGCGGACTTTCACTTGATTTTC
ATGCTTGGATGCAGAGACCAAGTAAGGCCCGAGTCTCAATTGGTTATCAAACGTCTCCAA
GAGCAGGGTATTGAATGCTGGATGATCACCGGAGATAACAAGCTAACTGCCGCTGCAATC
GGTGCTGAAATAGGCATCGACTCATCCAAAATCATCAGCGGTGTGTTGCCCAACGAGAAA
CAGTCGAAGGTCCAGATGTTACGTGATGAAGGAAATACTGTTGCAATGGTCGGCGACGGG
ATAAACGATGCGCCCGCATTGGCTTCGGCCGACGTAGGTATAGCGCTATCCACTGGTGCA
GACATCGCGGTAACATCGAGTGACTTTATCTTATTGAGCAAATCGCATCCTCTCCTCACT
TTGTTCACTCTCTTTGACTTGGCCAAAGTCGTGTTCAGGAGGGTGAAGTTCAATTTTGGA
TGGAGTCTTGTCTACAATATGGTTGGCGTACCGATTGCTGCGGGTGTGATTTATCCATAT
AAAAACCTGAGACTCAGTCCAGTCTGGGCTAGTGCCGCCATGGCAGCTTCTTCCGTGAGC
GTTGTCACCAGCAGTTTGTTACTCAGATTATACAGACCCAAATTTCGTGCGAGTGACTTC
ACTAAGGGCGAGAACAAGGTTCAACAAGAGGTCAAAATTCACTCGATATAG
>unitig30_39-mRNA-1 transcript offset:0 AED:0.01 eAED:0.03 QI:0|0|0|1|1|1|2|0|501
ATGAGACGCAAATCTTCTTCGTTCAGACCTCACAACTGGATTTATCCTTTTCATTCCGCA
AAGTATTTCCCCAAAGAGTTGATCTTAGAGCAACTTCCCATCGTTATATTGGAGTTGATC
TTCGACCACCTTCAGAAACATGATTTGCTTCAATTGTGTTTAGTGTCACGCTACTTCTAC
TTGCCTGCTGCGAATCGATTGTATCAAACGATACGTATAACTGGAGATCCCTTCGCCGCC
GACCATGCTCAAGACCTTTTGGGAAGTTGGAATGGTGATATTTGCACAGTCATTTCGACA
CATAAAGTCGGAGCTTTGTTGGACGTTGTTGGAAGAAACCAAAAGCTCGCAGCGATGGTC
CATTCTATAAGCATCACGAAAATGGAAGATATATCCTTGGTCTCCTCACTCTTGTCATGC
TTACGATTGAGGACGTTCCATTATATCGGGCTCCTGAAAATACTCTTGAAAAATACGCAA
TCGTTACAAAGCTTGACTTGCAGTATTGAATCAGCCAACGTGTATGCCCCGAATCTTGTG
GAGCTAAAAATAATCTATCTTTACAAAACTAGTCATCCCGAGCAATTCAAAAGGCTAGCA
TACGGTTTGTTGAAGCTGTCAAGCTACTACCACCTAAGAAAGTTAAATCTTGAGGAGAAG
AATCTCAAACTGCTCAACGCATTTAACAGTGAATCAAATATGATTGCTTCACCGCCACCC
TGGACAGCCTTCTTAGAAGTGTTTTCAAAAGAGGGTGTCAGATTAAAATTAAGAGCCTTG
GGCCTTGATGGCCATCTTGGTAGCACCGGACAAGCTACTGCCGAAATAATTGCCCTGGCA
ATACTTCTTGGTCACTTGCACACACTAGAGTTGAGGCATACTGAGAGTTCACACCCAGGT
ACAGCTCATGTGACTGGTCACAAAACTTTTCTTGACGCACTTACCAGTTCAACGCGACTG
CTTCAGTGTCTAAATGTCAATCCAACTGACAACTGTCTCACTTGCCAATTTGACTCTATG
AATCGTACCTTAAGGCACAACATACCAAATCAACTCAAAAACGTGTTGCTTAAGATCGAG
CCTCGCACAAATGCCGATTCTCAAACACTCGCAAGTGTGATCTTGTCACACCAGACGAAT
CTCGAAAGGGTTAAGTTTGAAGATAGATCCAATAGCTGGTCTCAATTGTTGCTTATTATG
AAAGACCTCGACATTGATCTTCAAGAACAGTGGCTCAGCGATGCCATATTGAAGGAAACG
GCCAGAAAGGCTCTTTTCCCGTGCACATTCGACATCGAAAAGCCTTCACCCCACGCGAGC
GAGAAGAGAGTAGAGGGCATAAAACGATGCAGAAAAGCGGTCAGGGCTGTACTAGGTTCC
GATCCAATCTTTAATGAGGCATCTAAAAGGTTGCCCCAATTGATAGAGTATGAAGTGCTT
GATCTAAAGATTAATATGAAAGACCGAGGGGTCTACGTCAATGGCAAAACCATTCTTTTC
GATTAG
>unitig30_40-mRNA-1 transcript offset:0 AED:0.02 eAED:0.04 QI:0|0|0|1|1|1|2|0|1110
ATGACCGAGGAGGTACCTATTCCCTACACTGCCGTCGGAGTGCCATTGGTGGAGGAAGTC
AAATTTGACGGACTCAAATTCAAGACTGTGACCTGGAAAGTCCCTGAAGACGTTGAATAT
AAGGGCAAAATAGTATATGTACATGGCTTTTGCGAGCATTCAACGGTGTACACTGAATTT
TTCGACAAATTGAGTCAACAGGGTTACGAGATTTTTTTCTTCGATCAGAGGGGCGCTGGT
CTGACATCTCCTGGAGAATTGATGGGGAAAACAGACGAATATCACACATTCAATGACTTG
GATTATATGTTAAAAAGGGCTCTTGACAGCAGGGAAAATAAAGAAGAGAAGTTTTTCCTT
GGAGGGCATTCAATGGGTGGCGGTATCGCCCTCAACTATGCCATTACTGGAAAGTATCGT
GACGATATTCGAGCGGTTTTCGTCTCGGGTCCTCTTGTGACATTGCACCCTAACACGCGG
CCAAACATTGTTGTCCGTAAATTGCTGCCTGTTATCAATGCTCTTGTGCCTCATTTAAAA
ATCGACTCGAAGCTAAAGTATGACTATATCACGTCTAATGAGGGCTGGAAAAATTACATC
AAGGCTCATGACACGAAGTTGATCGGTACTGTGAGACAGTTCAACGATATGTTCGCAAGA
GGAGAAAAATTACTTTCAAAACAGCATACGAGCAAGTATTCCCCAACGATTCCCTTGCTT
TTATTGCACGGTACAAATGACAACATTAACGACATCAAAAGCAGTGAAAAGTTTGTCAGC
CTTTTGCCCGCCACTCTCGAGAAGGAGTTTGTGCCAGTTGAAAGGGGGAGGCACTCTCTT
TTCATTGAAAACGAACAGATTTTTAATTCTGTTTTCGAAAAGTCGGACGCAAATCCGCTG
ATGACGCAAATGGACTTGGCAAACTGGGCCATGCGAAAATACAACTCGGCCAATCCTCCA
TCACAAACAACGATATCTCGCATTCTAAGCTCCAAGAACGATATTCTCGGCTCTAAGGAT
TCAGATTTTCTGCTCGTGCGCCGGAGAAAGGTTTCGAACCCACTCCTTCGTTTTGTTTTG
ACCGAGTGGATGACCCAAGCACACTGGGAGCGCATTCCAGTCACAACGCCCATTATTCAG
CTGACGGCCAATGCTATATGGAACAAGCTACCACCCAAGGAAAAGGATGGAAATGGAGTC
TTCAGCCAAAAGTGGTGTAATCATTTTGTGAGAAAACTTAATGTGAATTTGGTGGGAAGC
CCAGAAGCGGTGAGAAATAATTTGGGCCTACCGTTAAACAAAGTATGGGGTTTGGACGAG
AAAGTTGGTCTTAAGCAATACATACGCGCCTTGATAGCTAAAGGCAACTACACACCAAAA
GACTTGTTCACGATCGACGAGTTCCTGTTGTTTTATTGTGTCCCACTAGATCAAATCTTC
GATGTGTCTTCAGTTGATAAAGGCCTAAATCAGACCAGCAACTTCTCGGATTTCATCATC
ACAATAATGCTTGGCTGCAATATGGATGGTTCTGAAAAGCTTAACCCGTTGGTGGTGTCA
AAACATGATACATTTGACCTTTCAAAGAGCACGATATCTACATTTCACGCGAATCCATCC
TACGCACAATTGTCATCCCATACTTTGGCAAACAAAATTAGCGAGGCTTACCAGATCACT
TACAAGTACAACAACAACAAATGGATCACATCCAGCACCTTTCAAGACTACTTGTTGACC
TTAGACCACAAGCTCGAAAATGTTTCCCCAGGTCGAAACATCATTATTTTTCTAGATGAC
AGCTCCACACATAGACTTATGAACCTCGAGTTTAAGCATGTCAAGCTTGTCTACTTGGAA
AACGCTTCCAAACACAACAATCCTTACAACGGTTTGTTTAACGAGGTAAAATTTGATTAC
ATTCCCACCAGTTTTGGAATTATCGAAGAATTCAAGATTGTGTTTCGCTTACAACAATAC
TTGGAAATGATCAACAAGCAAAACAATCAAACATCAACAGATCACTCGCTGTCTCCTATA
TCCAGATCAGAGAGTGTAACCGAAAAGAAGTCCGACTGTGGCGAGATACTTTCTGAGAAA
GACTATCAAGTCCCTTTCATCAGGGCCATCGAATGGGTGAAACGATCGTGGGATTCTATT
TCCAAACAAAAGATATATCAAGCCTGGAAAAAAGCCAACATTATAGACATGACGGGACCT
TGGCCATCACTGAATCCTCAAGTACGAGCCGACGCCGCGTTCACTTTCAGAAAACTTTCA
GAGTCTTCTGAGGCGTCAGACCCCCACCTAGCGTACAATAAGCTCAAGAGTGTCATGAAC
TATCTCAACGTTGTGATTCCATGGGAAATAAATGAGCTTTTGGGGCTTGTGAACGAGCGA
GCAAAGGTCTCACTCAACTACGCCTCGATAGATGAAATGATCAATAGCTGTGCTCTGAGC
GAAAAGAACGATGTGGCAGTCAGTGAACAAGCAACCAAAGTGCTCGACAGCGGGCCTGAA
AAAGAAAAGGCCGGCTCGGAAGTCTCAGAGTGGACCCCTATGGCGCTGAACTTGTTGACT
GATACTAATTTTGAGGGTTCGAACCCACCAACGCCGCAGTCTGACATTACCATGGCGAAG
CAATTTCCTGTGGAATCTGCTCAGCAACTAAGGTCGTTCCAAAATAAGCTACCACCCATG
GCCCCGGCGTCCTTTGCTAGACAAATTGACACGGGCAATTCCAGGAACAGCCCTCGCGTG
TTCTCACTAAGTGAAAGCCGTTCGTCTAGCATGAATGCGCTCTTACTTGCAACGAACGCA
TCAAATCATGCAAACCTTGTGAGCCCGCCACCAGCGAGTGTAATGGGCTCTTCAAAGTTC
AACTTACCTCTTTTGCCCAGGGGCGTGAAGCGAGAGCAGGAATCAACATATGACGAGGTG
CCTGTGAATATGGGTGGCAGCGTTTCTTTGGATGGGAGCAGAAAGAGACTGAAACTTGCG
AACAATTCCACATTCGGCAGCCCCGTACAATCACCGGACATTGTCGGGCTGCCGCTGTTC
TCGCAAGTTACATCGGGTGGAGAAATTTACAGATTTCCGTACTCGCTTCTCAATGGTCGC
TCTGCTTTGGCACCAAATTCTCCGGTTGGAATCGATTCTAGGGTAGGGCAAGAAGAAGAT
TTAGCTTCAGTACTTCAAAAAGTGATCGAAGCTCTGAATTCCAATGGCCTCAAGCTTTCA
GACTTGGCCATCGAGGAGCTCAAACGAAATCTTTCGAAAATCCAGGGTAAAGAAAATGTG
AGCACGTGGAATGGACAAGAAGCGCCAATGTAG
>unitig30_41-mRNA-1 transcript offset:0 AED:0.11 eAED:0.11 QI:0|0|0|1|1|1|2|0|181
ATGTCTGCGTACACGAAAATTGATTCTGATGAACTCGAAACGCCAACTGCTCCCATATTT
GTGTATTTATTTGGAAATTTGTTTTTGGCGTTGATAACGAAAGAGAGCAGGTTTATTCTT
CATTTTATTATGCTCATTCTCCTTATCTCGGCTGATTTCTGGAATTTGAAGAACATTTCG
GGAAGACTTCTCGTGGGGTTAAGATGGTGGAACGAAACAAGCACACAAGAGGGTTTATCC
GAGTCTGAAAACGTGTGGGTATTTGAGACAGCTGATCCTGAACGATACATCAACCCGATT
GACTCAAAGGTTTTTTGGACCCTTTTATACGTTCAACCCATGGCTTGGGCCGTGCTAGGT
GTGATGGCAATTTTAAAATTGGAGTTATTGTATTTGATTTTGATCGTTATAAGCATATCT
TTGTCATTGACAAACGCGATTGCTTTCACAAAGTGTGACAAATTCGGAAAGGCCAACCTT
GTGGCTAACGACCTTTTTTCGAGAGCTACTAACGGATTCTTTGCCAAGCTTAATCCGTTT
GCTTGA
>unitig30_15-mRNA-1 transcript offset:0 AED:0.24 eAED:0.24 QI:0|-1|0|1|-1|1|1|0|932
ATGGCTAATAACGATTCTTCGTCGTCTGATGAGGAGCTGAACTTTCAATCTAATTTCAAT
GTGCCATCCGTGAATTTGGCCAACTTCCGCAAGAAGGATAACAAAATTGATGCCAAAGCG
AATCTCGTCAAAGCCAAGAAGAAACTCACTCTGGGCCAGAAAACCGTGCGGTTCCCGGAT
CACAGCAATTATAGCGACCTGGCATTGAATACCTTATCCACGCCAAATTTTTCTTCTCAA
AAGAACGAGGACGAGTCAGATCTGGATTCCTCCTTTCAACAGGATACTCCTGTGGAAGCG
CCCGCGAATCTTCCCAATTTTCGGTTTGAAGTCCCCGTTGGACACGAGGGAAACAGCTCT
GATGATGACTCGTACGATTCCGACGCTCCTGAATTGGCGAACCCAATCACTGAGTACAAT
GACGACTCCTCGGATGAAGAAGTCGAAGACACGTCTCCCAGAGCAGAGACAGATATAGCA
GATATAAGACAGCTGCGCTCCTCATACTCCTCCAGAGAAAGCCCAGGTAAGAAAAATGCT
TTAGGTGGAATCTTTAGACACATGTCATTGTCGGAGCAAGTCGGCGACGCAGATTCAACC
CCATCGAGATCAGACACCTTTCTTGGTAAAATCATGAACTTTGCCGGCGGCGGTTCCATG
AGTGGTGGAGGCATGGTTCCTGGTGCGACCTCCAAGCATGAGGCCCCAATCGATGAAGAG
AAGGAGGTAGGTAATGACGAAGATCACGCTATCGAGATGAAGCCTCTCGATTTCGCCCAT
CTTGGCGAAGAAGCGCAGAATTTGATTTACGCTCACGCGCCGGACTTAAAGCGTGAAAGA
GACAGATTTTCAGAAAACTCGGACGATACAAGAACAGACTCCACAGCGTTTCTAATTGAT
CACGAGAAGGCGGCCGGAAGAAGTAGTCTTGACGAATATGGGCAACAAAAAGAAGGATCT
AGTAGTGCTTTTTACCAGCCTAATCCTGACTTATTTCATCAAAATATCGAGGATGATCTT
CATGATCAAGACCTTTTCGAGAACGACGGTTACGTTGCACCACCCAAACAAGTACACGCA
GGTGTCTTATCTTCTTTGTTAAAGTTGTATCAGAATGGAGGGGAGAACAAATCATCCTCC
ACTCTTGGAACTTCTTTCGGGGGAAATCTCGCTGACGAACAGTTTGTTGCTGGTGAAGGA
ACTCAGCCAAATCAACATCACGAGTTCGCAAACATAAAAAACAAGATGAGGCTGGGTCCT
AAGAAGCTTGCGGGCAAGATCTATGGAGGCAAGCGGAAGCCGGCTGCCCCTTCACCGGAT
CTATACGATTCAGATGATGATGGAAACCAGAACCTTGAGGGTGATGCGGCAAAGCTTCCT
TCATTCCAGAATGCTCGTCCGAAAGCTCCGAAGATTTCCAAACCAGACCCTAGAAAAATG
GGTAAAAAACTCAAAAGGAAAGATCAAAAATTGAAGATTACAGTCCATATCGCGGATATT
TTACAACGACAGCGCTTCATCATTCGCATGTGTAAAGCACTCATGTTGTATGGAGCCCCG
ACTCATAGATTGGAAGAGTATATGGTCATGACCAGTCGTGTGCTCGAGATAGATGGACAA
TTTGTCTATTTTCCGGGTACCATGATAGCTGCTTTTGGTGACGCGGCCACGAGAACATCT
GAGGTACATTTGGTAAGATGTGCTCAAGGCGTGAATTTGTCCAAATTGTCAGATACTCAC
AAGATCTACAAGGAGGTCATTCATGACTTGATTGGTGTCGAGGAAGCAGCTGCCAAACTC
GAGGATCTTTTAAAGAGCAAGAATTTGTACAATGCCTGGATATGTGTCTTCCTTTTCGGC
TTTGGTTCGGCTGCGGTCAGCGCTTGGGCTTTTGGTGGAGGCTGGCTCGATGTGCCTGTG
ACCTTCGGAATTGGTCTTCTCGTTGGCTATTTGCAATTTTTCATGTCGTCGAAGTCCCAC
TTGTATTCCTCCGTGTTCGAAGTCACTGCTTCTATTGCTGTTTCCTTCATCGCTCGTGGA
ATTGGGTCGATCAGAGGTGGTGATCTCTTCTGCTTCGGTGCGATAGCCCAAGGATCGCTA
GCCTTAATTCTTCCGGGATATATCATTCTTTGTGGTTCCCTTGAGCTCCAGGCCAAGAAC
CTTGTTGCTGGTTCCGTGAGAATGTTTTACGCTATCATTTATTCTCTCTTTTTGGGATTC
GGAATCACTTTAGGTGCCGCTTTGTATGGCTGGGTCGATCATAACGCTACTGATGTGACT
GTGTGTGCTGCCGGTCATAACGTCAACGATAAATGGAGAATCTTGTTGATTCCTTTATAC
TCTATTTGCTTGGGCTTGCTCAACCAAGCCAGATGGAACCAGTTGCCTGTCATGACTGTC
ATCACTGCTATTTCTTACGTGGGCACGTATTTTTCAGGGAAACATTTTAGCAATGTCACG
GAGTTCACCGCGGCCATTGGTGCGTTTATTATCGGGGTCCTAGGGAATATGTATTCTCGT
CTCGGTCGAGGCATGGCTGTCAGCGCGATGTTGCCTGCAATTTTCGTGCAAGTGCCCTCC
GGAATTGCCTCTAAGAGTTTTTTGCTAGCTGGTGTCCAGACCGCCAACCAAATTACAAAT
TCGTCATCTACGACAGATTACGATGCAAGCGATTCTAGTTCTTTGAGTTTTGGTGCATCC
ATGGTAGAGGTTTCTATCGGTATTAGCGTGGGATTATTCGCTGCAGCGCTTGTGGTGTAC
CCATTTGGAAAGAAGAGGTCAGGTCTTTTCACTTTATAG
>unitig30_17-mRNA-1 transcript offset:0 AED:0.42 eAED:0.42 QI:0|-1|0|1|-1|1|1|0|543
ATGGAAGCAAATGCCAAAAAGAGGTCAAATTCTGGGGCGATGCCCGTGAGGAGATTGCCC
TTGGCAGAGACCTCCACCAACTTACCTCTGCCGGTGCTTAAGAAACAGAAAACCAGGGCG
GCTGCAGTTCCGAAAACGCTCAAAATTGAAGCGTTGAAAGAGAATGCTGACCTTCAAGCG
GACCCAAAACAAATGATTCGAAAGACAGAGGAAAAAACTGCCGTCACCACATCTGTTGTA
ACAGCTACTTCGATAGCGGCCAAGTCTGCTAGACTTGTAGGGGACGAGTTGAAAAGCTGG
CAAACTTCGTGGAGAAAGATAATGCGAGAATCTGTGGTGTATTTTGATACTCATGGATGT
GACTCGAAAAATGCCACACAGCAACAGGAACAAAAGCGGGCGCACCGGGCATTGAAGCTG
GTGGGCTGTGAGATAGTGCCATTTTACGACCGAGACGTAACTATCATTGTCAGCAGACGC
AGCTTCTCTTCAAACAAAACATACCCGCCCAACGACATTTTCCACGACGTCTCTGCATTG
AAAACAAAGGTCTGGGACTTCGAGAAAGTTTTTCGCTTTCTAAAAAACTTAGGTGTTTCT
GAGTCTGCTACGCAAGAGCGTCCAGGAAACTTATCTCATCTTTTGAAAGAAGAGAAAATA
TTTGGCTCGACCGACAGGGATCCTCACGCTAGGCGTGATGACCTATATTACCTCGAGAAG
AACTTCATTTACGTGTACGACCTTTCTCAGGCAGTCCGCCCAATAGTTGTTAGAGAATGG
CCCAACAGCTCGTATCCCACATTCCATCTCACTCTCGACGGTAAGTGTCCTTTCCTCAGC
GACCCCTCTGATAACCTGGAAAGAAAAAAGCTACGCCGTTTGCAAAAATTTGAGGCAACG
AAGGAATACAGAGAGCTCCTCAAAAAAGCCTCGCTAATGATAATCTCTGCTAAAGGTAAG
CCATATATGTCAGAGAGCGCCTTTGCTGGAACTAGCACCAGCACGGATCCGCGTGAACAA
GACGCTGATAGTGCGAAAAACGAGAGTTCATCGCATGCAAATGATACTGTTGTGGAAGAG
CAAGAGCCCGATGCGTCGGCTGAAGATGATATGGTCGGTGAGCTTAGAAAAGTTCCGTTT
TTCAAGCCACCACTGTTGTTGTCACGCAACTCGTCAGTCATCCAACCCTTTCATAATAAC
GCCTCTAACTCCAAGTTCTACGATGTTGCGGCGTCGGGGTACAATGGTGCGTCGAACGCG
ATGCAGTTTTCGATGGATTCTGCTCTCAACAGCGTTGCAGTGCAAAACATGCATCAAGGA
AATGGGCTCGGGCCCGCAACCTGTCAAGTTCCCTCGAAGAATTTGAATAACCTCAAAAGA
CGCATCTTCATGAAGCGCCAAATGAGTAAAAAGGACGACTCAAAGAGAGAGTCTGACGCT
AGGCCCGGTTACTGTGAGAATTGCAGGGTGAAGTACGAGCAGTTTGAAGAGCACATTGCT
ACGAATAGGCATCGTAATTTCGCCTGCAACGACAAGAATTTCAGGGATATTGACGACTTG
ATTGCAACACTCGATGAAAGTAAGTCGATGGGATACGTCTCCTCAAATGGGGACTACAGT
TTTACGAATTGA
>unitig30_19-mRNA-1 transcript offset:0 AED:0.49 eAED:0.49 QI:0|-1|0|1|-1|1|1|0|237
ATGAGTTCCAAGTCAGCAGCGGCTATTCTCCAGCGGCAGTTCAAGGACCTCACAGACCCA
AAGAAGGGCATACCATATCTTCACATCGAGCTTGACAATGACAACATCTTTTACTGGAAG
ATTGGTATCATGGTTCTCAACAAAGAGTCACTTTACTATGGTGGCTATTTTAAGGGAAGA
ATGCGCTTCCCGGCAGACTACCCATTTTCGCCACCAAACTTTTGTTTCACACCGCCTATC
TTCCATCCGAACGTGTACAAAGATGGCAGACTTTGCATCTCCATTCTCCACGAGGGTGGC
GACCCGATATCAGGCTTGCCCGACGCCGAGACTTGGTCGCCCGCGCAGACTGCTGAGTCT
GTTCTCATCTCGATCATCTCGCTTTTGGAGGACCCAAATTTGAACTCTCCCGCCAACATG
GACGCGTGCTGGCTATTCCGCAAAAACCCCGAGTCTTACAGAGAGAAAGTTTTAGAAGGC
GTCGAGAAATCCAAGAACGATATTCCTAAGGACTTCGTCATGCCCACAGCCGATGACAAC
GCACAAAACTCCGCTGCCAATAAGGAGCTCGAACAGGAGCACTATGACGAGGAGTTCTGG
TATGATAGCGACGAGGAAAGTTTTGACGAAGAGAGCCTCATGGATGACATCAATGACGAA
GAGGACGACGACGTGGAAGAAGAGGAAGAGAGTGAGGTTGAGCTTGTCAAGTGA
>unitig30_25-mRNA-1 transcript offset:0 AED:0.00 eAED:0.00 QI:0|1|1|1|0.5|0.33|3|0|1402
ATGAGCGGCAGTAAACCAGCAGAAACCATCTCCTTCCGAGTGGGGCTCACCCAGGAAGAA
AGGGAGCTTTACTCCCGCCTATTCAAAGCGTTGGACCCTGAAAGTAGTGGGATTGTGACC
GGAGATAAAGCGCGGGCTACATTCGAAAAATCAGGCTTACCGGCGAACATCCTTGGAGAG
ATCTGGCAGTTGGCTGATAGCAAAAATTTGGGCTTCTTGACCCAGTTTGGGTTCTGTCAC
GCCATGCGCTTGATAGGATACACGCAAGCTGGTCAGTTCCCCAACGCCCAGCTCGCGGAA
ACTCCTGGCCCCTTACCAAAATTCGCCGATTTACCCTTTTCAAATCAGCCATTGAGATCT
CAATCAACAAGCGGCTCTTTATTGCAGGCGCAGCCTTCGTCTTTGATTCCGCAAAACACT
GCCACACAGCAGAGCTCGCCACAGGCGCCTATTGCGCCCGTTTCTTCTGGGGATCTCGAA
AAGTATTCACAGATGTATGTCAAGACGACCGGTTCAGCGATGGCGGCATTGGACGGAAAC
ACTGCGAAGCTGATCTTGATGAAAGCTAAGTTACCCACGGTAGTCTTGGGCCAAATATGG
AGTTTGGTCGACGTTAACAACCGTGGATTCTTGGACTTGCCCTCTTTTGTTATGGCGATG
CATTTGATCCAAGGCCTACTCAGCGGAACGTTGAAGCAGTTGCCGCCCTTCTTGCCCGAA
TATGTCTGGAGGTCTGTAGATGTGCCAGTCTCATCGTCTCAGGGCCGACAGGCATCATAC
TCCTCAACTAATCTTCAGCAGCCTATGAGAGATGTCACGGTCACGGGTGCCCCTCTGGCA
GCCCCGTCTGAGTGGCAAGTTAGCACGCTTCAGAAGCTGCAGTTTGAATCTATTTTCGAC
AATTTGGATAAGTCTCGGTCTGGCTCTTTAGCGGCAGATCAGGTAGCCTCCTTTTTGATG
ACTTCTCGCTTAGACCAGCAAGACCTCGCTACCATATGGGATTTGGCTGATATCCAGAAT
ACTGGAATTTTCAGTAGATTAGAATTTGGCATCGCCTTATTCTTGATCAACAGGAGACGC
GCGGGCCTCAGCTTGCCAGACGTTGTTCCTGAGGAGTTGATCTCTTCACTTCTGCAAGGC
TTACAAGTGACCAGTCCACCCTTGCATGGTCGCTCTGGGCGTCAAACTCCACCTGTTCAA
CCTTCGCTGTCGAATCACGTGCCTCCAGTGAAGCAAAAGTCTTCTTTGGATGAGTTAGCT
GACATATTTGGCTCTGCGGGCCCAAACCCTGCTACTGGTTCACTTGCCCCTATCTCCCCC
AAAAGAAGTGAGCTTGGGCAACGGTCCAGTAGCAGTGACTTGTCTCACGCCCGTGAGCCG
CCTAAGATGAGACAGCACTTGACGTCCTCTTTCAAGCCGTCCTCCACTTTTGGGCAGTCC
TTACTCGCCAACAACACCACACAAGAAAAAGAGGGCACAGACTTGATTGGCGAAACTATC
GCTTCTAGCCTGACAAGCCATGCACATGCCAAAGGCAGCCGTTCCTCGACATCTGCTTCT
AATGTTCCTCATCCCCCACTGGAACCTCAATTGTCTTCTAATATGAGCAGTTCTGAAAAC
TCAGAAGCCAAAAGCAAGCCTGTGGATTACGAGGCGTTGCGGTCGGTACCCGCGCCGCCT
CAAGCTAGACCCAAGAACACGGCCTCCCCAGCCCCCAACGCAGCCTCGGGTAATGAGCTC
GCCCCAGCGCAAAGAGTCGCAAATTTTACTCGCGCTGAAGGAAATCAAGAAAATAATGAT
TTATTGGCCGACTCCGAAGTTTCTGGCAGATTGTCCGAGGCAACTTCGGATATTGCTAAC
TTCTCCAATCAGATAAAGTCTCTTTCCACCCAGACTTCAAACCTCCACGACAAGAAGATC
CGTGCCGAAAAAGAATTGGCTCGTATTTTGAGCGTTAAAGAAGAAATCAACTCGAAATTA
AAACTGTTGAGAACCTCATACGCCAGTGAAGTCAAGCAAGTGGAGAAGGTGGAACTGGAT
CTACAAAATGCCAAAGAAGAACTTGAGGCATTGAGGTCGGAAGCGTCTATCGCCGAGGCA
AAGTTGAACAGCGTTTCCAACGAGTTCAATGAGAAGCAATTGGCCGTTGAGGAGATTCAG
AAAGTTAATTCATCTCTCAGAGAAAAGCTAGGCAATTTGAATGCTGAGATTGCTGCGGTC
GAAAATGAGCATCAGAGCAAAGCTGCAGAGAACGTCAGATTATTGAATGAGGCAAGTGTC
AGGAAATCACAAGCTCAGGTTGTGCTTGTGAAAATGGACGATTTGAAACATAAAATTTCT
GAAGTAGAGAGCTTGCGCGAAAACTACCAAAAGGAAATCGAAAAGTTTGAGAGTCAGGTG
CGTGATTCTGAGCACCAAGTATCTGAGCTTGAAAATCTGTATCAAGCTTCCATCAAAACC
TTGGAGGAAACCAAGCTGAAGCATAGGATGTTAGCAGGTGTCGCTCCCGGCACGGGCTTC
CGCGAAGCAACACATGCGAATGAAGTCAGCGAAAACACTACGCAACATAAGCCAGAAAAC
AACACGGTTGTGGGAAAGGGAGTGGATGACGTAGCAGGGGTTGATCTGCAATGTGGTGAG
AAGGATGTTGTTTCGCCTCGACTTGACGGATTAGTTGAAAGCTCAACGTTTGAAAACGAA
GAAATCAACCCGCAAACCGGCACGACTAAATTTAGCGTAACGGGGCTCGTTGATGAGGTC
AAACGTCATCCTGCGACTGACTTGACTGGTCTTGATAATTCGAAAGATGAAGGTGAGGAA
GCCTTATCGAATTCTGTCAACTTGGATTCGCAAAATGAAGCTCAACCTTCCTTCAGCGTG
GCAGGCATGGTCGATGAGGTAAAGCGCCATCCTGCGGCAGATTTGACAGGTGTTGACGAT
GTAAAGGACGTGGACCACAAAGCCACTGCATTCGATGCGGAGGAGCCCGAAGGTTTGAAA
CAAAGATTTCCCCCAGTTCCTTTGAGTTATGAAAATTCAAGTATCTCCATCACTGACTTC
AACTCCGCGAATAGCCAACAAGAATTTTCAAAGAGAGCATCTATGTCATCTGCTGCTGCA
GACTCGTCTAGACAGACTGATGGTGGTGAAGTGGGTGAGACGCCCATCACTTCCCCCTCG
AACTCGGAATATAGATTTCAATCATCTAACGCTGGTGTTGTTGGCGGGATGGTTGGGATG
CCGGGTGTTTTGGTGGGTGTTCAACGCACAGATTCCTTGACTTCGAGCGTCCAGAATAAT
CCATCCATGTCAGTCCGAGACGACAACATCGACGAGGTTAGTGATCGGGATACTTTAGAA
GATGCTGCAGCATTTTCACATAGTCCCGCAAGAAATCATAAGAAGTCTGAGAGTCGCCAT
GAAGATTCGAGCGAGGGGGAAAGATTATCATCGGGTGTCGAACTGTTCGAGCTTGTGAAC
GCGGATGAAGCAAAAGGAGTTGAGAGGGCTAAAAGTCCCCAAAGAGCTGTTGATGGATAC
GCCCATCCTCTCGCACAGAGTTACGGAGCCCCTGATTTATCGAGTGGCTCAGGAAGTCAG
CAAATCGAGGAGTTTCCTTCTCCCAGAGAGCTCGACTATGATGAGAGCTCGTCAGATGAG
TCTGAGAGAGACGCTGCAATCGAAGATAAGTTCGATGACGCGAATGAGAATTTCACAAGC
CAAATTCAGACTACACCGGACTACGAAAACGAGGAAGACTTCGATGGTCTCAACCCAGCA
ACTGAGGAGGTCGATGAGGGAAATGTCCACGATGAGTTCTTTGATGAAGACTTCGACAAT
TTGAAAATTGCAGATGATGACAAACAAGACGAAGCAGATACTCAACACGACTTAACAATG
GATGATCATTTCACAGGGGTCGATAACTTTGGTCATCTTGGCACCCATCATGCGTCACCG
CCAGATTTTTCGAGCCCTTCTAATGAAGCCACGAACGAAAATGATGAGTGGGAACAATTG
TTCGCAGGTTTTGGCAATGCTACCCCTGCCGCAGCACGGCACGAAACTGTGCAAGGAGGA
AGTCATCATGATTTAGCAGTCCAGGAGCTAGTGGCAATGGGCCTTGAGAAGTCAGCGGTC
GTGGAAATTTTGGAAAAAGAGAACTATGACGTGGAAGTCGCGACTAACTACTTATTAGAT
CACGCATGA
>unitig30_27-mRNA-1 transcript offset:0 AED:0.49 eAED:0.49 QI:0|-1|0|1|-1|1|1|0|390
ATGCTTATTCGACGCTACCTTTCCATCAATTATTTGGTTCAGTCGTTACCTAAAAGTTCA
CCGGCTCCTCTGCCGAAGTCACGACCTCGCAAACCCCCTCTGTCCACAAAGATACCCTCC
GAAAAGGTTTTGAAGTACGTTTATACACCAAATGATTTGATCGAATACTTCCGTGACAAC
TCTTATGGCCACCCCCTGCCCGCGCAAATCACACGCGCCGACGCTCTATTTTACGAATCG
AAGATCAAGCATGAGTGGACATGTGCTGAGTTCGTTGAAATACCAGACGTGAAAGTTGCG
AGACTTTCTGAGGAGCAACGGCAAGAGCTTTCAGCGATCGAGCCTTTCAACCGCACGGAA
TATCATCAGAATTTGGAAAATTCAAGGACCTCTTTCGGAATTGATCCCCTGCTCTTGAGA
CCGCTCCCAGAAGTTCTTCTTTTGGGTCATACAAATGCGGGAAAATCTACACTTATCAAC
AGTCTTTTTCTCAACAAGTCAGAGGCCACCACAGGAAACGCATCAACTGAATACGCTTAT
GTGTCGAAAAGGGCGGGGTATACGAAATGCCTTAATTGCTATAATGTGGGTAATAAACTT
CGTGTGGTGGACAGCCCAGGGTACGGCCAGTTTGGAGAAGAGTCACAGGGACAAGTAGTG
CTTGATTACATTCAAAGACGCAAGCAGCTACGGAGCACTTTCATGATCATTGATAGCACT
CGCGGAATCCGTGAGGAAGACGCTACACTAGTGGAGTACCTTATCGACAACGGAGCGCTG
TTCGAGATCATTTTCACCAAAGTGGATGTACTCATGCAAAAGCAGTTCCCCAAAATAAAC
ACAAAGCCAGACAAACATCATGCGCAAAGCAGAATCGAGGCCTACGAGCGGGCAAAGGAG
GGAAACAGCAAGGTCGTGCAGTATTTCAAGAAAGTTATTGACGAAGCCGGACTTCGCGAG
CTCGCCACTTTACCGAGGCTCATCTTTAATAACTCGCATACGAGCAAGCTATTGCCGAAG
CGGTATGGCTTCAGAGATATTCGGTTTGCTATTGCCGAAAGCTGTGGTCTCGTGAATTCT
CCGATACAGGTTATGAACGGGCAATCTACGATGTCGGGCGGGCGCAAGGGCAAGAGAGCT
ACGCGCAGGCCTACGACTACGACTGATCTGTAG
>unitig30_32-mRNA-1 transcript offset:0 AED:0.48 eAED:0.48 QI:0|-1|0|1|-1|1|1|0|502
ATGTTTTTGCGCCTGAAAGCAACCAACGGAAAACTATTGTCCCAATTGGGAACGAACTAT
TTTCGCCGGGCGAAGCATTCATCTGCCCGCTCGAATCAGGGTTCCAACCCGCAGCTCACA
TTTCCATGTCTCGATCGCTTAGAACAAAAGACAAAAGACTTGGCAAGTGCAACGGGTGCT
GCGGATGCTGGCTCCGTGTCTTGTAGCTCAGAAAGCACCTCTTTGGAGTCTGGCCCGGAG
CCATCATATTCCAGGATCTCATCCGGTTTCGAGCTATATAAGAACACAACTCCAACTTTT
TTCGATAATGGGGGCTTTCTTCCGGAGTATCAGATTGCGTATGAATCATGGGGTACACTA
TCAGCCGAAAAAGACAATCTCATTCTTATACATACTGGTCTTTCGGCCTCGTCGCATGCC
AAATCGCAACCGAAAAACCTTAAAAAGGGCTGGTGGGAGAATTTCATAGGACCTGGGAAG
TACATCGATACAGACAAGTATTTTGTTGTGTGCACGAATGTGTTGGGTGGCTGCTATGGT
TCAACGGGCCCCTCCTCCAAGGATCCCGCCAATGACGACTATTATGCTACAGGGTTTCCC
ATCATCACAGTCAACGATATGGTTAGAGCGCAAAGAGAACTTGTGAGAGACGTCTTTGGC
GTGAAAAAGCTCCATGCTTCGGTGGGTGCTTCTATGGGTGGTATGCAATCGCTTGCATAC
GCTTGGGAATTCCCCGAAGAGGTGGAGAAAGTCGTTAGCATCAGTGGGTGCGCCAGGTCG
CACCCGTACTCAATCGCGCTACGTCACACGCAGAGACAGGTACTCATGAGTGATCCGAAC
TGGAACAGAGGCTTTTACTATGAAAAGGTTCCACCTCATATCGGCATGAAGCTTGCTCGC
GAAATTGCTACCGTAACGTATCGGTCTGGGCCTGAGTGGGAGTCCAGGTTTGGCCGAGTG
AGAGCAGATGATAGCAAGCCCGTGGCTTTCTGCCCTGACTTCTTGGTGGAGACCTATCTA
GACCATGCAGGGGAGAAATTCTGTTTGGAATACGATGCTAATTCGCTTCTATATGTATCT
AAGGCGATGGATATGTTTGATTTGGGATTAGCCAGCCGCACGAAGGCGCAGCAAAGAAGA
GGTCAGGCGGAGCTCTCCTCAGGTAAAGAATTTCTTGGAAAAGCTGACAAGGCGAATGTA
CCCGACCTGCCGTATCAAGAAAAGAACAGCGCGGCTCACATCTCGGCTGAAGAGTCGCGC
AAGGATCTCGAGGATGGACTCAAAAAAATCTCTCATAAGAATATAATGGTTGTGGGTGTT
GAGTCAGACATTCTATTCCCGGTGTGGCAGCAGCGGGAAATTGCTTCGCTGCTCCGCGCA
ACGAGTCCACGGGACGATAACATTGAGTACTTCGAGTTGGGAACTGACATTAGCAACTAT
GGGCACGACACCTTTTTGTTGAGCTTGGACGACTTTGGACCACACGTGCGGGAGTTCATA
AACAAGTAA
>unitig30_33-mRNA-1 transcript offset:0 AED:0.49 eAED:0.49 QI:0|-1|0|1|-1|1|1|0|310
ATGGCTAGATCTACTTCTGCTTCAACCACCTCAGCTACTCCTACTGAAACCTTCAGTGAC
TTGATGAGTAAGTTCATGATCCACTCTCCACTGAGCGACTTAACATGGAAACAAAAGGAT
ACTCCTGCAGAGTATTCATTCGATGCGACGCTGTTTGCATCTCAACAGGTTATGAGCCCT
GTAAAGGGGGAAAATGAGCTTACTGATTATAAGCTTGAAAAGGACACGGCTCAGGTGTTC
CCTGATTTCTATTATCAGTTCATAAGGAACTTTTCAAAGGGGTCTTGCGTCAATGCTGCA
TATTGCGACCGTGACTTGACAGCGTTCAAGGCTGCTTTTGAAGGACCAGAAAATGACATT
CGGAGGGTGATGGCAAATGTGAAGAATGACTTTGCTAATGCCTTCAAGAATGCTCTTGGC
GCTTCGTTTGATGACGAGTATGAAACTGCTTTCTTCGACCGCACTTACGTCGAGACTCAA
TTCGTCAAACGATTAATCGAGTTGAAAGAATGGCCAGAGTTTGGCATTCGCCAGAACATA
GTTATTGAAAAGGCTCGGTCTGGAAATGTGAAGCCTTACGTTTGGTTTCTAAAAGCATTC
AATTTCACTGACACCGAAATTTGGACGCTTGTTTATCCTCTTCTCATTAATGGATCTTTG
TCGAGAGAGGATAAAACCACATTCAGGAAGAAGATGGAGATTTGCCAAAACAAAGACGGA
ACTCTCCTCGACAACATCAATGATTTCATTGACTGTCTTGTGCTGAAGAAACTTTTTGCA
AAGGCAAATCAGGTGCAAGACCCAACTACCGGGTATGTGCCTAAAGAGAATAACTCCGAC
ATATCAAAGAATTTGTTGGATGGATATTCAGAGGTGAGAAGGGATTCTGAGGGAGAACCG
GAGCTGCCATCGGAAGAGAACCAAAGTACGTGA
>unitig30_34-mRNA-1 transcript offset:0 AED:0.49 eAED:0.49 QI:0|-1|0|1|-1|1|1|0|310
ATGGCTAGATCTACTTCTGCTTCAACCACCTCAGCTACTCCCACTGAAACCTTCAGTGAC
TTGATGAGTAAGTTCATGATCCACTCTCCACTGAGCGACTTAACATGGAAACAAAAGGAT
ACTCCTGCAGAGTATTCATTCGATGCGACGCTGTTTGCATCTCAACAGGTTATGAGCCCT
GTAAAGGGGGAAAATGAGCTTACTGATTATAAGCTTGAAAAGGACACGGCTCAGGTGTTC
CCTGATTTCTATTATCAGTTTATAAGGAACTTTTCAAAGGGGTCTTGCGTCAATGCTGCA
TATTGCGACCGTGACTTGACAGCGTTCAAGGCTGCTTTTGAAGGACCAGAAAATGACATT
CGGAGGGTGATGGCAAATGTGAAGAATGACTTTGCTAATGCCTTCAAGAATGCTCTTGGC
GCTTCGTTTGATGACGAGTACGAAACTGCTTTCTTCGACCGCACTTACGTCGAGACTCAA
TTCGTCAAACGATTAATCGAGTTGAAAGAATGGCCAGAGTTTGGCATTCGCCAGAACATA
GTTATTGAAAAGGCTCGGTCTGGAAATGTGAAGCCTTACGTTTGGTTTCTAAAAGCATTC
AATTTCACTGACACCGAAATTTGGACGCTTGTTTATCCTCTTCTCATCAATGGATCTTTG
TCGAGAGAGGATAAAACCACATTCAGGAAGAAGATGGAGATTTGCCAAAACAAAGACGGA
ACTCTCCTCGACAACATCAATGATTTCATTGACTGTCTTGTGCTGAAGAAACTTTTTGCA
AAGGCAAATCAGGTGCAAGACCCAACTACCGGGTATGTGCCTAAAGAGAATAACTCCGAC
ATATCAAAGAATTTGTTGGATGGATATTCAAAGGTGAGAAGGGATTCTGAGGGAGAACCG
GAGCTGCCATCGGAAGAGAACCAAAGTACGTGA
>unitig30_37-mRNA-1 transcript offset:0 AED:0.01 eAED:0.01 QI:0|-1|0|1|-1|1|1|0|335
ATGCTGCAATCAACCGAAAAAGCAACTGATGACGGTTCAGTCGCTGCAGCTTCGAAGCTG
TTAGATCCATTCCAGGGACTTTCCTTTCTGGTTGGTGTTGCTGAGAACAAGAACGGCAAC
TACAGAGCGAAAATGGAGGACGTCCATACATATGTGGCCAACTTTGCTGAAAGGCTAGAT
TGGGGCTACTTCGCCATCTTCGACGGGCACGCGGGTAAGCTGACTGCCCGCTGGTGTGGC
AACAATTTGCACGGGCTCTTGGAACAAGAAATTTTGGACAAAGAGGTGGACTCCTCGGCC
TCAGATGCCACACCAACGGGTCTCTATGACATGAAGCAACTCTTGTGTGACGTTTTTGAA
AAAGCTGATGAAATCATAGACAAAGAAGGATCAGGGTCCTCGGGCAGCACAGCCGCGGTT
GCTATTTTACGGTGGGAATCAGATAATTCTGACTGCCAGGAAGCTGCGCCGCTGACTGAC
TCGGGCTCCAATCAAACTTCCAAATTTGATTTCATTCCGAGCAAGAATAACAGAAGAATG
CTCTATACTTCCAACGTCGGCGATCTGCGTGTTGTGCTATGTCGTGGTGGTAGGCTGTAT
CGCTTGTCGTATGATCACAAGGCATCCGACCCGAACGAGGTACAAAGAGTACGCGATGAA
GGGGGATTGATAGTCAAGAATCGTGTAAATGGGGTGTTTGCCATTACTCGCTCGTTGGGG
GACTCTTATATCAAAAACTTGGTCACTGGAAAGCCATTCACGACCGCAACAGAGATCACG
AATGAAGACGAATTTCTAATATTGGCCTGCGATGGAGTTTGGGATGTTATCAGTGACCAG
CAAGCCTGCAGGTTTGTTCAAGATTTTTTCAATTCACAAAGAATAGATAAGCAGCCCTTC
GATCCGACTCTAGCTGCTAAAAAGCTTTGCAACTTAGCAATCGACAAAGCTACGACGGAC
AACATAACAGTTATGGTTGTAAAATTAGATAGTGATGTTTTTGTTTAG
>unitig30_16-mRNA-1 transcript offset:0 AED:0.33 eAED:0.33 QI:0|0|0|1|0|0|2|0|1204
ATGAACAACCTTCGAAATTTGACACGCTCTAGATATGAAATTTACTCGTATGTTCAGCGT
GCATGTCTACTGACTTTCAAAGATCTTCCTAAAGTCGGGAGGCCCAACGCAGAGAAGCCT
TCTACATCGAGGAAACCGAATAGATTTGCTGAGCTCTACCTGAAAACTTCAGGAAACCGA
AACGAAGCCAGCAGAAGCGAAAGGCTGTATAAAAATCACAATACCACAGTTGACGCTCAA
ATTCAGGACAAAAAATCGAAAAATCTCCATTCGAAAAGCCGAGCTCCACAGCAAAATTCT
TCAACGCAAGAAAACCTGTTCAAAGAATACAACAGGTTACGGCAGAAGCTAAATGAAACT
CATAAACAGCATCAGCAGCATAAATCTGCACCAGGAGGGTTGAAAGCAGGTAACAATAAA
AGTGCAAAAGGCACGAGGCGGAATCAGCATGCTTCTGAACCGGAGAGGGAAAAGATCAAG
ATAACAATACCTACGTTCGTGACAGTGTCCAACTTGGCCACAATCATGAGCGTGCCCTTG
TCTCGTCTTTTGAAAAAGTTGGAGATACTCGGTTTCGAAAAAATGACGCACAATTTCATT
TTGGACAAGGAAAATGCGTCCCTTATTGCGGACGAGTACGGCTTCGATGTCACTATGAGC
GACGACAGCGCTGGCATGGATTTGTTTCCGCCCGCAGAAAAATCTGAGAATTTGAAGCCT
CGGCCGCCAGTGGTGACTATCATGGGCCATGTGGATCATGGTAAAACCACTATTCTCGAC
TACTTGCGTAAGTCTGCCATTGTGCAAGGCGAATTTGGCGGAATCACTCAGCACATAGGC
GCATTTTCTGTAACGACACCGGTATCGAAAAAGCGAATCACGTTTTTGGACACACCCGGA
CACGCTGCGTTTTTGAGCATGAGAGAAAGAGGCGCGATTGTCACCGATATCATTATTTTG
GTGGTAGCCGCCGATGATTCTGTCATGCCGCAAACGATTGAGGCGGTGAAACACGCCAAG
AAGTCTGGTGTGCCCATGATTGTTGCGATCAATAAGTGCGACAAACCTGGTATCAAGGTG
GATAAGGTTTTGAGTGATCTTGCCAGGTACGATGTGGACATTGAAGACTATGGTGGTGAA
ACCCAGACTGTACAGGTAAGCGGTAAAACGGGTTTGAATATGGACAAGCTTGAGGAGGCT
GTCATTACTCTTTCTGAGCTCAGCGACTTTCAGGCTGAAGTCGAAGGTGTCCCTGGAGTC
GGATGGGTCATCGAGTCCGAGGTCGTGAAGGGATTGGGCAATGCTGCAACCGTCTTGGTA
AGAAGAGGCACCATAAAGCCAGGAGCCTTTTTGGTTGCGGGTAACACTTACTGCAAGGTC
AGAGGTATGAAGGATGAACACGGGAAGGCGGTCAAAAAAGCCGGACCGTCGACCCCTGTC
CAGATTTGGGGTTGGAAAGATCTTCCTCAATCTGGCTCGTTGATTCTCGAGGCCAAGCTG
GAACAAATTTGCAAGAGAGTCGTGCTGAATCGTGAGAGTCGCGAAAAGCAGATTAAGGCA
GCGAGAGATATCGATCAAATCAACGAGAAAAGACAGCAGGAGGTCAAAGACTTGGAAAGA
CAGGAAAAAATCAATGAGCTTAAATTGGCTGGTTTGGATGCGAGCGAATATCTCGAGAAA
GAGGAAGACCAAGCCAAGGTGCTCAAGTATATTGTCAAATCTGATGTGTATGGCTCAGCT
GAGGCAATCAAAGAAAGTCTTGACGGGCTCGGAAATAATGAGGTCCGCGCACAAGTCATT
TCGCACGAAGCTGGAGTGCCTACCGAGTCTGACTTGGATATGGCTGACGCCTTGGGGGCT
CAAATTCTTTGCTTCAATGTGAAGGTGCCGAAGGCAATTCAGTCGAAGGCGGATGGCTTA
GGCGTGAGGATCCACGAGCAAAATGTCATTTATCGCTTGATCGAAGAGGTCACCGCAGAG
CTCACGTCTAAATTGAAGCCACATATCGAGATAAAGGTTCTTGCGGAAATTGAGCTTCGT
AGTGTGTTCAACATCACGGGGAAAAACAAAAGCATCACGAAAGTCGCGGGCTGCAGAGTC
AACAGTGGGACTTTGAAGAGATCTTCAAAAGTACGGGTTGTTAGAGGAAAGGACATCGTT
TATACGGGGACATTGTCGTCGCTCAAGCATGTGAAGCAAGACATCAGCGAGGCCTCCAAG
GGTTCCGAGTGCGGGCTTTCTTTCCAGAATTGGGAGAAGTTCGAGGAAGGCGATAAGGTT
GAGGCCTACGAGGAAACCGAAATCCCAAGTCACGACGAGTATTCATCGGAGGAAGAAGAA
TTGTTCGATGAAAAGTCCGATGTTATTCTCGGATACACCGATATAGCATTAGAGGAAGAC
GATGAAGAGCCGACTATCGAAGACACTTTTCTTGGGGGACATCCTGTCTGGCTCCACCCG
GACTCTCAGCCCCTGTCTAAGGACTTGAAGTGTGGAAACTGCGGTAAAAATATGGCTTTG
CTTCTTCAAGCCTATGCCCCATTTCCTGGCCAGCCCTATGATAGGGTCATCTACATTTTT
GCATGCAAGGACTCAAAACAGTGTTCGAGAAAGAAAGGCTCGGTCAGGGCAATCAGGGGC
GTAGGCAAAGACCCCAAAAGAATTGCTGAAGTCGAGCACGAGCAGGCAAGAGAAGCGCAA
GAGCTCTTAGACGCCAAATTGAAGCTTGAAGACAAAAAGAAATTGCACTTTGAGTTGACA
AAAGACTTATTCGATCTGACTAAGCCATCTGGCGAAGTGACCAATCCCTTTGGAGGGAAC
CCATTCGGAGCAAATCCTTTTGGTGGTTCAGCCCCTGACAGTGTGGCGAAGAATTCTGGT
AAAAACACTGTAAATGCTTCCGATGAAGAAGAGAAGTCCAAAAAAATGCCCCCGATTGAA
AAACCAGACTTCTCCAAACCAAGTTATGCTTCTGTATCGAGATCTGCCAATGTGGAAAGC
CCAAAAAACATTGAAAAGAGTATTACGCTAGATCTCCCCAAATTTCCGGGCTATTTTGTT
TTCACCGAGCCCGAGAAATTCAAAAAGATGACCGTGGAGCCAGAGTTGGAGAAATATAAG
GATCTCATTGACAAATCAGAGCCTAGCGAACTGAAAAAGGAGAGAAGTATGTCGAGCTCT
TCTCAGCTGTCGTCTTCGGCTGTTTTGAACCCAGAGAATAGCAAAATCGCCAACATGTTG
GACGACAAGCATTTTGAGAATTTTTCGAATACAGTTGGTCATAACCCTTCTCAAGTTCTC
CGGTACAGCTTAGGTGGAAGACCGTTATTATACAGCGGGAAAGACGATGTCGCCAAAGTA
TTTGCTACAGGAGCCCTCCCGGATCCTTCCTACAACCCATCTTCGAGTCGCCAATTCGAA
CTTCAGCTCATGCCTAAAGCCATCATTGATCTTGAGAAAGACAGCTATAACCTGGTGGCA
GATATATTGAGCGGAATGTCGTGGGGTACTATCATTGTTGGAACAGATACTTCAGACTAC
ATTCCGTCCCTCGACGAAAACCATGTGGGCTATGTGGTGGAGTATTGTGGGGTGCAGTGG
GAGGAGAGTGCGTGA
>unitig30_24-mRNA-1 transcript offset:0 AED:0.01 eAED:0.01 QI:0|0|0|1|0|0|2|0|747
ATGGTCAATGCTAAGTCTCCCCATTCAGGTGATTTCGACACCCACTTCAACAAGGAGACC
GATCAAATTACCTCAGAAGGCATCCTTACTGTTAACGACAAGTACATAAAAGAGGCGAAA
TTTCCAGATTTCTTGCCAACTTGGGATCCAAGCCAAAAGTACAAGCCGTTGAAGTTCTTC
AAGCATGAGGATCCAGGTGCGAGAGCTGACCCATCATTCCCCAATCTTTTCCCCAAAGAT
AGTGAACATCAGACCAAGAGAGTCACCCCTAAGTTGGGTTCAGAAGTGAGGGGCATCCAG
ATTTCTGAATTGAATGATCAAGGAAAAGACGAGTTAGCACTCTTGGTAGCCGAGAGAGGA
GTTGTGATTTTTAGAGATCAGAATTTCGCGGAGAAAGGCCCTCAATTTGCAGTTGAATTC
GGCAAGCATTTCGGAAGGCTCCATATACACCCTACTTCCGGAGCACCTTTGAATCATCCC
GAGTTACACATAACCTACAGAAGAGCAGACCCTACCGAATTCGACAGAGTTTTTTCTCAA
AGAACTAGTGCCATCTCATGGCATTCTGATGTTTCATACGAACTTCAGCCTCCTGGTACA
ACATTTTTTTCTGTTCTTGACGGTCCAGATGCTGGAGGTGACACAATTTTCGCGGATACC
GAGGAGGCCTACAATCGCTTATCTCCAGAATTTCAAAAGCGATTACAAGGTTTGCACGTG
TTGCACTCATCCGAGCAGCAGGCTCTGAACTCAAGAGATCAAGGTGGGATTGAGAGAAGA
ACCCCGGTCTCAAATGTGCATCCCTTGATCAGAACACATCCAGTCACCGGTAGAAAAAAC
ATCTTTTTGAACAGACCTTTTGCGAGACGGATTGTCGAATTGAAGGAGGAAGAGTCCGAC
TATTTGTTGAGTTTCTTGTACAGCCACATCGAGCTCTCCCATGACTTGCAGTTGAGAGCA
AGTTGGGAACCTAGATCCGTGGTAATTTGGGACAACAGAAGGGTTGTTCACTCTGCGGTT
ATTGATTGGGATACTCCTGTTTCGAGGCATGCTTTCAGAATCACACCTCAGGCAGAGAGA
CCTGTTGAAGATTTGGCCGACCTCAACAAGTACGAAGTGGATGCTGGTGATTATACAGTG
ACTGACATTCACTTCCACGATGAGACTGATGAGGTCGATAGCGAGGGCGTGTTTATCGTG
AATCGCGAGGGTGCTAAAGAGTCTCAGTTTCCAGAATATCTTCCGTCTTGGGACCCAAAA
CAAAAGTTTCCGAGAGTCAAATTTTTTGAGCACCAAGATCCTGGTCTTAGGGCGGATCCA
TCCTTTCCCAACTTGTTCCCGCGGAAGGGCGAACAGATAATCAGGATAACACCCAAATTG
GGGAGTGTCGTCACTGGATTGCAACTTTCCGAGTTGAACGATAAGGGCAAAGACGAATTG
GCCTTGCTCATTGCTCAAAGAGGCGTCGTTGTCTTTAGAGATCAAGACTGGGCAAAAAGG
GGCCCAGAATTCATCACTGAGTATGGCCGTCACTTTGGTAAACTCCACATTCATCCAACA
TCTGGTGCACCAAAAGGGTATCCTGAATTACATATCACCTACCGCCGGTCCGACCCAAAG
GAGTTCGAGCGAACATTTGCACAAAAAACAAACAACGTGGGGTGGCACTCTGACATCTCT
TATGAGCTGCAACCACCTGGAACAACATTTTTTGCTGTCCTTGAAGGACCAGAAGCAGGA
GGTGATACCATCTTCGCCGACACAGTCGAAGCCTACAAAAGGTTGTCTCCTGAATTCCAA
AAGAGATTGGAAGGCTTGCACGTGTTGCACTCCTCTTACACACAATCTAGGAACTCAGTT
GCGCAAGGTGGTATAGAGAGACGGAAGCCTGCAGAGCACATTCATCCGTTGATCCGTATA
CATCCTGTGACTAAGGAAAAAGCGATATATGTGAACAGGCCCTTCACCAAAAGAATCGTG
GAGTTGAAAGATGAGGAATCGGAACATCTTCTTAATTTCCTCTACAAGCACATCGAGTCC
GCACACGATTTGCAATTGAGGGCCAAATGGGAACCCAACACTGTCGTAGTTTGGGACAAC
CGGAGAACGGTACATTCAGCTATCGTCGACTGGGATGCACCGGTATCAAGACATGCGGTT
AGAGTCACACCACAGGCAGAAAGGCCCACTGCCCTGTTGGAACAATTAAACAGACCAAAC
CCTGAATTTGGAGACTTGGTATGA
>unitig30_44-mRNA-1 transcript offset:0 AED:0.40 eAED:0.40 QI:0|-1|0|1|-1|1|1|0|605
ATGGAAAATATCTACAACGATCCGAGAGATGAGGCTCCCCTTGATCGTCATGAAGTTCTA
ACGGAAGATTCGGACGATGCGATTGCCGATCTTGAAAAGGAATATGCCGTGAAGAAGCAA
AAATTGATGGAGGAGCGTGCCCGAAAAAAAGAACGAGGAAAGACTTCAGTTCAGGTTGAG
CGATCGCCGTCTCCTCCAAAAACCGCAGCTGGTGACAAGTCTTCGATAATCTCGTCTGAA
CTGAATACTTCAATCAAAACACAATCCAATCCTACATCAGGGCCTTTGTTCTCATCAAAA
CTACCAGGAACCTTCCAAAGAGCACCAAAAGTATCCACCGATCGCTTTGCAACACGTTTT
TTTAATACCGAGTCGGAAGCTTTGAATGTCAACTACAATGAAAGGATATTCGAGTTCGAA
AATATCCCCAAGAAGGGCTCTGTGAATTTGACTGAAGCTTACACCAAGGATGAGGTATCG
GGGGAAGTTCTCAGAAGAAGGTATTTAGAAGTGAAAGACCTACGGCGATTGTTGCAGAAT
GTCAAGGTCCTTCGCGTGGCCAAGCTATTGGCTAAAATCATCCCACCAAAGTACGAAGAG
CCAACGTACCCAAATTGGTGCTTTGTTGGTCTCATAGCTCACAAGAGCGAGCCCAAAACC
GCTTCAAACGGCAAAAAGTATATGGCCCTTCGGATCGGGAATTTTAGTCATACTGTGGAC
TTGTTTTTATTCGGAGATGCGTTCCAAAAGTTTTGGAAGCTCTCTTGCGGTGATGTTATT
GCAGTTTTGAATCCTACAGTCAAAAAGTACGGGCAGGGCTTCAATTTGTCTTTGCTGGAT
GGCATAGATAACATACTCGAAATTGGATCTCTGAAATTTTATGGGCATTGCTCTGCCAGT
AACAAGCAAGGTGAAGCGTGCAAGTTTGTTGTTGATCTCCTGAAGAATGATTTGTGCAGC
TTTCATGAAGAGAAAAAGTTCAAGCAAGGCTCGAGAATGGAGCTTCAGGGTAGCGTCAAG
CCTAAGGCACCCATCGATAAAATGGGACAAAGAAGCCAGGCTTTTGTGAACAGTTCGACT
AGTCAGCCCTTATTTGTACAATATCTCAACGCTGGTTTCCTGGAGAAGGACGCGGTATAT
AAAGGAGGTGAACAGTTCAATGAAGCGAAGTACGACCGGCCTGTTAAAGGCACAAACGTT
CCCAATTTGCGCAAGCGTCAAGCAAACGAGAAGCTACGGTTGCAATTGTTGAAGAATGCT
CCCCCTAGCCGCTTGAACGACCTAGACAAGTTGGGAATTGTGCCCCAAAATGAACTGGAG
ATCATTAAACGCCAAAACTCTCTCCTGAAAATTAAGCTGCAAGCTTTCAAGAATACTTTC
CTCACTGGAATGGGCTATGACCCCACATTCGACAAGAGCCAACGATTGGACAGAGTACAG
CCCACGCAGTCGATGGAAGAATTGCGCTCCATCAGTAAATCGAAAAAAGTTAGTTTGAAG
CCTTCGGAAGAAGAGCAGAAAAAACGACTTCAAAAGCAAAAAGTTGCAATGGGCATAATT
AGATCCAAAGGGTCCGGCGCTTCTGACAATGTCATACCGCAGCAGACACAACGCTGCAAT
GCCCGAACTCAGTATTCGCAATTTAATGCGAATGACCAAGCCGACCCAAAAGAAGAGCCA
AGCTCAAATCCATGTGAATTTGGCAGTGACTTTGGAAGTGCAGATAGCGCTGAGAGCGAT
CTTGAGATTTCGTTCTCCCGAGCCGAAGACCAATTACGTTACAAGAAAGCAATTTCAACG
TCTGTGGCGGAACCTTGA
>unitig30_45-mRNA-1 transcript offset:0 AED:0.43 eAED:0.43 QI:0|0|0|1|1|1|2|0|423
ATGGCGACCATCCAATTGTTGATGGACACTTTAGGTCCATATGTGCTTAAGTGGTACACT
CTTTTAATTGTGCTTGGAGCATTCTATTATTTGCATCGTTCTTATATTGAGTTTAAGTTC
AACAAGGCCTTTGGCTGCAAGAGGGCCTATCCTATGGACATTGGATTTCTTGGTATCTCG
TCTCTCGTCGAGCTACTTGACTGCATGAGAAAGGGGACTGCATTAGAGTACCTCGGGGCG
AAAACGACCCCAACTGGACGCAACACGTTTGAGATCTATCTTGCGGGTGTAAAAATTTTA
TTCACTAAAGACCCTGAGATTATCAAAGCTGTCCTAGCCACGCAGTTCAATGACTTCGCT
CTAGGATCGAGACACGCGCACTTCTTGCCATTACTCGGAGATGGCATCTTTACTTTAGAT
GGTGATGGATGGAAGAACTCCCGAGCAATGTTGCGGCCTCAGTTTTCTCGAGAAGAGATC
TCACATGTCAAAGTTTTAGAGCCTCATTTGCAAACCCTAGCCAGTCACATTAGAAAAAGT
CATGGAGATGTCTTTGATATTCAGGACTTGTTTTTCAAGTTTACTGTGGATACAGCCACA
GAAGTTCTTTTTGGTGAGGTATTACAGGACCAATTGTTGAACATTATGGTTGCTGGTAGG
GATACAACAGCTGGATTGTTGTCTTTTACCATGTTTGAGCTTTCAAGACACCCCCAGGTG
TGGGGAAGGTTGAAGGAGGAAGTTTATGCACGGTTTGGTAAAGGTACCGCTGAAGACATC
GACAAAATCACATTTGAGAGTTTGAAGAAATGCGAATACTTGAAATGGATTCTTAACGAG
GCACTAAGGCTTTACCCTTCTGTACCTGTGAACTTTAGAGACGCCACCAAGGATACCACT
TTGCCTGTAGGCGGTGGAAAAGACGAAAAGTCACCTTTGTTCGTCCCGAAGGGAACTACT
GTTGCTTACACAGTGTATTACACTCATCGCTTGAAGGAGGTTTATGGCGAAGATGCAGAA
GAATTTAAACCCGAGAGATGGGCCTCGCAGCCGAAACTTGGTTGGGCATACGTCCCCTTC
AATGGCGGTCCAAGGATATGTTTGGGTCAACAATTCGCTCTCACGGAGGCTTCCTACACT
ATAGTCCGGTTGCTTCAGTTGTTTCCGAATTTGACCTCAGCATATAGTGGGCCGTACCCT
CCGAAGAAGATGTTACACCTTACATTATCCATGTTTGACGGTGTCCCAATTACCATGACT
GAGGAGCAGTAA
>unitig30_46-mRNA-1 transcript offset:0 AED:0.44 eAED:0.44 QI:0|-1|0|1|-1|1|1|0|336
ATGTCTGACACGAAACGTCAAAAGACCGAAGAAACAACGATGAGAATTTGCACGCATTCT
GGATCCTTTCATGCGGATGAAAGTTTGGCAATCTATCTTTTGCGCCTTTTGCCTAAATTC
TCTCACGCGCAATTAGTCAGATCAAGAAACCCCACTGACTGGGAAGCGAGCGACATCGTC
GTTGACGTGGGCGGGAAGTATGATGGCGGACACAAATGGTTTGATCATCACCAAAGAGAG
TTCAACGAGTATTTCTCCCCACAGTATCAAACCAAGCTTTCTTCGGCCGGCTTGATCTAT
AAGCACTTTGGAAAGGATATCATCCAAGAGGTGCTCAAGCTTCAAAAACATAGTGATGTG
GACATGCTCTATGAGAAAGTCTATAAAGAATTTATCGAAGCCATTGACGCTAACGACAAT
GGAATCAATAACTACCCCTCAGACGTCGAGAAAAAGTTTAATGACAGAAACTTGACTCTT
CCCTCATTGGTATCTCAATTGAACCCTCGCTGGAACACCAATCCCGTAGACAAAGACTTT
GATGAGGCCTTTCTCAAGGCTAGCGAATTGATGGGCATGGCTTTTTTGAATTTGCTCAAG
GGGTACGGCGAATCTTGGTTGCCTGCTAGAGACATTGTTGAGACCGCTTTCGAGACAAGG
CACAATGTGCATCCTTCGGGTGAGGTGCTCATGTTGGACAACTTCTGTCCATGGAAAGAG
CACCTTTATGCCATCGAGAAAGAAAACAACGCGCAAGGAGAGATCAAATTTGTCTTATTT
CAAGATTCTGGCGCCTCGTGGAGAATATCCACTGTTTCAGTTACATCTTCGAGCTTCGAA
TTCAGATTTGGTCTTCCAGAGCCTTGGAGAGGAGTCAGGGATGAGGAATTATCTAAAGTG
ACTGGTGTTGAGGGGTGTGTGTTTGTTCACGCCGCAGGTTTCATCGGCGGCTGCAAGACA
AAGGAGGGTGTATTGGAGCTTGCTAAGTTGGCGTTAGAATCGCGCAAGTAA
>unitig30_48-mRNA-1 transcript offset:0 AED:0.35 eAED:0.35 QI:0|0|0|1|1|1|2|0|1322
ATGGACAAAAACAGCTACGCCCCAGTTGGCGCTCCAGCGGCCTCCTCTATCGCTAACTCT
GGCCCCTTGTCCATCGCGTGCTACTGTGCTGCCTCGATTTTGATGACCGTCACCAACAAG
TATGTTCTTTCAGGCTACTCTTTCAACTTGAATTTCTTTCTTTTGGCTGTGCAATCGGGT
GTGTGTATTTTGACCATCGCCACGTTGAAAGGACTCAATGTCATTACTTACAGACAATTC
AACAAAGATGAGGCCAGAAAGTGGATGCCAATTGCGCTTTTGTTGGTCGCCATGATCTAC
ACTTCCTCAAAGGCATTAGCCTACTTGTCCATTCCCGTGTACACAATTTTCAAAAACTTG
ACCATTATTTTGATTGCATACGGTGAGGTCTTGTGGTTTGGCGGCAAGGTCACCACCATG
GCCTTAGGTGCTTTCCTTTTGATGGTGTTTTCTTCTGTGCTCGCCACTTACGGAGACAGT
GCTGCGACCAAGTCCGCAGAGGATATGTTCACATTGTACTTGGGGTACTTCTGGATGTTC
ACCAACTGTTTCGCCTCGGCTGCATTCGTGTTATTCATGAGAATCAGAATCAAGTTGACG
AATTTCAAGGATTTTGACACCATGTACTACAACAATTTGTTGTCTATTCCTGTGTTGTTG
GTGGCCACGTTTTTGTTCGAGGATTGGTCTGCTGACAACCTCGCTTTGAACTTCCCAGCT
GAGAACAGAACTGCTACTATCCTCGCCATGATCTTCTCCGGTGCCTCATCTGTTGGTATC
TCCTACTGTTCCGCTTGGTGTGTGAGAGTCACTTCATCTACCACCTACTCCATGGTGGGC
GCGTTGAACAAATTACCCATCGCGTTGTCTGGCTTAGTTTTCTTCGACGCCGCAGTCAAC
TTCTGGTCTGTGTCGTCCATTTTTGTCGGATTTGTTTCCGGCTTGGTCTACGCCGTTGCC
AAGCAAAAGCAACAGAAGGAAAACGCCCAGCAGTTGCCTTCATCCAAAATGTCAGAGAAC
AGCTTGGAGTCAATTCCAGTCTACTTGAATGAGTCGCTTGATCCTCGAAATGCTAAACTG
GCCGAGGCTCGCTTAAGAGCCATCGAAGGCCAGCCTCATTTTGCGATTAATTTGTTGAAC
GTCGTTGCATCGTCAAACCTAGACGCATCTGTTAGACTAGCGGGTTCGTTGTTTCTCAAG
AATCTAGTGAGGAGAAAATGGGCCAACGAGGACGGCGAGTATCTCTTGCCCGGCGAAGAT
GTTCATTACATAAAAGCTGAGATATTGAATATAATGGTCAAATTGCCCATCAATATTCAA
GCTCAATTGGGCGAAGCAATCTCTATCATTGCTGAGCTGGATTTCCCACATAAGTGGGAA
AACTTAATCCATGAGCTAGTTGCCAAGATGTCGGGGGATGATTTTGTGTTGAATCGTGGC
ATCCTACTTGTGGCGCATTCTATCTTCAAAAAATGGAGACCACTTTTTCGCTCGGACGAG
TTATTTTCGGAAATCAAAATGGTGTTGGAAGCATTTGCCTCTCCTTTCATGTCATTGCTC
ACGCGAACCGACCAGCTAATCAATGAAGCTTTGGCGCAGAATAATGCTGCCTTGCTCACC
ATATATCTCGAATGCTTGTTGCTCGAGATACAAATCTACTACGATTTGAACTGCCAGGAT
ATCCCTGAATTTTTCGAGGACAATTTGGATATCGGGATGAGCATTATGCATAAGTATCTC
TCCTTCAACAGCTCCCTCATCGGTGATCCCAATGATGACGAGGACATCGATGTGCTCATC
AAAACAAAGTCTGCCATCATGGAATTGATATCACTTTATGTCACCCGGTATGCCGAAGAG
TTTGATACCATGACCGAGTCCTTCATCACCTCAGTATGGCAACTAGTTAATACAGGTGTG
ACGAAGCAGCCAAAGTACGACTTGTTGACAGTGAAGGCATTGTCCTTTTTGACATCTATT
ACGCAGGTATCGAAATACCGGTCATTTTTTGACAATGAAGAAGCTATCAAAGAAATCATC
GAAAAGATTATCTTGCCCAACATCGTTTTCAGAGATGTTGACGAAGAAACATTCGAAGAT
GAACCAATATCTTTTGTGAGGTCTGATTTGGAAGGCTCAGATTTCGATTCGAGACGAAAG
TCTTCGACTGACTTCTTGAGGGAATTGAAAGAAGTCAACACGGCCCTCTTAACTAACACA
GTCATGTCCTACGTCAATCAGTTTTTGTCCCACAATGACTGGAGGAACAGAGATATAGCG
ATCTACTTGTTTACTTCATTGGCTGCCAAAGGCTCTGTGACTAACATCGGTGTCACTTCA
ACCAATATGCTTGTTGATGTTGTTGACTTTTTTACATCAAATATCGCCTCCTACTTGGTT
GATGACGCCTCGCCGATCTTGAAGACCGATGCTATCAAGTACATTTTGACTTTCAGAAAT
CAGTTGACGAAAGAACAGCTTCTTACAACTGTTCCTCTTTTAGAGGCTCACCTCAAGTAT
GAAAATACTGTGGTGTACACATATGCCGCAATCACTATCGAGAAGCTCCTCTCGATGACA
AGTTTCACCGATTCTGCTCATCTGCCTGTGTTTAATAAGATTGACGTTCAACCATATACG
CATAGCTTATTACAAAACCTTTTTCACAGAATTTTGTCTAGTGACGTGCCCGAAAAATTG
TCTGAGAATGAGTTTTTGATAAAAAGCGTAATGCGCGTTCTAAACACAGCAGAAGATGTC
ATTCCAGAAGAATTTAAGGCCACCATCATCGGCCAGCTTCTCGAAATCTTGTTAATCATC
GCAAAAAACCCCGCAAACCCCCGATTTACGCACTATGTCTTTGAATGTTTGGGGCTTTTG
GTCAAATTCAGCTCTCAAGCGAAAGCCGAAATAATCCCGACATACATGTCTATGATAATG
CCGCCATTGCTTCGAGTCTTGGGCGATGATGTCCAAGAATTTGCTCCTTACACATTTCAG
ATTTTGGCGTTCCTTCTTGAAGAGCTCCCGAGCTCAGTGGCTCTACCTTCGAATTATGTT
GCTTTGGTCAAGCCAATCTTGTCACCAGCCATCTGGGAATACCGGGGAAATATTCCGGGC
GTCACTAGGCTCATAATTTCCATAATGAGGCACGACTCAAGTGCATTTGCCACAAACGGG
CAGGAACTTACTCCGCTATTGGGGGTTTTTCAAAAATTAATTGCCTCCAGAGCAAACGAC
ACTTATGGTTTTGAGTTGTTGGAGGCAATCTTGCTCAATATTCCTCTTGAGTTTTTGTCG
AATTACCTCAACCAGATTGCCATCTTGCTTTTGACCAGATTAAAAAACTCGCGTACAGAG
AAATTCATCAAAAGGTTTGTTCTTCTTTTGTTGTCTTTATCTTGTGTGCCCATGAATGAT
ACTTTGTTGTCGAAAACTGGAGGTCATATAAATGCAGACTTTGTTATTCACCTCCTTGAT
TCAGCTCAACAAGGTGTTTTCCAACAAATCTTTGCAAACTTCATCTTGCCAACCTCTGAA
TCGTTCACTGCTTTGCAAGACAAAAAAATCGGCGCTTTGGGTTTGTCGCAGCTCGCGTCC
TCTTCGGAATTTACTCAAGGTAGCTACAGGGTCCTTTTGATACCAACCATCGAACAATTG
TGCAAAAACATATCCCTTTTGGAGGGTGTAGCAAACACAACGAGCACCGTCACCAACACC
ATCAACGGCGATGGTGCTGCCACAAGTGTCGCCCTAAATGACTTGGACTTGGAGAGTGCT
GCGTACGGATCGTCTTTCTCGAGACTTGTCTCGATCCAAGCGAGACCCTTCGACCCCATA
CCAGACTTGAAGAACGAAGACTTGAGCTCCATACAGACTGGTGCCATGTCCAGAATCAAG
CAGCTTGCGCATCTTGCTGTCATGGATCTGGTAAGCGAGGATGCAAAGTCCATCATAGCT
AGATACTAG
>unitig30_51-mRNA-1 transcript offset:0 AED:0.35 eAED:0.35 QI:0|-1|0|1|-1|1|1|0|904
ATGTCGGAAATTCTGAAGGGGCACCCACATGATGTCATGGATCTCTCGGTAGACGAAATA
TTTACGCGTCACTCGGTGCATTCTGTGAAGGGCCTCCAAAAAAAATATCATGCTAATGTC
AGAATGGCCAAAGCGGACTTACACTCCTTGGTGGGCAAAAAGTACAGAGACTTGATCCAA
ATTGCTGAGGATATTGACCAAATGAACTCAATGTCGAAAACCATCGACCACAAGCTTGCA
GACCTTTCTTATCATACCCCCAGTCATGTGCCCTTTGGTACCAGCAAAAATTCTCACTTT
GATTCAAAATTGAGACACGCTAAAGCCAAAGCTGCTAGAGTTGCTTCTCAGTTCACGATA
CTACACGATGTTGTCAACAATCAGGTACTTCCTTTCGATTTAAAGCTTCAAGAATCAGGC
CACATCCATAGCCGTCATCTTGTTCACATGGCAAAAGTCTTCTATACACTTGAGTCTATT
TTCGGAAGTGATCAGAAAACAGCACAATATACGCGTGGCTTATTGGCACAGTACAAACAG
CGTTTCATTTCATACTTGGAAAACCTGATAGCTTCTCTTTTTCCTCGCCTGTCACCACTG
AAAGCTTTAAGTGCCAGTGTAATAATCCGCTCCCACTCGAGGGAATTGGAGCTGGACACC
ATTGACTACCTAGATGAACCTCTCGAAATTGATCAGGAAATGGTTTCTGAGGATGAAGAG
ATGGGCGAAACCCCGCATTCTCAGAGGCACTTTGCAGGCTCCTCTTCACCAATGTCGAAC
TATATCGTTGCTTACATTTTTCTTGGTCGACAGGTCTCGAATTTTGATTCTTTATATCAA
GTGGCGGAGAAAATAATTAATTTGCGATTCGAATACTTGAGAAGCCTCTTGGAAGATTCA
CTAGACACTGATATGAGAATTCCGTCGAAGCTTAACATGTCATTTGTTATCGCATATGCG
GAGTCCACATTTTTTTGCATCAAAAAGTACTTTTTAGCGGCCGGAACTAGTGACATACTT
GAAAATCTAACACGCGCATCCACGTGGAGAGCCTCTGAGCTAATTGGCTTCCACGATTGG
TTCGACTCGGACATTATTGAGTTCGGGGCCAGCGCTTTCCGTCATCTTGAACCGGATTTC
TTGAGCTCGCCTAAGCATCAAGACCCTGCATTCGCTGAGTACATACTTCGCGTATTCACC
AGAATTCTCAACAATGAGACTGCGATTGACCCGCCACAGCAAGCCAGAGAAGCTTTGGGT
CTATTGCATAATTTTGTTGCAGCATGCCGTAAAGCCGAAGTCAATGCATCGTTGAGTGGT
TCGAAGTGCCTTACGGTGGAAGTTTTTGCATCGTGCAATTTGGTTCAAAAAGTTTTAGAG
CTAGTTGCCTCTCACATCGAAAAGTTGTTGATGTCCCAGGAAACCTGCCTTGTGGGAGAT
ATCCTGGCACGCATCACTACGGACTTGACTAAAATCTCTTCCGTAAAAGCCCCAGGAGTC
AATCCTTTCGAACCTGAGACAATTGACTTGATTGATGAGAACTTTGAAGATTATTTTGAC
CGGCTCATGTCTTTGTCTCTCATGACCCCCGAAGTGGAATCGAATGTTGCCTTAGGATCT
GGCCAGCGTCTCAAGCAATGGTTTGATATACAAGAGGCTTTGCTCTCCACAATTCTGGGT
TCCGAGCCAGGCCCCCTTTCACAAATAATTCACGTGTTGAAAAAGACATATGCGAACCTG
GATCCCTTCAAGCTGTGGGGCTCTTTTGGCGTGGAGTCATGCACACTGATCTTTCGCAAT
ATCGTCAGAGAACGAAAACAGTCGATGAAGCTGATTATTGGTAACTTGCTCAAGGCCATC
GAGTCATCAGTGAAAAGCTATGATTCTCGAACTGACACTGCACAAATTCATTTTATTCTT
AGTCTCGTTCATTTATTGAGAGTCAACTCATCTTTGTACAGTGATCAAACTTTTGACTCG
AATTTGAACGGCGTATTTCTCGAAACTTTGAGAAAATTGTTCGATGTCTTGGAGGTAAGG
TTGACACTGTTGAGATCAAATAGCAGCATTTTCTCGCTTGAATTGAACTATGAAGATGTA
ATGATTCCTTTACGGCCTAACCTTGTTGTTACTTCGCTAATGGATCAGGCATCGACATCG
TTTTTGTCGTCGACTTTTTACAACTCGGGCGAGCTTTTCGAAATTCTCCAGTGCAAACAG
AATCGGTCACTCTTTATACAAACGAAAAATACTTGGATTCTGCAATCGCTAATTTGGAAC
GATCTCTTAGAAGGCTCTGTGCCCGAGTTGCCCGTGGAAAGCGAAGACAGTTTGGACAGT
GCAAAATGTCTTATGGATAGAACAGAGGAACATGCGGATGGAAATGAAGAGCTAGAGGTT
TCCCTCAACATGGCCGAAATTCCCGAGAATCTTGATACTTCGTTGGATGAAGCTGCTGAT
CATGAAGAAAAGCAGAAAGCCAAGATTCTGAAAGAAGAAGCGCGGCAATTATTGTCCAAC
GTTACTTTCTTGCATTGTTTTCTCTCTGATCAAATATCAACCACTCAGGACCATGAAGTG
CAGGCTTATACCAAACGTATCAGCAAATTGAGCGATTGCGAGATCGAGAGTTCCACAATT
GAGTCTATTCTTCGTGGTGTGAACGAAACCTACAAAACCAGCAAGCACATGTATCTTCCG
TTTCTGATCAATTAA
>unitig30_53-mRNA-1 transcript offset:0 AED:0.39 eAED:0.39 QI:0|-1|0|1|-1|1|1|0|683
ATGTTCAAACATCATTGCACGCGGAGCGGCTTTTTGAACAGACGTATCGTCAATTTTGGC
AGTCATAGACTGATCTATATTAATGCAGATCTAGAATGGAAGCTAGCGTCGGCTGACCAT
CATCCCGTCATTGTTGTGGGCGCTGGTCACGCTGGATGTGAAGCAGCGACGGGATCAGCG
CGATCGGGGACCCTCACAACCTTGGTAACGCCTCATGTAGACAAGATTGGGACAGCGTCT
TGCAACCCGTCGATGGGTGGGGTTGGTAAAGGCACCTTGCTTCGAGAAGTGGATGCATTG
GATGGCGTATCATCTCGTGTCACTGACAAGGCCGGAATCCATTTCAAGATGTTGAACGCC
TCCAAAGGAGCCGCAGTTCAAGGCCCTCGTGCGCAAATCGACAGGAAAATATACTTGCAA
GAAATGCAGAAAGTCATTTCGAGCTACGAAAACTTACGGGTCTTGGAGGCCCTGATAGAG
GATGTCATAATAACACCTACACAAACCCTACCTAAGGACTTCGAAGGCAGATCTCACGGC
ACAGTCAAAGGGGTGATTCTTAGTGATGGATCTGTACTCTCGTGCGAGAAAGTAGTCATT
TGCACTGGCACATTTTTGGGCGGCGAGATCCACATAGGCTTGCACTGTTTCCCGGCGGGT
CGTGTGGGCGAAGCGGCTACTTTCGGATTGTCTAAGACATTGGAAGACGCAGGATTTCGT
CTCGGCAGACTAAAGACGGGAACACCTCCCAGAATACTGGCAAAAAGTATTGATTATACT
TCCTTGCTACCCCAGCCTTCAGACTGCCCTCCAAAACCTATGTCCTTCATGAATGAGACT
GTCGCGCTACAAGACATGTTGGTCGAGTGCCATCAGACAAAGACAACCGAAGATTTCCAC
AAGTTGATTGCCGATAATCTCGACAAGTCCATCCACATTCGCGAGACCGTAAAGGGTCCT
CGCTATTGCCCTTCCATTGAATCAAAAGTAATCAAATTCCCACAAAAAACCTCCCACGTC
GTATGGCTCGAACCTGAGGGCCTCGACACTGACTTTGTGTATCCCAATGGCATATCCTGT
ACTATGCCTGAAGAGATTCAGGAGCAAATGATCAGATTAATGCCTGGCTGCGAGAAAGCT
GTCATGTTGCAACCTGGCTATGGTGTCGAGTATGACTATGTGGATCCCAGAGAGCTCAAG
CGCACCCTTGAAACAAAACTAGTTGACGGCTTGTATCTAGCCGGCCAAATCAATGGCACC
ACAGGATATGAAGAAGCAGCCGCTCAAGGGTGTGTTGCTGGTATAAATGCAGGGCTCGCC
CACGCCAAAAAACCCGCCTTTGAAATTCAAAGGTCAGGGGGCTACATTGGGGTACTCATA
GATGATTTGATTACAAAGGGAGTCGAGGAGCCCTACCGGATGTTCACCTCGCGCTCGGAG
TTCCGATTTTCCATTAGAGCGGATAATGCTGACCAGAGATTAACCGCAAAGGGATATGCA
GCCGGAATCGTCGGTACCGAAAGGTATCTAAAATTTGAAAGCGAGATACAGTGTTTCAAC
ACTATCAAGGACGACCTAAAGTCCATTGTCTTATCAGGCGCTCGCTGGGCGCCCGCTTTG
AAAGGTACCCATCAAGTCAATAAATCATCTGTTGTAGACGGATGGAAGCTTCTCTCATAC
AAGGGTATGTCACTAAATGACCTTGTGCCGTTTTTGAAAAATCTTAAGGGCGGCGAACTT
CCTCAAGCATATTCTTTGATGAGTCGCTGGACTCAAGAACGAGTAGATGTCGAGAGCACT
TACGAACCTTGGCTTAAAAGAGAAGAGGCTCAGTTGAAGGCGTATGAAGCTGACGAAAAT
CTTCTCCTCCCGGCTAACTTCAATTACACTAATGAAGGAAATCTTAAGCTTTCTCATGAA
GCTTGCCATCTACTCAACACTATTCAACCCAAAACTATTGGGCAAGCCAGGAGAATACAG
GGTGTGACTCCAGCAGCTATCTTTGAGTTGTTCAAGTTGGTGAAATCTGGACAACCGAAC
ATCTTTTACTAA
>unitig30_55-mRNA-1 transcript offset:0 AED:0.41 eAED:0.41 QI:0|-1|0|1|-1|1|1|0|392
ATGTCGACATCCAACAATGGAGACAGTCTCTTGACTGCATTAGTTGCGGGGTGCTCTGCA
TCAGGTTTAACCGCGTTTATGACATTTCCGCTCGATTTTCTCAAGGTGAATCTGCAGCTT
TCCAATTCTGTAACTAGATCCCAGTACAATGTTAGTCAAAACTTTTCTAGCATGGCTCAA
ATCATGACTGGGTCGAGTGCCTTGGTCACCGGCAGTGTTATCAAAAACTTTGCCAGGATA
TCCTCTTACAACTGGGCGTCGAACTTCATGGCCATCGATACGTCCTCAGAGAAAAAAAAG
ACTAGCGCTCCCAGGGTTGTGATTGCTGGAGTTATGTCTGGATTCATGGAGACAATATGG
ATTGTCCCTTTTGAGAGGATCAAAACTGTGATGATTCAAAACGGACTCTTGGAAGCAGAA
AAGAGGGGCAATCCGAACACCTCAGTCGATATTACAGGTCTGTCCATGGACAAGCGGGGA
AAACCTATAAACCTAACTAAGCAATATGTTTCTCCGCACGCTTACTACACGAGCGAGCTA
CTTGCTCAAATAAAGTCCGGGAGACCCGTCTCAAAATTTCAGTCGCCTGCTCTCCATTCT
AAGGTTTCTCACGGTAAACCGCACCACCCTGGCCACCACACACAGTCATCCCTCGACGCC
CTCAAAACAGAGTTCAACAAGACACCCGCAATGACCATGCTTAAGACTGTCCGCCAAATG
TATGCGTTAGAGGGCTTTCATGCATTCACAGCAGGCACGATGATAACATTTGTGCGTCAA
GTGGGCTCCGGGGCTGCGTGGTTCTCAACCTACAGCGCCACTCGACAGCTCTTTGATCCA
CACGGTAAATCGCCCGAACCAATGTGGTTTTCACTTCATATTGGTAAGACTCAACAAATG
CTTCTCTATGTCGTCTCTGCATGCGCGGCGGTCGCGTTGACGCAGCCATTGGACGTTGTC
AAGTCTCATATACAGCTGAAAAACGGGAAGTTGCTTTACAAAGACTCTCTTTCGACGGCC
TACAAGTTGGTTGCACGTAAAGGGTTTATGCTGCTCTACTCTGGTGGGTTCCCAAGGGGA
ATAAAGATAGCCGTGCATGGCTCGATCACCGCTCTACTATACAACTATTTTGAACGGACT
ATCAACGTTTTAGGCGAGCAGTCTGTTTTCACTGACTAG
>unitig30_57-mRNA-1 transcript offset:0 AED:0.43 eAED:0.43 QI:0|-1|0|1|-1|1|1|0|298
ATGGCCTCTTCTTTCGCAAATTTGCTCCCCGTCAGTGGTGGCTGGAAGCAGCAAATCACA
GACTACTTGACTGAGGACGTGCCTTCTTTTGATTATGGTGCTTTCGTAGTGGGCAACAAG
GAAGAAACCGCCTCATTATATATGAAACAGAGTGGAGTGATCTGTGGGGTGCCTTTTGCC
GAAGAAGTCTTCAAGCAGTGTGAATTGAGCGTGGAGTGGCACTATAAAGAAGGGGAGTTT
ATTGGCGATGACGACATTTCGTCGAAGAATGGCAGGATTGTAGTGGCTACGGTGAAAGGC
CCGGCCAGCAAGATTTTACTCAGTGAGAGAACCGCGTTGAACTTACTTGCTAGATCTTCT
GGTGTTGCGACCCAGTCATATATCACGAAGAAGCTCGCGAACGAAAGCGGATACACCGGC
ATCATTGCAGGAACCCGAAAGACGACGCCTGGCCTCAGATATGTGGAGAAATACTCAATG
TTGGTCGGTGGAGTTGACGCACACAGATACGATTTGAGCTCCATGGTCATGTTGAAAGAC
AATCACATCACCTCGACTGGTAGCATTACCAAAGCAGTGCAGAGTGCGCGTACAGTATGC
GGATTTGCTGTTAAAGTTGAGGTCGAAGTGAGCACAGAGGCAGACGCAAAGGAAGCAATC
GAGGCAGGCGCAGACGTCATCATGTTGGACAATTTCAAAGGGGCGGATTTGCAAAAGGTG
GCCCAGAGTTTGAAGGCACAATACAAAGGGTCGAACAAAAACTTCTTGCTAGAGTGCTCT
GGTGGTTTGACATTGCAGAACTTGGGCTCGTACTTGTGCAATGACGTAGACATTTACTCA
ACCTCTTCCATCCACCAAGGCACAGGAATTATTGACTTTTCACTCAAGATCAATTGA
>unitig30_62-mRNA-1 transcript offset:0 AED:0.09 eAED:0.09 QI:0|-1|0|1|-1|1|1|0|369
ATGTCGGAAACAAACGCTTTAACTCCCTACATAAAATCTTTGTTTCTCCAACCGCCAAAC
TTCACGCCAGATGATTTTGCGTCTGTTCTAAGACACATTTTCATGGGCACGTCTTCCGAC
GTCCAAACTTCAGCCTTTCTCACGGCCCTTCGAATGAGAGGCTTGGACCACCAGCCCGAG
TTCATTGCAGCCGCTGTTTCAACAATTTTGGAATTCTCTGACGTTATCCCAGCATCTAGT
TTGAGCCCGAAAGGTTTCATTGACATTGTCGGCACCGGTGGAGACGGACAGAATACATTC
AATGTTTCGACATCAGCAGCTATCGTAGCAGCTGGTATGGGCCTCAACGTTTGCAAGCAC
GGAGGTAAAGCCTCAACATCTTCTTCCGGATCGGGTGACCTTCTCAAGTCTTTGGGCGTT
GATCTTTCTGTTGTGAACAAGGATACAACTCCCACCATTGTGTCAGAGTCCAATTTTTGC
TTTCTTTTCGCCCCGTCTTTTCATCGAGGAATGGCCAAGGTCGCTCCCATTCGCTCCCAA
ATTGGAATTCCCACCATTTTCAACATTTTAGGCCCTCTTTTAAATCCTATGCCTATCCGT
GCCAGAATTCTCGGCGTTTTCTCTGAGGAGCTTGGTGATTCCTACGCCAAGGCTGCCGCA
GAATTGGCTAAGAAATCCGAAGTTCATGAAAAAACTATGGTCGTCTATGGGGAAATCGGG
CTCGACGAAATCTCGCCTCTTGGCCGCACGAAGTGCTGGATGATTGACAGAAGCGGCGAG
ATCACCAAGACGTCGATTTCTCCAGCTGATTTCGGATTGCCTGAGCACAGTTTAATTCAC
GTCAAAAGTGGCACGCCTGAGCAAAATGCAGAAATTTTGCTACACATTTTGCGCCAAGAC
AATTCTGATTACCGTGTCGACGCCAAATACAATATTCCTTTGGTAGATTATATTTTGATG
AACGCAGCTGCCCTCGCCGTCGTCGCAGATCTCTGTGAAACTTGGGCAGAGGGCGTCGAT
TTAGCTCGCAAGGCTATAGCATCAGGAGCAGCTTATCAAGCGCTTGATAACTTTAGGCTC
GCTGTTGAAAGGACAAAACAGTCCGTCTGA
>unitig30_65-mRNA-1 transcript offset:0 AED:0.01 eAED:0.02 QI:0|-1|0|1|-1|1|1|0|180
ATGGAGAATCTAGAAGACATAAGCGCCTTTGTGAAGTCATTGAATGGCTCGATCGATAAT
CTCAATGAGGCATTGGGGCCGGCATTGTCTCAAAGCCTTGAGGACCGTATTTCAAAATGC
CTGCTGCCGCAAGAAAAGGTGAAATTATATCACTCACATCTATACACCGTGATCTCTGTT
CTTTTTGCATACATCAAAGTCATGGGAATCAAGACAGACTCCCATCCCATCATGAAGGAG
CTAACACGCATCAAGGGATCAATGAAGGCAATGAAGGATATCGAAGAGTCGAAAGCCAAG
AACGCGGAAGACAGCAAGAAATCAACAAATGCTGCAAACGAATTTCTCCAACGTACTTTG
GGGACAAATGGCGGGAGTGCAGCGCCCGAAAGCCTAAAGTCCCCTGCTATCAGCTCGGCG
AACTTTCAAGGTAAACATACTAGATTTACTGACGAAGCACGCGACGAAATTAACAGCCTT
TCTAAAGATAGAAAGAAAGCCTCTTCCTACAAGATAACGAAGCCGCGGAAACAGAAAAAA
TAA
>unitig30_38-mRNA-1 transcript offset:0 AED:0.00 eAED:0.00 QI:0|1|1|1|1|1|2|6351|98
ATGATACCACAGTATGCCAAGTTTCGCGGAAACATAACAAGGACACAACTAGAGACTTTC
AAGTTTGGCTTTTATCTCCTCACACCAATCTTAGTCATGTACTATGTCGGTATCGATACG
GACAAGAAATTTAATTTGCCCGGATTTTGGCCAGACCCGGTAACGCTTAATCAGATTCCA
AAAGAACCCCACGAGATTCAGGCGGAAGTGGCTCGTATCAGAAGAGCGAGGGCGGAAAAG
CGAACAAGGTTGGAAGCTAAAGCGAAAGAGTTGGGTATAACTGAGGATGACAATTGAGTA
CGAGATCGACGCTTACGTTTCACCGGGAGACGAAACTTTGCAAACTCAATATGATTATGT
ATATAGAAATTAAACGATTTACGCCACCGAATCTTGACCTTGGCTATTGCCTGTCTACAT
TGGCGCTTCTTGTCCATTCCACGTGCTCACATTTTCTTTACCCTGGATTTTCGAAAGATT
TCGTTTGAGCTCCTCGATGGCCAAGTCTGAAAGCTTGAGGCCATTGGAATTCAGAGCTTC
GATCACTTTTTGAAGTACTGAAGCTAAATCTTCTTCTTGCCCTACCCTAGAATCGATTCC
AACCGGAGAATTTGGTGCCAAAGCAGAGCGACCATTGAGAAGCGAGTACGGAAATCTGTA
AATTTCTCCACCCGATGTAACTTGCGAGAACAGCGGCAGCCCGACAATGTCCGGTGATTG
TACGGGGCTGCCGAATGTGGAATTGTTCGCAAGTTTCAGTCTCTTTCTGCTCCCATCCAA
AGAAACGCTGCCACCCATATTCACAGGCACCTCGTCATATGTTGATTCCTGCTCTCGCTT
CACGCCCCTGGGCAAAAGAGGTAAGTTGAACTTTGAAGAGCCCATTACACTCGCTGGTGG
CGGGCTCACAAGGTTTGCATGATTTGATGCGTTCGTTGCAAGTAAGAGCGCATTCATGCT
AGACGAACGGCTTTCACTTAGTGAGAACACGCGAGGGCTGTTCCTGGAATTGCCCGTGTC
AATTTGTCTAGCAAAGGACGCCGGGGCCATGGGTGGTAGCTTATTTTGGAACGACCTTAG
TTGCTGAGCAGATTCCACAGGAAATTGCTTCGCCATGGTAATGTCAGACTGCGGCGTTGG
TGGGTTCGAACCCTCAAAATTAGTATCAGTCAACAAGTTCAGCGCCATAGGGGTCCACTC
TGAGACTTCCGAGCCGGCCTTTTCTTTTTCAGGCCCGCTGTCGAGCACTTTGGTTGCTTG
TTCACTGACTGCCACATCGTTCTTTTCGCTCAGAGCACAGCTATTGATCATTTCATCTAT
CGAGGCGTAGTTGAGTGAGACCTTTGCTCGCTCGTTCACAAGCCCCAAAAGCTCATTTAT
TTCCCATGGAATCACAACGTTGAGATAGTTCATGACACTCTTGAGCTTATTGTACGCTAG
GTGGGGGTCTGACGCCTCAGAAGACTCTGAAAGTTTTCTGAAAGTGAACGCGGCGTCGGC
TCGTACTTGAGGATTCAGTGATGGCCAAGGTCCCGTCATGTCTATAATGTTGGCTTTTTT
CCAGGCTTGATATATCTTTTGTTTGGAAATAGAATCCCACGATCGTTTCACCCATTCGAT
GGCCCTGATGAAAGGGACTTGATAGTCTTTCTCAGAAAGTATCTCGCCACAGTCGGACTT
CTTTTCGGTTACACTCTCTGATCTGGATATAGGAGACAGCGAGTGATCTGTTGATGTTTG
ATTGTTTTGCTTGTTGATCATTTCCAAGTATTGTTGTAAGCGAAACACAATCTTGAATTC
TTCGATAATTCCAAAACTGGTGGGAATGTAATCAAATTTTACCTCGTTAAACAAACCGTT
GTAAGGATTGTTGTGTTTGGAAGCGTTTTCCAAGTAGACAAGCTTGACATGCTTAAACTC
GAGGTTCATAAGTCTATGTGTGGAGCTGTCATCTAGAAAAATAATGATGTTTCGACCTGG
GGAAACATTTTCGAGCTTGTGGTCTAAGGTCAACAAGTAGTCTTGAAAGGTGCTGGATGT
GATCCATTTGTTGTTGTTGTACTTGTAAGTGATCTGGTAAGCCTCGCTAATTTTGTTTGC
CAAAGTATGGGATGACAATTGTGCGTAGGATGGATTCGCGTGAAATGTAGATATCGTGCT
CTTTGAAAGGTCAAATGTATCATGTTTTGACACCACCAACGGGTTAAGCTTTTCAGAACC
ATCCATATTGCAGCCAAGCATTATTGTGATGATGAAATCCGAGAAGTTGCTGGTCTGATT
TAGGCCTTTATCAACTGAAGACACATCGAAGATTTGATCTAGTGGGACACAATAAAACAA
CAGGAACTCGTCGATCGTGAACAAGTCTTTTGGTGTGTAGTTGCCTTTAGCTATCAAGGC
GCGTATGTATTGCTTAAGACCAACTTTCTCGTCCAAACCCCATACTTTGTTTAACGGTAG
GCCCAAATTATTTCTCACCGCTTCTGGGCTTCCCACCAAATTCACATTAAGTTTTCTCAC
AAAATGATTACACCACTTTTGGCTGAAGACTCCATTTCCATCCTTTTCCTTGGGTGGTAG
CTTGTTCCATATAGCATTGGCCGTCAGCTGAATAATGGGCGTTGTGACTGGAATGCGCTC
CCAGTGTGCTTGGGTCATCCACTCGGTCAAAACAAAACGAAGGAGTGGGTTCGAAACCTT
TCTCCGGCGCACGAGCAGAAAATCTGAATCCTTAGAGCCGAGAATATCGTTCTTGGAGCT
TAGAATGCGAGATATCGTTGTTTGTGATGGAGGATTGGCCGAGTTGTATTTTCGCATGGC
CCAGTTTGCCAAGTCCATTTGCGTCATCAGCGGATTTGCGTCCGACTGAAGGCATATTTC
TATCTTTTGTTTGATCGTGTATCCCATATTCTGTAATCGAGTCGGCGCAAAGAAACTGCA
GGGAAGTTTATGTGTATTGATTAGTGATTAAAACAATCGGGCAAAAGTAGTAGTGGTGAT
ATGTCGCAACAAGAATGTATCGCAAAATGGGCTGATTCTGTTCGCAACTTCTGACACGCA
AAATTCGACGCAATAATTTCCGATTAGCAAAAGCCTACTGAATTATTTCGTTTTGAGTCC
TTCGTTTATGTCCAGATATTATAGCCTTAGCGAAATGGTTAGAGGAATGCTACATCTGAA
TATACGCCTTCATGCAGTGCGCGGACGAATCATTTCCAACCTCAAGAATAGCGTTCTTTG
ATGTCTCGATATAACAGTTTTTACAAGTTTACTGATGAGAGAACGTGTCAGTTAAGAGAA
AGAATATCCATCCAGAAGAAAAAATGCAAAATAGCGTGTTTGCGTTCATCTTTCTGGCCT
TTGAGGCGAAATGTCCCCATGGCCTGACCCTTCTGATTCGCGATCCTCGTAAAGGCATAA
ATTTAAGCATGCGCTTTCATGGATTCTTGAATGCTCTCATGAAGAAGACAGGTTTCGCGC
CTAGTTGTACACACAGCTCGTTCGTGAATCAATTAGATATTCCTGAAGAGAACTGATGCG
TTCGATACAGTTCACGATTCGAATTCTTTTACAGCCTGCAGCAGTGACTATTTCCATACA
TCTTCCATAAGCTAGATAGCGAAGATTTTAGTGTGCATCTAAAAATTGCCTGACCTTTTC
GAAAACAGAATTAAAAATCTGTTCGTTTTCAATGAAAAGAGAGTGCCTCCCCCTTTCAAC
TGGCACAAACTCCTTCTCGAGAGTGGCGGGCAAAAGGCTGACAAACTTTTCACTGCTTTT
GATGTCGTTAATGTTGTCATTTGTACCGTGCAATAAAAGCAAGGGAATCGTTGGGGAATA
CTTGCTCGTATGCTGTTTTGAAAGTAATTTTTCTCCTCTTGCGAACATATCGTTGAACTG
TCTCACAGTACCGATCAACTTCGTGTCATGAGCCTTGATGTAATTTTTCCAGCCCTCATT
AGACGTGATATAGTCATACTTTAGCTTCGAGTCGATTTTTAAATGAGGCACAAGAGCATT
GATAACAGGCAGCAATTTACGGACAACAATGTTTGGCCGCGTGTTAGGGTGCAATGTCAC
AAGAGGACCCGAGACGAAAACCGCTCGAATATCGTCACGATACTTTCCAGTAATGGCATA
GTTGAGGGCGATACCGCCACCCATTGAATGCCCTCCAAGGAAAAACTTCTCTTCTTTATT
TTCCCTGCTGTCAAGAGCCCTTTTTAACATATAATCCAAGTCATTGAATGTGTGATATTC
GTCTGTTTTCCCCATCAATTCTCCAGGAGATGTCAGACCAGCGCCCCTCTGATCGAAGAA
AAAAATCTCGTAACCCTGTTGACTCAATTTGTCGAAAAATTCAGTGTACACCGTTGAATG
CTCGCAAAAGCCATGTACATATACTATTTTGCCCTTATATTCAACGTCTTCAGGGACTTT
CCAGGTCACAGTCTTGAATTTGAGTCCGTCAAATTTGACTTCCTCCACCAATGGCACTCC
GACGGCAGTGTAGGGAATAGGTACCTCCTCGGTCATTAATCTGTAGTGGGAGAGTGCTTT
CTCGAAAACAAATGTGGGATGGTGACTTTATCAATGGCATTCGCACATGACGATCGCGGA
GAGGACGACCGCGGTCGCGAGGGGCTGTGCCGGTTCGGGACAAGAGTGCATTGAGACATG
CTCACTTGATAAAAGGCACATCTGTATCGAAACTGTGGGAAAAAGAAAAACATCTACCAG
TGAGTACCATGTTCCCGAGCGTGCAATTCTGTCTATCGCAGTCTCAACGGATTTCTCAAC
TTATATAGAAGCTCACCATGCGTATGATTGGCGCTCAAACTCTCGTGTCAGATACATGTA
GAAGGATAGCATATCAGCACTTACCATGCTTCTTCCTTCTTTTTACTGTTTGCATTTGAA
TGGGATACTCGGATGCCACAATCTGCTAGCTTTCAACAAGACTGCATTTTCAAGTGTCTC
CCAATAGCAAACTTGTCAGTCAGGTGTTCTCATGTTGTAGTCTAGGCAGAACGAATGAAC
CCGTTTACAACACCCGGATAAAAAATACGACATGAAACTGGGGAAGAACCCAAGCGCGAC
AGCTAATCGAAAAGAATGGTTTTGCCATTGACGTAGACCCCTCGGTCTTTCATATTAATC
TTTAGATCAAGCACTTCATACTCTATCAATTGGGGCAACCTTTTAGATGCCTCATTAAAG
ATTGGATCGGAACCTAGTACAGCCCTGACCGCTTTTCTGCATCGTTTTATGCCCTCTACT
CTCTTCTCGCTCGCGTGGGGTGAAGGCTTTTCGATGTCGAATGTGCACGGGAAAAGAGCC
TTTCTGGCCGTTTCCTTCAATATGGCATCGCTGAGCCACTGTTCTTGAAGATCAATGTCG
AGGTCTTTCATAATAAGCAACAATTGAGACCAGCTATTGGATCTATCTTCAAACTTAACC
CTTTCGAGATTCGTCTGGTGTGACAAGATCACACTTGCGAGTGTTTGAGAATCGGCATTT
GTGCGAGGCTCGATCTTAAGCAACACGTTTTTGAGTTGATTTGGTATGTTGTGCCTTAAG
GTACGATTCATAGAGTCAAATTGGCAAGTGAGACAGTTGTCAGTTGGATTGACATTTAGA
CACTGAAGCAGTCGCGTTGAACTGGTAAGTGCGTCAAGAAAAGTTTTGTGACCAGTCACA
TGAGCTGTACCTGGGTGTGAACTCTCAGTATGCCTCAACTCTAGTGTGTGCAAGTGACCA
AGAAGTATTGCCAGGGCAATTATTTCGGCAGTAGCTTGTCCGGTGCTACCAAGATGGCCA
TCAAGGCCCAAGGCTCTTAATTTTAATCTGACACCCTCTTTTGAAAACACTTCTAAGAAG
GCTGTCCAGGGTGGCGGTGAAGCAATCATATTTGATTCACTGTTAAATGCGTTGAGCAGT
TTGAGATTCTTCTCCTCAAGATTCTGAAATACTAACTTTCTTAGGTGGTAGTAGCTTGAC
AGCTTCAACAAACCGTATGCTAGCCTTTTGAATTGCTCGGGATGACTAGTTTTGTAAAGA
TAGATTATTTTTAGCTCCACAAGATTCGGGGCATACACGTTGGCTGATTCAATACTGCAA
GTCAAGCTTTGTAACGATTGCGTATTTTTCAAGAGTATTTTCAGGAGCCCGATATAATGG
AACGTCCTCAATCGTAAGCATGACAAGAGTGAGGAGACCAAGGATATATCTTCCATTTTC
GTGATGCTTATAGAATGGACCATCGCTGCGAGCTTTTGGTTTCTTCCAACAACGTCCAAC
AAAGCTCCGACTTTATGTGTCGAAATGACTGTGCAAATATCACCATTCCAACTTCCCAAA
AGGTCTTGAGCATGGTCGGCGGCGAAGGGATCTCCAGTTATACGTATCGTTTGATACAAT
CGATTCGCAGCAGGCAAGTAGAAGTAGCGTGACACTAAACACAATTGAAGCAAATCATGT
TTCTGAAGGTGGTCGAAGATCAACTCCAATATAACGATGGGAAGTTGCTCTAAGATCAAC
TCTTTGGGGAAATACTTTGCGGAATGAAAAGGATAAATCCAGTTGTGAGGTCTGAACGAA
GAAGATTTGCGTCTCATCGTGCTTTTCAAAGTAGAATGATACCGTTAA
>unitig30_42-mRNA-1 transcript offset:0 AED:0.39 eAED:0.39 QI:0|-1|0|1|-1|1|1|0|1027
ATGGCAACCCTGGATCCCAATTCGAGCGCTAGAGACCTGGGTCATTCCAAACAGAATTCA
GGAAACCAGAATCATTCATGGTCTCCACTGCTCGGCGAGAATTTGCATAAAGCCGTAGAT
ATCCAAACAAACGGAGACATGAGCAACATCGAAATTGAAAGAGAGAACAAAGCTGATAAG
ACGCCGAACTTGACGTCCGTGGGTATCCATGATATTACCGAGGACACTTGCTCTAGCGCC
AATGGCGCGCAAGAAGATCAAGTCCCGGTAGCAATATCAAAAGCTGGGGAAGAACACCAT
GGGCAAACTGATATCGAGGATTTGAGCGAGGAGGAAGAGGATGAACCGCCCCTTCTCAAA
TACACAAGACTCAATCAATTGCCACCGAACTTCTTCAAAAAAGATCCAATATCCACAGCT
ACGTTCAGTGAAAAGGTATTCATTTTCGGTACGCACTCGGGTCTCATACACTTGACCAAG
CCCGACTTCACCACCATCCGTTCTTTCAAAGCACATAAGGCCTCCATCCTCTCCCTTTAT
ACTGATGGAATTTTTTTCGCCAGTGGCTCTATGGATGGCACAGTTGTCATTGGATCAGTG
ACTGACTCAAAAGACATCACCATGTTTGACTACAAGAGACCTATACATGCTGTGGTACTA
GACAAAAACTATCTGCGAAGCCGCAGCTTTATATGTGGCGGTATGGCCGGTTTTGTTATA
TACTCTTCCAAAAGTTGGCTCGACCAACGAGTGGAAACTTATTTGGACAAAGATAATGGT
CCAATTGTTGCAATCCACACTTTCGATGATCTTGTTCTTTGGATGAACGACAAAGGCATA
ACAATATACCATGCCGCTGCAAGGCAAGTCATTTCGGTCATATCCAAACCATCTGACTCT
TCTAGGAGCGACCTCTATTGGCCCCGCGTATCATTTCCCGAGGTAGATCGAGCACTCATT
GCTTGGGGAAACTATATCTGGTCTCTTCGTCTATACGCCGGAGGGTATGGCAATTCGAAC
GCTGGCGCTGGTTCGTCAGTCAAAAGCAGGATTTTACCAAGTACAACGTCTCTTTCATTC
AGATCCGTTCCAGAGAAGAAAGTGGAAGTGGAGCACGTTTTCAAAGTTGATTTCTTGATT
TCAGGTATTTCCAGTTTTAACGATGATCAGTGGATTGTGTTAGCTTATAATCAGCCCGTC
AAAGATACAAGTGGGAGATTGATCTCTCAATGTCCAGATCTCAAGATTCTCAGCTCTGGT
GATGGCTCCACAGTATTCGAGGAAGAACTCTCATTCAAGGGGGTTGATCACTTGGGCCTC
AATGACTACCACATGTTTTCTCACATAGGTCAATTCGCCACCAAATACTACATGTTGAGT
GCGAGAGATGGCATTGTAGCTGAGCAAGTTCAACTAGATGATAGGCTAGAGTGGTATCTT
GATAAACATATGTTTTTGAAAGCTTGGACGATCAGTCAGCATCTTGTCACACCGGCTCGG
AGATTGGAGTTTGGGGTTAAGCATCTCGATCAACTTGTGAGAGACAATGAGTGGGCTATT
GCTGCGAAATGGCTTTCGGAGATATTATCAGTCGATACAAGTGCATTTCCTGTTGGCGAC
ACTAGAAGCACTTTAGCTACAAAATTGTCAAAATCACTGCAAGTGGAAGAAATGGAAGCG
TTGCTAAAAGGCATTGTTGAGCAATGGAATCTGTGGGGTGACATATTCATTAAATCCGGC
CATACACGAGAATTGACTGAGATCATTCCAACTGACCCTCGATGGAATTTGAGTAAATCC
TTATTCACCGACATCTTGACTTATTGGCTAAATCAGGAAGGAGTTGATGAGCGGTTCTAC
CGACTTTTGCAGGAATGGGATATTGATCTTTATGATGTGAAACGACTTACTGGCACGATA
GAACACACGCTCGAGAAAACCCCACACAACAAAACGTTAAGAAGAACATTATGCTGGATT
TATGAATCTGCGACGGAGCCATCGAAAGCTGTTGTGCATTTGTGTGAATTACAGAGTCCT
GACATCATTGTGTTTTTGAACAAGCACCACATCTTGCCCTCGTTTGTACCAGATATCCCC
AGGTTTCTAAGGTACCGCTTCAGTAATCAGTCTGATATTGAGACTCTCCCAATCCCTGAT
ATTGCCGCTACTCTAAACTCGGACATTGATGTATTGGTGGATTTGAGATTTGAGATCTCC
CCAAGAACATTTGTCAACATGACGATAAAGGAGCGTCTCAGCGTCGCCGGATTTTTGTAC
TTGGAAAAGTTAGCAGTCATCGATGAACTCTTGGTCAGAGGCTTTGAAAACGCGAGGATA
GAATTGCTTGCACAATTTGACAGACCCAAACTTTTGCCCTTCCTCATGACTAGCACGACA
TATGACATCAAAAAGGCCATTGATATCTGCGAAGCCAACGCTTATGTGGATGAACTCGTA
TATCTTTACGGGGAAGTTGGGGAGAACACACGGGCCATGGCATTGATTACGGAACAACTT
GACGATCCCGTACAAGCTATAAAGTTTGCAAAGATCCGCAACGATGCGGAAACGTGGGAA
ATTCTTTTGAATCATTCCTATAGTAGGCCTAAATTCATCACCGCTTTGCTCGAGCTGGCC
GATGATCAGACAGGCAATTTTTACAACCCGGTGGCGATTTTGAAAAATATGAAGATTGAT
ATGCCTATCGAAGGTTTGAAAGGCGCGATCACGAAAATCTCTGAGGATCTAGACATGAAT
GTGATTGTCAACCAGCTTTTGTTGAAAATTGTCTGCAAAAGATCAGAGGAAATCAGCCAG
AAGTTTCGACAGGATAGACTCAAAGGGTTGGAAATACCGGCCGAAGAGTTCTCTAAACGT
GCTCTCACTGGAATGCACGAGACCATTATACTACTTCTTGACCCAAAGCTGGGGACAAAA
CCGCAAATAAGGTTTGGTAGCGATTTAGTCGAATGCGACCCGTATGCCAAGAAACTGTAT
ACGAGCATGGCTGACAAATTGATACACGTGGGCTTCTTCCGGAAACATTTTGATAGACTC
AAGGCAAAAGAGGACAGTGGATAG
>unitig30_43-mRNA-1 transcript offset:0 AED:0.41 eAED:0.41 QI:0|-1|0|1|-1|1|1|0|831
ATGCCAAGGGACAGAAGCCGGTCGATTGTGCAAAATATAGCGTCTAAAGTAGTGCCTCAT
GCTGCGGACGACTGGACGCCAGGGTCTGATTCAAGCGGTGCTCAACAATCGCATAATCCG
TTGATGTATGTAAAAGAGGCGCGTCTCTCAGACCGTGTGAACAAACCAAGACAGCGTGCC
ACATCTATATCTTCATCTGATTACCCCAAAGTTCGCATGGGCTTCCCCACCGAAACTGCG
TTGTATCCTTTCACACGAGCAGAAGAAGATTCGATAACCCAAAGTTACCTCCGCCGTCAC
GGATACGACTCTGTACTTGACTATAAGCATATTTGTGAAATCAACGATCACCATGACAAT
CAACTTCTTGCATTTCAGACAGACTGCAATCACAACATTGCCTATATACAAGGCCTCATG
ACGGAAACAAGCAACATATTGGAAGACATCAACTCTTTGACATGTCAGTATGATCTGGTG
ATGAAAGATACTGACGAGTTTGCAAATAATTCTCGAGAGCTCTTGAGAAGGCAGGAGGAT
CTAGGTAAAAAAGCCGTCGACTTGGACTACGTGATGGGCATGTTCGAGCCATTGGAGTCC
ATCAGCAAGACCTTGAGCACTTCAGGGACAAGCATCATCAAGTCGGGGAGGTGGCGCACA
ATTTTAAATGAGCTCGAAGAGAAGTTGGGCTTTTTTGAGTCTCATAAGTTCTATAAAGAT
GCCGAGGTGTATATCATGAGATACCGCCAGTGCATTACAAGAACTCTAACACTTATGAGA
AATTACAATATGGATTTTCTCAAAAGCAAACTGGAGGAAGTTTCTGCTCGGTTGAGCGAG
GGAAATGTGGACTCTTTAAAATTGGATATCATGATGTACAGTGAATTTACCAACGAGCTC
GAAAAACAGACCGATAACACCAGATTTGCCATTTTGATTCATGCGATTGCCGATCAGTGC
TTGGGACACGAGGAATATCAAGGGCTTGTCTCTGATATCCTTCGCCAGTATTTTAGATTG
AGGATGACTTTGGTGAAGATCTACCTCGAGAAACATGGCCCCATGACCTTTGAGAAGGAT
TTGAAGTCGAAAAGCGCTGACCCCATCGATATCGTTCAGTATTGCCAGAGATCAATCTCA
CAATACAAGCGGCTATTGGAGAAAGAGAATGGCATATTTTGCAAGTATTTTCCGCATGAG
GCTTTCGACAAGTCCATTGGACAATTCGTCGACAGTGAGCTTTACGCATTCTTCAAGCGG
ATTCTCGGGCCTTTCTACGATGACATGAGGAACAAAATTCTCAAGGAATCTAGTATCACT
GAACTCAGTCACTTGACAAACTTATTAGCAAGCTACTACGAATTCGAAGATCATGCCGTC
TCACATGTGTCGGGAGTCGGAGAGAAAGTCGAGTATGGCGATCTCCTCGAGCCGACATTA
ATCGACTCGCAAGCCCGACTTATATTTCGCATACAGAACTACATCGACAACAAACTTCTC
AAGTACAAGCCAAGGCCAGAGGACTTGCAGCTCGGCAACCGCAGAAAGTCCCTTGGGCGA
GAATCCGTCCTTGATGAGTTCGAAGCAAATTTATTTCCAGAACTATACGTACCAGTTGGA
AAAGCTCTTACCATTTTGTCCAATCTCTATGAATTGGTCAATTCGATGGTATTTGATGAC
ATTGCGCACTACATCGTACACAGCTGCATTTTCATGCTCAAAAACGGAGCAATGAACCTC
GCCATCAGTCACCTCGGAGAAAGAGATGCCAAACTTTTTCTTTTAAAGAATTTGGTGTTG
TTGAAAAACCATCTAAATACATTTGACGTACAGTTCGTACGGACAGAGACGTCTTTGGAT
TTGACTGGTGGTATTCAAGAGCTCATAAGGATCTTCAGATCAGGAAAGTTGTCTGTGAAT
TTCAATAATCAAGGTGGTTTTTTGGAATTAGTCAAAAAGTCAGCGCCGAAGGTCATCAAC
GACATGATTGATGCCAAGAAGGAAATTGAGTTGGAGTTGAGCAATGCTTTCAATGATTAT
ATCACAGATTGCGCAAACGTGATCTGTGAACCGATACTTAATGAGGAAAAGGTGAAATTA
AAAGACAAGTTTACCGAGTTGAATGACAATGTGCTTATGAAAATTCAGCAAATATACAAG
CAGGTGACTGATTACATTGATGAGAAAGAATTTGTCGCATACCTTCTCAATGTATTATCA
CGCTTGGTCTATAGCACATACGAAACCTATTACCGCACGGTTGAGGGCAAGCTAACATCT
TCGAGTCAAGCGGACGAGCTCAATGAGATAATGGAGCCCGACACTTTCTTCAACTTCTTG
TCAGAAACGATCACCGGATTGCAAGACACCTTTGAATCGAGAGATGATGTCATCAAATTC
AGTGAAGACATTCTCAACGGGCAAGATGCTATATTCGATCACGACATCGCCAGCCATACA
GAGATTGGGCTACCTCAACAGACTCAGCGCGAGTAA
>unitig30_47-mRNA-1 transcript offset:0 AED:0.00 eAED:0.00 QI:0|-1|0|1|-1|1|1|0|269
ATGGCAGACGAGCTTCTTACACACAAGATTTCCACTGTGGTTTCCTGGGTTCTCTCCACC
TATTCGACCATCAGGTACTTTAGTGGCAGACAACCTTTTAGCAACGACACCCCTTATCAT
GTTGGTGACACGCCATTCACACTCAACATCGTGGTCACAATGGCTTATTGGGGGCTTTTG
ATATTTATGCAGATTTTGTTTGTCACACAGATCTTCATCCCAGTCGTTGACAATGCATCC
GGTGTCACTAACAGATTGGAGTACACAAAGAAGGTGGGATGGCACTTCACTGCATTCAAC
TTATTTGTCTTCCTTTGGACCCTGCTCTTTGTGCGTCACCACTACTTTTGGTCGGAGGTA
ATGTTGGTTCTTAATTTGCTCAACATCTTTGCCTTATACACAACACACAAGACTTACGCC
GTTAAGCCTTTGAGCAATTATTTTTTGATTCACATGACTAATGCCGCGCTTCCTATGTCG
TGGTTGCTTTTTGCTGTGATGTGGAATGGTGCTGTTTTGTTTCACGTTCATAAATTTTTG
GGTAGAGTTATCGCTAACTTCACGGTCTGGTTGTTGCTCATCATTCCTGGTTTCTTCACG
CTTGTGTTCAATGATTGGGGTCTTGGTCTCACTTCCAGTATTTTGGCCTTCGGCTTAGGA
TTGGGACAACTTTTCACCAAGGCGTTTGCTTTGCAGTGGATCTTTGGCTTTATTATCTCA
GGCCTTTTGTTTATCCTCACTGTTTTGGTGGCCTCTGGTAGAGTCGTCAGGAAGTCGTCG
GATTCCGAGGCAGCCCCATTATTGGAGTGA
>unitig30_49-mRNA-1 transcript offset:0 AED:0.00 eAED:0.00 QI:0|-1|0|1|-1|1|1|0|249
ATGACATCCTTACAAAACAACCTGCAAGAGGGTTACTACCATGATCAAACGCTGCAAGCA
TTTTACAACGCGCAGCAGACGCACCAGTTAATACACAGCCAAATGGAGCTGGGCGCGAGA
CCCCCGTACTACTCAAACGGAGAGACTACAGGGTATGATCCCTCTCAGGAGCCCAGCGCA
CGGAATGGCTTCTACGCACATGATACTCTACCAGATGATACCAGCTCTGCAACTCACCAG
TCGCAGGCGCCGCCCATGCACGAACATTCACCTCCCAACGTCAATTCAAATCCAGGACAT
GTAACTGCAGTGCAGCATATTCCACATCCTCCAACGGCCGAAGAACCCGCGGAGCAACCA
TTCTACGTGAATGCAAAGCAGTACCATCGTATATTGAAAAGGAGAATAGCTCGTGCAAAG
CTAGAGGAGACATTGAAAATCGCTCGCACTCGTAAACCTTATTTGCATGAATCAAGGCAT
AAACACGCAATGAGGCGTCCCAGGGGTCAAGGTGGCAGATTTCTCACAGCTGCAGAGCTT
GCTGAGCAGGAGAGATTGAAAAAGCTAGGCGAATTAGAAAACGATGCAAAGGAGGGCGGT
GATGGAGTGAAAGGTCAGTCTGATCCCGTTACTTCTCCATCGCTACCGCAAACTAACATC
AACCCCAATGATGGCGGACACTCCCCGATTGCAAGTGCAAGTCACCGAGATGACCCTCTA
TTCCAAACTCTTATCGACTCGCTGAACTAA
>unitig30_50-mRNA-1 transcript offset:0 AED:0.41 eAED:0.41 QI:0|0|0|0.5|1|1|2|0|72
ATGAACAGAATATCAATGCAGCAGGATTGCGTTGATGAATACCTTGAGGACATTTTTAGA
AGTTCCGACCCTGTCCAGCCAGTGAGACCTGTGGGAGCAGCTCTTGAACTCGACAGCACA
GCGTCGTTAACCCTGATAAGAGACCGGATCGCACGCCAGATGGACATTTCTGGCGAAGAA
TTGAACAAACGCCGGAGCAAAAGACATAATATGGCATGA
>unitig30_52-mRNA-1 transcript offset:0 AED:0.00 eAED:0.00 QI:0|-1|0|1|-1|1|1|0|282
ATGAGTGTGGACGATCTTGATGATGGCTTGGCATACCAAGTGGACTTTTCCAATGACGAA
GTGACTCTTAGTGATAGCGATAAAGGCTCGAAGCAGTTGAGTAAGATTGAGGCAGAGCCG
TCGGTCGAAAATTCAAAGAAGAGATCCAAATCCGGCTCGAACTTGCAGGAAAAGAAAAAA
GTGAAGATGCAGATGGACATAGAAAAGAAAAAGAATCTTTCGAGGGAACCTTCAGTTGAC
GTTATCGCGGATTTCATCAACGACTCATTGCGCCGAAAGAACCCAGATCTCTCGGCCTTA
GAGATGGCAGAGCTATATTTCAAAAAAACTGACTTCCGGTCCACAGCTGAGTTTATCGAG
CAGAGAAACCTAGACAACTTACCGAAATTTATTCTTTCGCGTTTTGATAACATGCTTCCT
TCGAAAACGCCTGGCAAAAAGAACAAAAAAAAAGGCAAGAAAGTGGACGTTGAGTCCAGC
CAATCTAGTGACGTAGGTGACCGGAAATTCATCGCAATCATCTCCATGTCTGCAATTCGT
GCATGCGATGTTCATCGGTCTCTCCGTGACATCCCTGGGTCTTCGCTCAAGCTCATCAAT
AAAAACAAAATTGACGTTGATTTGAAGTTGGTTGGAAGCACTTGGGCTCGTGTTTTATGT
TGTACACCTGGAAGGCTACAAAAAATCTTGAACAATGAGGAGCTGGCCTTGAAACCCGAA
GAAATTAAAATTGTTATCGCAGATACATCGTATTTGGATCAGAAGATGCAAAACATCTTT
AACATTAGCGAGACAACGCCGACTTTAAAGCAGTTGACCAGCAGCGGCTCGAAGATCTAT
TTGTACTAA
>unitig30_54-mRNA-1 transcript offset:0 AED:0.03 eAED:0.03 QI:0|-1|0|1|-1|1|1|0|612
ATGCTGCGGCCTCTCACTGAACCATCAACCCCTCTACGAAAGGTGGTGAAAGTGGATGGA
GAGACCGCTAACTTCTCTGCCCCCGCGCGTGCCAGGGTGAATTCCATTCACCTTCCGCCT
CAAGAGCTTTCCAGTGTCTTAAGTCAGATGCCCCTGCGAAGAAACAGTGTATCTATCGAA
GCAAACATACTCGTTCATAAACCAGCCACCGATGTCCGCCTGCGCAATTCTTTCTACGAG
CCACACAACAGCATCCTGTCGCGTCCGACTTCACAAAAGCATACGCCCACACGTCGCTTT
AGCGACCATTTGACCATTCGAAGGCGCAGGCGCTCTTCAACAGGGGTGGAATACGATACA
GCATTTGCCGGAGCCGTCAACAAAGACTTTTTGCGGCTATTCTCCAGGACTCTTGCAAAG
GAGAACAAACAGCTAAGAGAGGAGCCTGACGAGCAAGTGTATAGAGCTTTAGACAAGCAA
CACAGAATTTCTTCAACGAGTCCTCAAGGACCTCCAAGAGATTATGACATGTCTTTGCCT
TTACCGTCCGACGATGAGTTAAACTCCATCGTAAGCGAGCCATCTCTGCCTCCTCACTCT
GCGCAAGGGGCAAATTCTGCGCTTGTGGCAAATTCGTCTAGACCTGCTTCTAGGTCTTAC
CTTGAGCGAATTTTGGAATCTCGCAAAAGACGTCCAAGACCTAAGTATGACCTCACTCAT
GACGAGATGTTTTCAGGCGAGCTTAGTCGTTCGCATGAATTGAATAGTGTGATCAATACT
TCTCAGTTTATAATTGAAAACACGCTTTCTGGTCTCCCAGAGTCCTGGAAGAACGAGGAT
CAAACAGCTTCAAGTTTCAAGCTAGCTGAACCTGTTGCTTTTGGGCTTCTTCGCGATGAT
GATCCTACTGACGAGTCCAGTGAAAAGGAATCCGCCCCTTCAGTAAGCGAGATCTCTTAC
CATTCCGCTAGACTGCCGCAAATTGGGACAGGAATTAAAACCCCGGATAACTACAATATT
CACTTCGACAATGTTGATGAGCTAGATGTACCTAGCTGGGAACCGGTTCCACTATTTGAT
GAGACTGAAAGTGTTGGCAAGTCAGAAGGCGCCGATTTAGACATACCCCCAAAAGACGAA
AACACTGAGAGCAGGGACGATGGCACACAGCTTCTGGAAACCGAGCTATCTGAAAACGGT
ATCATCCTGGGTCACTATACAGTGGACAACGATGATATCATTGCAGACGATAGTGAAAGT
CTATCGCAAGAAAGTCCTCATAGATTAGACCGCGTTGCATTGTCCTTTCTTGATGGCCCG
CGCTCGGCCTCATTTCGACGATCCACCCTCAGTGAACAAACCGATCGGGGCTTGCCTAAA
GGGTTGTTGAATGGTCTTGTTGCCGTGGCGCAACATTTGCCGACAGCAGAATTTGATGAT
GGCTCCTCAAGAAAGAGAAGAAAAACTCAAAAACTCAATGCAAATCTCGTCAGCTTAATC
TCGAAAAAGTCAGATGAGTTCTTGCTGCAGGTGATGCAGGATATTGAAGCATATAGCGAT
CACAGATCCGCCAGGCAGATCAATGTCTCTGACATTGTCTTGTTCATGAATCGAGTCAAG
TCTCATCATGCCGTTCTAGGCCTAGCAATAGACTATCCAACGCTAGCGCACACTGTTTTC
CCTCTCGAGCTTTTGGTGTCGTTAGATAATAACTTACGAGATTTCGCTTCTCCTAGCTTG
CCCGAGGTTGAGGTTGACCTGGTTCACAAGGGGTTGCAAACGGATAGCGACTTTCCGTCA
AGCCCTTCACTTGAAGCGTCCCGAAGATCAAGAAGTTAA
>unitig30_56-mRNA-1 transcript offset:0 AED:0.45 eAED:0.46 QI:0|0|0|1|1|1|2|0|217
ATGATACAGTCCACATTCGGTATACCCGCAGCAGAAAAGCTCACGACGTGTAATGTATGC
GGCATGACCTACCAGAAGCTTGCCAAGCGAGATCAGGATCTGCATAAGAAGTACCACTAC
ACATTTGTTCAAGGGCCAAAAATAGACATGGGCAGTCAGGTGCCGCTAAGTTCCTCGCGC
TTAGTCTTGAAAAATGGATCCTTCGATTGTAAAATATATGATGTGCAAAAAGACCTGAAA
AAAATGGTGCAGAAAGCAGAAGGCATTCTCGCAATGGTGAATCAGGAATTAAACGCGCCC
AAAGAAAACCCTGCTTGGAAGAAAAGGAGAGGTACAGCTATAGAGGGCAAAGCTTTTATT
ATGACCCGGTGGATGATCCACAGGACACAGGAAGTGGTTCCACAGCAGAGAAATCTCAAT
TGTAAATTAGGAATTTCCCGAATATGGGTGGCATCTCATTGGAGGAGGAATGGTCTTGGA
ATGATGATGCTCAATTTGGTGACAAAACGCCTGGTTTATGGAATGACTCTCGGTAAAATG
GAGCTTGCGTTTAGCCAACCAAGCTATTCGGGAGGGTTACTCGCCAAGAGATTCTGTGGT
ATCAAACACAAAAGCGGTGAAATTCTTGTGCCGATATATTTGGAGGATGACTAG
>unitig30_58-mRNA-1 transcript offset:0 AED:0.42 eAED:0.42 QI:0|-1|0|1|-1|1|1|0|346
ATGAGTCAGCTTGACAGCTCACGATTGCGGGACAATCTGCGTGCTGATGTACTTCACGCA
TCATCGTACTCTGGCCTTGAACGAGACCACCAGAGTTTGGAGGTCGGCAATGTGATCAAC
GACGCCGAGAATTCCGAGCAGCGCCAAAGCTCTGAATCTATGGGCTCCCAGTCAGCGGAG
CAACCGTCTTTGGAACAAACCCAAAGCTTATACTATATGAGAGGTCTTGAGGAAATAGAG
AATCTACACTTGCTTGATCTTTCCCCTTTGGCTACGTGGCGGCTTTCTTCGCATAAACAA
GGACACGGGCTAATTCAATTGAGAGAAGACAATCCAGACTCATACTGGCAATCTGACGGC
AGTATGGAAAATAGCGCAGAGCACCTGTCGAATTCTGATAGCGCACAGCTAAACCACCCT
CACTTCATCTCTTTACAATTCTCCAAAAAAGTATCTCTCGAGCGTGTATCGATCTTCACA
AACTATCAGCTAGACGAGTCGTACACCCCGCTGAGGATCAGGATTATGGCGGGCAGCTCG
AACTGGGATTTGACTGAGGTCTGCGTGGTGAATTTCGAGAAACCGATGGGGTGGTCACAT
ATCATTTTCAAAGGCGTGCGTGGTGATGGTCTTTTGAAATGCTTCGTGGTGAAAATTGTT
ATATTGGCCAACCATCAAGATGGTAAAGACTCTCATGTCAGAGCAATCAAGTGCTTCGGA
AAGAAGTCAGGGTTGTCGTCGATTGCTGCTCTGTTCCCCGAGCCAATCTCTGCCACAAAG
AAGCACTCTCATCTCATGAATTATGCGAATGAGTCAGGCATTCTGCTCAATAACCAGGAG
ATATCTGATCATTTTGCACATCGCAGCGGAACTATGAAACCCCTCGAGACTGTACTTTTC
GAGGGCGCAGACGAAGAAAATGACGATGCTACGTCCTATGACCCTGCAACTACTCAGATA
CTTAGCAATGTCAGTGAAGTGTTGGGATTCAACCTGGGATTTGATAGTGTAGAGTTGAAA
AGCATACTGTCAATTCGCTAG
>unitig30_59-mRNA-1 transcript offset:0 AED:0.38 eAED:0.38 QI:0|-1|0|1|-1|1|1|0|531
ATGGGATTTATGGACTCCGTCAAGGCATTCTTGCATTCCGTAACGACTGACGACCACTAC
GCACTGTACGGTTCACCTTATGAAAACTCGTCCGCTGGTGGCACTCTTGGAAGCCAGGCA
AACTCATCTACTCTGAGACTTCATGAGCTCAATAACTCCCTGACGCACTCTCTCATGGGT
TCTGGAAACGCCAGCAGCACGAACATTGGATACCGCCCTGGTATGAGATCTTCCTCAACA
AATGTAGATAACATTGGGAGCGCAAATGGAGGCCACGAGATGCAGACTTTTGGCGCGAAC
GGTCGTCCTCCATTGCCCAGTATCGACTGTCTTTGGGACCGTATCGAGGCCTTCTTGGAA
GAGGAATATCCTGAGCTAGAGGACAGTTTGAACTCTGGTGCATCGTCTGCAGATTTGAAT
GAGTTTGAAAAGGATTTGGCTGTGGGGCCACTTCCTGTTGAGGTACGTCAATTTTACAAG
AGACACGATGGTCAGTTCCGGGGCGGAAAACCTACTGGGTTGCTCATGGGATTGACCCTC
TTGGATATTGAGAGTGTTATGGAAGAATACTATATCTGGGCTAAAGTGGCAGAAAAGGTC
GAGAGGCAGCGCTTGGCTTTACAGCACCAAAAGCAGCAGCTCGCAAATACCGAGGGCACG
TCTACGTCGCAAACCACAAGCGAGAAGATATCCAATAGCTATCTTATGCACCAGAAGTCT
ATTCCCGGCGATGCAGTTCAGCCATTCTACGTACACCGTGGATGGGTCCCTATTGCAAGA
GACTATGTTGGTAATTTAATTGCACTCGACTTGGCCCCTGGTCCTGCGGGCAATAGAGGC
CAGATCATTTTGTTCGGTCGTGAGTTCGACACCAAAGTTGTCATTGCTGAAAATTTGCAA
GAGTTGCTCTTTCATTACGTTACGGACTTGGAGACCGGGAACTTTCAAATCGATAAAAGT
GAGTCAGACAATGACAATGGCTTTTTAGACTCTACCAGAGAAGATGACTACATGATTGGA
GATGAGGACGAGGACAACGGAGAGCTTTCATTTTTTGATCGCGATGGCTCTGAGTTTGGC
AAATCATCAAAAAGGAAACTTTCCTACATCGAAGTTTTGAAGCGCAGAGCTTTGGCCAAG
TATGGGGTCTCGCGTGCCGATAATTTCCAGACCGCATTCACCCCACAAAGGATTCCTAAA
AGGCATCCGCAGCTGTCCGGAACCTCGAACTCGCAGCGATCTTCTACACCAAGAACGGGC
TCGAGCTCCCAACTCGTGAATGTGGAGAGTGCGACGGATTTGCTCAAAGAAACCTTGATA
AGCTCTGACTTAAAAGGAGATTTAGCCAATAAGAGGTCTGGCGTAGAGGCAGGAACAATG
GCGGTTGGTGAAGATGATGTCGAAAATCCCAGTCTAACCGAGGAAAAGCAAGTTCTGGAC
TCGCAATCAAATAAAGCTGGCGAAGAAAGCGCAGTGACTCCACAGGAAGACCTCATTGGA
AAGGAGGAAGATACCGAGACTCTTGATGTGCAGGAGGTGACCGTCCCGGAACCAGCCTCA
GCTTTGGAAGATGGTCAAACTGAGATCGCACTTTGA
>unitig30_60-mRNA-1 transcript offset:0 AED:0.34 eAED:0.34 QI:0|-1|0|1|-1|1|1|0|758
ATGGGATTGCTTTCACTTGGCACGCCTCTCGACTGGCATAGCTCGAGGAAGTACAACGAA
CATGTGCGGGCAAACGGAATTACTCAATTGATTAACATATTTCGCCAGCACTCGAAGAGA
GCAAACGATCACTTTTATTGGGGCGATGAGGTGGAGTACATGCTAGTTGACATTGACCGG
ACTCAGAAGACCGCAAGGCTTTCCATTGACAAAGACTCGATCTTGATTGATTTAAACGAT
CCGCTGAAGCCGGAAATATATGACAAGGCTATCAGAAACAATATTAGCTTTCATCCTGAA
TATGGTCGCTATATGATCGAGGCTACGCCGTTGAAACCATATGATGGAAGTCTACTCAGC
GATTTCCTGTACGTGGAGGAAAACATGAAGAAGCGGAGGGAAGTCGCACAATCGGAATTA
CCTTCAAACATTGTGCCCTTGACATTCACCGCATTCCCACGCATGGGGTGTGGTGTATTC
ACTTCTCCAAAGGCAAAGCCCATAGGTCCAGCTTCCCAGTCATTGTTTCTCCCAGACGAA
ATCATCAACAGACACGCGCGGTTTCCGACTTTGACGGCAAACATCAGAAAGAGACGCGGC
CGGAAAGTGGCCATCAACTTGCCAATATACCCGGATGTGAACACCAAATTGATCGATGAC
TCCATTCCTCGTCGTGACTTGTTTCCCTCTGATCAGGAACCGTGGCTTGGTGCATCGAAG
CCGGGCCACGTCTATATGGACTCGATGGGATTTGGCATGGGTTCTTCGTGCCTCCAAGTC
ACAATGCAGGCCGCAGACATCGAGCAAGCCCGTTATTTGTATGACGGTTTGGCCCCCCTT
ACCCCCGTAATGCTTGCTCTCTCTGCGGCTTCACCCATGTTCAAGGGCTTTTTGGTGGAT
CAAGACGTAAGGTGGAATGTAATAAGTGGAGCTGTTGACGATCGCACGTTTGCAGAGGAG
AATTCCGAGCCTTATCCTGGATATGACTTATTTGGTGGCTTGGACGTTCCTGAACTGTTA
AAACAACACGTCCAAAGCTTGGGAGGAGGCCGAGGTGTGAATGGGGACAGGGTTGTAAAC
GAATTTGGCGACACACTGATGCATTGCGTGGACGGCAAACCCATTCAAAAACTCCCTAAG
TCCCGTTACGAATCTATCGATTCATACTTGAGTGACGAGAAGTACCACAAACACATGCCT
TACTTCAGGAAAGAGTACAATGACCTTTTCTCCCCCATAAACAAGAGAATCTATGACGAA
CTCACCCAGGACAAACATTTTGATCAACCGATGGCGCAACACTTTGCGCATTTGTTTGTC
AGAGATCCTCTAGTAATATTCAGCGAGAGAATCTCTCAGGATAACGAATTGGAGAATGAT
CATTTTGAGAACATTCAGCTGACAAACTGGCAAACTTTGAGGTTCAAACCTCCAGCTTTG
TATCCGAAGGACATCTCTCCGGAGTCTTTAGCCTCGAAGCCAGGATGGAGAGTAGAGTTT
CGTCCAATGGAAATTCTGTTAAATGATTTTGAGAATGCTGCGTACTCTGTCTTCATAATT
TTGGCGAGTCAGGCGATTCTCGAGTTTAACCCAGACTTCTACATTCCTATACTGAAAATC
GATGAAAATATGAAGATTGCTCACAAGGTGGATGCGGCTACAAAAGACTCGTTCTGGTTC
AAGAATCCCAGACGCTGGAACGTTGATAACGAAATCTTCAAAGGTTTTGACTTGAGTTGG
TTTGACCGTTTCCTCAATGACGGCAATGATTTGCTTTGCAATAATGCGGTCTACCTCAAT
GGCTACGATGATGGCAACGGAAATGTCCCACAAGACTTCGATGATGAAGAGCCAAACGAG
GTCAGACTCACTGCAGATAAGATCATCAATGGTGGTGATAACTTTCCCGGATTGATACGA
ATGATCGTGAAGTATGTATCCAGAAAGTTGGTACCTGAAGCCTGTGTCAGTGATAACAGG
CATTGCAAAATTGGGGATGCAGTTCAGCAGTTGACTTCGATACAGCAGTACCTAAAGTTG
GTAAGTGGTAGAGCCAGCGGAAAAATACCCACTACAGCTCATTTTTTGAGAGACTATGTC
TTGAAGCATCCAGACTATAAAAGAGATTCGAAGGTGAGCGAGTCAATCAATTTTGACTTG
GCGGAACTAGCTGCGAGCATAACATACTTAAACGCTGAGCAGGATGACCTTTTGAGCCAG
TTTTTCGGGAAGGAAGTTTTCCACTTCATCAAGTCCCAGCGAGACTTGGCTGCGTGA
>unitig30_61-mRNA-1 transcript offset:0 AED:0.26 eAED:0.27 QI:0|0|0|1|1|1|2|0|1165
ATGTTGAGGCTATTGACAAAGGGACAGGCGCCCAGGCTACTCCGCTTACCATCGTTGGCT
CGCATTCCCGTCGCCGCATACCATGTTGCTGAACTTGACAAGTCACTCGGAACGAAATAC
GACTCCCTCACAGACTACGGCTCATACAAAAACAGCATTTTCACACATAGATTACCGGAA
TCAACGGCACAACAGTCACCGCCCTTGACTGCCTTACACTCGCGCTTAAGGTTACCCGAG
TCTTACTCGTTTTCGACTCTATCGCAAGCACTTAATTTGGATAAATATGGGGGGTTGGCT
AACAACTTTGGTCTCAACACCTTGGGAAAAAACTTCCTCTCGTATTATGTGACAGAAGCT
TTGTTGATGAAGTATCCCAGACTTCCCATGGCGGTGCATAACGCGGCTTTCGACGCATAC
ATGGGTGCTGAAGTCTTGGCCGAAATTGGTAAAAGTTGGGGTATCGAGATTGACAAGACC
TCTAAATTGCAGAAACATCTCGCAAATGAGCCGGAAGCTTTACAGTATGGCAAGTTGAGA
TTCATTTTTGATCAGCATAAGGAAGAGGCACAAGAGTCAGGGGTGTATGAGCTAGCTCCT
GAGGAGTTGTCCACGTTCAACGAATCTTCATTAACGTTCTTATCCAAAGAGCAGGAGGCG
TATGCATCTGCCGTTAGATCCATTATCGGTGGCTACTACACACACGTAGGTGAAGCATCT
ACAAAGGATTTCATCAACAAGCATATTTTATCCAGAAACGTGAAGTTGTCTGAAATGTTC
CAGTTCAGTAGGCCCACCAGAGAATTGACAAGAATCTGCGAAAAGGTCGGTCTTGATGCC
CCGCTCGAAATAAGGCTCATTGCAGAGACTGGAAGATTGTCATCGCATGCGATCTATGTT
GCCGGAGCATTTTGTGGCGGAGAAAAGTTGGGTGAGGGGTTGGGCTCTTCGTTGAACGAG
GCGAAAACGAGATCTGTCGTCAATGCATTGTTATCCTACTACTTATACACCCCTATCAAT
GAAGAAGGCAATGATGTGAAGTTGCCTAGTGACGAAAACTACAAATTTGAAGGCATTGTC
GGCCTGGGCGACCTTCCCAAGTTTTATTTTGACAAAATGCCCGGTTTGAACATCCTTGTT
GTTGGCAATGGTGGCAGAGAACATGCCATCGCCTGGAGATTGGCTCAATCGAACACTGTC
AGCAAAATCTATGTTGCGCCAGGTAACGGTGGCACATCCACCATTGGTGAGAAAGTTTCG
AACGTTCCCGAGTTATCGGGGTCGCCAAAGGACTTTGATGCTTTGCAAAAGTTTGCCGTC
GAAAAGCACATCGGCTTAGTCGTACCTGGCCCAGAACAGCCACTAGTGGACGGCATCTCG
TCTGTATTCACCAAAGTCGGTATCCCCGTATTTGGACCATCTGCAAAAGCTGCTGTCATG
GAGGGCTCCAAGGCCTTTTCAAAGGTGTTTATGGACAAGCACAACATCCCAACGGCCAGG
TTTGAAAACTTCACCGATGTGGAAAAGGCCAAAAAACACATCGAGGAGGTCGACTACAAA
ATCGTTTTGAAAGCAGACGGAATTGCTGCTGGAAAGGGTGTCTTGATTCCTGAGAGTAAA
GAAGAGGCTTTGGCCGGGTTGAACGAAATCATGGTTGACAGGAACTTTGGCGATGCTGGA
GACGAGATCGTCATTGAGGAGTTCTTGGAAGGCGATGAATTGTCGATCTTGACGATCACC
GACGGGTACTCCTTCTACAACTTGCCCGCAGCACAGGATCACAAGAGAATTGGCGATGGT
GACCTGGGTCTAAACACTGGGGGCATGGGTGCTTACGCCCCTGCACCCATTGCGACAGCA
GAAGTTTTGGCGAAGATCAACGAGAGAATCATTAAACCTACGATCGACGGAATGAGAAAA
GACGGTTATCCAATGTGTGGTGTCTTGTTCACGGGCATTATGTTGTCCTCCGCAAAGGAG
CCAAAGGTCTTGGAATACAATGTCAGATTTGGCGACCCAGAGACACAAACCGTTTTACCC
TTATTGACAGACGACACAGATTTGGCTGATGTCATGCTTGCAGCTGCCGAGCACAGATTG
GACTCCGTCTCTATCAAGACTAAGGAAAACACGCATTCAACCACTGTCGTCATGGCAGCT
GGCGGATATCCCGAATCGTACGACAAGGGTGACGAAATCACCATCAAAACTCCCCCAGCT
GACACATACATTTTTCATGCCGGCACTTCGGAAAAGGATGGAAAAATCGTAACCTCTGGT
GGTAGGGTTATAGCCTCCACCGCCACGGCGTCTACTCTCAGAGAGTCTGTGAACAGAGCA
TACGTTGGTGTCGACCACGTGATGTTCAAAAAGAAATACAATAGAAAGGACATCGCGCAC
AGAGCTTTCAGAGACGCACAACAAAGCAGTTCAGGAACCACGTATGCAGAGGCAGGTGTT
TCAGTCGACAACGGAAACTTGTTGGTTGAGCAGATTAAGGCTAAAGTCAAGTCCACGGCA
AGAACCGGCGCTGACTCCGATATTGGCGGCTTTGGTGGTTTATTCGATCTCAAGGCCGCT
GGGTACGATGGCGCTGATACCCTTTTGGTGGGTGCCACCGACGGTGTTGGTACTAAGTTG
AGGATTGCTCAAATCATGGATATTCATGACACTGTCGGCATCGATTTAGTGGCCATGAAT
GTGAATGATTTAGTCGTGCAGGGTGCTGAGCCATTGATTTTCCTTGATTATTTTGCTACG
GGTAAGCTTGATGTCAATGTCGCCGCCAAGTTTGTGAGTGGTGTTGCCGACGGATGTATC
ATTGCTGGCTGTGCGTTGGTCGGTGGTGAGACTTCTGAGATGCCCGGAATGTATGACGAG
GGACACTACGATACTAATGGTACCGCTGTGGGTGCTGTGTCCAAGACCAAAATCTTACCA
AAGATCAGCGAAATGAAGGCCGGCAACGTGTTGATAGGATTGAAGTCCGACGGTGTGCAC
TCCAATGGCTTCTCACTCGTACGTCATATTATCCAAAAGTCCGGCCTTGACTACAAGTCC
ATTGCCCCATGGGCCAAGAACGGAAGGACCATTGGCGAGGAGCTTTTGATTCCCACCAAA
ATCTACGTGAAGCAGCTTCTTCCATCAATCAAGAAGGGCTTGTTGCTCGGAATGGCTCAC
ATAACCGGAGGTGGATTAGTGGAAAATATTCCTCGTGCGTTACCTAAGAACTTGCAGGCC
CAGGTTGACTTGAGTGCATGGGAAGTACCCGAGATCTTCAAATGGTTCGGCAAGCAAGGT
CAAGTGCCATTCGCCGACTTGTTGAAAACATTGAACTTGGGTATCGGGATGGTCGCCATC
GTCGAAAAAGCTAATGTTGACGCTGTGCTCGCTGAGCTCAAACAAGCAGGTGAAGATGCT
GTTGTCATTGGTGATTTGAGGGACAGAACGGCAGAAGAGGAGGCCTGTATCGTTAATAAT
GTTGAGGGACTCTACTGA
>unitig30_69-mRNA-1 transcript offset:0 AED:0.16 eAED:0.16 QI:0|-1|0|1|-1|1|1|0|387
ATGGTCACTTCCGCTGCCTCAGTCACGGCATACTTGGTGTTCTACCAATTCGTCATTAAG
CGATTTCGCAATTTTCAGAATACATTGAAGCACGAACTATTCGTTAAGGAGCAAATCAAA
AGAAGATATATCCAGACTCAAACTGACTGTTATCTCACGGTGTTAGCATTGTTGCCTGTG
CTCACGCGGCCGATCATGGCCCATTTGCCCACAGAGTCTCTCACCGCCGCACTCAAGCGC
AAGAAAAACGTTAATCGTGCGTTGAGCGAGTCTCTTACAACGGAAAACCTCCTCGTTCAC
TCTGAGGAAGGTTCTTCGGGGCTCGACTCTGAAATGCTGCTTCTTTTAGCCAAGTCGAAG
CTACAATTATGGGATGATCTCAAAGTGAAGTCAATATCGCGGGTTCTTGCTCTTATTTAC
TCTTCATCTGGATTGCTTTTATTGACACGTCTTCAGCTCAACATACTAGCCAGAAAGTCT
TATCTTGAGCTGGCTATAGTCATGGCCGGAGGCTCCCCGCAAGCAGGAACGCAAAATTCA
TACGAGTATTTCATCGAGCAAAGCTATTTGTCTTTGAGTTGGTGGCTTCTCAATCACGGG
TGGCTTCAAATTTCCGACAGACTCGAGAGTCTAGTTGAGAGCAAATTTATCCAGATTAGC
CCAAAGACCGAGTTGACAATGGAGACATTCAGTTTGTTGTTGTCTGAGGTGAATATAGAG
GTCATGGAGAATAAAGAATCCCCTATCTTGCATCTGGTGTTCCCAGTCCGATACGAAGAT
TTGATAGAGACGCTCATGAATACGAATCCGGAGCTTGTGAATGAGCTAGAAAACAAGGAT
CTGAATCTCGTGAAGCTAATCAATGAGACCAATTTTATTTTCAGCAACACTTTCACGCTG
CAAGTGATGTTGAGTCTTGTGCAGAGTGGGCTAGCTACATTATGCGAAAGTATTCTGATG
CAGCTCAATCCCCAAAATCAAGCCGACCGATCACATAAGCTCGCGACATTTTTGGCTCAG
GTATCTGTTCAATCTGGCATGTTGAGCGATTCAAAGAGTTACATCGTGGATGAGGAGTCC
ACCGGAAACATTTATCTTAACAGAATCAATGATGTGGAAGCACTTGACGACTTTAGCGCG
AGCATTTACTCAAACTTTGAATAG
>unitig30_70-mRNA-1 transcript offset:0 AED:0.36 eAED:0.36 QI:0|-1|0|1|-1|1|1|0|165
ATGCCTAAAATAGTCATCATCTCTTCTGATGACGAGAAATTTGCTGTGGATGTTGAAGCA
GCAAGCAAATCCGTTTTGATAAAAAATATGATCGCAGACTTGAAGCCCGACTTGGATGAC
GGCGACGAAGAGGATTTCGAGATCCCTACGCCCAATGTAAGAGCGAACGTGTTGAGTAAA
GTCTTGGAGTGGTGTGAACACCACAAAAATACAGTCTTTCCCGATGATGATGATGAGGAT
GCCAGAAAATCGGCGCCAGTGCACTCTTGGGACAGGAACTTTTTGAAGGTCGATCAGGAG
ATGTTGTATGAAATAATTTTGGCGGCTAACTACTTGAACATTCGACCTCTCTTAGATGCT
GGTTGCAAGATCATTGCTGAAATGATCAAACATAAGTCCCCAGAAGAATTGAGAAAGACT
TTCAATATTGTCAATGATTTCAGCCCGGAGGAAGAAGCAGCGATCAGAAAGGAGAACGAA
TGGGCCGAAGACAGATAA
>unitig30_71-mRNA-1 transcript offset:0 AED:0.06 eAED:0.06 QI:0|-1|0|1|-1|1|1|0|423
ATGAGTGACGAGTATATTGATTATGCTGGCGATGCCGCTGCAAAAGCTGCTGATTCATTT
GTTTCATCTCCGCCTCCAGCAGACTTGCCACCGCAGGAACTACAAGATTCAAAATCGATA
GACATATCCGGGCCATTCGACCCAGAAATGATCGCTTGTCTCCCCAAGATGTCAATTCAG
CAATTAAGTAAACTCGAAGACTACATCGGTAACGAATTCGCATCCCTTGCCCGAGAATAT
GTTACAGCCAGAAAGGCAAGAGTGCAATACATGCTTAAGGCCGTTGAACACGAGATAAAA
AAGTTCCAGCACAATGATACCTCCTGGTCCAAGCTATACAACCAGCAGGTTCAGCGCATC
GAGACTCTCACCAACTTCACAGAGAATAACATCATAAAAGCGAATACTTCAACCCGTCTG
CATGGGAAATTAAATCAATGCAGAATCTCAGAATTTAATTCCGAGCTTGAAGATTTAATT
GCAGACATTGAGCTGCCGCTCCACCTTGATGATGTTTTCGAGCACAGACTTGATGAACTA
CCGTTTGCGGAATATTTCAGGGAAATCATAAACTTGCACAAAGGACAGCTTGATGCACTG
TTGCGTCACATTCAGTACCAATCGGGGATGACTGAAAGTATCACAGAAAAAAACAGAGAA
ATTCTATGGAACCAATACAGGTATGATGTTTTGGAATACAAGGGTAAGGCCATAAACCAG
ATCTGCAACGAACTTGAAGAACTTCACAAGGAATACTATGGCGTCTCGTCAAGTTCAAAT
ATGACGATCTCTGACGGGCGCTACTACAGATCTGTCGTTCCCATCGAGATGTCCAAGGCG
GCTGCTCAGCATAGTTCGCTGCATTTTTCCTCCATAAAAAATCACGACATGTATCATGGC
GTTGACAACGTATACTTCAGGAATAACCGGATCGAAATAACAGATTCTAAATTGGCTGCA
CAGCGAACCGCCCGCGAATTTGCGGACCAACAGAAGAAGTACAAAATCCCGCAGCTAGAT
ACGGTGTCTATCAAACTTGGTGGTTGCTTTGGGGCAACAAATGATGAAATGGAATCGGAC
CTCGTTCTCATACGCCTGAATAATCAAATTTCATCTGATAAAGATTATCTTGACGATGAA
ATGATCGGCGAGGATCTGGAATTCTCGTCCTACAGTCATGAGGTCTCCTATGACTCCGAA
GAAGAAGAATACCTCAGTGTTTTGAATTTGAATAGACAGCCCACTAATGTTTCGCGCTTG
AATATAGTTTAG
>unitig30_73-mRNA-1 transcript offset:0 AED:0.00 eAED:0.00 QI:0|-1|0|1|-1|1|1|0|763
ATGGAGGCTTATGAATCGTATGACCGCGGTGAGCTTCTCCACAACCGATACTCGAAGGTC
AACGACATTTCAGAAGGCTCTTATGGGTTGGTCTCGCTAGCAAAAGACACGAAAAACGAA
AACGTGCTTGTTGCCGTCAAGTACATCTTCCCAATCGACTATAAGAGAAGTAAGCAGATC
TCTCAGTTGTCGAATACGACGGGACGCGCCACATCATCACCGGCTAAACTAAGGTCCAAT
GCCGAAGCTGATTCCTCTGATTCCAAACAGAAGGTTATGATTTCTGCATTGTGCGAGGAA
TCGTCGAAAGAGATAGCTATTCACAAGATCTTAGGAGAGCACTCGAATATCCCAAAACTC
ATTGATTTCTTCGACTCTTACTTGATCCTCGAGTACTGCTCAAAGGGTGACCTTTACGAA
GCAATGCAAAATGACGTGGGCCCGACCACCTCCCAGGACATCAAGGATGTCTTTGCTCAG
ATTCTCAGCGCCATTTCATACTGTCATTCGAAGTCTGTTTTTCACAGAGATCTCAAGCCA
GAAAACATTTTGATTGCTCTGGACTGGTCTATCAAAGTGTGTGATTGGGGTTTGGCCACG
ACACAGCAAATAATCACCAATCCGAGCGAATTTGATATTGGTTCCGAAAGATACATGGCG
CCTGAATTGTTTGACCCTGAGCTTCGTTCCTACGATGCTGCCAAAGTAGATCTTTGGTCT
TTGGGTGTCATATTGCTCACACTTGTCTTTCACAAGAACCCTTTTCAGGTTGCCAACTAC
ACGGATAAAAGGTTTTTGCAGTTTTCGGCGAATCGGGAAGCTTTATTTGACTTCTTCAGC
TCCATGACCGGAGAAATGTTTAGTGCCTTGCGCTTTTGCCTTACTATGGACCCATCTAAC
CGTGACCTCGAAAGCTTCCGTGAGGAGCTCCAAGGCCTTAAATATTTCACCATAGACGAG
GAATACTGGGCAATGCATATTAGCGACGATGATGGAGCACAAGAAGACATTGGTTACGAG
GAAGATGACGAGGAAAACGGAGAAGGAGAAATCACTCTCCCTGGAGTCGAGTTTCACGAT
GAAGAAACCTTCCAGTTCGACCCAGAATGCGCAGAACTGGACCACCTTGATCCTAGATTC
GCGCCTCGTCATAAAGAAAGCATCAAAATTACTACGCCAGCAGACCTGCCCCAAAATCAG
ATCCAGTTGTCAATAGACGAGGTTATCGAAAGTGATTTGACTCTGGCAATGGGAACTGCG
AACTCTTCTAAGGGGGACGAGACCATGCCTTATAATCGCCGCGCGGATGCGTTGCTCTCG
CCTACTACTGACGCAAAGCCTATTCCTATCGGAGGAGGTCAGCAAATTAGAAATACTAGA
AAGCCCTTTGGCGTTGCTTCCTACAACAAAAATGGAGCCTTTTCTGGCTCGTATAAGCAC
CCTGGCAATTACAATGGTCACAGCAGCAGCCACGGAAACAAGTTTCGTCGTGAGGATTTC
TTCACTCCGCGGAGTGTATTCTCTCACTATATGGACAAGTATGGCGAACAAAGAGATCAC
AATGATGCGCATCGACCATACGAGAAAAAGAAGAAGGTGTGGAACACCGGTAGAAAGAAG
CAGTCATGGAAGAAGAAAGGGTCTAGCTACCAACCTAACAATGTGGTCAATACTGCAAAT
GTGCAAGACTATCAGGCGCGGCGAAACATACAAAGCCGAGTTCGCAGGCAGCCCAGACCT
GCCACCGCACTCCCCCCTACTAACACCTACACACCCTCCTCACCCTCCCAATTCCCAATG
TCGCAAAATGGTCTCTCACCTATGTCCATTCAATGTGGGGCACGTAATGCCGGCAAATAT
GTCCCGCCCTTCATGAGGTCGCCTCGTGTCGTTGGGAAAGCTTCGTCTGTGGATGCAGTT
GCTGAGGAAATTGATCATTTGGCTTTGAATGACGGCGAAGTTTTCGTTTTGGAGGACGAT
TATCTCCATGAGGAGGCCAGACGAACTGACCTGACATTATCTCATCGTGCACTCGACCAA
CCTATATTTGGCGACTATACCAACGAATCACCATACAATAAACTCAAGTGGGAAGGAAGG
AGGAGTTCCATGACGAAGGCAGATAACCTTCATCCGCTTGGTTCAGGAAAGTACGTCCCG
CCATTCAGAAGAGGATCTATGGGTGTTCCCGCTGAAAAAAGACGCTCTTTGATATCAAAC
GGATCGCCTTTTCTCAGCTTGCTGCAAACTGCTCTAAACGAAGAGGTTTCCAGGAGTGTA
CCAGGTAGCTAA
>unitig30_74-mRNA-1 transcript offset:0 AED:0.00 eAED:0.00 QI:0|-1|0|1|-1|1|1|0|601
ATGACTTTCACCAAGCTTTATCGAAAGCGACTTGCGATCGTGGCCTTGATCCTCATCTGT
TTCATACTTTCGTTCGTCAACTCTTTATTCAAACACATATCCGATGATCTGCTCGAAAAC
ATATCTATCAATTTTCAGAAACACTCTGGTTTCAACCCTCGGACCATCACACATGGCCTA
TTTACCTACATCCAGTCAAGGTCAACGTTGTCGATTCCCGAGGATGCCCTTCACACTGCT
TCTCTTCTAGCAAACGGCAGCGGTATCAATTTTCACTGGGATGACTGGGTGGACTTGTCA
CCGGGGAACGCTTACCTAGATAGGGCGAGAAAAGCACACCTTGATGGGGTGTGCGATCCA
GGCTTGAGCAAATTTGCGCAAGTGAACCCTTATTTCATGGAGTCGTATAACACAAAGGTG
AATCGCGGTATGGCCAACTTGTACTGCGTGAAAGACATTCCAAAGCGTGTGCTTGTCTCG
ACTGACACAGGATACTTTGAAGTTCCAGTGGCAGGCAAGAAAAGACTAGGACAAGAAAGC
TTCACAAGTGCGGTCACGAAGAAAGCGCTCGTTGATTTGATTTATAGCACGCCTCAGCTA
GACCCGCAACATAAGGAAGCTGCTGATGTGAAATTTATCAAATATGCGCCCTCGCAAAAA
TATGTCAACATTAGCCCGCAAGACTTCGTATTTGACCTTGACAAAGAAATCTTGTCGTTG
AAAGAAGCCCTAGCTGCTAAGTCTATTCTGTCAGAAGATAAAGAGCACCTCAAGTTTTTG
GAGGCATCCAATTCAATTGTTGATCTGGCTGATCGCTTTTTTAAGTACCCATGGATTTAC
ACGGATGTTGTTGCCGGTCGCTCCCATCACACTTCGTTCCCCTTTTTCAGGAGATATATC
TCCAGCAAGGAAAGACAGAGTGTTATCCAGCATATGGTCAGAGCGTGGTTCAAGTTTTCG
GAAACCAGCGGGGTCAATACATGGGTCAATTATGGCTCTCTTCTAGGTTGGGTATACAAC
GGTGTCAATTTGCCATGGGATACTGATGTCGACATACAAATCCCAATCAAACAGCTAGAC
CAACTTTCCAAGCGATTCAACAATACCCTTATCACTGAAAATCCCAAAGACGGAAACGCG
AAGTACCTTTTTGAAGTCTCTCCCACTTACACCCGGCAAGGTAATGGCCGCAATTTTATC
GATGCACGATTTATTGAGGTCAATACTGGCCTTTACATTGACATCAGTGTCTTGGCTCAT
ACAAATGACCAGCCGCCAGAATCTTTAATGGCATCTATGAATAAAGACGAAAGGCTCCAA
TCTATACCGGTACATTGCAAAAATTGGAACTGGCATCTTCTTGATGAGATTCTTCCGATC
AGGCACACCTTCTTCGAGGATTCGTCTGTTTACATTCCTCATAATATTCTGTCGATCTTG
CTGCGCAAGTATGGCCTGGACTCGTTCACCACCAAGCTGCTGTTCAATGGTCATCACTAC
GATCAAAATCTTCTGCTCTGGATCCCAGATAAGGAGGATTCAAGAGACTGTGTCATTGAT
ACTGAGGCGGGGATGGGAGTGAACGCTTTGTCGAATGATTGCAAATCGAACTGGATCAAG
GACGAGTACAAAATAGTATTTGGTGCAGCCGACTATCATAGGAGGTTCGACTCGAATATC
GACACACCCGCTCCGTACGACTTGAGACAAGTACCGGAGTTGCCTCTAACAAGAAAAGAT
CCGCACGACTACTTCGAGGACATCATCGAAAAAAGGGTCAGCTCGACAGATTGGTATAGC
GGCTGA
>unitig30_75-mRNA-1 transcript offset:0 AED:0.01 eAED:0.01 QI:0|0|0|1|0|0.5|2|0|1202
ATGTCTTCGAATCTGGGGGAAATCTTCAGCGGGGGTGCTACCACCTCTCAGCATGTGGAT
GCAGATGATGACGATCATTTCCAAAATACCACATTTGCACTCAAGAGGACTCGATCTCTT
GGCTTACTTGATGAGTTCATCGACTCGGAGCAGCAGCAAAAGACGATCGAAAAGCAGAAC
GAAGAAAGGGAGAACGAGAAACAAGCAAGCCCTGATGGGGGTCGCGTGTCGAAAGAGAGC
TCCGAAAGCAACTCATCACAAGACTTTGCAGTTTCTTCAGACCTGCAGGATGAGCATCCG
TCGCCGGCCCCCACCGCAAGTTCAGCTTTCATCAAAAGCCCAGATATTGTCCCACATGAT
GATTCTCATTTGGTAGCCGAGCCGTCTCGGCATGTCGACTACTTGTCGCATCAATGGGAT
GTGTCTGATATATCTAAATCCTGGCGTTACGTGATTCTGAGAAGGAAGAATGTTGCGAAC
GCAGCGCGATTGGAGAATGCCAGTTGGAGAACCTGGGCTCAAAGAAGATCCAACTTGAAA
ACGATAAGCCCGGAGAAAGTCAACTGGTCCAAGGAAAGTGATGTGACCTGGCTCTACGGT
CCGATCGTTGATGACGATGATCACGACCAGGACAATGCCGCAGCACCTGAAGACTCCCGG
TCTTTCAGTACGGCGAGTAGTGTTGTCGCAGGCGACATTTCCATAGCACGAAAAACACAT
GGGCCTAAACCTATCTTGAAGAAGAGGACTATGGAAGACATCATGATCAGTCATCTGAAT
CTTCTAAAGTTGGAGATTGCTACTGCCAGAGCAGAACAAGAGCAAACGCGGCGCGAAGAT
GCTGCCGCGCAAGCAAGACGAGATGCGATTGAAAAATCTGGCTCAGAGAAGCCCCCTGAG
TATTTTGATTACGATGCAATCTCAGCGAAACTCAACTCGCAGTATCGAAACATCTCAGCT
GCGAGCTCGACAAACAGCAGCTCTCTAGATCTAGTGGGAGTTCAAAAGCCTCAAAAAAAT
GACCCAGACGAGTCTTCGAACCCAAATTCTGCTCCCGGCGAGTCACATTCGCCATCCGGC
AGCCCAAGCGCTATAATTCATTCAAGTTTACACAAACAGGGCTCCCCTCGACTGAGTGTT
AAAGAAAAGCGGCACATTCATTTCAATGACGAAGTCCAACAATGCATCGCAATCAACGAT
TCTGATCTTGAGAACGATGAATATGACGAGTATGATGATGATGAAAATGACTATGATTAC
GAGGAAGGCGACGACTACCTATATGAGAGTTACAACGCTGATTCCCAGGCTCCCCTGCAT
TATGAAGCTGATGATGTTGATAATGACGACGATGAAGATGAAGACGACGAAGAAGGTGGC
TTTTTTCTCAACGTGCGATCACCCTCCTCTGCCCAAATGGCGGGCCCCCTTCCCGGTTTG
TCCTCACAGGCTTACAACACACAGCTGGCGAAATTGGGTGATGGGATACAGCGTACGCCA
TCAAAATCTAGCCTCAAGGATTTTCGAACGATTCATTCATTGCCGCCTACTACTTTAAAC
TATGGATCATACGATGAGGATAGTGACGATAGCAATCCGTACACGTCGAGCATCTCGCAT
AATGTTGATAGTAGCTCCAGCAGAGGATATGATTACTATTATGACTACAACACTGTTTAC
CAGGTGGATGCCAATCATGCAATTTATGGTGATGCAAACAAAACCAAGCCGCCGGATGTG
GTTGACGTGCCCGAGAATATCACAGTGGGCTCGAATTTTGACTATGAAATTATCGAAAAT
GATAACTCGGATGGCAAAAGCCAAATTAGTCCCGAGACTATGGGCAGCATTGTGCAACAC
TCGGGTTCAACAGATATCGAAAAAAAGGAGAAGTTGCCCATCTCGTCTCTAAATGACTCT
GTTGGCAAAAAAGAGGTACAACGCCCATTATCGTTGGAGGAGTCTGACAGCGATGACTCT
TCTGGGTCTGAGAGTGGCGAGGTACTTTCTATCAGTGCAAGAAATTCGAGTCAATCGTTG
GCTCAGCTGGTGTTCGGTCATACCTTGACCTCTGTGCATCTGAAGGATTTGCATTATCCG
CAGCATATCGTTGAGGAACCTGAGCCTGACGCGAAACACATATCTTCCATAAACCCCAAC
TATTCGTCAACGGCCCTTTCCAAGCAACCGCACTCATCCAATTCTCTATCGGACCAGTTT
TTTGGCAATCACATGACAAAAGCAGAAACAGATGAATCACTTGGCCGCTCTTTTTTTGAC
ACGGAATCCGAGAATTCCGGCCTGCAAACACCGCTTACGAAAGCTGTTATTTCGGGAACT
CAGTCACCACCAGTTCTGAAAAAGACATCAGCGCTTCCTCCGCACACAACTTCAGCGTGC
GCATTTCTGGGTGGCAAGCGGTCTACTGCCCCTATCCAAAAGTCATTCATTTTTGAGTCA
GAAAGCGATTCGGATGACCAGATCGAAGATCCGCTCACTACTTCAAAAGATGACTGCGAT
AAAAACCGTACCAGCTATCTGTCATTGTATGAAGTCGCGGGCAGAAATGGTATCACATTG
TCGACTACAGAGGGAAATGAAAATCAACATGCAAAGAAGGGTCTGGCAGTCACAAACTTC
TTGGGAAGCTGGAACAAGGATCGAATATTGGTGGCGGGGTGCATAGGTCGACTGCAACAC
CCCATGTTTGAAAAATTGACGAAGCTAGCCGTATCATCTTTGTTTGCTTTTGCTCTACCG
ACTTTTGTTTCACGAAGTACATCAGAAGCCAATAATGAAAGCGGGAAATGTGAATTGGTG
GGCACATTCTCGCTCCTTACGCAAGCATTTCTAGGACTACTATGCTTGCTGTCTCTCATT
GTGAAGCGATATTATGAAAACCCCGTACGCCGCACTTGGCAGATTTGGTCATATGACGTA
TCCAAGCAGGTGGTGGGTGCCTCCGGTGTTCATGTCTTCAATCTTATACTTTCAATGCTA
AAATCGCTGCCCGGCCAAGTGTTGTCTCGGAATGTGGACGGTTCATGTGAGGGTAGTGAT
GAATGTACTGGTGACCCATGCGACTGGTACTTCTTGAGTATAGTTTTGGATTGCACTATT
GGCGTATACATTCTTTACCTCGTCCTTGTGGTCCTAACTGCCGTATGCAAAGACATATTG
GGAATAACACAAATTGAGAGTGGCGAATACGGCCCAGATGAGCAACACCCATCTTTCAAA
GCATTTGCAAAACAGCTCGCGCTCTATTTTAGCTCCCTCATGGTTACGAAATGTCTTTTG
TATGCCTTCGTGGAGTGTTTCGAAAGCCAACTCTTGTGGATAACAAGTCACATCATTTTG
TCGTGGCTAGACGAGTATCCCAACGAGTTTGAGATTTTCATTGTTATGTTCGTCGTTCCA
ATCTTGATGAATTCGTTGCAATTGATTTTAGTTGACAACATCATTCAGAATAAAAGCGTC
TATCAACTGAGGGCCAAGTTTAATCAAGAAAGATTTCTGCCTTTAGCCCCGAACGTGGAT
GAACTGGTGAACCTTTTGGGTAAGGGAGATCATATACGTAATCGGGAGAATTACATGTCC
ACTGTGTAG
>unitig30_77-mRNA-1 transcript offset:0 AED:0.22 eAED:0.22 QI:0|-1|0|1|-1|1|1|0|1123
ATGGAAACAGAAGCTACTCGCCAAAGCTTGGACAGGCTATCATTGGACACATCTGCAAAT
ATCAACGAAGATGTGACCTGGGCGTCCGAGATATCCAGTGGGTCAAGACACAAAAAGACT
GAGTCTATATTCTCTAGCTTACGGACAAGCATAGATGGAAACTCAGGCTACGTTAACAAT
TTCAACATCTTAACACAAGGAGACGGCCCAGAAGATAAACCTTCCGCAAGGATATCTACC
ATTTTAGGCCCGAATTCCATTTTCGATCTAACTCAGGCCCTTGATTCGGCCAGGGTGAAA
TTGAATAAGGTGTTGAGACCTCAGGTGTCTGTCAATGGCGGAGCACAAACATACTACAAT
CTTAATAAGCCTTCCACCAAGGAAATTCCCCCTATACAACTCCAGACGCTTAAGCATAAA
GTGTCGAGTGATGCGTTTAAGAGATTGTTAGTCGACGAGGTCACCGAGGTGTATAAGGAT
TTCGAACTAAGCTATAACCCTTTAACGGTAGATGTGTTGTCAAATCTCGCTCAGCTGTAC
AATGCAATCGGAAAAGAAACGCTACAGACTGAACGTAGTGAAGATGACATTGAAAGCTGT
CCAATCCCGCCTGAATTTAAAGATTCACACTTCCGTCTCGATGACCCTAGAGTGTTTCGT
CAGGTAATGCAACACTCTAGTATCTCGCAGAACCAAGAAGGCTCCGAAGAGACTCAGCCC
ATAAATAATCCAGAGGTGCAGGAAAAGCTTCTACGTTATCTTGACCTGGTGGAGATACAA
CTCATCTCTGAAATTTCCAAGACGTCTAACTCCTTCTTCACAACACTTGGTGACATCAAA
GCCATCAAGTCTGAATCTAAGGCTTGCGTTGAAAGGCTCGCTATTGTGGACCAAAAACTT
GCGTCAATTGAGAACTCACAGGCGAAGACCGGCCTCGAAATCTTGAACCTACTTGATGAG
TCCAGAAGCGTTGATCGCCTAGAAAAGTCAGTTCTGCAGCTCAAAAGCATTTTGCAACAT
ATCGAGGAAGCTCAATATCTCTATGAGAATGGCAAAAATTTCGAGTGCCTCAGGAGAATA
AATACCGTCGAAAATTTGATAGGTGGCGTGAAAGACGAAGAATTTTCAGCTTTTGATCGA
CTTTCTCGAAAGTCAGAGTCTTCAGACTTTTTGGTGAACATGTCTTACCTAACTTCTCTT
CGGACGGGCAAGAAGGACTTGGGTGAATTAAAACGTGCTTGCAGTCAAGGGTATATAACG
CAATTTGTGCATTTCTTGATAGATGACTTGCGCTTTCACTACCAATCGGTTCACGTTTCG
GATGCAATCAATCGAATGGATGCCGCTAACCATAGAACAAAGCCTTATGATACGCCACTT
CTTGAGAAGTCTTACTCGGACATAGCCCAAGAAACACTGGAGTCTTTGCGGGATTACATA
AAGAGTTTGACAAGGTTCGGTTTCCTCCTGGAAGCTTTCGCACAATACCAAGAAAGTATT
CTCACCGAGGCAAAGTCTATAATAAGGTGTGGTCTACCCATGGAACACCAATCTCAGTCT
AAAGTTAGGCAGCGGGCGATGATGCGCACTTCGCCTGATATCACAAAGCCTGACGTTTCG
TTGATCCAAGATCAACCTTCATCTGATTCAGACCACAACAAGGGAACGCTATCGAGCAAT
ATCAAAAGTTTGAGTAACGGAGAATTTACTGACATGATGAGGACGCTATATGCTCGTTTG
TCAGAGTGCTTAAGGCGATTGACTGTGCATCAAAAGCTTCTACTTGATTTATCATTGACG
TCTCTTTCGCCGGCGGAATTAAAAAAGGTTGACGTCATGTCTCTAGATATAACGAGCGCG
ATCAACAAAGCAATCGAGATTACTCAGGCTCGGATAGTGAAGGTTTTGAATGTGAGGCTG
GAGCAACTTGGAGATTTGTCAATCGAAGATTATCTTTACATTCATCTGCTATCATCAGCA
TATTTACTGGAATGCGAGTCTATCAACCCAGGCTTCAACACCTCGGAGCTAGGTCGCTCA
TTGAATGAATGGATCAAAAACCATGTCGGGTATTTTCTTCACCGATTTCACTCAAATAGT
CTCAAGTCTTTGGCTAGCAACTGTGACAATGAAATCTGGAGAGAGTACGTCGGCGACGAG
CTCATCTCAACGCAAAAGAAGCTCGATCAGATTATCTCTTATTCGGAATTTGTGAGAACG
GGTCAGGGGTTTGATGGGAGCGATTGGGCGAGAGTGTTGCTCAATTTGTCTCAACGGGTC
GGTAGTGAAAAGGAATATGAACTTTCCTCGTCCCACAATCCTCGTCCCTTGAACCCGCCC
GATAAGATCTCTCTCCGTGGCGAGTCCTTTTTCATACCGCTACTAATCGTGAGTGTTGTC
AAGATAACGAGCGACTACGTGATCCTTTCCAAGATTTTTGGTGCATGGATATCCAACATA
ATGCAAAATTTACTCACTTATCTTAAAGTCTTGAATTCGCGAATGTCTTTGGCAATTTTG
AACGCGGGAGCCACGAGAACGGCTGGTCTCAAGCACATAACCACAAAACATCTTGCTTTG
TGCATCCAGACTGTTGACTTTTTGGGTAGTTATTCAGGCTTGATGCAAGAAATATTCACA
CCAGTATTTCATGATCGAGAGCATGAGAAAGATAACGAGCCCACATTCAAGATCGCGCTT
AGCCATTTTAAGGAGCATAAAACAGAACTTGTGAACAAATTAGTGACCATCATGCATGAC
CGCACATTGTCACATTGTACCACTATCAAAGGCTTGGATCTTTCGCAAGCTGTTACTTAT
CCACAGCAATGCAGGCCTTACATGGAAACTATCGTGAAAGAGACTTTGACCGTCTCGAGA
GTGATCGGGAAGTACTTGCCCTCATCTGATAGCTTCACCATCATGCTGCGGATATTTGAT
AATTACAAAAAGCTACTCGTGAATTGCTATTGTATAGAGCTACCTAAGCTCAAGGATTTC
AACGAGAAACATTCTTTGTTAAAAGACATTGACTACTTTCGGGTCAAACTTGGGGACTTG
GAGGGATATGGCAACTCGGGGCAAGTTATTTGGGAGAACGTAAACTCGTTGCCCACTATT
GAAGACACAACAATGGAAGAGAAAATGAAGCACAACATTGCATCTGAATCATCAAGGACA
GATACACACAAAGACATCACGGAGAATACAAGTAATATAGGCCAACCACTACTTATCAAA
GCTGAAAGTCATGCAGGTGAGACCGAGTCGAATTCGGATGACGCGGACTCAAGCCACAAA
AGTTCGAAAAGTAGTGAGCATTTGGACAAAAAGACGGAAACGGAGCAGAAAAATGATAAT
TTAGAAAACTAG
>unitig30_81-mRNA-1 transcript offset:0 AED:0.26 eAED:0.26 QI:0|-1|0|1|-1|1|1|0|435
ATGTCTTCATATCAATTTGAGGAATTGAACCAATTACAAAAGGAAATCGTCGCCAAGAAC
CCAGCTGATGTATTGCAATTCAGTGCCAACTTTTTCAACAATAAGTTAGCCTTGCAAAGG
GCACACGCTTGGCAGTCCCAGCTGAAAGCTAAAGCCGCCGGTATCGAGTTGTTTCCCAAT
GTTGATTCAATTGCTACCGACCACAAGGGGTTGAGTGCGGTACCAAACTTCCGTCAACCA
TCTTTTAAGTCCCCTTTTGGTGATAACGATCCTCATTCTGATCACTCAAATGATCAGCAT
GTGGGGCACCCCGGAAAGACAGATTTTGAGGGAGGCCTTTTCAAGAGTAGCTTCGCAAAT
ACTAATGAGCCAACTAAACAGATAAAGGACGAGGTCGATCCAAGCGAGCCTTCTTCACGG
GAGAGCTCTGAGTCAAAGCCGATCCACAAGCTTCCCAGGACTTTCAACGCAAACAGAAGA
GTGTCTGTGTCGGCGGAGGCAATGAACCCTGATGAGTTTAAGTCCGATTCCTGGAAGCCT
CCTGTGAATGACTTGACTGCCGAGCAAAGAAATGAGTTGGGGAAAACATTGTCTCTGAAC
TTTTTGTTTCAGCAATTAGATTCTAGCGCAAAGTCGACAGTCTTGTCTGCTTTGATCAAA
AAGAGTTTTCCAAAGGGCACTGAAATAATCACGCAGGGTGATGTTGGTGACTATTTTTAC
ATCATCGAGTCTGGTGTAGTCGACTTTTATGTGAACGGGTCAAAGGTCAACACGTCGGGC
GATGGTTCGTCATTTGGTGAGTTGGCATTGATGTATAACTCGCCAAGAGCAGCCACCGCT
ATTGCCGCAAGTGATGTGGCTTGTTGGGCCTTAGACAGAGCTACGTTCCGTCGTATTTTG
TTGGAGGGTACTTTCAACCGGAGGATCATGTACGAAGATTTTTTGAAGGATGTGAAGGTG
CTTCTGGGTTTGAACTCTCAGGAAAGATCGAAATTAGCGAGTGCCTTGAGTACTGAGATC
TATGAGGCTGGCGAGAAGATTGTAACTGAGGGCGAGGTTGGTGACAAATTTTATCTTATT
GAGGCTGGCACGTGTGTCATATCGAAAGAAGGCGAGGGTGTCATAGGCAAAATAGGCCAG
GGTAACTACTTTGGCGAAGTTGCATTATTGAACGATTTACCAAGACAGGCCACAGTCACT
GCCTCTGAGAAGGTTATTGTTGCCACTTTAGGAAAGTCAGGATTTACCAGATTGCTAGGA
CCTGCTCTTGAGGTCTTGAGAAAGCACGACCCTACTGCTCATCAATAA
>unitig30_82-mRNA-1 transcript offset:0 AED:0.25 eAED:0.25 QI:0|0|0|1|0|0.5|2|0|438
ATGCTTCCATTTGTACTGTTACTCCCACCAACGACGGCGAAGGGTGGATTCTTACCACAC
TGGCTTCTTTTCATCTCGGTTGTCTCTGTTTTCAACTCGATTCAGAACTATGTGATAAAG
GATCTTACACTTACCAGAAAAGTTTACTCATCTGCGCCGGCTTCAGAGGTCACAAACTTA
AGTGCCCGTACGTTTGGGACATGGACGTTCTTAACTTCGATCGTCAGATTCTACGGTGCC
TACAACATCATTGGTAATGCCCAGATGTATAATCTTTGCATCTGGACGTTTGTCATTGCA
GGAGGCCACTTTCTCAGCGAGTGGCTCGTGTTCAAAACTTGCAAGTTGGATAAAGGCTTG
GCTGGCCCTTTGGTTGTGGCGTCTTCTAGCCTTGCATGGATGTTGAGTCAAAGAGATTTC
TATATGATTGAAATCGAAGAACCCGACTTCTCGCAAAGTGACTTGCAGGTTTACAAGGAC
CTTTTCGGAGGCACCATGGGTGGAATTGCTCAAGTTTTGGTAGGCCAGCCGTTCGACACA
GTGAAAGTAAGATTGCAATCTGCACCTGACGGAACTTACAAAGGAGCGGGAGACGTCATT
AAGAGGCTCATGGCTAATGAAGGCCTCGGGGGCTTTTACAAAGGTACCTTGACGCCGTTG
ATCGGTGTGGGAGCTTGTGTCTCAGTTCAATTTTCTGTCAATGAGTTCATGAAAAGACAC
TATGATGAAACGATGCAGGGCAAGCCGTTATCCCTTTTACAGTTTTTCAATTGCGGTGCG
GTGGCTGGGTTTGCCAACGGGTTTTTGACGTCGCCAATTGAGCATGTTCGTATCAGGTTG
CAAACACAAACTACCAAAGCTTTTGCTGGGCCCATCGACTGTTTCAAGCAGCTCTACAAA
ATTGGCGGCCTTTCCTCTGGTATCTATAAGGGGTTAGCCCCTACTTTGTTCCGAGAGAGT
GTCGGATTGGGTATTTATTTTGCAACTTATGAAGCTTTGATTGCTCGGGAGTTGAGGAAA
AAAGTGTACTCCAGCAGATCAGACGTCCCCGGCTGGAAACTTTGTATGTTTGGTGGGTTG
TCGGGCTACACTCTCTGGTTGTCGATCTACCCAGTGGATGTGATCAAGTCAAAGTTGCAG
ACTGACTCATTACAGAAGCCTACCTACAGAGGCTCTGTGGACGTTGTTAGGGACATTTGG
ACAAAGGCTGGAACTAGGGGCTTTTACAAAGGATTTATCCCTACTATTTTGAGAGCCGCT
CCTGCCAATGGCGCCACTTTCGCAGTGTTTGAGTTAACCATGAGACTTCTCAACTGA
>unitig30_63-mRNA-1 transcript offset:0 AED:0.45 eAED:0.45 QI:0|-1|0|1|-1|1|1|0|427
ATGAGCGAACAAAGTCTGTCTCTGTTAAATTTTGATGATGTTCTTCCCTTGCCACATCGG
GCTGGAGTTTTTCTCCAATTGGGTATCTGCTTATGGTATACGTTGGTGTGGGTCATGTAC
TATGGCTTTCACATCAATTGCTTGGCCCTTTTGAACTTTGCATACTCTTCACACAAATAC
ACTGGCGATGGGCAAGATATTCAAGCCATATCGGGAGAAATGGCAACGGTGTCTTCAGCT
GACTTGAATGAAAATGTAATTCTTCTTCAGGGAATACGCAGAACCGTCACCAAAACCTTC
ACATTCACCTCGGCTGGTTTGATATTTTACTGGACATGCCTTCTTATATTGCCAGCCACG
AGGACACTTGAGTTCGCTTCGAGCACATTGCCATTAATTTTACTCTTAACCTCGCTCTTC
ACAACTTTCAGGAAAGGAACATCATTGGGACAGCATCGGGTGAACTCGACATTGAAGAGA
ATTCTCGTTGGCAGAATCAACTCTGCCACCATGAGAACAAACGACATTTTACTTTCCGAT
AGTTTGACCTCATACTCTAAAGTTATCAATGACCTGGTGTCCTTCTTATGGGCCACATTC
ATCCCCGCGAGTGCATCGTATAATCACAAAGTGGAAGCGTTCGTTTTATCTTACCCAGCG
CTCATCAGAGTGAAACAGTGTTGGTATGAGTTTAAGATCACGGGCCAGAGGCAGCACATG
CTCAATTTGTTTAAGTACGCTGCGCTGCTTGGTCCAGTTATCGTGAACTTGCTCATCAAA
ATGAGTATGGAGTCATTTCCTGAGGGTGACAGTTCCCAACAATTAAATTCCTTGAATCGG
TGGTGGTACATTCTTTCCGCAATTAGCTCCACTTATCTGTTCATCTGGGATATAAAAATG
GATTGGGGCTTCGAGGCACTTGACATTTTTTTCAGGCTGAATGTTGGAAACACATATATC
TTGCGTGGTCCTAACAAGCTTGTTTACAAGAACTATTTCGGCTATTACCTTGTGATTTTG
TTAGACTTCCTAATAAGATTCGTATGGGTGATGAAGATTTTTGTTATCAAAGAGACCGAA
ATAGAGATGAAGCTTCACAACCATGTCGGCAATTTTTTGTTTGGTTATGACTATCTTTCA
TTTGGATTTGCCATGCTTGAGGTGCTAGAGATTGTCAGAAGATGGCTTTGGTGTTTCATC
AAGCTAGAAAGCGATGTTATCAAACTCCAACTTAAGGATGACTTTGCTCGAGGTTTGCCC
TTGGCCAACATTAAATTAAACTAG
>unitig30_64-mRNA-1 transcript offset:0 AED:0.47 eAED:0.47 QI:0|-1|0|1|-1|1|1|0|260
ATGGCAAAAGAAAAGTCGCAGTCCAGGTCAAACAGGGACATCCTTACCGGTGGTAGCAAA
TACCGCAACAAACAAGCCAAAAAGTACGGTGTGGAAGAGGTTGTTTTCGACAAAAACTCT
CGTCATGACTTCTTAACTGGTTTTCACAAGAGAAAGGTAGAAAGACAGAAGAAGGCAAAG
AAGTTCCATGAAGAGCAAGACAGACTAGCCAGAATCGAAGAACGAAAGCAAATCAGAGAG
CAAAAGCAGAAAGAATTCGAGTCCAAACTAGAGGAATTGAATGAAGCAAAAAATTTGGAC
GTGGCAGAGATATTAAAACAGGAACAAGAGGAGGACTGGAAAGGTTTTGAAGGTGATGAG
GAAAAGTCAGCAGATCAAAATGAGGAAGCTGGACAAGACTCAGACGACGAGCCTGTGAAA
GGCATACTTCAAAAGAGGCAAGTATACAAAATTGATAATCCCGAATCACTCGGCGATGCG
GTCGTGGATGAGGAAACCACGGTCACGGTGGAAGCTTTAGAGAATCCCAATTTCGCTCGA
GTAGGATTGTCTTCTCTAGACCTTGTTGCAAAGTCTAACAACGTGAACCTCAGCAAGTCG
GAGGAGGTGTTGGAGAAATCAATCGAGCGAGCCAAAAAGTATGCTGTTGTGTGTGGTGTA
GCAAAGCCGGAACCGAAACAGAAACAGAAGAAGAAGAAATTCCGGTATTTAACAAAGACC
GAGAGAAGGGAGAACAACAGGAAAGCGAAGTTGAGTAAGTTGAAAAGTCGGAAGAAGGAG
TAA
>unitig30_66-mRNA-1 transcript offset:0 AED:0.36 eAED:0.36 QI:0|-1|0|1|-1|1|1|0|1148
ATGTTATTTCCTACCCCAACAATCATTTGTCTCCTCATAGTGTCAGTGTTGGCAAAATCA
CTAAGGAGTGCATATCCTGAGACCACGACTTCATCAAGAGAACCCTCGCGACCAAATGAA
ATCCTCAGCAATAGCATATCTCCTCTTGAACTCCGTACGCTAAGTGATTGGCAACTCACA
GACCTTTTGATTGTGAGTGATATTGATGGTAACCTTCATGGCCTTGAGCGAAAGACTGGG
GCTGCCATTTGGTCTTTGCCCATTGATGTGCCATTAGTGCAGATTCTGGGTAATGCCTCA
AACGAGAATCACAACACGAACCTTCTTTGGTTTGTGGAGCCTTTTGAAGACGGCTCTTTA
TACTACTTCTCTCCTGAGTATGGTCTCAACAGACTCCCAACGTCCATCAAAAATTTGGTG
ATGGAATCGCCGTTTTCTTTGAATGGAGATGACAAAATTTACACTGGGACGAGAAAAACG
TCACTCTACACATTAAATAAAGCCACGGGTGAGGTGACAAAACAATTTGGGCTGAGATCA
TTTTCAGACGCATGCCCAGTTTCGAGTGAGTATCTGGAGTTGAGCAGTGACTCAGCTAAC
GCATCTGATCAAATAATGCTCGGAAAAACAACTTACGAACTCTCGATCCATTCGAAAATC
GATTCAAGTGTTGTGTGGAATGTGACCTACTCCCATTGGGGCCCTAACAACATTGACAAT
GACTTGATGATGCAAAATCGTCAATCTGTTGACAAGCTCTACTTCACCCCATTCCATGAT
AAATCGCTATTAGCGCTCAGTCAGAGTCTGGGCGCCCCAGCCTGGATGAGTAAACTACCT
TCTTTGGCTGTGTCTGTCTTCGATGTGTTCAGTCATCGGAGCAATCAAATTAACGTTGCC
ATTCCACACCCTGCCAAGCTGTATAATGCATTGCAACACATGGCGGACGGGAGTGACAGG
ACTCGCCACAACTTGTGTCTCCTCAACAAAACCGCGTTGGGGTCGCAGTGGTTTGCAATG
AGCTACACGAACTTTCCAACTCTTATCAAGTCTGCTCCTACTTCACCTTATCAAATGGCA
TTGCTGCAGTATGAAAAAGGAAAGTTGGATCGCCGAACAATTGAGCAAATGCGTAATCTC
AAACTTGTGGGAGAAGAAGCTGAATTTATAGTGAGCGGAATTCACAAATACGGATCACTC
AGCCCTAATAACTTTTATCAGCCTGGAGCCAAGTTCGAGCCTAACGATTCGGATTGTGAG
GAAGACGGCTCACTTGATCTCATCAAACCCTCTCCATGGGCGCTGGACGGACGACAACCT
CTGAGCCTCATGGACGGAATTTTCTTCCCCTCGCCGGAACAAAATGTGAGAGCCGATTTA
TCGATTGTCGATACCAGTAAAGAACTACAGCAGAGGCCAAGGCAAGAAAAGCAAGTCCTA
CCTGTCACGTTTCAAAACCATGGTAGTCAATTTCATCAAATACTACCTCAGAAAGTTTCT
ATGTTGAGGCGCATAGGCGAGGACTTGATAGTCATGTGCACTCTCATATGCTTTCTCATG
GCTTTTGTTAAGATTGCGCAGAAGTTCCGATACTTGAGTCCCGAGCGCTCGAAAGTTGAT
GGCGAAAAAGAATCAAAGCAATTGAACGTCGAGACGATGTCTCTGGTCTCTAAGATTGCC
TCTTTGGCTCAGAATCGTTCAACAGAGACTGTCTCAATTCGGGAAGCAGAATTACCGAGC
ACTTCTGAATTTCGGCTCGCAACCACATCAACACAAGACTCCACGAAATTCCTCGGGAGT
CCAAAGATCCTGTCAGTTTCTGGGGGAGATACTGCGGCAATTGATCTGTATCTGAAGAGC
GTGGGGGCTTCGGATGGCCAGGATCAAGAGAGCATGTCAAGGAAGAAGAGAAAAAGAGGT
AGTCGTGGTGGAAAAAGAGGTGGCAAGTCTAAAAAGTCAACTCATAGCGACGATGACATG
CCCCTTTCTTCAGCGCCATCAGAAATAATGGATGATGCAACCATACTTGACGAAGAAAAT
GAAGTTTTTACTGACGAGGATGCCGTCTCGACGATTTCTCTCGTAAAGACGTTTGCAAAG
CCAGGAACTCAAATGAAGAAACTACAAATCGACAATAACTTGATCATCTCAAATAAGGTC
TTGGGTTATGGATCTCATGGAACGGTTGTTTATCAAGGTACCTTTGAGAATAGGCCAGTT
GCAGTGAAAAGGATGCTTTTCGATTTCTATGATATTGCCAATCACGAAGTGCGTCTCCTC
CAAGAAAGTGATGATCACCCAAACGTCATACGATACTTTTGCTCTCAGTCCAATCTCAAA
GAAAAGTTTCTTTACATTGCTCTAGAGCTTTGCGTTTGCTCTCTAGAGGATCTGATAGAG
AAACAGAGCGCGCAGTTTGAAAACTTCAGACTTGGTAAACTGAGTCGGAATGAATTGTTG
TACCAATTGGCTAGCGGTTTGAGCTACTTGCATTCTCTCAAGATAGTTCACCGGGATTTG
AAGCCACAGAATATTCTTTTAGGGGAAACTTCGAAAAAACAAAAGCAATCCGAGAGTTTC
GGCACTCGGTTGTTGATTTCTGACTTTGGACTCTGCAAAAAATTAGACGCTGACCAGTCC
TCCTTTGGGGCCACAATGCACCATGCAGCCTCCGGTACCTCTGGCTGGAGAGCTCCAGAG
CTACTTCGTCCTGAAAGCTATTCTGATTTATCCAAAGTCTCTTTGCAATCAAAGGATATA
GGCCATGCATCTTTAGCGGTGTCAGGAAGTGAGCAGAGACTCACCAAAGCCATCGACATT
TTTTCGCTTGGATGCGTCTTCTTTTATATCTTGACAGATGGATATCATCCTTTTGGTGAC
AGGTATTTGCGGGAAGCCAACATCATAAAGGGTTTTAGCGACTTGTCTATCTTGCAAAAG
CGCTGCCCTGGGGACTACGTCGAAGCGATGCACTTAATAAGTCTGATGATCAGTGCTAAT
CCAAAGCTCAGACCGGACACCAAAGCAATCATGAAGCACCCTTACTTTTGGAATACGAGC
AAAAAGCTAGAGTTTCTTCTTAAAGTAAGCGACCGTTTCGAAATTGAGCGAAGAGACCCT
CCTAGTGATCTTCTACTCACGCTAGAGAGCGTAAGCCATAAGGTCCATCAAGGAGACTGG
CTTGCGAAATTCGACTCGGAGTTCACAGAAAATTTGGGGAAGTATCGAAAATATCACAAG
GAAAAAGTGATGGACCTTTTGAGAGCGTTGAGGAACAAGTATCATCATTTCAACGACATG
CCTCCAAAATTGCAAGCGCAAATGAGCCCATTACCGTCAGGGTTTTACGCTTATTTCAAC
CGAAAGTTTCCGCATCTATTGATGGAAATCTACTCTGTGATCGAGGATAATCTACAGAGC
GAGCACATGTTTCATGAGTTCTTTTAG
>unitig30_67-mRNA-1 transcript offset:0 AED:0.40 eAED:0.40 QI:0|-1|0|1|-1|1|1|0|840
ATGCAGGGTTTCCACGGGGAGAAATCAGTCCCGAAAAATGGTGGGCCGATCACTGACTCT
CAAAAAACAGACTCCTCCATGAAAGAAGCTTCGAATAGCTCTACTCAATTGCCCAGAGAC
GAGTCTAGTGGGCTACTTTCATCGCTTATAACCGCGGCTCACAATGCTGCCAACATGATC
AAGCCTAAGCATTCGTCGACCGAGTCCGTGCTCGACCAAAGGTCATTTGCCATTGCTCAG
ACAGAAAACTCGAAACCTCACCTCGTGGGTGTCCCCTCGCATCTGTCTGTTGTACTGGGA
GCGAGCTTGAGCGAACCCTCCTCCACGTACCAACCAGGAACTCCTGAGAATGCATCCTTG
ACCCCTTCCAATGTACATTTTGAGCCACTCCATAGCTCGCCGATTCAAACACTAGGCGAA
GGCGACCTCTCGTTAGTTCACTTTGAAAATAATGGCTCAACTCATAGACCCCCGGCGGAG
TCAGCCGAGGTCCCAATCAAAGGAGGCCCCTTCATGACCGAAAGCAACTCAAATAAGCTA
TTAGTTTCAGGTAATCAAGACAGCAAGATTGTGAGACGAAAATCTATTTCCCATGCCTCA
ATTGCGGATTCCATGTCTTCTGAGGGAACTATAGATACTGACGGTGCAGACAGCCACACA
TTCGATCCAGACGAGTTTTCTAACTTGGAACTTGACCAAATTCTTGAATCGCCAAACAGA
CATGTTCACCCTAAAAAAGACAAGGAATTTCACAGTACTTTCAAAAAGATTCCTCCTAAT
GAGCACCTCTTGGCAGAGTTCTCTTGCGCTCTTTCTCGAGATATTCTAGTTCAGGGCAAA
ATGTACCTTTCATCGCATTATATCTGTTTCAACTCAAACATACTCGGGTGGGTAACAAAC
ATAGTTGTACCCATACAAGAGATCATCCAGATCGAAAAGAAGTCAACGGCAGTTTTGTTT
CCGAACGGAATGGTCATTCGCACTCTTCATCAAAAATTCGTTTTTGCTACCTTTCTTTCC
CGCGATACAACTTTCAACATGATTACTCAGGTATGGCACAACGCGCTACAAGATGGTAAT
TCAGAAGAACAAGCTAGGTCTAAGAGGGGTCTTTCTAAAAGTAAATCAATGTCAAGGAGA
TCAACAACGGGCAGTCTGAACATTAGCGATGCTTCTGAGACCGGAGACTCGCTGAGTATG
TCCTATAAAGAGAATAGCCTGATGCAACAAACCGATGAAAATGATTTCAAACCTATTTCT
AAGGCCTTTGAAAAAAGCAAGCTCAGGATTTCGAAAAGAATTAAGACTCTCGCGTCGGAG
TCAGATTCTGGATCTGAGTCTGACATAGAGTCTGAAAGCATTGACTTGCATACAGATGAG
CTGCAGGCACCGGTCGAAAACACAGATGGGAAAGCGTTTAAGGGCTTTTCTAACCCAGGC
CCGTCAAGCCATGCTCCGACGTCATTCGATCACGAGAAAGCAGACAATGAAGTGGAGATT
ATGCAGCATACGTTCAACGCTCCTTTGGGAGTCGTGTATAATATGCTTTTTGGCCCAGAT
AACTCTACCTTTGTACGAGTTTTGGAGGACGGCAAAAATTTCGACATCAGTAAGGAGAAG
CTTACGGAACTCAATCTTCTGCACAAGCAACGTGAGTACTCTTATACTAAACCATTGGGT
GGCGCCATCGGACCAAAGCAGACTAAGTGCAACATAACTGAAACTTTGCTTCAGTACGAC
TTTGCGAGCTATTGCGAAGTGGAACAAATCACAAAAACACCAGATGTACCACTGGGTAAT
TCTTTCAAAGTCAAAACCCGTATTTATCTTAGCTGGGGCCCAAAGAATTCCACCAAAATG
ACGGTTTACACATCGGTAGAATGGAGTGCGAAATCTTGGATAAAGCTGGCCGTCGAAAAA
GGAAGCATGGATGGGCAAAAGTCTTCAATGAAGTCCTTGACAGAAACTATCACTGAACTC
ATTAACAATGGTGGTTCGGGCGCGGCAAGAAAGAAAAGAAGCAGAGCCAAATCCGGAAGC
CAATCAACAGTGAAGGCTCCAGAGCCGACAAGCGACGCCGAGCCCACTACACTTGCGAAT
CAGATTTTCGAGATTTTGGATCATATCGGACTGTTAGCTCCTGTGCAAATTCCAATGTTA
AGCAGCTCAGCAACTGGTGGACTCGCTGTCTTTGTCTTGTCTTTGATGTACTCATATGTC
TTAACACTACTTCTTGGTGGAAGGCTTTTTCATGGAAATGAAAACTCGTCCCCGAAGTTC
GGGATAACTGGCGATGAACGTTATGTTTTAGTGCCTTCTCTGGAGCTCTACCTTCGAGAC
GGGCAATTGAGAAGACAAAATGAGGCTCAATTATGGGAGTGGATAGCGGCACGAAGTGGT
GCTAAGAATTCATACACGGAAGGGCAAAACATAGTCGATGAAAAGTACGCAGATGAGAAC
TTGAAGACAATTATGAAGATCACAAAAGACCGGATTGATTCCGCTTATCGCGACCTTGTA
TAA
>unitig30_68-mRNA-1 transcript offset:0 AED:0.48 eAED:0.48 QI:0|-1|0|1|-1|1|1|0|334
ATGAAAATCTCGGCCATTCTCGGAACGTTTGCAACAGCTCTCTCTGTATCTGCAGCTCCT
GTGTACGAAGATAATGCTTTTGTCTCTTCCAATAAAACCCTTTTGCTCACGAATGACGAC
GGGTGGGCGTCTACTAACATTCGTGCTGCTTACCGAGAATTGAAGAGCGCAGGTCATGAG
GTGATCTTGGTTGCTCCTGTCCAGCAGAGATCCGGGTTCGGCGGTCAGTTTGGGTTGCCA
TCAAGCAAAAATTTGACAGCAGGTGGAGAATTCAATTACCCACCGGCGGGATCGCCTTCC
TGGGGCCACGAGGACAACGATATGAACATCTGGTATTTCAACGGGACACCCGCCTCGTGC
GTTGCTTTTGGATTGAACTATATTATCCCAAAGCACTTTGACAATAAAACGGTCGACTTG
GTTGTTGCTGGCCCCAACGAGGGCACAAACTTGTCTCCTGGAATGTACACGTTGTCCGGA
ACCATTGGCGCAACTTACTCGGCAGTAAATAGGGGTATTCCAGGCATTGCATTTTCGGGA
TCCATGACCAACAATTCATTTTTTGTGGACGATCTCAGCAGAGAAAACGACACCACTTTT
GGCCCGAACATTTTGGCAAGAAAAGTCGTGGATCTTGTGGATTCCTTGTTTGATTCTTTT
GAAAACAGACCAAACTTGATCCCAAAGACCACAGGAATCAATGTGAATTTTCCTCCCGTG
GGGGAAGACTGCAGCGACCCAGACTATGTCTACTCTAGAATGTCCGGCCTTGATTCTGTC
ACACCAAACCTTGTCTTCAACGAAACCACGGGATTGCCTGTGTGGCAATACGGAAAGTTC
GCTGCTACCACACAGTGTATCTTTGGAGATTGTGATTTACCTTCTGAATCTTGGGTATTG
TCGCAGGAAAAGTGCAAGTCGTCTCTCAGCTTGTTCTCCATCGACTACGACGCCAGCTAC
AAGCAGTCGCAAGCGGTTAAGTCGTTTTTGGCCCCTATTTTGTAA
>unitig30_72-mRNA-1 transcript offset:0 AED:0.47 eAED:0.47 QI:0|-1|0|1|-1|1|1|0|476
ATGGATGACAATATTGCCACATTCCTTGCTTTCACGGCAACAGACGATCCCGCTGTTGCT
AAGCAATTCTTGGACATTAGCGGCGGGAATCTTGAATATGCCGTGCAATTGTTTATGGAG
TCTGGTCCTCACCAGCCGCCACCCCAGGCAGCCTCAAACGATGAAGAAATGGCCCAGAGG
CTCCAACTGCAGGCTTATCAAGACAACGATATAAGAGAGGCTGATGCAAACATTCATCGC
CATGAGACTTTGCTTGACTCCTTTCCCACATACGACTCAGGCTTGGAGAATGCTAACGCC
ATTTTTGGATCAGGGAGAATAGGCATCTTCAACCAGCGATTTCATGAGGAAGATGCTTAC
TCCGCCCAAATTGATGAGGAAGATTCCGGAGATAGTGATGCCAATCATGGAATCATAGAA
TTGAATCTGGGAGATGATGATGACGAGATAAATGAACTTGACCTGGAAGAAGAGCGCTCC
GATAGGCCGAATCGAAGAGGACGCGCTCAGAGAAACCGCTTGAATGAGCTTTCCTCAACA
CAAAGAAGATTGGCTGAGCTTTTCAAACCACCTTTTGAACTCATCATGCGTACAAGTCTA
GACGGAGCTAGGCAACAGGGTAAAGAGGAAAGGAAGTGGATCCTTGTAAATATTCAGGAC
CAGTCCGAATTTCAGTGTCAAGTGCTCAATAGGGACTTCTGGACTGATTCTTCTGTGAGA
GATATTGTGCGCAGCGAATTCATACTCTTACAATATCAAAATGACTCTCCTCATGGACAA
AACTACCAAAATTTCTACTCGGTGACAGCATATCCACATATATCCATTTTGGATCCCATG
ACAGGCGAGCGCGTGTATACATGGTCCGATGGCGTTGTTCCCAGCGTCGACGAATGGGTC
TCTGATGTGACACTTTTTTTGGAAAAATTCTCTCTCTTGCCGGGATCAAGAAATCCAGTC
GTCAAGCATGAGTCTCGCATTGATCCTGACGCCATGACAGAAGAACAACAGATAGCCTAT
GCCCTCCAACAATCAATAGGTAACAACACTGAAGCCCCAGCTAGCTCAAGCTCCGATTCG
TCTTCTCAACTCGAAGACTTGTCTCCAGATGAGGTTTCGCTGGACCCATTCTCGGCGATT
TCGCCACGACCACATACGGAACCCATTTCAGGGCCACTGACAAGAGTTCAAGTAAGATTT
CCTAACGGAAAAAGACTTATCCATAAATTCAATCCTGAGTTAGACACAGTTTCGACCATC
TACAGTTGGCTAAAGTTTGTTTTGTCCGAAGCTGAAGAGTCAGCGTACGGCATTGGGAAC
GAGGGCTTCACAATATCATGCACAGGTAAGGCGAAACTTCTTGAATGCTTAGATCAAACC
ATCAAAGAAGCTGGACTATCAAACGCAAGCATATTACTCGAGAAGATCTGA
>unitig30_76-mRNA-1 transcript offset:0 AED:0.50 eAED:0.57 QI:0|0|0|1|1|1|2|0|60
ATGGATACCACGGCTTATGTAGGAAGGGAAGCTAGCAAACCAAAGCCATGTTGTGTGTGT
CTCGAGGAGAAAAAAGCAAGGGACGAGTGTCTTTTGTTTAATGGCGAAGAGGGTGGGAAA
TGCCTAGAGTTTATTGACAAATTTAAAGCTTGCATGAAAGGTTACGGTTTCAAGACCAAC
TAA
>unitig30_79-mRNA-1 transcript offset:0 AED:0.00 eAED:0.00 QI:0|1|1|1|1|1|2|492|663
ATGTCAAACAGAAAACTACAAAAGGAAGTCGAGACTGTCTTCAAAAAAATCCACGAGGGT
TTGGATCTTTTCAACTATTACTACTCAAGACACGAGTCGTCGACCAATGACTCGCAGCGA
GAAAAGTTAGAAAGTGACTTGAAGAAGGAAATCAAGAAGCTCCAAAAGTTCAGGGACCAG
ATCAAAACTTGGCAAGGAAATGACTCTTTGGAAGCCACGATCGCCTCTCTGAAGCTACAA
GAGCACCGAAGGCTAGTGGAGGAAGCAATGGAATGCTATAAAGAGGTGGAGAAAAACTCG
AAAATGAAGTCTTTCTCTAATCAGTCTATCATGTTAGCGTCCCTCGAGAATGGGGAGCAC
AGTCTACCACCGGAAGTTGAAGACGCGTATGAGTATCTAGCCGGCGTTACCGACGAATTG
CTGGAACAAAATGAGCAGTTAGAGAAAGAGTACGAGAAAATATCCCAGAAAAAGGTTAGA
AAAAACAACTTGCTGGCTATTGAGGAAAGGAAGCAGGAACTTGAGAACTACCGGTTGCGC
AATGAATTCCATATCGCAAAGATCGAGTCGACGATGTCCTATCTCAAAGCGAACAAGGTT
TCCGTGCAGCTGGTTTGGGATATTCAGGAAGACTTGAATTTCTACGTCGAGTCCAACCAA
GAGCCAGACTTCGTCGATGATGAGACTCTTTACGACAATCTTATACGTGAGGCTCGCGAA
AACCATGAAAATAACACGGTTGTCATGAATGAAGCGAGTGGCGTCGCTCAAGCGCGAACT
CATGGCGCAGAGGTTTTGGCTGAAGAAAATTTGGCCCTTGACAACTCTCCCGAGCTTGTC
AACAAAACAATACTCCCGAAAGCCAAAAGTGCTTCGGGAACTCCCGCCTCTAGAACTTCG
CCCTCTCCGGATGCGCCTGAGATACCATCAAAGCCCACCCTCACACCAAAAGGGAAACTG
ACTACCAAATCACTCATTCTCGAATCGTCGAGCCCAGCCTTCGTCACTACCCTAAAGCCA
GCTTCTGCCCCGTCCAAGCCAGTAGCGGGTTTGAAGTGGTCGATAGCAGCTGCAGGTAAT
TCTCAAAGCGGGAGTTCACCGCCACCCTCTCCGTCGTTGTCTCAAGGTAGAAGTATATCC
ACCAAAAACTCCGACGAAACCAAAATTCCGACAAAAGCTTCAGATTCCACCTCGGATTCA
AGCTTGTTTCAAACAGATTACATTACGGATCAGAACGATGTTGATGCTTCTTCTGAATTG
CTTTCACTTCTCACGAAAAACGAGGAATACTCTCCCTATTTGGAAGTCTTAAAAAATACC
AAATTACTTCCGGCTGAATTTGAAGTCTTCAAAGACATGGAATTGTTGAAGAGCCCCTCT
GGAATTCAAAGTTATGCTACTTCCTTTACCGCCGCCAACAAATTGAATGAACTGGGAACT
TTTCTTAGAAAGACGCCGAGATTTGATCCATTTTCATGCACCTTGATGAAACCATACCTA
CCCCAACAAGGATCTCGCACTGGCTCAAATTACTTGCGGCCGCCATTGTTTTCAAGCAAA
CTTCAAACCTATTGGAATCGTGTGAGATCTAGCAATCAGTTTACCCGATTTTGCGAGGAG
CTTCAGTCGCTAGAGGAGCAAAGTAGCACGGAGTCCATGGCCATGGCAAAGGAATTGGTA
ATGGTTTTGTTCTACGGTTACTACTACGGATTTCTTCCCCTAGAAAATATCATCGCTGAG
TCTTTACTTCATAAACTAGGATGGAAGCCCTATGATATTGGCGCTGAGCCCAGCGAAGGA
ATTCTGGGATCTCAGCACACTTTATGGATCAAAAAAATACCTAGAGCCTCTCTGCTCACG
GAGGCTGAAACCGATCTCGACTGTTGCGATTTCAAATTTTTTGATGTCAATTCTTGGGAG
ATAAGTGTGAAGTACGGCTTCAAATTTGATCCTCGCATGAGCCGAAGTATCCCTGCCTCG
AGCTTGGCATGATTTTGCGTCAAGATCTGTAAATTTTTGATTTCTGAATAAAACACTATA
TATAGCGCTTCATCTTCTGTATGTGTTCATCCTCTGACCAAATTATGCATGATCTGAATC
CATGGCCTCGCTTGTGAGAATTGACTCCAGTACCTCAATGTCGAAGTCGCTGCTAAGAAT
ATCCGGATCCGACACTAGCTTTGGTTCGGACTTTACCCAGTGAGAGCTTGATTCCATGTC
TCTCGAATCACTCCGAAATTCATCCTCCAGAAAAATGGAGCAAAATGACTCTCTTCCAAG
ATCGAAAACGAGGTCGTACTGATTGCTGCAAATCGGAGCCGTTGGCCGATGTTGAAGACG
TTGAATTCCCTTTCCAAAGGCCACCACCTCATCAAGACAGAAGATCGAAACAGTGCTGGT
TTTTATGTTATAGTGACTGACAATTTCGTTGATTGATTGTAATTCTTCCATAGTTGGATC
GAAATTCTTGTAGTTGATGACAAT
>unitig30_80-mRNA-1 transcript offset:0 AED:0.45 eAED:0.45 QI:0|-1|0|1|-1|1|1|0|679
ATGACAAACTTTAAAAACAAACTCGGGTTATCGGGGCTCTCGTTCCTCCTAGTGTTTTTG
AGCGTTGTCTTGCCCTTTTTCAACGCAAGCAGCGGTGTTGCCTTGGCTGACGCCTCAGGT
GATGCTTCCGAAGACTACGGCACCGTCATTGGTATCGACTTGGGTACTACCTACTCGTGT
GTGGGAGTCATGCAGAATGGTAAAGTTGAGATTTTGGCTAACGACCAGGGTCACCGAATC
ACGCCGTCATACGTGGCATTCACAGAAAACGAGAGATTGATCGGTGACGCCGCCAAGAAC
CAGGCCGCGTCGAACGTGAACAACACAATCTTCGATGTAAAAAGATTGATTGGCTTGGAG
TACACCGACAAGATTGTGCAGAGCGAGAAGAGAAAGTTGCCATACAAGGTCACCAAGAAA
GGCAACATGCCAGTGGTGAGCGTAGAGGTTGCTGGCGAGGAAAAGACCTTCACCCCAGAG
GAGATTTCCGCCATGATTTTGGGCAAAATGAAGTCTGTTGCTGAGGATTACTTGGGAAAG
AAGGTCACTCATGCCGTTGTCACTGTACCAGCATATTTCAACGATGCCCAGAGGCAGGCC
ACTAAGAACGCCGGCACCATTGCTGGCTTGAATATCTTGAGAGTAATCAACGAGCCAACT
GCTGCTGCAATTGCCTACGGTTTGGACAAAACCGATGAGAGACAAATCATTGTTTACGAC
TTGGGTGGAGGTACCTTCGATGTGTCCTTGTTGTCTATTGATGGTGGTGTCTTCGAAGTC
TTGGCTACCAATGGTGACACCCATTTGGGAGGTGAAGATTTCGATCATCAGATTGTCAAG
CACCTTATCAAGACTTTCAAAAAGAAGCACGACGTCGACATTCTGAAGAACCCCAAGGCT
GTTGCCAAGTTGAAGAGAGAAGCCGAGAAAGCAAAGAGAACTTTATCTTCGCAAGTCTCG
GCCAGAGTTGAAATCGACTCATTGTACGACGGTATTGATCTTTCCGAAACGATATCCAGA
GCGAAGTTTGAAGAATTGAACAACGCATTCTTCAAGAAGACTCTCGCGCCTGTCGAGAAA
GTGTTGAAGGACGCTGGCGTCAAAAAATCCGAGATTGATGACATTGTTCTTGTTGGTGGC
TCCACTAGGATTCCTAAGGTGCAGAACATGATTGAGGAGTTTTTCGATGGCAAGAAGGTT
TCGAAGGGCATCAACCCTGACGAAGCTGTTGCTTACGGTGCTGCCGTTCAAGGTGGTGTT
CTCTCAGGTGAGGAAGGTGCAGCAAGCGTTGTTTTGTTGGATGTTAACCCTTTGACACTT
GGTATTGAGACTGCTGGTGGTGTCATGACCAACTTGATCAACAGAAACACTGCTATTCCT
ACAAAGAAATCTCAAATATTCTCTACGGCGGCTGACAACCAGCCAACTGTCTTGATACAG
GTCTTCGAAGGTGAGAGAGCTTTGGTGAAAGATAACAACCTTTTGGGTAAGTTCGAGTTG
ACTGGAATTCCACCCGCCCCAAGAGGCACACCTCAAATTGAGGTGACCTTTGCCTTGGAC
GCAAACGGAATCTTGAAGGTCGAAGCCGAGGACAAGGGAACTGGTAAATCTAAGTCGATA
ACGATCACAAACGACAAGTCAAGGTTGTCGAAGGAGGATATTGAAAGAATGGTGGAAGAG
GCCGAAAAGTTTGCCGAACAAGATGCTGAAGTAAAGGCTAGAATCGAGGCTAGAAACTCT
TTGGAGAACCTCGTACAGAACGTCAAGCAGAGCATTGGTGAAGAGGAGTATGCTAGCAAG
ATTGATGAGGAAGATAAAGAGGAAGTTCATGACACGATCAATGAGATCACCGAGTTCTTA
GAGGACAACTACGACACAGCTTCATCGGAAGAGTTCGATGAGTACAAGCAGAAGTTGATT
GACATCAGTCAGAAGATCGCTGGTAAGGTTTACGGCGACTCTGGCGCTGCCGCGGGGGAT
GACGAGGCTGATTCCGGTTTCGAGGATTCTGACTCCGATGATGATCACGATGAGTTGTAG
>unitig30_83-mRNA-1 transcript offset:0 AED:0.46 eAED:0.46 QI:0|-1|0|1|-1|1|1|0|527
ATGATGTACAGTACATTACTTTTGGTGTTTGTCATTATCGGAATCTCTATGTTCTACTCA
GGCCTTACTCAGAGAAGATCCTCATTTACGATGCTAGGATTACCCATCGTCATATGCGCC
ATATTGTTTTTGGATTGGTTCATTTGGGGATACTCATTGTGCTATTCAAGCTCTTCAAAT
AGGTTCATCGGCAATTTGAAATTTGTTGTCTTGAACCATATCAAGGAGCCTCTGGAAGAA
GTTTACAATACTCAAAGAGGAGATATTCTCGCAGTCATTCACTTTTTGTTCAACGGGTTT
ATGAAACTCATATGCGCTGCATTAACATTTCCTGCCTGTGGCGCCGAAAGGGGAAGAATC
ATGCCTATGCTCTTCTTCGTCCTATTGTGGTCCGCTATTATTTATAACCCAGTCAGTTAT
TGGTTTTGGAACCGTCACGGCTGGCTCTCGCCTCAACTCAACAGGCTCCCGGTGCTCGAT
TTTGCTGGCGGAAATTGCATTCACATAGTGAGTGGGTTCACCGCACTCGCTTACTCATAC
TACCTAGGTCCCAGGAATCCAATATTACTTCGTAACTACAGGAGCTCGAACAACAATATC
GCTTTGCTAGGGTTGATCTTCATCCTTTTCGGTTGGTCCGGTTTCATTTCGGGGTGCGAC
TTTAATTTTGGTGTGACTTCGATTTACTTGATAGTCGCTACATTCTTGTGTGCTTTCTCC
GCTGGTATCGTTTGGAGTGCGATTGACTTTTATTTCTCGTCCATTCCCCTCGAGTTGAAT
GACGCACACGCGAGTGCCATGCCAACGAAGAGCCTCGAGACAAGCGCATCTTTGAAGTCC
CACGGAAGCTCAAAGCAGGAGGGTACGAGAAGGACTTTATCGTTGGTATCATTCAGCTCA
GGTGTAATGTGTGGATTGGTTGTTTTCACTCCCGGCGGAGGATATTTGTGCTACCTGGGC
AACTTTTGGAAGAGTATCGTGTGTGGAGTTGTTGGTGGTATTGTGGGCAACCTAAGTACC
CGACTCAAGTACTATTTCGGAATTGATGATGCTCTCGATATATTTGCAGTCCATGGTGTA
TGTGGTGTGGCTGGATCTCTCCTCGTCGGGATACTTGCAGAAGCCTCATACGATTCAGAT
GGTGGGTGGATAGAGCACGATTGGTTGCAGTTTGCATACCAGGTATTGGGCTGTGTTGTG
ACCGCTGCCTATGTTTTTATCATAAGCTTGGTGCTTTTGTATTTGATTGACATAATCCCC
GGTTGTCATTTGCGCATCGATAAGGATTATAACCGGAGAGTTAGGGCTGCCTTAAGTGGA
TCTAATTTGTCTGACGAGGCCGAAAAATCACAAATAGCTGCGAGGGAAGCACACATTTCG
GAGAGAGCGGAGCTCATGGGATCAGATCATCATGAGCTCAACGGAGAGTACTCAATGGAT
TTCGTTGAGTTCATCAAAGTAATAGAGCCACAAGACTATATGTACGAGCTGAGCGGTTTG
GGGGCCGAAGAAGCTGAGTGGCTGCCAACTGGTGAGGCCGAGGAGGTGAAAATCCGCCAA
AGAAGAACAGGAAGTCTTAATTAG
>unitig30_85-mRNA-1 transcript offset:0 AED:0.48 eAED:0.48 QI:0|-1|0|1|-1|1|1|0|219
ATGCAAGGGTCCTATAATAATAATGGGCTTCCTCGGCCTTACTATATGAAACCCTCCAAG
CGAGGGTCAGTTTACGATAAAATGCCCAAGCTGGTTTTTCTCACCAATTCCCGAAAGTTG
ACCGGCTACTTGGTCATGCTCTTTCTTTTTGGACTCTGTGTCTTCTTGATTTCGCAGGAG
CTCAAAGCGCCGGCAGAGACAGACTATGAATTGGTTGGCGCCACAAGGAATGGTAAGAAC
ACAGGCGACGTTGGCAAATTGGTAGATTCGGCAAAAGCAAGCGACCTTGAGAATGACAAG
CCAGATTTGGCCATGAATAAGGTTCAGAACTCCAAAGGTGAATACGGCAGGGCTGTCATG
GAAGCTCCAAAAGGGGGTATGGTGAATGAAGCTCACATCGTTGGGAACGACGAGGACCTT
GTCGTTGATGGCAAGACGAAGAAGAACTCTCAAGAAAAACTCTCTCCATCTAAGAACCAA
GGATTCAAGGCATCAAGAGAGGGTGATTCTTTACGAAAAAATGATGTTCTGAATCAAATA
TCAAGAAATAAAGAGACCAAGGATGAAGGAAGCCAAGCAGCGGACCTAGGCAAGCTCAGT
CAACCGCTCAAAAAAATGGGTGATACAAAACAAATCATCGAAGATAGCAACAGACAATAG
>unitig30_84-mRNA-1 transcript offset:0 AED:0.35 eAED:0.36 QI:0|0|0|1|0|0|2|0|1837
ATGTCTGCCACCAGTGAATCCAAGTACTCTGCTGAGGTCCTTTCCGAGTTGTTGAGCAAA
TTGCAAGTTGCTGACAACAAGGAAGAGGCCGCAGCCAACGTGTCGTCTTTCTTGAACTCG
TCTATCATTGAGCACGATGTTCCTGTCGAGTTCTTTGCCGACTTCGCGAAGCAGCTCAAG
AGCAAGGACGCCGAGGTTGCCTCCTCTGCTTTGATCGCTTACGCTCACATTGCCTCCAAG
AACAACTTGACTCCCTCTGTTGAGCCATACGTTGTTCAATTGGCTCCTGAGGTTGCCGCC
AAGACCGGTGACAAGAACAAGGAGGTCGCTGCTCTTGCTGAGACTGCTTTGCTTGCCATC
GCCGCCGCCATCACTCCTACTGCTGTCAAGTCTATCTTGCCTGGCTTGATGTCCAACTTG
TCTTCCACCAACAAGTGGACCGAGAAGGTTGCCATCTTGAAGGCTGTCTCCCAGTTGGTT
GATACCGCTAAGGCTCAGGTTGCGTTGAGAATGCCTGAGTTGATCCCAGCTTTGTCTGAG
GCTATGTGGGACACCAAGAAGGAAGTCAAGGAGGCCGCTCACGCCACCATGACCAAGGCC
ACCGAGACCATCGACAACAAGGATATTGAAAAGTTTATCCCTAAGTTGATTGAGTGTATC
GCTAAGCCAACTGAGGTCCCAGAGACTGTTCACGTCTTGGGTGCCACCACCTTCGTGTCC
GAGGTCACCATGGCCACCTTGTCTATCATGGCTCCATTGTTGTCTAGAGGTTTGTCCGAG
CGTGACACTGCCATCAAGAGAAAGGCTGCTGTCATTGTTGACAACATGTGTAAGTTGGTC
GACGACCCTCAAGTTGTTGCACCTTTCTTGTCCACCTTGTTGCCAGCTTTGAAGGCCAAC
TTTTCCACCATTGCCGACCCTGAGGCTCGTGGTGTCACTCAGCGTGCTTTGAACACGTTG
AAGAGAGTTGGTGCTGTTGGTGCCGATGACTCCATCCCAGAGGTCTCTACCGCTGGTGAC
ACTGAAGTCACCTTGGGCGTCTTCAAGGACTTGATTGCCGAGAAGAAGATTGCTTCCAGA
TTCGACATCGCCTTGACGTACATTGCTTCTATCGCTGGTGACTTGATCGACGAGAGAGAC
ATCCAACCATTCTCTTGGTTGCAAAATCTTTTGCCTTTCGCTACCATTTTCTTGCATGAA
GAAGAGGCTAAGGAAATCATCGAGGAGTACAGAAAGAGAGCCGTCGACAACATTCCAGCT
CCTCCAGCTTTCGAGGACGAGGAGGACGATGGTGAGGACTTGTGTAACTGTGAGTTCTCT
TTGGCTTATGGTGCCAAGATTTTGTTGAACAAGACTCAGTTCAGATTGAAGAGAAACAGA
AGATATGGTTTGTGCGGTCCTAACGGTGCCGGTAAGTCCACCTTGATGAGAGCCATCGCC
AACGGTCAAGTTGAGGGTTTCCCAACGCAGGAAGAATGTAGAACCGTCTACGTTGAGCAC
GACATCGACTCTGCTGATGCCGACACTCCAGTCGTTGACTTCGTCATTGCCGACGGTATG
GTTGGTTTGACTAAGGAGGCTGTTGAGGAGAAATTGAGAGAGTTCGCTTTCTCTGACGAA
ATGATCAACATGCCAATTGGTTCGCTTTCTGGTGGTTGGAAGATGAAGTTGGCTTTGGCA
AGAGCTGTCTTGAAGAATGCCGACATCTTGTTGTTGGATGAGCCAACTAACCATTTGGAC
ACTGTGAATGTTGCTTGGTTGGTCAACTACTTGAAGACCTGTGGTATCACCTCCATTATC
GTGTCTCACGACTCCGGTTTCTTGGACAAGGTCACTGAGTACATCATTCACTACGAGGGC
TTCAAGTTGAGAAAGTACAAAGGTAACTTGTCTGAGTTTGTCAAGAAGTGTCCTTCCGCT
CAATCTTACTACGAGTTGGGTGCTTCTGAGGCCGAGTTCAAGTTTCCAGAGCCTGGATTT
TTAGAGGGTGTCAAGACCAAGCAAAAAGCTATTGTCAAGGTCTCCAACATGTCTTTCCAG
TACCCAGGCACTTCGAAACCTCAGGTCAGTGGTATCAACTTCCAGTGTTCTTTGTCCTCT
AGAATTGCTGTCATTGGTCCTAACGGTGCCGGTAAGTCCACTTTGATCAATGTCTTGACC
GGTGAGTTGTTGCCAACTACTGGTGAGGTTTATGTCCACGAGAACTGTCGTATTGCATAC
ATCAAGCAGCACGCTTTCGCTCACATTGATAGCCACTTGGACAAGACCCCATCTGATTAC
ATTCAGTGGAGATTCCAGACTGGTGAGGACAGAGAGACCATGGACAGAGCCAACAGAGTC
ATCAACGAGGACGATGAGAATGCTATGAACAAAATTTTCAAGATCGAGGGCACTCCAAGA
AGAATTGCTGGTATCCACTCTAGAAGAAAGTTCAAGAACTCTTATGAGTACGAGTGTTCT
TTCACCTTGGGTGAGAACATTGGCATGAAGAATGAGAGATGGGTCCAGATGATGTCCGTT
GACAACGCCTGGTTGCCAAGAGGTGAGTTGATCGAGTCTCACGGTAAGATGGTCGCCGAG
GTTGACATGAAGGAGGCTTTGGCTTCCGGTCAGTTCAGACCATTGACCAGAAAGGAGATC
GAAGACCACTGCGCTATGTTGGGTTTGGACCCTGAGTTGGTTTCTCACTCTAGAATTAGA
GGTTTGTCTGGTGGTCAAAAGGTCAAGTTGGTCTTGGCTGCTTGTACTTGGCAAAGACCT
CACTTGATTGTCTTGGACGAGCCAACCAACTATTTGGACAGAGACTCTTTGGGAGCCTTG
TCTAAGGCCTTGAAATCCTTCGAGGGTGGTATTGTGATCATTACTCACTCGGCTGAGTTC
ACCAAGGACTTGACCGAGGAAGTTTGGGCCGTCGTTGACGGTAAGATGACTCCATCTGGT
CACAACTGGGTGCAAGGTCAAGGTGCTGGTCCAAGACTCGAGAAGAAGGATGGTGAAGAG
GAGGACAAGTTTGACGCTATGGGTAACAAGATTGCCAGTGCCAAGAAGAAGACCAAGTTG
TCTTCTGCAGAGTTGAGAAAGAAAAAGAAGGAGAGAATGAAGAAGAAGAAGGAGTTGGGT
[truncated: 14,182,072 more chars]
