# Supplementary material for: Genome Sequence, Assembly and Characterization of Two Metschnikowia fructicola Strains Used as Biocontrol Agents of Postharvest Diseases
Source: Front Microbiol. 2018 Apr 3;9:593. doi: 10.3389/fmicb.2018.00593 (PMC5891927; doi:10.3389/fmicb.2018.00593)
Supplement: DATA SHEET S2 — Fasta file of CDSs of MF. [file Data_Sheet_2.FASTA]

>unitig0_1
ATGGCGCAACTTTCATCCCAAGGGAATAATGCCATTATCTATCTCACTTACATTGCTTTGTTAGCTTCTGGGTTGTTCTTGGCCTGGAAGTATGCCAAAAAGGAAAACTTTTTATCATCAAATGGGACACAGAGAGGGGTCCCTCTAGCCATCAATTTTATCGCTTCTGGTATGTTTACTTTATTTTTCACCATGCAACTGCTAGCGGGTGCTGATTCTTTTCTCTTGAGAACTGAATCAGCTGAGACTAAACCGTTCGGACTCGATCAAGTTCATTCTTGCGTGAGGAGGCTTCCTATGGGTTGTGGTATATTGACGACTTACTCGCAGATAGCCAACACAGCTGGTTTGCACGGTTTGCTTGTTTATACACTCTCAGGCTCGCTCCCAATTCTTGGATTTGCAGCACTTGGACCGCTCATTCGCAAAAAGTGCCCGCACGGTTTCATTTTGACGGAATGGGTTCGCCAAAGATTCGGCATCGTGACTGCGTTGTACCTTTCCTTTTTCACATGCCTTACCATGTTCCTCTTCATGATTGGTGAGTTATCAGGATTGAGAGGTGCGATCGAAACCCTCACAGGAATGGACGCTTTGGGTGCTGTCATTGTGGAGTGTGTTGTGACCACAATTTATACTTCCTTTGGCGGGTTCAGAGTCAGTTTCATCACGGACAATTTCCAGGGTGCGCTTGTCATTGTCTTGATTATCATTTGTGCGGCTGGAATGGGCTCCGAGATCAACATAGACACGTCGAAAATTGGGCCTTCTGGCTTGCTCGATGCTAATAAGTTGGGCTGGCAACTTGTTTACATTTTGCCCGTGGCCATTGCAACAAACGATTGCTTCATGTCTGGGTTCTGGTTAAGAACTTTCGCGAGTAAGACCAACAAGGATCTTTGGATTGGCTGTTCAATTGCGTCCTTTGCAACTTTTGTGATCTGTACATTGGTTGGTCTTCCCGGATTCTTGGCTGTCTGGGCCGGGTACATTGAGGTGAACGATGAAAGCGGATACAACGCGTTTTTCATTTTGTTGGAGACTATGCCGAGATGGGTTGTGGCCTTCGTTTTGATTTTCACAGTCTGCTTGTCCACCTGTACATTTGACTCTTTGCAAAGTGCAATGGTGTCCACGATCTCCAATGACTTGTTTCGTAACAAGATCAAGATGATCTATATTCGTGGCTTGGTGGTGGTTGTGATGATTCCTACGATCATCTTGGCTGTGAAAGTCGCCGACAACGTTTTACAGATCTACTTGATTGCTGATTTGGTATCCGCAGCCGTGATTCCATCAGTCTTCCTTGGCTTGAACGATGCCTGGTTTTGGTTTATTCAAGGAGTTGATGTCATGGTGGGAGGGTTAGGCGCCCTTTTGGCCGTCTTCATCTTCGGCCTTGTCTATTATGGGTCTGCCAAAGAGGGAGGAAAGCTTCTTCTTATTTGGAATGGACTCTATGATTCAGAGGACTGGGGCCCATTTGGCGCCTTTGTTATTACCCCAGTGGGAGGATTGCTTTTCACTCTCATGTTCGCAGGGTTGAGAATAGGTACTTTGTACATGTACTCTCGAGTCACGGGAGGTCCTTTCACTGCCTTGGAAAGAAAAGAGTACGTTATCACCGATGTTGACACAGCTGGAGAAAATTACGGTGCAGTGTCGGACTCGAGCGCAAAGAAAGATTCCATCGAAGCGTTTTAG
>unitig0_2
ATGAGGTTCTCCACTCTCGTTTCCACGGCCGCCATCTTGGCCTCTTCTCTCGCTCACCCATTAGAAAAGAGAACCATTGTCAATTCTACTGAAGACGCGACTAGTAATAATGATTTGCAGGCCTCCTATGCAAAGCCGTTTGCCATTTTTCAACCAAAGGTGTTCGTCATCAATATGTTTGAATACGAGGCCAAGCCATGGTTGAGTGCCATGAAGTTCGAGCACAACATCACTATTCCAGGCTTGTCTCCTTTATACCCAACTATCTTCTGCACGGGTGACTACTCCGTATGTGAGATGACAACTGGAGAGGGTGAGATCAACGCCGCGGCTTCTGTGACTGCCATGGGCTTGTCGCCATTGTTTGACCTTTCTCACACCTACTTTTTGATCTCTGGTATCGGCGGCGGAGAGCCTCAATACACCACGATGGGATCGGTCACATTTGCTAAGTATGCCGTTCAAGTCGCTTTGGAGTACGAAACTGCCTACCAAGACTTCAGCAACACCCACGCCAACTGGACCTCTGGGTACTGGGCCTACGGCACTGAAAACCCATGGACCTACCCTGGTAATGTCTATGGTACAGAGGTTTTTGAAGTGAACGAAAACTTGAGAAACAGGGCTGTAGAATTGGCCGAAACCGCAACTTTGGAGAACGGAACGGAGGCAAATGCTGCCAACAGGTTGTTGTACAACGAGACCGCTGCGCGTGGCTTGCCTTCTGTGGTGAAATGCGACGCTTTGACATCCGACAACTACTTCACCGGTAACACTTTGGGCGATTACTTTTCGTTCTATGCCTCCATGATGACCAACGGCTCCGCCACTTATTGCTCCACTGCTCAGGAGGACAACGCATCCTTGGAGGCTTTCACCAGATTGCACAGATATGGCCTCACCGACTACAATAGAGTTGTTGTCATGAGATCCATTTCTGACTTCACCAGACCTCCTCCATCCAAGTCTAATGACACTGTTGGCTGGTTCAACAACCCAGAGGATGGTGGATCTCACGTTGCTTTTGCCAACTTGCCTATTGCTGGTATGCCTCTTGTTGAGGACATCTTGGAGAATTGGGACGATGTATACTACTCCGGAAAGAAGTACGGTCCAGAGAACTATACTGGTGACATTTTCAACACCTTGGGTGGTACTCCGGACTTTGGCAAGTCATCCTTCGCGGTTGCCTAA
>unitig0_3
ATGACGATTTCTGAGCCGTCTAGCGACGAAGCCAATGCATATAGTGACGAGGCGCCCGCTTCCAAGAAGCGTTCGTTCTCTTCAAGTACAGGGCAATCAGCGGAGCAATATATGTCTCAGTTGCTCACGCAACCAAAGAGACATCGGCTCAGTTCGGAGGAAGAATTGAGCGATGATGAAGAGGAATCGGACTATAAGATCAAACACGCCGGGTCTATCAAGAAACTAACACTCAAAAACTTCATGTGTCACGATCACTTTGAGTTAGGTTTCGGGCCACACATGAACTTCATTATCGGCAGAAACGGGTCCGGCAAAAGTGCCATCTTGACCGGAATTTCTGTGGGATTAGGCGCCAAGGCCAACGATACCAGCAGAGGGTCTGCAATGAAAGCGCTTATCAAGCATGGAAAGTCTACGGCGAGAGTTGTCGTTGAGCTCGAAAACGACGGTCTCAACGCATATGAGCCCGAGACATACGGAAAACTGATCTTCGTGGAGAGAAAATTGGTCCGTGAAGGCCAGGCGACGTATGCGATCAAAAGTGAAAATGGATCGGTTGTGTCAACCAAAAAGAGCACATTGGACGACATACTTCAGCGGTTTTTCATTGTTGTCAACAATCCCTTGTCGTTTCTCTCTCAAGATAAGGCACGTGAGTTCATTGCAACAAGCACAGAACAATCTCGGTACACATTTTTTGCAGAGGGTACCAGCATCCAAGCAATCATACGCAACTACCAGGAAATTTCCCAGAAAATACAGAACCTACAGAGTTTGCTGGTTGAATCAAAAGATCACTTCAAGGAGGCCACTAATCGGTATTTGGAAGTGGAGAGAGTGTACAAGAAATACAAGGAGTCGAATACATTGAGACAGCAACTGGAGAAAATCCATGGGAAGATTTACTGGTTCAACGTTGAAGTCATGAAAAAAGTCATTGGGAAGAAGGAAGTGGAGATCTCTGAGAAGTGCAACAAGATTCAAGAAATCAAGCAGACTCTTGAAAGCAACAGAGACGCGATCGATCAGGAAGAGAAAGAGGTGACGGCTTTGCGCTCGGAAAAGAGGGAAATTGAAGCAGAATACGTGGCCAAAGACCGTGAATTTGCCCAGGTCGAGACATCACACGAAGAAGCCGCGCGGAAAGTGCAAAACCTCAATTCTGATTTAAGGTCGTACAAGACCGAGATAGAAGAATATTCGAGAAAGGTCCAGGAGCACAAGGCAGAGCTCGCCCGTGAGCAGAAAAAGGTCGACGACGCAAACGGCGGGTCCAAGGAAGCAATGGCCGAAAGGATTGAAGTGCTCAAAGCACATCATGAAAAATTGGTCTCCTCTCGTGAAGAGATAGAACGACAACTCTCTGAGGCTGACCGCACAAGCCCTGAGATGGTACAGCTAAACAAGGATATCGGTGAGCTCGCGAGTACTATAGGGGCCCTTCGAGACAAGATGTCTTCGGCAAATAATGCTAAAAAAGATCGATATGCTGCCTTTGGGCTCAATATTGGCAGGTTGGTGAACGAGATTGCGCGAGAAAGAAGTTGGCATCAGAAGCCCATTGGTCCGATTGGATGCTATGTTTCGGTGAAAAGCGATTTTTCAAAATGGAGCGACTTGATTAATGCAAGTCTCCAGGGTACGCTCGACTCTTTCGTTGTCTGTGATGAGCATGACAGAAAGCTTCTCATAAGGCTTATGCTGACGTGCAAAGTGAACAAAACCGTCACTGTAAGAAGGTTTGAGAAGTTCAGCTACAAGAAACAGGTGTCTTCTCAATATGCCACCATGTTGGATGCGCTAGAATTTCAGGACGAGGATGCAAAGTTTACGTTGATTGATTCCACAGGACTTGAAGAAATGGTCATCTGCGAAACCGTTTCGCAAGCTGAAGAAGCCACACGGGACCGCTCTGTGAAGCAAGCCCTCTCTCTCAACGACCGCAAGTCAGGCACACGTGTTGCAAGAAGAGACGGGCACCTATCTCGAGACCCAGTGTTCTATGCAAGAGATCTCAGAAAACTCGCCGGAAAAGTCGACAGCGCTTCATTCGAAAACGACCTCAGAGAGCTTGCGAGACAGGAAACTCAACTCAAGGAACAACGGCGCAGATTGATTGCTCAAGAACGCGAGAAAAAGGCGGGACTTGAGCGAGACTTGAGAGACAAAAAGGAACAGATCAAAAACATCAACAATCTGTTGTATAAAGCGGAGCTCGCTCTTCGAGAAGAGGGCGATCATGCAAGAATCGCAAACTTGCAACTGCAAATTGAGCTTTGCGATAACCATATCAAGACGAGGGAGGGAATGTCGATGGAGCTTTTGCAAAACATGGCCGAATGCAAACGCGACCTTCGACAGATTAAGGCCAGCCTTGAGCAAGAAAAGGAAGCCCGAAGGCATATTGCAGACAAACTAGCCGATTGTGAAAAGAGAATCAATCGTCACAATGACGTCATTGACCTGTACCTGTCAGAAATCGAAAAGATATCTAGGAAGAGGGAAGAGATGTCCATCGCGATTGACTTGCTCAGGCAAAAGATAGCGGATGAGAACATACGACTCCAAGAGATGGTCAATCTTGCTCTGGAACGCTGTGCTAGGTCCGAAGTGGTCATTCTGGAAACGGATACTTCAAAGAGCATCACAGCAGAATTCAAAAGTATCAAGCAAGCCATTGAGGAGATGGAGAGACAAAACGAGAAGTCCTTTGAGGATGTCCAGCGCGAGCTCTTGGATAGTAAGGCTTTGAAGGAGAATTGCGAGCGGTCCTTGGTCGAGATTGAGACTGCGCGGGTCAGCTTGGAAAACGACTTGAATGCGAGATTTGAGAATCTTCACATCACCATCCAAGAAAAAATCAACAGGGCTAAATACTCGTTTGAGCAGTCTTTGGCATTGCGTGGGTTCAAGGGAAATCTACAATTCGACTTCAAAAACCACAAGGTGATCACGGAAGTCCAGACGGAGGACAACAAGGATGCGCGTGCGGTGCTGTCCTTGTCCGGCGGGGAGAAATCATTTACCCAAATCGCTTTTCTTCTCAGTATCTGGAAAATCATGAAACCGAGGGTTTGTGGTTTGGACGAGTTTGATGTCTACATGGACTCAGTGAACCGGACAATTGCCATCAGGCTTCTTATTCACGAGCTCAGGCATTCTGCGGCACAGTCCATTTTCATCACACCACAGGATATCGCTGTTGTTGGAGACTTGCAGGACAGCGAGGACGTGAGGATTCATAAGATCCTGCCTCCCAGGGAAGAATAA
>unitig0_4
ATGATGACAGGGAAAGAAGCACCGGCGCTGATTTTTCAGCACATAGTTGATAATGTTGGCCTCAAGATTCTGCCAGGCTTGGTGGAAACCTACATGTTTAGCCTATTGGGCGCGGGCAACTTAAACGCGGTGGTTTCGCTAGTACATGTTTTGCTTCATTCTGATTTCCAGCACTATAAGCTTTCAAATGAATTCTGGTCTTTGCTAGCCTCCAAGTCATGCGCTTTGGGACACCATGCTGCGGCGTCTTTGGTGTACCACGAGATTGTCAATCCGCATGCGAAGTTTAATGGAATCGACAAGCTCTCCGAAGAGAACGAGTATATTCCATTTTTGCTCTTACCCACTGCGCTTGAAAGCCTCTCTCTTGTCTTTGCGCAAAATGGCAATCACATCGCCGTTGAGGGCCTACGTCGGTACTTCAAGAGATTCTACTCCAACTTTGGCCATAGAGACGTATACCAGACATTGTACATAAGCAAAGTTGAGTCTTTGGCCAAGGCAGGATTATTTGTGGAAGCACTTGATGCTTTCGTGGCATTGGCTTCCAAATATAGAGGCCATCTCAACAACAGGGATCCGAAGGATGCTTCACACTCATTGAAGTATGCAAGCATGAAGAGTTTCAAGAGAAGACAAAACAATATCGCTGAAAACTTGTCCCTGGCAAACCCTGATGGAACCTCGAGACTCTTTTCTCCCGAAATCAAGTTCAACGATTACCATTTGGAGTCTGGGCCGTATTGGGCAATTTTCGATGGTGTTCTAGAAGTCAGTGACTTACCTCACTTCAAAAGTCTATTACGTACGAAAATCCATGAGCTCGTTTCCAGCCACGATTCCATAATGGACCGCCTCCTTGCATTCATCTCAAAAAAGCATTTCGCCATCGGTAGGTTCGTCTTTGCCTGCCTTTGTGAGATCGGGCATATTCCCAGGGCAGTTGCAATCGCCAACAAAATGCCGAGCCTATTTCCCAACATACCAAAAAGAGCCTACATGGACACAAATGATTTTATCCAAATCTTCCATGCATTCAAATCACGTTCACAAAATCATGCTTCTACGGTGAGTTTACAGGATCACGATTCTCTACTAGGAAGCTTTCACCTATGCCAGCGGTATAATCAAGATCAGCCTCTACTGCGCCTGTGCTTTCGCTCTTTTGTCACGTGTTATCTCTCATCTCCGTATGCGAAAGCAACTGAGCTTTGTCCCATAATTGCGTCATGGGCCAAAGATAGCAAACAAGTCATCTCACTCGATCACGATACCTACCAGCAAGCGCTTTCATGCGGCTTGAGCATTCTGGATCTTCAAAAATACGTTTGTTTGCGCGTTTAG
>unitig0_5
ATGCTTAGACTTGGAGTATCCCGCTCGCCGCGGTGCTTGATTGCAAGCACCCTGTCTCTCATAAGGCCAAATTTTCTGCCCCGTTTTGTCGCCAACGCGGGTGGTTTTATTACCAGCTCTGCACTCACAGGAATCAGGCACAACTCATCTGTGCCCACATCTGAGATCAAGACCAAGCTCACCGACTTTGCCGCGGAAAATGCGGCTGCTGCCTCTGAGACTGTCGCATCGACATTAAACTCCAACGAGCTTGGATACATGGCGTCGATCGGGCTCGGCGAGGGCTGGGGCCCAACTGCTCTAATCACGAATATCCTTGAGGTCACACACGTCTATACCGGGTTGCCCTGGTGGGCTACCATCGTCTGTGCCACGTTCGCCGTGCGTGCGGTGATGTTCCCCGTTTACGTGAAGTCGTCTGCCAACATGGCGAAGATGTCGAAGATTAAGCCTGAGGTGGACCAGCTCATGAATGAGATGAGAAGCGGCACCAACGCGGAGAAAATGGCCGCAATGGGCAAGAGAAACAAATTGTACCTGGAGCACGGCATCAAAACGTCCCATTCATTCTTGCCCATGCTCCAATTGCCCGTGGCGTATGGCTTTTTCCAGGCCACAAGAAATATGGCCCATTACCCAGTAGAGGGCTTTGCCACCCAAGGCACATTGTGGTTCGAAAACTTGACCCAGGCCGATCCTTACTTGGGCTTGCAGATTCTTACGGCCCTCGTGGTGACGGGCATGATGAGAGGCGGCGGTGAGACCGGTGCTCAGGCCATGAACCCGATGTTCAAGAAAGTTATGACCTTCTTGCCGTTCCTTTCGATTTTTGTCACCTACAACATGTCCGCGTCCATCTTGGTCTACTTCGCTGCGAATGCTGTATTCTCCTTCTTCCAGTCGCTTATCTTGAAAAACAAGCTTTTCAGAAAGCTTGCGTCCATTCCTCCTATCCAGCCACCTGTGCGTGCTCCAGGCGCCAAGGCCCCTCCCAGCACCGTGAGTGAATGGTGGAACGAGTACAACGCCAATTTGAAGAAGCAGGCCCGCTCAAAAATGGAGCAAACCAACAAGAAGCTCGAGGCCATTGAGTCGAGGAGAGTGCACAAAAGCGACGGTTTTATCAAGAGACACTGA
>unitig0_6_partial
tattttgatgacaatcatcccatcgACTTGACCGAGTACAGATACGTTTTCATGTTGAATTATGGGTCTTTCATAACCACGAGAAACTTGCTCGAGAGCCTCGCTCATAAATTCGTCCATTCTGGCAATGCTGTCATTTCAGTGATGAAAAAGCAATACTTGCAAAAAAGGGGAACTTATGATCCTTTACTGTTTGGACTGTTTCCCAGATGGCTGTTTGATGCCGATGTTAATCTATCTGACTTAGGCGAAGTGGACTACAAGCTTTTGCTCCAGATCCAAATCAACATACTTAAGGTATTGATACTCCTATTGAACAGCTTTTTTCAAAACTACTTGAACGATTTGAACAATAAGAACATCATGATTAAGCTCCTCAAGCTCTACAGCAATGAGATTTTGCAATGGTATAATTCAAACAAGATTGACAAGAATTTGAACGATTACTTTGAGACGCTTGTTGACTTTTACAAAAGGTTGAAGAATCTCTTCATCAAGAAGACCTACAGACCTTTGGAGGTGCTGAGTTTTGATACGTTTCTCTCACGTGAGCTCCAATTTTCCAGGACTGTCAAGGAGGTCCCTATGAACAGAAATTTGCCCAGTCACAGAAACATACACAAGGTAGAGAAGTTTCTCAACAAATTCAACAAATTGCTCGCTATTCTTTATCAGGGGATCACACTTGAAGACTGGTTCACCACATTCAAAGTTCTTGAGACTCTGTTCACCAAAAACACACTCTTGAATCATAAATCACAAAATGTTTCTATGGAGGCCGGTGAGCTACAAATCAGCGACGTTTTCACTTATCTTGAGTCGCTCTATGGCTCTGATTTGAAGGACAGAGTTCTCAACAAACTACCCTTGGTGTTCAAGAAATTGTACACTCTATATCTGAAGTTTAAGGCATATCTCTCAATTCAGCTCGGTGATGAGAGTATCACAGTCGATGAACGCTTGGAGAGAATGAGGACATTTTTGCTCATGATTCAAATCTCACGGCTCAAGATGAAGGATAGCCAGTTCATATTCGAGGGTGATCGCGATGAGATTCCTTCGTGCATTGAGACAGCGATTACAAGCGTTGTGTATTCACCTCAAAGTCGTTCACTTGCGCATTTATGGCATAAAGCCTCTGCGAAGGTCTCCGATAACAGGCATTCACGTGGTCAAAGTTTTGATGACATCGAGTTCCTCTTGCCCAAACAAGTTAAACAGTCTGATTTGTTGGCTGGACATGAGCCACTTCTTCCGTGTTTTGGCTGGATCATTCAAAATCTCATCGATTTGAATAGATGTCCTTCCTTTCACCGAAGTGCTATAAATTTTAACAAACGATACTTCTTGTTCAAACTTATCAAAGAGTTGCAGGTGGAGGAGATCAAGAGCGAGACACTCCACAAAGATACGAAGGAATTCGAGTTTCTTTTGAACTTGGACGAGGCGGTCTCCCACAAGAGTTACGCGAGCTTTGAACTTGCCACCCGAGGCACCGATGGTGTTTTCCAGGCAGTTATTCAAAGGCAATACGCGATCTTGGCAAGTGACGAAACTAAGCGAAGCATGGGAGACAAATCCTCAATGGACTTCGATTTAATTCACGCAAGCAATTCGTCCGGTGCCAATCTTAAAAGACTGTCATTGGCATACAAAACTCCGTCGTCATCAAGGTTCAAGATTAGTGGACTTTTCAACAAGTCGCGCTCTTTTGGACATCCAAGCCAGTACGACAGATGCGTCTCATACAAGGAGCTTCCTGACCCAGAATCGGCGGTTGACCCTCGTCAAAAACCCGTGCTTATTTTGCTGTTGAAGGATAAAAAGATATTTCCGGTTTATCTTCTTCCCTTTTCCTTCAAGTTTGATACCAGTAATGCTAATGAGGCATGCTTTTTCCAGGCTTTCAGCGAGCCGGATGCAAAGGAATGGCTTCGGAGGTTGAATTATGCGAACAGGCATTGGTACTTGTCGAGAACTATCAATCTCAGAGATGATCATGTTTACACCACCTTCGGTGTGCCTTTGGCCACGATATGTGCGAGAGATAGATCAGACGCACCTGCTGTCTTACAAATCATGTACAATGCCATCGAGGCGGACGGCTTAAAAGAGGTGGGGCTCTACCGAATCAGTACCTCACTTAGCGAATTGAGTGGCACAAAGGCGGAGATTAACAGGACCGGTACGATCAACTTGGAGAAGCGGTGTGTTGATGTGCATACCCTCACAAGCTGTGTAAAGCTGTTCTTTCGTGAGTTGCCAGATGCACTTCTTACTGACCGGGTGATCGAGATGATTCTTCCCTCGAAACGGCCTGCTGGGGAAAATCATGGCTTCACAACTAGCGATGTCGAGGCGTTCAGGAATGCACTCGCCACTCTCCCCACTGTGAACTATCACACACTCAAGGCGCTCGTGAGGCATTTGAGCAATATAGTTAAGGAGTATGAGGTTAACAAGATGACAAGTTCCAATTTGGCGACAGTGATCGGACCAGCCTTGACCGAGGCCAGCAGTTTGGACTCCTTGATCAACAACTTCGGGCTTATGAACCACGTGCTTGAGAAGTTGATCGAAAACTACGCATCGATTTTCGAACAACACAGTGCCATCGTTGGTGAAGAGGGTAATTGA
>unitig101_1
ATGTTCAGCCTCACATCACGTGCTCAGGCTATTTCCAATAAAACCCTCCTGGCAGTGTCCGCGATAAGTGTCGCTGTGGCGGTGCTCTCGCTCTTGCAGCTCTATTTTGGCGGCGCGTGGAATATTGGATCAACCAGAATCAATAACGTCAAGGCCGTGGCGCTGTTAAAAAACCTGCGTGCTTTTGGTGCCGAGCCGGGCACGGCCAAGGAGAATGCCAAGCTCCAGTTCGATCTTGCGGCGGACTTGACGCCGCTTTTCAATTGGAACACGAAACAGGTTTTCGTTTATTTGACGGCTGAATACGACGGCGCCAACACGGCCGTGAACAAGGTCACATTCTGGGACAAGATTATCACCAGCAAAGACGATGCTGTGTTTGACTTGAAAAACGTGCGCTCAAAGTACTCTGTGTGGGATGTGGAAAGTTCTTTCCGCGAAAGACCGGCAAAGTTGAAGTTGGAATGGAACGTACAACCGTGGGTCGGGCCTTTGGTTTTTGGAGAGACTGACACGGAGTCGGCATTCAAGTTTTCGGCCATAAAGAACTCCGCGGGGAAGAAGTCCAAAAAAGCGAGAAATTAA
>unitig101_2
ATGAGCACCAAGAAACCAGTACAGCAACCGCAGTGGACCAAGCCAGTGGCGCCCGGCAACGGGCCTGTTTTGAAGATCTACAACTCTTTGACCAGGGCAAAAGAAGAGTTTGTGCCGATCCAGCCAAACAGAATCTCATGGTACTGCTGCGGGCCTACGGTCTACAACCACGCACACATGGGTCATGCAAGGAACTATGTTTGCTCCGATATCTGCCGCAGAATTCTTCGAGACTATTTCGGATATAATATCAACTTCGTGCAAAACGTGACCGATATTGACGACAAAATCATTGTGGCAGCGCGCCAGCAGCACCTCTTTGAAGTGAAAATCGCAAATGCGTACACCGAATTGACTCCTGAGCTTCAGGATTTGTCTAGAGGATTCTTGAAAGACTTTGTGAACAAAAATTTGCCGGATTTCAAGGGGGAAATCGAGTCTGAGTTGGTATCGTATATCGATCTGCTTGACCTCGCGGCCCTCACAGTGGCCAACCCAAAGTTGCCGATGTACACCAGGGCGGCTAAGTCTGCGCACAAAGTCATCTACGGAAACGTTCCCTTTCAGGAGTTTTTGGCGTCCATTGAGGAGGTGGCCGTGCCTACTCTCGACAAGCAATACGGCTCATCGGTCACTGACCCAGAGATTTTCAAGAAATTGCCCGCGTTCTGGGAGAACAAATTCAATCAGGACATGGAGCGCCTTAATGTTCTCGCGCCTTCGGTCACAACAAGAGTCTCCGAATATGTTCCTGAGATTATTTCTTTTGTTGAGAGAATCATTGAGAATGGATTCGCATATGCTACGCAGGATGGCTCGGTGTACTTTGACACCGTGAAGTTTGAGAGCCACCCAGACCACGACTATGCCAAATTGCAACCATGGAACAAAGGCTCGTTGGAGCTCATTAATGACGGCGAGGGCTCTTTATCGCTTACTGGCACGAAAAAGAACTCTGCTGATTTCGCTCTCTGGAAAGCATCGAAGCAAGGTGAGCCCGCGTGGGATTCTAAATGGGGCCCAGGCCGTCCCGGCTGGCACATTGAGTGCTCGGTAATGGCGTCGGACGTTTTGGGCGAGCAAATGGATATTCACTCTGGCGGCGTCGACTTGTGTTTTCCGCATCACGACAACGAATTGGCACAGTCAGAGGCTTACTTCGATAACAAGCAGTGGGTCAACTACTTCATGCATAATGGCCACTTGCACATCCAGGGCCAGAAGATGTCAAAGTCCTTGAAGAACTTCATTACCGTCGAGGAGGCTTTGGAAACTTACACTGCGCGTCAGCTTCGTCTTGTCTTCGCGTTTGGCAACTGGGACAAGCCGCTCGACTTCAAGGATTCCTTGATTCTGGAAGTGAAAGCGTATGAGTCGACCTTACTGAAATTTTTCACCACGGTCAGAGCCTTGGTTCAAGACCACAAACACACCGTTGCAGAGGGCGGCTATAAGTCCAAGAAGTTGGAGCCAGTACACAAACAGCTCTTGGCCGATTTGGCCTTTGCGCAACAAGAAGCACACGCTGCATTCTGCGACAACTTGTCGTCGCCAGTGGTGTTGAGAACAGTCAGTGAATTGGTCTCCAAGAGTAACACTTTCATCCAAGGCACCGCCACGGGGAAACACGAGTTGCGTCTCGAGCCGTTGGTGGACATCACAAACTGGATTGTGAGGATTCTTGAAGTCTTGGGTTTTGAGGCTAGAGCAGACAAGCTCGGCTGGGTCGACTCTTCGGAGGCTTCGACTGCCGGTTCAGCGTCTGAGGAGGACGTGGCTATGCCTTACGTAAAGACGTTGTCACAGTTTAGAGACTTGGTGAGAGAGTTGGCCATCAAGAAGGCAGACTCTTCAGAGATACTTAAAGCCTCTGACACCTTGCGCGCAGATTTGATCAACCTCGGGATTTCCTTGGATGACAGGCCCACTGGTGGTGCCTTGGTGAAATTCTTGAACTCTCAGGAGAAAGAGGAGTTCATTAAGCAGCAGCAATTGAAGGAGCAACAGGCACTTGAAAAGGCCCAGAAGAAGAAGCAACAGGCAGAGGCCAACGCTAAGAAGGAAGAGGAAAGACTCGCAAAAATGAAGGTCAGGCCACAGGATCTTTTTCAAGACGAGGCTCTTTACTCTGAGTGGGACGCCGAGGGAATTCCTACAAAAACAGCGACGGGAGAAGAGGTCACTAAGAGTATGAAGAAAAAGTTGGTGAAGCAGTACCAACAGCAGGAGAAGCTCCATGCGGAGTACCTCAGTAAGCAGTAA
>unitig101_3
ATGTCTACCACCGTCAAAACCGCTAACTGGAGATTGGTTGAATTGGGCCGTGTTGTCTTGGTTGACAACTCCAAGTTGGCCACTATCGTCGAGATCATCGACCAGAAGAGAGTCTTGATTGACGGTCCTTCCATCAAGAGACAGGCTATTGCCTTGGCCAAGCTTGCCTTGACCCCTATTGTGTTGCCAAAGTTGCCAAGAGGTTCCAGAACCGGCACTGTCAACAAGAAGTGGGCTGCCGCTGACATTGACGCCAAGTACGCCGCCACTCCATCTGCCCAGAAGGCTGCCATCAGACAGAAGAGAGCCGCTTTGTCTGACTTTGAGAGATTCCAGGTGATGGTGTTGAAGAAGCAGAGAAAGTACGCCGCCAAGAAAATCGCCGCCAACTAA
>unitig101_4
ATGATCAGGAGCTTTTTGAGCGCGGGCCCACGGCTCCGAGCCGCGGTTCCCCTCGCGGGGTGCGCCGTGCTGGCGCGGGCGTTTTCCGGCTCGTTTTGCGTGAGAAACGGCGCCGCCAACGATCTTTTGAAGGTGCCAACCACCTACGAGGAGGAAAAAGTGCTTATCGATGAGATAAATCGTAATTTGAGCGAGAAGGATGTAACGAGCGCATCGCGGTTGCGGAATATCGGGATTTCGGCGCATATAGACTCGGGCAAGACCACATTCACCGAGCGAGTGTTGTATTATACGGGCCGGATCAAGGCGATCCACGAGGTGCGTGGGCGGGACTCCGTGGGCGCGAAAATGGACCATATGGACTTGGAGCGTGAAAAGGGTATCACGATCCAGTCTGCGGCCACGTATTGTTCGTGGAAAAAGGACGATTTGGACTACCACTTCAACCTTATTGACACGCCTGGTCACGTGGATTTCACCATCGAAGTAGAGAGGGCGTTGCGCGTGTTGGACGGCGCGGTGCTCGTGGTGTGTGCTGTGAGTGGCGTGCAATCGCAAACCGTGACGGTGGACCGCCAGATGCGGCGCTACAACGTGCCGCGCGTGACGTTTATCAATAAGATGGACAGGATGGGCGCCAACCCATTTCGGGTCATCGAGCAGATCAATTTGAAGTTAAAAACACCCGCCGCGGCCATCCAGGTGCCCATTGGCGCCGAGGAGAACCTTCGTGGAGTCGTAAATGTGATTGACCGCGTGGCCATCTACAACGAGGGCTCGCAGGGCGAGGAGTTGCGCTTGACCACGGAGATCCCGGCGGATTTGCACGATTTGGTCGAGGAAAAAAGACAGGTGTTGATTGAAACGTTGGCCGACGTCGACGACGAAATTGCAGACATTTATCTCGAGGGCGAGGAGCCTTCCTGTGACCAGATCAAGGCGGCCATCAGGAGAGCCACGATTGCGCGTAAATTCACCCCTGTGCTCATGGGCTCAGCCTTGGCCAATAAGGGCGTCCAGCCAGTTTTGGACGCGGTGGTGGATTTCTTGCCACAGCCGAACGAGGTGTTGAACACTGGCTTGGAGATTGCTGCAAATGAAGAAAAACCCGTGAAATTGATCCCTTCGTCAACAGAGCCGTTTGTGGGCTTGGCGTTTAAGCTCGAGGAGGGCAAGTACGGCCAATTGACGTATATCCGCGTTTACCAGGGCAAATTGAAGAAGGGCGCTTACATGACGCACGTGAAGCTGGGCAAAAAAGTGAAGATTTCGCGGTTGGTCAGAATGCACTCGTCGGACATGGAAGATGTGGATGAAATCGGCGCCGGCGAGATCTGTGCCACGTTCGGTATCGATTGCGCGTCGGGCGACACGTTTATTGGCCAAGGCCTGGCGAAAAACATCACCATGAGCTCGATGTTCGTGCCCGATGCGGTGATTTCGCTCTCGATCGAGCCAAAGGCCAAGGATAACGGGAATTTCTCCAAGGCCATGAACCGGTTCCAGAAAGAGGACCCCACGTTCCGCGTGCGCTACGACCCAGAGTCCAAGGAAACAGTGATCTCCGGAATGGGCGAGTTGCATTTGGAGATCTACGTGGAACGAATCAAGCGTGAGTACGGCGTCGACTGTGTCACGGGCAAGCCGCAGGTGGCGTACCGCGAGGCCATCACGTCGGCCACGGAGTTTGACTACACTCACAAGAAGCAGAGTGGTGGCGCGGGCCAGTTTGGTAAGGTCATGGGCACGTTTTCGCCTGTTGATGGAGAAAACAAGTTCTCGCAGCACGTGGTGGGCGGCCGTATTTCGGAGAAATTCTTATTTGCGTGCCAGAAGGGGTTCGAGGACTGTTTGGAAAAGGGCCCTTTGATCGGCCACCGTGTTTTGGGCGTGCACATGCATATCAACGATGGTCAGCTGCACATGGTGGATTCGTCCGAGTTGTCGTTCCGTCTTGCCGCACACGGGGCGTTCAAACAGGCGTTTTTGAAGGCCAACCCGGTCATTTTGGAGCCGATCATGCACGTGGAGGTGAGCGCGCCGAATGAGTTCCAGGGAAATGTGGTCAGTTTGGTCAATAAGCTTGGAGGCATGATCATGGACACCGCCAACGGGCAGGACGAGTTCACCATCTCCGCTGAGTGTTCGTTGAACTCGATGTTTGGCTTTGCCACGTCGCTCAGAGCTTCTACGCAGGGTAAAGGTGAGTTCTCATTAGAGTTCTTGAAGTATGCGCAGACGGCGCCACAGTTGCAAAGAGAGTTGATTGCCGAGGCCGAGAAGAAGAGAAAGTGA
>unitig101_5
ATGAAACTCTCAACGCCCACGCTTTTGGCCATTTTGGTCAGTACCGCCATAGTCTCTGCGGCGCCCACAGCAATCACCGCTGAGCAGGCCTCAGGGGCGTCTTTGGTCAAAAAATCCGACATTTCCAACGCGCTTAGTATCATTGAAGAATTGGGCAGATTGAACCAAAAACGTGACCTTATTGATGGCGTGGAACTGGAGTTTGATCTTGCAAAAAGAGACAATTTGCTCAGCGAGTTGCTCACGGGGTTATCTCAATCGGGCATCATTGGCGACGTGTGGAATATAATCACCACAAATGACGCGTTGAAGACGGAAATCACCCTGCTTGTAAAACTGGCTATAAAGGGTGCAATCACCGCAGCACCATCTTTGATCACGGCAATTTTCAACTCAGGCTTGCTTCAAACCGTGTTCAAAGATATTTGGAACAGTCCTCTGTTACGGCTGGCACTTTTGAGCGCGGCAAAAGCGATTTTTTCTTCTGGATTGAACTTGTTGAAGGCATTTTTAGCCCAGAAAACCGGTTCCACTACCGCCACCACCGCCACCACTGCAGCAGCCGCTCCAGCAGCCACTACCACCACCACGGCGGCGGCTGCAAAAAGAGAAGTCGGCTTGCCTGATCTGGACGAATTTTATGAAAAGCGTGACCTTATTTCCGTGGCGGAAACTGTGGTGCAGGCCATCTACAACTCGGGCATAGTACAGAATCTCGTCAAAAAAGCCTTGGCAGACCCCACCGCGTCGATTTCGTTTTTGGAGGCCGTTTTCAAAAACGGCTTGGTTGTGGGGAAACAAGTTTACAGCTGGGCCGAATCCTCGGGGCTCTTGCTGAAGGGAATCGCGTGGATCTCGGCCAACGGCGCCACCTATGCCGGTGAGATTGCAAAGTTTATTGGTCTGTTGATAGTTTCGGGCCAGGCGTCCACTTCCGATGTGGATAACGCCACAACTGCGGCAGTGACTACTACAGCAACAACATCCACGGCAACCGCCACGACATTTGTGAAAAGGAGACTTTATTGA
>unitig101_6
ATGACGTGTCAAGTCCTCTTGCCCGAGAAAGTTTCCAACGCGACTCCTTTGTTGTCCCCTAATTCGGAATATGGCATAATCGTAACTGTAAACGAGCGGGAAATCGATGACCATTTCAAAGCAGAAGCGTCCTTGTTACGCAAGGCTTGCAAAAAACACTTGGCCGTATTATTAAAATTAATATGCTACGCGAGGCATATGGACGCCGGAATTTGCCCCGGCGACTTGAAGATTCCGGCCAAAAAACAGCTTCGTAGCGAAAACATCAAAGGTTCAGACTCAGAAACATGGAAAAGTGCACTTGCTGCGGAAATAACTAAACTCACAGACCAGGTTTTGGATTTTCAACGCGATGTCTTGATGAAGAAAAAATCTTGTCGGGTAGAGTGTAAGAGATGGCTCAATGGAATTTGTAAAGCGCGTGGAATTTCTGGGTGGGACGATTTCGAACTGATAAGAAAAGCGTTCGATAAGTATTACCGCGGGCGGATCATCGATTACTTCTTACTGCAAGCATTGGACTTCCATCGAGAAAAGCATTTTGACATTATTGCACACATGCTTCGCTTATACGCGAAGGAAGAAAAAACGCTCAACGAAATCTTCCACAACGAGATTCCGGATGCCGATTCTGGTCCTCATGTGGATGTTAATTTTTACGTGCATGAATACTATCGGGATAGGTTGGAAAAACTCGAGGCGGAAGTGAAAGAATCGGAATTTTTAGTCAGGCAAGCAAAGGACAGAGCCCAGCGGACCCAAAAGGGGAAAGCCAAGAACCAGAAAGCTATGCATGCAAGACCTGACAATTCGAAAGTTCATAATGATCAACAGAAGGATCATAAAGGGTCTAGAAGCGGGCAGAAACTAGAGAAAAATCATGGGAAAAACACTGTTGCTCATCGAGAAATAAGCCCAAAAGTTCGCCAAGTCAATGCACAGCTTCAACTCATGCAAGAGGAGGTGGACAAGAAGCAATTATACAGGATATGTCCCACGAAAAGCAAAATCCCTATTCCACGCAGCTTCGCGGCTTGTTGTTGGGAAAGCCAGCGGACTTTTCTCTACCTTCATGGTGAGTCACGTGACACTAGATGTCGTAACGTGAAGAAAGAACTGGTTTCGGAGAACAAAGAAGCAAATTAA
>unitig101_7
ATGTCTTACCAAGAGTTTGACCACGAGTCCGGCGACATTGGACGCAAGCGGTCACTTGTGCGGCCCGAGAGACAGCGGCTAGACCGAAACCACCCCCGATTCCACTATACACAGGTGGCATCGCAGGAGGCAGGGCACTTAAAAATCCAGCCGTCGAGTGGACTCGACCCGGTGATTGACGAAGAGCCCGCGGAGATTGGGCGCGCGTCCGGTGAGGAGGAAGGGATCCCGTTGATGAACATGGCGTCTGCACCGCTGCACCGCGGCAAAGAGGTGTTTGGGCTCAACGACGAGATGCCGGTAAAGCCCGTGCCCCTGCAGGTTCCGGCGACCCAACCGACTGAAAAGCATGACATCTATTTCTGGAAGGTGTACGCGTACGTGATCACGTTCTGGGCGCCCGCGCCGCTTTTGACGCTCTTTGGCATCAAGGGCAAGTCGCGGCAGTTTGCGTGGCGCGAAAAAATCGCCCTCATCAGCTGCATCCTCTACATAGGTGCGTTTGTTGCGTACCTCACGTTTGGTTTCACGCGCACGGTGTGTCCCGCCGGGGGCATCAAGGTGAGAAATGGCGATGTGAGCACTGCTTACCTCATCATCAACGGGCGTGCATACGACTTGAGTAGCTCGCAGCACCCGGCTGCGGCGGGGATTCCGTCGGGGCTGAATGTGTTATACCCGCCCGTGAATGCCGGCGGCATGGACGCGTCGTTTTTGTTCCAGAACGTGAACGGCAACTGTAAGGACTTGATCGTTCCGCGCGATAACTGTACGATTCCCTATGACGGCACAGACTTGGCGTGGTATATGCCGTGCCGGCTCTTCAATCAGTACGGCACATCCGAGGTCAATCTGTCCGAGGTGTACTACAACGGGTGGGCGTGCCACACGTCGTCGCTTGCGCGGGAAACATACTACTCTTTAGCGGTCAACGGCGACGTGTTCTTCACTTGGGACGACATCAAGAACAGCCTGCGCAACTTGGTTGTTTATTCCGGAAACGTCTTGGACCTTGATCTCGTGAACTGGATCCTGAGCGCCGACGTGACGTACCCGGACCTTTTTGACCGGTTGCGTGACGACGCGCTGTTCAAGGGCCATGACGTGCTGATGGTGTTGCTGACGACGGCGGACCGGCGCGCGGCTAAATGTTTATCCGAGATTGTGAAGGTGGGCGTGATCGACTCTGAGACCATCGGCTGCATCGCGCTGAATGTGGTGCTTATTGTCGCGCTCGTGTTCATCTTGTCCGTGGTGGTGGCCAAGTTCCTCATGGCGTGTTACTTCCGCTGGGTCGTTTCCGTGAAACAGGGTGCGAATTTCGCCGGCCAGAAATCCATGGCACAGCGTGAGCGTGAAATCGAGCACTGGGTCGATGACCCGGCCGCCCAGGCGCCGCTTGCCACTGTCCCGGCGAAAAACCGCCCCAATTACCGTACCCAGAAAACGAACCGTCAAAGTGTTTTCTTCAAGAACCAGAATCTCACGATGCCCGGTGAGGATGCAGGCAGTGAGTCATCGAACGAATTGACCACCGGCAAGGCGAAACTCACCACGATGGGCACTGAGGCGGCGCAGTTGGCGCGGCAGAAGAAATTGCGTCCAGGGAAATCGCGCCTGATGCTTTTCCATAGCAGACACTCGTCCACAGACTTGTTGGCACGGCCTGCGTCGATGCTCAACCCATTTGAGCCGCTCGAGGACGCTGGCACGATGCAAAACGGGTTGGGCGCCGAGATCATTCATCCAGATGTGGTGCCGCAGCCGCCGGTATCATACCAGCCGTTCGGGTACCCGTTGGCGCACTGCATAACTTTGATCACCGCATACTCCGAGGACCACGATGGGTTGCGCACGACCATGGACTCGGTGGCCACCACAGACTACCCGAACCTGCACAAGTTGATGCTCGTTGTATGCGACGGTTTAATCAAGGGGCTGGGCAACGACAAGCTGACGCCCGAGATTGCGTTGGATCTCATGACCGATTTCTGCGTGGCGCCTGAAGACGTGCGTGCGTTTTCGTACATAGCCGTCGCGCAGGGCCTGAAGCGGCACAACATGGCCAAGGTTTATGCAGGCTTCTACAAATACGACGACGCCACGGTGCCGCCCGAGAAGCAGCAGCGCGTGCCGGTGATCACGATTGTCAAGTGCGGCACACCAGAGGAGGCCGGCGGCGCCAAGCCGGGTAACAGGGGTAAGCGTGACTCGCAGATCATCCTCATGTCGTTTTTGCAGAAGGTGACATTTAACGAGCGCATGACCGCGTTGGAGTACGTGATGCTCGAGTCGATCTGGCGCATCACGGGGCTCATGGCCGAGTTCTACGAGATTGTATTGATGGTTGACGCAGATACGATGGTTTACCCGGACTGCATGACGCACATGTGCGCCGAAATGGTGAAGGACCCGACTATCATGGGGCTCTGTGGCGAAACCAAAATCGCCAACAAGGCCCAGTCGTGGGTCACCGCGATCCAGGTGTTTGAGTACTATATCTCGCACCATCAAGCCAAAGCGTTCGAGTCGATTTTCGGTGGTGTCACGTGCTTGCCGGGATGTTTCTCTATGTACAGGATCAAGTCACCAAAGGGCCACGACGGCTACTGGGTGCCGATCTTGGCCAACCCAGACATTGTTGAGCGGTACTCGGACAATGTGGTGGATACGTTGCACAAGAAAAACTTGTTGCTCTTGGGTGAAGACAGATTTCTCTCGTCGCTCATGTTGCGCACGTTCCCAAAGCGGAAACAAGTGTTTGTGCCGAAAGCTGCATGTAAAACAATCGTGCCGGACAAATTCAAGGTGTTGCTTTCGCAGCGTCGGCGCTGGATCAACTCTACCGTGCACAACTTGATGGAGTTGGTGCTCGTGCGTGACCTCTGCGGCACGTTCTGTTTCTCCATGCAGTTTGTCATTTTCATCGAGTTGGTGGGCACGTTGGTGTTGCCTGCGGCGATCTCGTTCACGATCTACGTGATTGTGTACGCCATCATTTCGACCCCGACGCCCGTGATGTCGTTGGTGCTCTTGGCCATTATCTTTGGTCTTCCGGGCGCGTTGATTGTCATCACGGTGTCGTCGGTGAAGTACGTTGTGTATTTCTTCATCTACCTCATTGCGTTGCCCATCTGGAACTTTGTTCTTCCAACGTACGCGTACTGGAAGTTCGATGACTTCTCCTGGGGTGAAACCAGAACCGTGACTGGCGGCGACAAGGGCGACCACAGCGCCACCGAAGGCATTTTCGACTCCTCCAGCATCACCATGAAGCGGTGGAGAGAGTGGCAAAAGGATAACCGACACGAGAACTCGGGTTCGATTCCCGCACCGGGCGCAGTATGGGACCCCGCCGTTCACGACACCAGTTACTCAGACGGATCGGTGGCTTCGTGA
>unitig101_8
ATGGCCTCCGTAGCACATGTGCTCACCGACTTGGCCGCGCTTGCGGGCGAGGCCCGCCGCAAGAATCAGGACGTGCGCCTGGCGATCGATAATGCCCACGTATTGGCGAAAACGCTTCCTGCAAATGCACAATTGAGCCAGTCCAGCGAGTCTCAGACCGTGTTTTGCGCGCCATTTCTTCTTGCCCTACAAAGCCAGAGCACCCGTTTGGTGCTGGCGGCGCTCCCGGCGCTTCTGCGGCTCGTTTCGCTGCATTCATTATGCGACTCTGACCTGGCCACGTTGGTCGACACATTATACCACTTTGATGGCGCTGCACAGCCCATGGAGACCCAGCTAAAGATGCTTCAGGTGCTCCCTGCCGTGGCGCTGGTACACATGCTCGATTCTACGCGGTTTGTGCGTGTTGTGGCGGTGATTTCGCGCTTGGCGGCGTCGCCGAACGTCGTGGTGGCTAACACGGCTTCTGCCACGCTCCAGCAAGTCGTATCTGCGCTTTTTGACGGTTTAAGAAGCCAGAATATGGACCTGGAGGCCCCCAAAACGGAAATCAGCATCGAGACCGTGCCTGGCGGCAAATCAACCCCGCTTTTGCTCGACGATCTCGAGCTCCGATGCCACCGCGTGATTCTGGACCTCAGTGACGCGTTTTTGGGCAAAAAACTCGCTTTTTTCACCGATAAGGACATTAGGATCCGCCCAGAGGCCGCGCTAGAGATTTTGGAGAACGTGTTTGCGCTCAACAAACAGCTTTTTGCGACCCGATTAGAGCTCACGCTAGTACTTAAGCTGAAAACAGCACCAGGCCTTTTGCACGTGCTCAACTCGCCTACACCGCTGTATGCATTGACTGTGAGGGCACTTAGGCTCCTGCTCTTGATGATCTCGATGGAAATCCCCGATTTGGCCGACGAAATCGAGCTTCTTTTGGCCTCCACTAACCACATTCTTCTTGACGATTCTGTTGCTGCAGTTGACGACGACGCCAATGCAAGCACATTCCCGAACCATCCGTATTGGCAAAAGGCGCTCGTGGCCGAGTTCTATAGAGCGATATTTACAAATTTCGGTACGGTGAAAACGCTTTTTCACGCTTTTGACGCACACAAGCATCGAAAAAGCGTTTTAAAGGAGATTTTCGTGGTCATCAACAGTTTCGTGGCCAATCTGCGCACCCTGCTATTTACGAGCGAGACCGTGCAGATCCCCGCGGAGAAAAGCGAAGGCCAGATTCTATCAAAGGCAACTGTGACGTTGAAAACACCCATGATGGACCACTTAGACCGTCACGAGCCGCCACCAGGGATCCCCGAACTATATGCGGTCTACATGGTGTATACGGCATTGCTCGGGTTTGCCGACGGCGTCTCGGCGTTTGTCTTCGGCATCTCGGCAAACGCAAATGCCGAGACACTCGAGGCCGATGTTGATTTTGTCACGGCACTTAACGAGACTGTTTTCGGCGAAATCGCTTCTCTTTTCAGAAAATTCCTTTTCTGTTCCTTGGATCTGGATTGTTTCCACCTGGTCGTGCGTGCACTCCAGAAATACACACATGCCATTGGTCTCTTGGGCCTTTCCATACCACGTGACAACTTGCTAGGGCTTTTATCCGAAAGCATTGTGAAGAGCACTTCTCCGAATGAGGAACGGAAAAACTCTTCCAATTTGCTTGCCCTTGGTGGGTCCTTAGTGGAATCATTAAGCACGATCCAGCCTCCGTTTGCAACCTCTCCTGTACAGAAGCAAAAGGAGCAATTTGGCAACGAGTCAAATGGCGCAAAAAAGGCGATATCAAGAAACTTCAATTCCCGGCAAGTGATCTGTCTTCGCGCGTTTTCGAACTTGGCCATTTCGCTCGGGTCGACACTCCAGGATTCTTGGGAAATCGTATGGACGACTTTTCAGTGGGTGGATTTCTTTTTGGAGGGCCCAGAAGATTACGGCAGCTTTCTGCATCTGAAAGACTCGAAATGGCCAGCGGAACTCAAGTTGAGTGCACAGGATATGGCCGGAATCACTAGCTCACAGCAAAAATTGATGGAAAGTCTTGCCGAGTATCAGCTTGAGCCATTTAGAGAAGCCTTCACGGTTCTAGCGACGTTCTATAACGAGGACGACGCGGCGGAAACGGACCTGGCCGGGAAAAAAGTGACGATTTGTCCATTCAACAAGAGTTATTTCTTGAAATGCATCAAAACCCTCTCCACGCTAAACTTTAAGGCGTTCAGTTTCATGGAAAGCGATCTCTGGGCATTCACATCGCTGTTTTTCGAAAATCTAGCCGGAAACCGCTCGTTGGCCCACCAGAAAAGAACTTTTGTTGTTGAATGTTACACTATGATCATCAACGATATCACGCGCAAAGGTTTTGCAGAAAACGGCGCCACAGACGGGCCTGCTAACAAGTCACTTGACGCGCTTTTTGGTCTTTTGAACAAACTCCTCAGTCTTGGAAGAGCACAGGAACTTTTGGTGTTGAGCTGCGAAACGGACATGCACTTGACCGTGCTCGAAACGTTGCACAGTCTCATTGACGATCATGACAAGTGCTACCAGAATTCGTGGGATATGGTTTTCAAGATATTGGGCACTGCCTTCGTGAACACGGAAGACCATACTGAGAAAAGCACGAAATTGGTGGACAAAATCGTCCTTTTGATTTCAACTTCGTTTGACTCGTTGAAAATGATTTTGGACGAATTCTTGCTGACCTTACCTTTCAACCAGCTCAAGGCGTTGATCGATACGCTTTTGAAATTCTGTTCTCAAAAGTACGATCTCAATATCTCATTCAGCGCCGTCAGCTATTTCTGGCTAATCAGCGACTGTATCCACGCCAACATAACGAAAGGAGAGGGACGTGAGAAAAACCTCACGCAAATCAAGAATTTGTCTGATCTTGAAAGCCTTCTCCAAACAGCCACCGACGGAAGCCCAGATCTATACCAGGCCTTGAACATATACCTTCTCGCAAACCTATCCCGTCTTTCTGCCGATGGAAGGGACCAGGTCAGGGAGGGCGCCATACAGACGTTATTCCAGATTCTTGACGTTCAAGACACAGATCCCCAGTTATGGGAACTCGTTTACGACATTGTTTTCCCCGCATTACTCGATTTGGAAAACATCGAGCCCAGGAGTGATGCAAACACACGAAAAGCCATCATGCCGAGCTTGAACCTCGTTCTTTCGGGGCTTGTTTCCGTGTACGCAAAGTTCATGATGGACTTTGGTGCTGAAAGGGCCACTTATCAAAAGTTCTGGGAGAGACTTTTGTCATATATGAGTGCGTTGTTGGGTTTGCGCTGGAACGAACTCAACACGAAGGTTTTCCAGTCCTTTCAGGACGTTCTTCTTTCCTTACGTGGAATAGATACGGTTCCGAGGCACATCACAAACATGCTTTTCAGTTCGTGGGTAAATGTGCCGGTCGATTACGACTTTGTCAAGCCCGAGTACCAGGAAGCGTTGGCCTTGTTCAACGAATCATTCAAAGATTTGTACCCTTTGATTCAGAACGATTTAGCGATCAAAGAGGTGAATCTGATTTTGGCCGTGTTGAACAAGTGCGCAAGATATCCAGTCTTGAAGCCTGGCGTCGACGACTCAACCAAGCCTTCCAAGTTGCAAACAACAGTGGTTGAAAATCTCGTGCTTATCAACAAATCGGGGCCAAATGACGAAGTTCTGGCCGCTGTAATCCAGCAGCTTGCCCAGATCGCAGCATATCCATACGAGGTGAGAAGCCGGATCAAGGCGAAATTGAAGAGCAAGTTTGAAGGCCGGTTGAAAATCCCCACTTTTATCGCCGTGGCGCAATTTGCTTTTGACTCTGTTTGCGCTCAACTTCTTGCGTTGAAGAACTTGAATTGTCTATTCAAAGAGGAACGGTTCCATCGCATCATGAATGATTTGTTGGATATTGTTCGCCACAAGGCGCCAGGGGTAATATCCGGGCTGAAAGTTTCTCTTTGGATGAGATGCAATGATTTGCTTCTGCAGGTTGTCGCTAGGCTTATTCGTGACAATATCGATGAAATCAAGAGTGATACTAAGGTTTGGGAATGTCTTCTTGAATGTGCCACTGCTATGTTTGAGGACGAAATGGACGATGAAGCGAACGTGAAGCAATATGAAAAACTCTCAAAACTCATCTTGCCCGTGTTTTTTGAGTCGGGCCAGTCCGAGTTGATAAGGGCCTTCGTGCAGAACATATACTTCAATTCTTTTCTTTACAAAGCAAACCACGCTGAGCGCGAGTTGTTGAGCGGTGATGACGATTTTGAAGCCTTGACAAACTACAAGTTCGAGGACACTTTTGGCACAACTTCGCCCGTGGAGGTTGAAGGCAACAGGTCCATGCGCATGAAGTGTTTGCAGGAGTTGTTTGAGATAGCCGGCCAGAACGGACCGAGTGCCACCTATGCAAGAGGATTTGTGGCTGTTAGAGCAGCTTTCTCCATTCGCCGGTTCATTGCAGACGCGAGACTTTCCGGAAAAAAGCCCTTACCGAAAATACAAGAGGACGAGCTTTTGACTATCTTGCACGAAATCCTGAAAATCGGGCGTTTCTTGGAAACGGAGCAAATGCACGGCCTCTTGAGGCTTTTGACCCAAAGTGTTGTTTATGCTGACAAGATTCAAGGCATGGACGAGGCAATACAGGGTGTGTTTCAATTTGGCATTATGCGATAA
>unitig101_9
ATGGTGCAGCCACATAAGGGGATCACGTTTAACGGCGAGCACTTCGCCGTGCCGGAGACGCACGATATGGTGAAAACCCTATTTGATCCCACAATCCGCAAGTCGATGTTTGAGGCCATCATTGTTGTGCTTCTAGTGGCCAACACAGCGGTTTTTTTTCTTTTCAAAGACTCCGCGCTCAGAGTCAACATTTTCGTGGCAATGTACATTTTCTGGCGGCTCTCGTACAATTTTGGAATCGGGTTCTTGCTTAGTCAGCAGCTGAAAAGGGCCCGTTTGGTTGGATGGAGCCAGAAATTGGGGCTTTTTTCCCCTAACCCACAGTCGCTTGCAGCCCGCATTGTGCAGACGGAAATCCACACGCAAATGGGCAAAGACTACAACATTGCCGCGTACCCTGTGGATTTCAACACGTGGCTCATTTTCCGCAAAGTCGTCGACTTGATTCTCATGCAGGACTTCACCACCTTTGTGTGTTTATTTGTCGCCTGCTGCACAAAGGATAACTTCCAGTTTATGCATGGGCAGGCGCCGTGGCTCGTGTACCTGCGTTTCGGCGTGGGCGCGGTGTTAATCGTGTTCAATTTCTGGGTCAAAGTGAATGCTCACAACACAATCAAAGACTACGCTTGGTACTGGGGCGATTTTTTCTTCCGCCAGATCAACAACGAGGATCTCATTTTCGACGGTGTGTTCGAGATGTTCCCTCATCCGATGTACTCTGTCGGGTACGTAGGTTACTACGGGTTTGCGCTTATTGCTAAGTCGTACACAGTGTTGATCGTGGCCATTTTCGGCCATTTCTTGCAGATGGTGTTTTTGCACTACATCGAGAACCCACACATTGACAAGATCTACGGCCCGCTGCCAAACGAGAGCAGCCTCATGAAACTCATCAAGCTCAAGGATTTGACGCATTTCGAAAACTCAAAGCCGTTGGTGGGACTCGCAAACCTCAACTTTTTGCGTGCGAGTGACGTGATTAACCTCATCAATGTTTTCACATACCTGCTCTTGATTCCTTTTTTGGGCTCATGGGCTGCGGCGAACACGGGAGCTGTCGGCAAAGTGCTTTTTGGCCTTGCCGTGCTCATCAAACTGTTGGAGTGTGTCTCGATAAACTTGGTGTTGGTATTGCAAAGCAAGTACAAGTTTTTCAGCAAGTGGTACCTCGCCAACAGTATCCCTGTTGAGAAATCGCTCAACAACTTCGCCGTGTTGTACAACTCATTGATCAATTTGACGTACGCGTCGTTTTTCGGCTTAAACTTGTTTGAGATTCTCAATTGGAGAAATATGCAGAACGTGCTCCCCATCGACTACTTCTATCTCCGTGTGTTTTTGGGACTTTTGTTGATAGTGACACAGGTGTGGATCAACGCGTCGATTATCGATCTGATTGGCTACTTTGGGTGGTTTTACGGCGACTTTTTCGTGCCGAAACTGCTGCTGATGCCGCAGCGGTCGCACTTGACGAAGGCTGGCGTGTACCGCTACTTGAACAATCCCGAGCAAGTCTTCGGCGTGTGTGGCGTGATGGGCGTGACGTTGATGGTTCCCACGTTTGAAAACTTGTTTATCTGCGTTTTGTGGGTATTGAACAACTTCATCCGCATCAACTTCATCGAGAAAGTCCACATGATCAAGGTGTATGGTGAGGGCGAGGTATTGCAGGATTCGGGCGTCACGAAAACGGTAAAAAAACACCTCTTGCCAGAAAGCTTCTCGAAGAAGATTGCCCTTGAGCGCCTGGTGCTGAAAAAGCGTCGTGCGAGCTCGATATTCATGGAGTCCTTTGACACCTTCATCAAGGAGCTCGGCGCAAAACACAGCGATGCAGCCGTGTCTCCGCGGCAAGTGGCCGAGTTGTCCCAGAACAAATATTTTGCCTCGAGCGACTATCATATGCAGGTTTCAGGCCTTCAGCCACAAAAGGATACCGTGCCATTTGCACTCGTCGGTGACAAGCTCCTGGTGCTGTTCTCGGCTCCAAAAGGCCACTCCCAGCGCGATTGGATCGGGTTGTACAAAATCACCCACACCTCGTATTCGCGCTACCGGACGTTAGTGTCGTCTAATAACCGGTGGGACTGGACGGGCGAGCGCGAAAGCGGTACTATTGAGTTCACCGACGAGAAGTTGTTTTGGGAAGACGGAATCTTCGAGTTTCGCTACCATATCGACGGAAAACACGATGTTGTGTTTATTACAGAGCCATTCGAGCTCAAGTATGCGCACATAGAAGTGCCTGTGGAGAAATCCGGCGTGAAAGCGTTGGCCGAAAGTTTGCGTCAAAACATATTCAACAAGATCGGCGCCGGGTTTCCGGACACGAACACGCCAATTTACCCCGTGATTTCAAAGACGCACAATGTCTTGGAAACGTACCTCCGCATTGCGCGTTTAATTTCACGGTCTACCGGCGTGAATGTGAACGACCGCTTTGTGGTGTATAATGACAACGAACTGAATAGCACGTTAACGATTCTGCAGCTAGCGTTAAAGTTGATTTATATTCAAAGCGCCTTGAGTGAGTTGGCTCAGGGCGAAGTCGAGGATTTTTTGGAGAAAAAGAAGTAG
>unitig101_10
ATGAGCACCGACAGAAGACGTATTCTCGGTCCCGGAGACGCCGTGCGCCCGCTTGCAGCTACGCCGCTGAAAACAGAAATTCCCCCAAAACTGGGCAGTTCCGTGCGCAAATTCTTCGTGAAAACCGGCCTCAGCAAAAACGCCAATGGACTGGCGTATTTGGAGGTCGGTGATACGCTCGTGGAGGTCGGCGTGTACGGCCCGCGCCCCATCAAGGGCCTGTTTGTCAACCGCGCCAGTTTCAGCGTGGAAACTAAGTTTCTCCCGCACGTGACCCAGCCGAATGAGGTGCTCTATAACGGTAGTCTGGCACAGGGCAACGGGCGGCTGCAGCTCACGAATATCGAGCAGAAAATGAGCACGTTCGTCGAGACAGCCATGCTCCCGGCTGTGGTGCTCGAAAAGTACCCGAAACTGGCGATCGACGTGGTGGTTACAGTGCTTGCGTTTGACGCAAATACGACCTCCATGTCAAACCTCATAGCGTGGGTGGTGAACTGCACGTCGTTGGCCATGGTCGACCTGGGCGTCGAGGTGCGTGACTTGGTCACCTGCGGGCACGTACAAACAACAGCACACGGCGTCGAAACCGATGCACTTATTGCAGAATCAGATACTGATGCCACTGAGTGTGTTGCCAGCTTTATGCACATGCAAAATAACGAGATGCTGGCGGTCTATGTGCAGGGCGCAGGCCCCGCCGGCGTTTCCGAAGCGCTGTTGGCGCAGCTGGTGCAGGCTTGCCAAGAAATGGCTGCCGTGGTGCGCAGGAATTTGAATGGGTATTTGCTAGAAGCTGCAAAGCAGTAG
>unitig101_11
ATGCTCTACCACATATCGTGTGAAAAGGGCATTCTCGCGGGTGTGCACCGACTATTCCATGTGGTGCAAGACAAATACGACGCTTCGCACCGGATCTTGTACATCAACAATACCACCTCAGGCACGCTAGCACAGGCGCTTCGAGAAAGCAGCGCCGCATGGGTGAATGACCCACACCGTACCATGCAGTTCGAGTACGAGCGTGTGCTGAGTATTTTCGAGGTTATTGATAAATTACAGGCGTCCAAACACGATGTGGTTGTGGTTGAACGCTTGGACGCTATCATGCAGGAAACCACACGTGAGGATTACGCTCACCAGAATCGTGCCCTCGCACTGTTGATGGGCCTGGACCGCGATCTAGTGTTCATCGACACGTGGCTGTACCTCGACACTTACTATATACGGAATCCACTTTGA
>unitig101_12
ATGTCTTGTATCGACAACCTGGACTCTTGGAGCCAGTACTCGCTTGCGCCATGTTCCCCTTGCTCGTCGGGGTCAACGTGCGTCTATAATGGGTCAGTGCCTGCTGGCCAAAGCCTAACAATCATGCTCCCGAACCTCATACAGCGGTTTTCCGTGACGATTTCCGAAATCGAAGCGTTTGTCTCGAATAGGCTTCACAGGCCCGTGGAAGTCACAATCCTGCATTTGCTAGTGTATCTTTTCGCCACCAGCGCCGATCCCAACGTGGAACACATCAACAACATCAAACTACTTCATCGAGGACGGCCGTATCGCATCCACCGGGCAAGTGACTTGCACGTGAAACTACCGAGCCTTGCAGATGTGGCGGAACAGGCTCCCACGTTCCAACTCATGATAACTCCACACGCGTGCTCACCCTTGAAAATGACGGTAGATGCAATGTTACTTAAATTAGCGTCCACGGCTGAGAACACGCCTGCATCATCAGTGTCAGTTACTTATGCAGAGGCGATGGTTAAGCTATTTCGAAACACAACACGGAAACTGTCCATTAGCCTGGTTGAGTCACGTGCCACCCGGTACGCCCTGCGAGACTCGGGCACAGACGTTGAGGAGGAAACTCCCCGAGCCAAACATAAATTTAAAGACTCTGTGAAGCGGATTTTCAGAAGTCACAACTCACGGCTGCTGGAGTTTGTCACGAACGCAATCATGCTCTCTCTTTGA
>unitig101_13
ATGCCCCAGTCACATGCAGCGGTGCCTGGTGACTCTAAAGGGACCGATCCAGCCCCTTTCCCCAACCTTACGCGCCCGACGACCGAACTGGCGCAAAACGGGCCGAAAATGGCCGAAAATGGCACCAAAAAGACCAAAATCGAAAAGGAATACCACTTCAAGCTCACTGCGGTGGCGTATAATGAGGCAGCATTGGATCTGCCGCTGTTTCGCGCATCTGTAAACCACTTGGACACGCAATTGGCGCAGACTGAAGACTGGTTCATGGCATTGGCGAACCTGTTCCTGAAAGTGCCAAAGAAAATCGAGGAATTCAGCTCCGTTTACACGATTCTAGACTACTTGGTCCCGTCTTTCCTCCAGGATAGCTTAGTGGACCAGGAGTACTGTTTGGCGACTTTGTATGAGTCCCGGAAAACGCTTAAGAGTCTTTGGGCGACAGCTTTTTCTGTATTTAAGATAAATGTGTCGACGCTCGAGAACCGCAAGGTGGAGTTCGCGCTGCGTGTGGCACGGTACCGTCGGCTCAAGCGCCGGTTTCTCGCGTGCCAGGAAAAATACGACCATTACCATGAAATCCACATGGGTACGCCCAAATATAAGGATGCAAGGTTATTTTACGAGGATTCGCTCCAGCTTGCACAAGTGCGCCGCGAGTACGTGCTGCTCAGCCTCGAGCTTGTTTGTGAGACCCAGCGACTCGTGCACAACATCAACAAGACGATTCTTGCGCTAAATGAGCTTTTTTGGAAGATCAAAATCGAGAATTTGGGCGGCGGCCTTTTGGACCAGGCGCAGCTCGACGACGTCTGGCTGCTGGTGCGGCGCGTGCGTGCATGGCATGATGCATGTGAGGGGGCAAACACGAATTTAGCCGCCGAAATGAAACAGGCGCGGCAGGGGGTAGAAAAGGAGGCTGCCTCTATAGAGCCGTTGCTGCCGCAAGACTTTCGGCCGGATTTCATCAATAGCCGTGTTTTGGACGATATCAATGAGCCGGCTGCAGAGAAATACGGATACCTTTGCATGAAGACGTTTTCCGAGAAGTCGCTGAAACCAGTGTGGATCAAGCGGTGGGCTTTTGTTCAAAATGGAGTGCTAGGTTTTCTTGTGCTTAGCCCTAGCCTTGAGTCTGTCCAGGAAACCGACAAAATTGGCGTGTTGCTATGCAACGTCAAGTACGCTCCGAATGAGGATCGGCATTTCTGCTTTGAAATCAAGACTATTGACACCACAATCACGCTCCAGGCAGAAACGCTCCATGAATTGAAGCTGTGGTTAAAAGTGTTTGAGAATGCACGCACGCGCATCATAGACGAGACGCATGAAATGCACGCGCTACTTGATGTTGCTAGCTCGCGATACCCGCCAACAATCTCGGAGTTTCTGGCTGCAACAAATACGCCGACAGATCGGGAGATCACCAGCAAACGCACGTTTAATTCTGTCGGTCACATGGTCACCTCAAAGAAGTTGTCGCGCCATTTGGAACAAAACGAGGCGTTCTTCCAGAAGTACATATTCGACTCGATCGGGCGCATCCACTTGCCTGTGGTGACGTCTGCTACGCGCTCGGCGCTTATTGCTGCCAGCTTAGCCGACGCGCCTGCGTTCCCCACGGCTTTGGAGGCTAATATTGCAGGCCTGGTGAATTTGGCGCTTACGTCAATGGGGCCGCGAAAGGGTCCGTTTTTGGTTGAGGATTTGCAGCCAGCACAAACTAAACAGGTGGGAGGAGGGATCATTTACCCGCACAACTTTCCAAATGCGTGGATTGCAAAGGATCTACAAATGAGGGCGCTATTTGGGGCGACAGTTGGGCCAAATGAATACTGTTTGGTCTCGTATAACTGTTTGCTTTCACCCAACGAAAGCCAGGAGCTCCGCGCCACTCATTTTGTGACACAAATCAACTTATACTCCTATATACACACGCTGGGGTTTGTTTCGATGGCCAAAGTGCCTCTAAACAAGTTTGTTGAGGCCACGTGTGTGTCGTCAAAACGCCAGGATATCGTGCGTTTGATTCTCGTGCATGGCCAGCTTGTGATGAAGTTATTCTTAGATAACGGCATGCTTGTTGAACGGAAACTCAACTTCTTGTTTGAAAACTTGGCCAGCGATTTACCCATGGGCACGGTTGACACGATTTCGCAAATTTTGGCAATCGAGAAAAAGTTTTCCCAGGACGAGAAGGCTGCAGAAGCCAAGCCTACACTAACGGGATCGCCCACGCATTTCGAATACGTAAACGCGGGCGCGAAAAGCCAGGCTCTTGAAACGCTTAAGTTCGAAAACAAACTCCCAAAGTTGGCCACCAGAACAGTAAACTTGCCTGCAAAAGCCGTGTTTCATGTTTTGTGTGGCTCTGAGTCCGCGATCTTGAATGCTCTCAACGCAATGGTTGAGGTACAGTCCAGTGAGCGCAACTTGTGGCGAAAATCACCCAACGAGTCCGATTACTTGATCAGAGACAATGTATCCTTGTTCAGATTACCCACGGGCCAGAGCGGCAAGCTTTGCGTAAAGCAGGAAATTGAGATACACGCAGAAAACGAGTTCTACAGTATCAAAGTCACAAAACTGGCTTTGAAAGTGACGTGTGGGCCGCGCCTCCTGTTTGTGACACGTGTGACAATTCAAAGGCTAGAGGCCGAGCGGTGTGCCGTCAAGATATATGGTGAGCCGGTCATTTCCGGTACGCCATTTTACACTTCAGTGACCCAGCGGTTATGTCGCGTGTTCTTGAAGGGGTTCACGCGTCACGTGTTCAAGGAAATCGATGTGTCCACAAACATTATTGGGTCGAAGGGCAAAATCTTGAAGGCTGTGTACTTTTACGGGAAAATTTTGGTCGCGCACGACCCATACGAGCCGTTGAAGATAGATCCTGTACCCGTGGGCAGGATTACACTTTTCAAAATGAGCTTGCAGCTCATGGCTGCAGATGCCGTACGGGGGCTCACCACGTGGTGTTTCGTTGTCGTGAATGCGGTTAAATATGTGCTTCGCCAAGTCTCACTCCATGCCGGTCTTTTCGGCGTGATCGCGTTGCTAATGCTTTCGAACATCTACCTCAGCGGCTTGAGTGCACGCAATTACTGGCTCTCGCGTCAGTCGGGAATGTTGGTTAAGGAGCTCTTAACGACTGAGCCGGTGACTATACAAAGGGCGATATACTCCAGGGATGTACAGGATCTCATCAACGACAAAATCGCGCTTTCCGAAGGCTCGGCGTGTTTTCAGGTGTTCAAAAATGAATCCGTGGTGTTGAATTACTATAAATATTCGGGCTGGGATGGTATTTTCCAGCAGCCAGTGTCGCTCAAAAGGCAAGACTTGCGAGATAAATTGCACGCAATTGCGCGCGAGAGGAATGATTTGCTCGTGAGCTTGAAAATGCTCAACCATCTAGAAGAAGAGGAGGCTAAGGCCGAGTGGCAAGATTGGCTCTTGGACGAGTTGGCCACCTGCAGTCAGATCGTGGGCCAGACGTTTTTCACTCAAGAATCAAGTGAGCTCAATTCCACTATGGAAGTTCTTGGTAAGTATTGCGATAGCTGCTCGCGTGAGCTCGCGGGCGTCTCCGGCATATTCTAA
>unitig101_14
ATGTCTTACAGTTGTACATCGCCCACATCGACTTCTGAAGAGGACTGGATCAACGAGATGCTTTCGTTTTCGCCGCTTGATCTCACCACCAGCAACGACGTGAATCTGCAGCTTGCACTGCCCACTTTTGGGCCTGATTCAGGTACTGAGATTGCGCCTGATTACGAAGACCTTTTCAGCCCACAACTGTCGGGCCACACTTCAGCCACAACCCCTGGCGCCACATCTCAGACCCAAGAGACGCAGGAGACTCAGAAACCATTGGAAAAAGAGTCATCTGCGAAGTCCAGCGATCACAAATTGTTGGATAACGTCAGCTATAAGCTTCACCAGTTGAAAGAGCAGAATTGCCTCACACCAAAGGCGCTAGAGTCGCTTTTCAATACGCAAGATGTGCTTGCTGACTCGGGCGACTGGCAGGGCGACACCAGGCACAAACACCGGCGCTCAAAGGCCAATAGTTTGGCAGAACCCTCCGTGAAACAGTGTTGCCACCAGCGCCAAAAAGCGATGCACTCGCAATGCCACCGTAAACGGAAGAATTCCAGGGGAAAAGCACCCAAACCAGCACACCCACACCCACAAACACACACGCTGCCCCGCGGCTCGAGACAGGCATCAGTGGCCGGCCTGGGCTACGCTAGCCCTCAACTTGGACCTGTATGCAGGACAGTATCAAACTCGGCCAACGACACGCCTTGTTTCCCCGAATCGTGGTATGCCACCCCACTGATGCCCGGGTATGCTAGCGACATCGAGACTTCCGAATGCGAGCCGTTCTTGGGCGATTTTGCGCCACTCGACACCACTGCATGTGCTGTTTCGCCCATCGCCGAGGACCCAAACGCTTTTTTTGCATCGGCTGGCCCCATGCAGCAGAGCCCTGTTGAAATGGCGCCTAGACCAGATGCCCGGTTTGACGCTGCGCTTGACGAGGCCATGGCCTATATTGATTTTCTCCAGGACGGGAACGTGTTTCCCCCCGCCAGCCTCGAGCAGGTTATTTAA
>unitig101_15
ATGGCACAGGCGACGGTTCTCGGACTCAGCCTCGATACCGTGCGAGTGCTTCTCCGCACGATCATTTTCCTTGCGATTGCGGGCGCGGCAATCTCGCTGCGTCTTTTCTCGGTGATCCGTTTTGAGCTGATCATTCACGAGTTCGACCCTTGGTTCAACTTCCGCGCGACTAAATACTTGGTCACGCATTCGTTCTACGAGTTCTTGAACTGGTTCGATGACCGCACGTGGTACCCCTTGGGCCGTGTCACGGGCGGCACGCTCTACCCTGGACTTATGGTGACTTCGGGTGCCATATGGCACGCGTTGAGAAATTGGTTTGGCATGCCCGTGGACATCCGCAACATTTGTGTTTTGCTCGCGCCAGCATTCTCGGGCGTGACCGCGGTGTTCACGTATTTGCTCACGAAGGAAATGAAGGATACAAACGCCGGGTTGTTGGCGGCTCTTTTCATGGGTATCGCGCCGGGGTACATTTCGCGGTCCGTGGCCGGGTCTTATGACAACGAGGCGATCGCCATCACGTTGCTCATGGCCACGTTTTACTTCTGGATCAAGGCCATGAAAGTGGGCTCGGTTGCATACGGCGCGTTGACCGCGTTGCTGTACTTTTACATGGTTTCCGCGTGGGGCGGGTACGTGTTCATCACGAATTTGATCCCGTTGCACGTGTTTGTGCTCTTGCTCATGGGCCGCTACACGCAGCGCTTGTATGCTGCATACACCACATGGTATGCTCTTGGAACGGTGGCGTCGATGCAGATCCCGTTTGTGGGATTCTTGCCCATTCGCTCAAATGACCATATGGCCGCGTTGGGCGTGTTCGGCTTGCTCCAATTGGTTGCATTTGGCGCTTACGTGCGTACAAACGTGCCTGCCGCGCAGTTCCGGTCCTTTTTCGCGGTCTCCGTGGTTTTGGTCACGCTTTTGGGCGTCTTCGGCTTGGTTGGCTTAACCGCTGCAGGCTGGATCGCCCCTTGGACCGGCCGGTTCTACTCCTTGTGGGACACAAACTATGCCAAGATCCACATCCCGATCATTGCGTCCGTGTCCGAGCACCAGCCGACCGCGTGGCCCGCGTTCTTCTTCGACACGAACATGTTGGTGTGGCTCTTCCCTGCAGGCTTGTACTTCTGCTTCCAGGAGTTGCGTGACGAGCACCTTTTTGTCATCATTTACGGCGTGTTTGCCACGTACTTTGCTGGTGTCATGGTGCGTTTGATGTTGACTTTGACCCCGGTCATTTGTGTCTCGGCGGCTATTGCGTTGTCGAAATTGTTTGACGCGTACATGAACGTGGTCGACTTATTTGACACCAAAAAGGCCGGAAACGAGTCGGAGAAGAAGCAGAAGACGGCCAAACAAAATGCTTTCCCTATTTTCCAGGTCTTGACTAAAGTTGTGGTTTTGGGCTCGTTTGTGTACTACCTTTTCTTCTTTGTGTTACATTGTACCTGGGTCACCTCGAATGCTTATTCGTCGCCCTCGGTCGTGTTAGCCTCGAGAAACGCAGATGGCTCGCCAGCTATCATCGACGATTACAGAGAAGCGTACTATTGGTTGAGAATGAACACCCCAGAAGACGCCAAGGTCATGGCCTGGTGGGATTACGGCTATCAGATTGGAGGCATGGCGGACCGCACTACCTTGGTGGACAACAACACGTGGAACAACACACACATTGCTACTGTGGGCAAGGCCATGGCCGCCCGCGAAGAAGTCTCGTACGAGATTTTGAAAAAGCACGACGTCGACTACGTCTTGGTTATTTTCGGCGGTGTCTTGGGCTATTCGGGCGACGACATCAACAAATTCTTGTGGATGGTGAGAATTTCCGAGGGCATCTGGCCCGAAGAGATTCACGAAAGAGACTATTTCAGCGACAAGGGCGAGTACAAGGTTGACCACGAGGCGTCGGACGCTATGCAGAACTCATTGATGTACAAGATGTCGTACTACAGATTGGGCGAGTTGTTTGGCGGCAGAGATGCCGTAGACAGAGTGCGTGGCCAGAACATCCCCGCCGATAGAAAGATAACCTTAGATGCCGTCGAGGAGGCATTCACGTCTCAGAACTGGATCGTGAGAATCTATAAGGTGAAGGACTTGGACAACCTCGGCAGAGACATTCTGTCTGCAGGTGAATTTGAGCGAGACTCCGCCTCAAAGATTCTGACCAAGAGGACCCGGTCGGTCAAGAAACCGAACCTCGACTTGAGGGAGTAG
>unitig101_16
ATGCCCGGAATTCTCGACATCAGAGGCCATTTAGTCTTTTATCGCAAATACCATTTCAATAAAAAAAATGTTGCCATCCATCTCGTTTGCATCCCCATCATCTTGCTCTCGGCAATCTGCTTTACCATCGGAAACGTGATCTTCACACCCTACCCCTACCTCACAGTGGGCGTTGCTGCCGCTTGGATATACGGGCTATACTACGTGCTTCTAGACTGGCAATTGGGTACCCCAGCGTTCTTGTTCCTCACCGGCTTCGCCCATCTCCAGAGAGTTTATTACCTGGAGTTATGCCCCTCGTCGTTGATCCTGAGGTCACATTACACACAATTAGCCGTTGGTGCGCATATTGTATGCTGGCTCGCTCAATTTTATGGCCATGCATTCTATGAAAAACGGGCGCCGGCGTTGTCTGAAAACCTCCTTCAGGCAGTTGTGCTAGCCCCATTTTTCGTCGTCTACGAGATCGCGTTCTGGTTAGGCTTCAAGCTCGATGTGAAGAGGGATATGGATAACCGAGCTGGCACGGCCGTGCGGGAAATGTTGGAGCGAGAGCACAAGAAGGAAGACTAG
>unitig101_17
ATGCCTTATACCGAGGGCAGCGCCATCTTTTTCCCCCTTGTTAGATTTCTTGACTCACGCAAAGAGGCTCTTCTTGATGAGCCTTTCAATGGCAATATAGAAAGCATCAGAAGCATTTTCCGGGCTGAATGTAATGATGAGTTTGCCATAGAACGGGCCAAAGACATGCCTGCTTTTCTTGGTTTTCTTGCCGAATTCAACGTTATTTCAGGAAATGCCCTTGTGTTAACAAATGAAACAGAAAAGCGTTTCGAATGGATCAAGGCGGCTAATGTATCGATGCTCAGGAGAAAATTAGAAGGGCCGAAATGTGAGAAAGAAATGCAATTTTCCAGCACGTGCTTTGTATCAGATGCAAATTCCAAGGCCGAGCCCGATGTTGGACACCGCTTGATGGAGATCTTGGCAAAGGACCCGCAAACGGTGGTTCATTGCCAAGATGTGGCGGAAAAGGGGTTTGACCACGACCTAGCACGGCTAACTGAGATGTTGGCCCGGCCCACGGCAATGGTGACATTGGGAATCAAAAGGGCGCAATTGAAGACGTCCCAAAAGCCATTTTATGAGGTGTGTGAAGTCTTGGACCACAGCCAGACGCTCGCTAACTTATGTCTCAACTTGAAATCGATCGGGCTGGGGTTTCACGAGCTTCCAACAAATGCCAAAATTCATAAAGTGATCACTTCATGTAAGTCTTTGCTCACCAAAGAGGTTTTAGCGTGTGTCAAAACACATATCCACTTCTTGCCCCTTTTGACAAACAACACCGACCTCTACCTTGGCAACTGTTCGTACTTGGACACGTGTCATAAGCTTAAGAACTGTCGGTACTTGCATTACTACACATTGAATCCATCCCAAACAGTGACAGACGCAGGCCAACCACAACCCCTTTTAGCCTTAGACTATACGATCGGCGAGTGTCACGATACAATGCTGAGGAGAGAGATTCCGGCGCAGTGGATTAACTGTGACGTACGGTACCTTCCATTCAGCATTTTAGGCAAATTTGCGGCCATCATTTCGGACCCCGCGTGGGATATTCACATGTCGCTCCCATATGGGACATGTAAGGATTCTGAGCTTCTCTCACTACCAATGAGGGAGTTGCAAGATGAAGGGGTCCTCATGCTTTGGGTCACTGGCAGGTCCATCGAGATAGGTCGGCGGGCGTTGGAGCAGTGGGGCTACACGGTTTCGGACGAGATGATCTGGATCAAATTGAATCAATTGCGTAAAACTATAGTCACGGGCCGAACCGGCCACTGGCTCAATCACTCAAAAGAGCACTTGCTAGTGGGTGTCAAAGGCAACCCCGTTTGGCTCAACAGGAAAATCGATATTGACTTCATCGTCAGCGGCACTCGCGAGACCCTGAGGAAGCCAGATGAGCTCTACGGTATAGTAGATAGGCTCGTTGGGATTCACGCGAGAAAACTTGAAATTTTTGGCCGTGACAATAACATCCGCCCTGGATGGATCAGTATGTACTCACGGGTTTGA
>unitig101_18
ATGGCATCTCCATATATAGGCGTGTACAAGGCGCTTTTCGACTACACGGCCCAGACCGAGGAGGAATTGTCGCTTGCTGCCGACGATCTTTTATATCTCTTGCAGAAGTCGGAAATCGATGATTGGTGGACGGTGAAAAAGCGGCTTCTCCCGCAAGACGGCCTCGAGGCCGAGGAGCCCACGGGGCTTATTCCGGCCAACTACATCGAGCCGGCGCCCGTGGTTAGCCGCTGTGAAGCATTGTATGACTATGATAAACAAACAGAAGAAGAACTTTCGTTCAAGGAGGGAGAGACTTTTGATCTCTACGACTTGGCCGACCCGGACTGGCTCTTGGCGGGTAACGGACCCGCGTATGGGTTTGTGCCTTCGAATTACGTAAGGGTGTTGTCGGGTAACGGTGCTTCCGCTGGACCGGCAGGAGTGCCCGCTGCAGCGCCGATAGAACCAAAACCTGTGTCGCAGTTTGCGCCGCCACCAGTGCATAAAGACAGGCTTGCGCAGCAGCAAAGAGAGGCGGAGGTTGAAGCGCAAAATGAAGCGCAAACTGAGGTGAATGCGCAAACTTACGCTTCGCAGCCACAGTCTCTGGGCCAGGACGCGTACCTCGACGTAGAGGGCCACAGCGATGCTGAGGAGTCTCCACAAGCGCCGCCGCCTGTGCGTCATCCACCGCCCGAGAGAAATTTCCGCGAAAACATTAGTGACGACGAGGCGCCACCGCCCATGCCCACCAGACCCGGCACCACACAGCAGCTGACGCCCACACCGGTTCGGCACTCTGCCCCTGCGCAGCCTGAGAATGTCGACTCTGCGCAGGAACAGCACGGCTTCGACGGCGAGTTCTTCAGGTGGTATATTGACGAAGTGGATGGACGCAAGAAACGGCCCATTGTGTTGGCAATCGGCAACGGGCTCATCATCATCAAACCGAAGCTGAGTAACCCAAAGAAGTTGAAGTTGAAGTCTGCGCTGTCGCTCGACAACAACTGGCGCCTTAGAGACCTTGTCAACTATAATCACGAGAAAAAACACGTTTTCCTCGACCTTCGCAACCCAGAAGCCTCAATTGAGTTACACGCGGGATCAAAGGATGTCGCTGAGGCCATTGTATCCGTTTTGGGTGATTTGAAGGGGGCCGAGGCTGCTTCTGGATTGAAGGAGGTGGCGCGTGCAGCACTGACAAAGACACTGGCCTCAAATAGACGCATTGGCAGGCTCCTCTATGACTTTCGCGCCCAGGGCAACGATGAGTTACTGGTACGTGAAAGCGACGAGGTGTACATTGTGGACCTGAGTAAGTCGAAGGAGTGGTGGCTCTGTGAGCGCGTCAAAGATGGCCGCCAGGGCGTCATCCCATCCCTGTACGTGGAGATCGTGGCAACAACGAACTTGGACAAACTTACCGATGGTTTACAGCGGCGCAAGTCTCAAAAAGGCACCACTGCTTCATCAAAGGGCAAAGTTGTTGGATCCAGCTCGAGGCATCAAAAACTGTACCGTAGCCGTGATGACCGTGACCGCATCCGGGAAAGCGATAAGAAGAAGAGGGAACATGTTGATACAGCGGAGGGTGATAATATGCCGAACTTCCACCGTGTGCGCACGTGGATCGACAGTTCTGGTACATTCAAGGTTGAGGCAGAATTTTTGGGTTGCGTCGAGGGCAAAGTGCATTTGCATAAAACCAACGGGGTGAAAATCGCTGTTTCAGCAACAAAGTTGTCGATCGAAGACTTGGAATACGTTGAGAAAGTCACGGGTACCTCGCTTCAGAAGTATAAGGACGAAGTAGCGAAGCAGGTTGCAAAGAGAGAGCGGTCAAAAGCCGGTGCCGGAGAAGCGAAGGTGGCTTCAGAGCCAAGGACCCCTGCGTCTCAAGTTGCGCCTTCAGCCACACCTATGAAGACTCCCACCCGTTCTGCCACGGCTGTCATCAACGATGTAGCCCCTGAGAAGCCTGAGCGTTCGAAGGCGCCCTCAACGATTCCTCAAAGTGAGCCGGATTACGACTGGTTTGAATTCTTCCTCTCCTGCGGCGTGGACATTGGCAATTGCCAGCGCTACTCGATAAACTTTAGCAAGGAGCAAATGGATGAGAGCATTCTTGAAGATATTACGCCATCACTTTTACGCTCTTTGGGGTTGCGCGAGGGCGATATTTTACGCGTGATGAAGAGTTTGGACAACAAGTTCAACAGGAAAAAGTCTGTTGCCACAGATGTGCCTCCTCTGGGTGGCCTCTTTACGGAGCCTACCGGTGCATTGAAGAACAACAGCACTACCGAGTTGTCGAAGGTGAATGCTAGTGCGTTGCCAACACCGTCGCCGATGAAGGAAAAGCCAGCTTTCATTAATAAGGAGGATTTACAGAATAAGATCGAGGATGATGCCTGGGCGGTGAAACCCGCTGCTCGCTCTAACGAGGACCTCTCTAAGTCGGCCCCACGTCCTCAGTACACCGGTTCTTTACAGGACCTTGTGGATGTGAAACCTTTGGGAGCAAACAGTGCCCCTCAGAGTGTTGGTGTAAGCTCTGTTGGCGCCACAGGTACCACTCCTTCGGCTCCGCCAATGACACCGGTAAAGACTGGCACCTTGATTCAGCCAAATCAGCAATTTTCGGTCCAAAAAACTGGGTCTGGTGCTTCAAATCCTGTGGCATTACCTGCCGCGAGAACCGGGGGCTTGATTCCTGTCCCTACTGGAGGCTTGATCCCTATGCAGCCCACGGGATTCATTCCTATCACAGCGCAACCTACAGGTTTCGTGCCCATCCAAGCAACTGGCGCCATTTTTGCACAACCAACTTTTGGCTTCGTGCCCTTGCAAACGGGAGCCACTACTTTTGCTCCACAAAAGACTGGTCCCTCGCTGAGTGTTCCGCCCGCGACGTCATTTGGCCAAATGCCACTTCAGCCTACGGCTTCGTTTGTGCCTCTTCAACCGGGCACAGTAACTCAGCCACAAGTAATGCCATCGACGACCTTTGGTCAGCAGCCAACCGGTGGACAGCCGTTTGGTGGCCCAGGTCTCTCCAATCAGCAAACTGGCCAGATGTTACAAAATACATTTGTGCCACAATCCACTTTTGGTAGACAGATTACTGGTGGCTTCATGGCAGTCAATCAAACTGGTGGTAGGCAAGCCGCTCCACAAACTTCTTTTGGAAATCAGCATACCGGTGGCATGATGCCTCAAACATCATTCGGAAATCAAATAACCGGTGGTACAATGGCGCATACTTCCTTCGGCAATCAGGCCACTGGTGGCATGATGCCACAAACGTCCTTTGAAAACCAGACTACCGGCGGGTTTATTCCACAAACTTCCTTTGGTACACAATTGACCGGCGGTTTCAATCAAACGCTGTTTCCTAATCAGCAGCTGACCGCGGGAGTTAATCAAGTCACAAACATGTTTCAAAACACATCTTTGGGAGCGCCACAAGGTCAGTCGTTTGGTCAATCACCTGCGGGTTCATTTCAGCAGCCTATGTTCACTCAGCAGCCATTGTTTGGTCAGCAGCCATCAACTTCCTTTGGTCAGCCCACAGGATTCACGGGCCAGCAACCCACTAACTCTTTCGCTTCGCAGGCATTTGGACAACAGCCTTATGGACAACAGCCTTATGGACAACAGCCTGCTACGTCTCTTGGGCAACACACGTTTGAAGGTTTCAACAACCAGCCCTTACAAGCACAGCCAACAGGTCTTGGATTCGGAAATGGGCCGAGCTTGCAATCTCAACCCACAGGCAGACGTGCGAACTTACAGGCTGCCACCGCCGACAATCCGTTTGGGTTTTAA
>unitig101_19
ATGACCCGGCAGAAAGTGCTTGTATTGGGCGACTTGAACACTGAGTTGCAGCAGTATAAAGAATTCGAGCAAAAATACGAATGTGTGCGCCATACGCTTCCAGCCACACGTGACGAGGTGATTTCCGATTTCAGAACAAAATTTAGTGACATTCTGGCCATTTACGGCGCGTGGCTCGGTTTCGTGCTTGTTGGAGGATTCAACACTGATATTATTGACGCCGTGCCCGACTCCTTGAAGGTCGTTTCCATCTGTTCGGTGGGCCACGACAACTACAATGGCGCACAAATGAAAAAGAAGAACATTGTATTGACAAATGTGCCTGCAGACGGTGCAGCCGAGCCCGTGGCAGACTTGGTGCTCTACAATACGTTGGCTGCGTTCCGGAACTTCAAGATCTTGCTGAGTTATGTTCGTGCAGACAATAGCCACACAGTTGCAGTGAGGCGAGAATTGGATTCCGGCAAATTCGACACAGAAAACGGTGTGCCGGTGCTTGCGCTGCGTGAAGGCTATTCGTTCGCAGAAACTGTTGCTGGAAGACCGTGCATGAACCCCCGGGGACATCACGCGGTGATTGTAGGGTTTGGCAATATCGGCCGCACGATAGGCCAGCGGTTGAGTGCTGTGGGCATGCATATTCATTATGTCAAGAGAACACCACTCAGTCCTGCAGATGAGCAGGAACTTGGGTTCCCCGTCACCTACCACAAACGGCTCGAGGATACGCAGGAATTCGCTGATTTGGTTGTCATTGCATGCCCCGCCACGAAGGAGACGATTCACTTGGTGAACAAGGACGTTCTCAACGGGTTTAACAACCCTCTTAGAATCATCAATATTGGCCGCGGCGCCATTATCGATGAACAGGCATTAGTCGATGCTTTAAAAGCGGGGAAAGTGGTATTTGCCGGCTTGGACGTGTTTGAATACGAGCCGCAGATTCACCCTGACCTTCTCAACAGGCAGGACGTGGTTTTGACGCCACACGTTGGTGCGCTGACAGTTGAAAATTTCGATCACACGGCTATTGTGGCCTTGCAGAATATAGACGCGGTTTTACAGGGCAAAGAGGCGTTGACGCAGGTTAACTAG
>unitig101_20
ATGGCCGACGTTTTCAATGTGCAAATATTTTTCGTGGTCTTCAGGGAAACCTTGGAGGCCGTCGTGGTGGTATCTGTTCTCTTGGCCTTCTTGAAGCAGGGCCTCGGCGGTGCTACCAATGATCCTGTCGTTTACAAGAAGTTGCGGAAACAAGTCTGGTTGGGTGCAATTTTGGGAGTCGGTGTTTGTTTGATTCTCGGATGCGCCTTTATTGCGGTGTTCTACACCCTCAAAAAGGATATCTGGGGCCAGTCGGAAGACATCTGGGAAGGTGTTTTCTGTATGATTGCTGCTGTGATGATCACTTTCATGGGTCTTGCCATGTTGCGCATCAACAAGATGAGAGAAAAGTGGAGAATCAAGTTGGCCCAGGCATTGGTGAAAGCGCCAAAGGGCACCAAGAGACGGTTCAGCTTGGGCCACTTCACTAAGAAATACGCCATGTTCATTTTGCCTTTCATCACCTGTTTGAGAGAAGGTTTGGAGGCGATTGTGTTTGTGGGTGGTGTTGGTTTGAGTTCGCCCGCATCGTCTTTCCCGCTTCCGGTCATTTGCGGCTTGATTGCTGGAATTCTTATTGGTGTGGTCATGTTCTACACCGGAACAAACTCGTCGTTGCAGATCTTCTTGATTGTGTCCACGTGTTTCTTGTACTTGATCTCTGCTGGCTTGTTTTCCAGAAGTATTTGGTACTTTGAGACATATGTGTTCAACACGGCCACTGGTGGTGATGCTACTGAGAACGGCTCGGGCCCAGGCACGTACGATATCACGAAATCAGTGTGGCACGTGAACTGTTGCCATCCTTCGCTTGATAACGGGTGGAACATTTTCAACGCCTTGTTTGGCTGGCAAAACCTGGCCACTTATGGCTCGGTGATCTCCTACAACATCTACTGGCTCTTCATCATAGTCACTGTGTTGGCGATGGCCTATGAAGAGAAACACGGCCACTTGCCATTCCTCAAGAACGCAAAATTGCGGTCGTTGAACCCAATGTACCACATCAAAGGCAAGAAACAAGAGTTGTCGCAGCCAGAAAAAGAGGAATTGTTCGAGAAAGTTAGGAGAAGGCAGTTGGAGGGTGGTGAGGACGGCTCGAGCGAGTCTCTCACGGATAAAGCCGAGGACGTGGAGGCGCCAGTCACGGCTCGCCAAAATTAA
>unitig101_21
ATGCTCTTGATTGTCGTATACTTGTTTTGCACGGTGTTTGCAACAGCGACAACCGGGTGCAAGCCAGCGAAAATCAACTACTATGGGTTCGTGGCGAGAATTTACAGGTATCATTTGAATAGCCACATGGGATGGCATCCTGATTTCTTCAGCGACCACTACAAACGGTACCACTGGAGCCATGGCTCCGAAAACCGTCTCAAGAATAATGTCATGGAACAAAAACCACTCAAGGTGGTGAAAAAAATCAAAAATATCAATTTCGATATTCATGCTTCGTCGTATGAAATCGTTCACGGCGAAGTTTACGGCTACCCTATGACAGTGTCCAACTTCACCCTTGAGTTGAGTGGATATTTCCGGGCACATTCCACTGGAACCTACACGTTCAGGTTAGCGGCAGATAACGGTGCAACGTTGCAGTTTGGCTCAGGATTGACGTGCTGTGATGATGCTTCGGGCAGTGTCAGCGGGAAATTCCATATCGAAACAATGGGCCCACACGGAGGCGGCGGAAACACTGCCAAGAATGTCCACCTGGCGTCATTTGACCTCACGGAAGGGATCTATTACCCCGTGAAAATAGTCATGTTCAATTGGCGCGGGAACGCCGGGCTCCATTTGAGCGCCACCGACCCGCTGGGGGAAACCACCACTGAGTTTGGCCGGGCAGTGTTTCAGGGCAAGTTTGACCAAAAATGTACCACCACAGTAACGTCTGCGTGGAAGAAAACGTTCACATCCACAAGAACCCAACTTGGTGCACTGACAAATACCGTGGTTGTGAGAGTGCCCAAGGCAACCATAACACGGACAATAGCAGGCCAGCACACGTATGCACTCACACGTACTGTGACTGGCGAATTGACCAATACTGTTGTGGTGGAAAAGGCATCAAGCGCGCCGCCGGCTGTGAAATCGTCGAAAAAGCCTCTTAAGAAAACTACCGCTCCGGAGAAAGGTCACGGAAAGCCAAGCCTGGCCCTTTTTGGCCACCCCAGTCCAATCGAAGTGTCTAAAACGCAATCTGAACCAGAAAAATCGGCCGTTGTGAAACCTCCAGCGCATCATAATAAGCATAAGAACCATTTTGAGTCCACGTTTCATAGGAAAAACGCGCTGCACGAGAAAGGTGGGTTTTTGGCACTTACGTGTATCCAAAGTCTTCTTGGAAAGGCCAGGCGAGCAGCGGATTTGCCCGAATACTGTTTGCCTGAAGAAGGGGAAACGTCTGCGGCGTTGCTCCATGATGAATTGTTTGATCCCTCAATTCTCGAAAATCATCGTGATCTCGATGGCTTGGAACATAATGCGGAAAATTTGGGATCTGATAACTCGACAGATATCGTCAGTAACATGGATGAAAAAAACGACCCAGACTTTGAGAGATTATTTGGCGAATATGTGCGCTTTGAGGAGACCTTGGATGGGATCCCGGATCAAGAAGGCATGAAGGGGGTTCCAGAAAATGAGCTTATTGATTCCACCGTTGCCAAAACCAGTTTGGCTTCATCATTTGTAAATATGGAGCTAATCAGTTCTCGGCTGGATAGTGGTCTCGAAAATACCAAGGAATCCACGACCACAGGAGCTATTTCCACAATAAGTGGGAGTTTTGACGGGCTTGATGCAGGCAATTTGGGTGAAAATGCAAATCTGAATTTAGTCCCACACCATACAATGGTACCGCCAATTCCTAAAGGGGAAGACGAAGCAGCATTATCGCTTAGACGTGAACAATTGTTTTTGGCCCTCGTGAGAAACCAGGAAGCCGCATTAACGGCTATTGAACGTGAACATCCGCGATCTGAGAGTTATGCAATCTCCAGTAATAGTATATTTGGCTTGAGCGCTGCTGGATCAACTACACAAAGTGAGGTGGTTCTGGGAATTCCTTCAATGAAGTCAGCTTCGGTCATTCATAATACGGGTTTGCAGCCAAATGAGCCTGAACTGATGAGCACTCTTATTGTTGACGATTCAGTTGTGGAATCTGCGGCAGAGACCTTGCCCATGTCAGATCCAAGCCCGTCACAAGGCTTCTTGGATCAGAAGCCTGAAGAAAGCTTGATGGGAAATGCAGTTGTCAGCAGTGGACCTGAATTTGAGAAAGTATCGTTCAATTCCAATGATGAGTTGAGTACTTCAAGTATTAGTTCTCAATCAGAGGTATGGAACGAATCAAAAGCCGAGCCACAACCTAGCGTGGTCTCGAATCTGGAATTCCAAGAGCATAGTGGGAATGTCGAATCTTTTCAGAATGCCGCCAATGGCTACGAGTCCGCAACTCACGCTCTTTTCTCTTCATACTCTAGTGCGAGTGTTAGTGCTAGGGAGCCACAACTGGATGTGGCTAAGGGACATATAGCTCCGGAAATGAATGGCCAAGTCTCACAACCATACGACTTCAAAGAAGAGAGGACTACTTCGGAAAGCTTGTCTCTGCTTCCAGGCTTGCCATTGTCTGATACCATCCATGAAACACACATTTGGGGCTCTGAGAGTGCTGAGCCGGCCACAGGTTCAGATGTGGAGCCTATACAAGCACTTCTGGCTGCATCTATGCAAGATCTGATAATTGTTGACACAAGCCTGGAGAGCGTGATTACCTCCTTGGAGGAAGGGCTAATACATAACACCGGCTTTGGAGTTTCATTGGCTGATGGAAGCCACTTGAGCGGGCTGGGCGGAAAAATGGCACCTGAATTGTTGTTTGCAGAAGAGACAGCTGGAGTTTCAAACGAGGACCACCTTCCAAAGTCTGAGTTTTCGAATGGAACTTTCGAAGCGGCTAAACTTCTGGCAGCTGAGAGTGTTTCGACAAATCACAGCTCTACGCCATCTCCCGGTCTTCTCAGCACCCATATTCTGCAGCCAAAAGAGACGGGCACGGTGGGTGAAGAAGCAGATATGGTGCCTGGGAACGAGGAAGCGTTTGAGGAAGATTTGGGCGAAGTCTTTGGAAACGGCGAGGAAGTGTTCCCAGAAGAATCCGATGATATAGGCCTGAACCTGGGCCTGAATCTGGATTTTGAGAGTACTAGCCTGGCCTCGCCGTCAATACCGTTTTCTTTGAAGGACTCAAGTGAGACTATGAGTGGACCTGAGGCATCGTTTTCCGAAAATTACCAAGCTACAGATTCTGGTTTTGAAGGGAATTCGTTGAATTCGGGAAGTGGAAACAAAATTAGTGGGTTCACGCCCGTGGCATCACTGTCAATGATTGAGTCACTGGGTAGCTCTGAGGTATTGGAAAAAATTTCATTTGATTCACCTGAAAGCGAGGAATTGCAGCGTTTGGAAAGAACTTTGGATGTCGCCAGTGCCAGTCCAGTTGAACTGGCTGGTCAGGAAAGCGGCAGTTCCTTAAGTGAACACAAGAAGGCCGAGATTCATAAGGTTGAGATGGAAAAAAGCGGAGAAATTTCAGTATTCAGCAGCTCACACTCCAATGCAAATATTCTCTTTGGTGAAATTCACTTGGTGTCAGGGGCATTTTCCGCCTTATCCGGTGCTGGTGTCGTTTCGGAAAGTCTTTCAGTTTCAGACTTGGCTCAGAGTACAGTTTTGCCACTGGCGGCTAGTGATGCTTTTCATGAAAGCAAAAGTGATAAAGTTGTTTTGCCTCTGTTTAATTCGCCCGAAAAGACTGCAGAAATGCATTTGTCCTACCCCGCAAAAGACCCGCTTGCTCAAGGATCGTATCTGGACAAGTCTGGGTCTCCGAAAGACTCATTTGAAAAGGCTAATGGTCAAGCCGCGGGTGACGCCAATGTGACGGAAGCGCCCAGTGATTCATCTGGCTCGGATAATTCCAGAGAGAGCCCTCTTGACCCCGGGTCCAGCTTGGTTAACAAAAGCTCGATTCTGGAGTTAGCTAGCAATGAATCGGACACCATAGTTTCGGGTTCTGCAAAAGAGAATATCATGGGCTCTACGCCATCATCAATGTTATTCGATGAAAACACGAACAATTTCAACGGGCAAGTGACTGAAAAGGTTGAGGAGAAGAATAATGTTTTTGATGAATCAGTTACAAATGACACCTCCCGCGGTTCAACCAAGTCAATTTCTGCTCTTGGGACAGCCAGCATGTCTATGACACTTTCGGACCTTGGGTCAGCTTCTGGATCGGTCAGTGACGCCGAGTCTGCAAATTTAAGTGCCAAAGATGGATTTGAGAGTGACTCTGAAATTGGCTTATCTCTTGTGCAAACACATGTTGAGTTTTCATCAGCTTTTTTGATCCGAAACGGCTCGAACTCTAAAGCGTCAGAAACCGTAAAGGACACAAATGGCAGGGCTGGCTCAGAGTCAAACCATGACATGTACAACGTGGATTCTGCCGGAGCTTTTGCTAGCGGGACCGAATCTGAGTTTGCCAATTTGAAATTGCTGAACACGTCCTCCATCAATCACATTATTGGCTCAAACAGACTCTCAAATCTGTCAGGGGAAAATGTGGATGATTTCAAGGCTCTGCAGTCAGAAAACGCCGACTCAGAAGAATCTATGGGCAATAATGAATTTGAAGATACTTCTGAAACCAGCGACGAAGACAATTTTCAGAACTTGTTTGGTGTTGATGTGTTCACTAGCCCCCAGGGCTCCTTGGACGCATACAAGGCTGCTGAAACAGGAGCGCATGTGAATAAACTCTTGAATATACCTTCAGAGAGTGCACTGGAAAATGAGTTGATTGAACTGGAACTGTTTGAGCTGGGAGCGTCAAAAGCGTTTTCACAGGCAGCGCCGTTAATCACTAGTGGCGCCTTGGAATTGATTGATGAGAATCAAAGCCAGGTTGATGCAGGTGAATCTATTATCCAAGCACAAGTCGAGGCTTTGGGAGGGTTGGATCTGAGCAGTGCTAAAATCCCGAAACCATTCGCCATACTTGAGCATGAAAATGATACTGATACTTTATTTCATCATGTGGTCTGGAGTGGTGAGTATAGTTTCTCTGGGTCTCAGCCAGCCAAATCAAGTGGACTGTCGTTGGTGTCGGACCAGGATCAAATTTCAGCAAGTCATGTGCTACCAGAATCAAAGGCCTCAATTGATTTTACCGGGTTTGCTGATGCCGGTTTAGGGTCTGTGATTCTCTCAAAATCTATGGTAAAGGTTTCCCAAATCTCGCAGATGGGCGCAAGCAGTCATGGCCACGAAAATGCACAAAAGTCTTCTCCAATTAGTAAGGGGGAATTTGCCGCTGAGGATTCTAAGACTATGCCGCCTGCTAAGAACTTATCCCAAGTTTCTGGCAACCCTGCCTTTCCGTCTGGAGTCAGTATGGTCAATGGGGTATCGCAGACTGATCGTGATGAGAAAGAGACACCGGCATCATCACACATAATCGATGTCATTCCTTCTTCGCATGCTTCTTTCCCAGAAGGTTCAAATCAAGTTTTAGAGACGAGCAAACATCCAGATTTTGATTCATACAGTTTACAGGCGACTGAAGAGTCTTGGGAAAAGTCTTACTTTGTCGATTCCGAGTCTTTGGTAAGCAAGTTTGAGGAGAAGGCGAACCCTAAAAGCTCTGAGACGCCAGTGGAAGAGGACCCCAGTCAAACTGTGGGAATGGAATTGTCTCCAACAGATCTTGCGGACTCTGATTTTGATGATCTTCACGGAAATGGTCAGGGCATTGAAATTACTACAGATGCTTTTGAGACCTCGGTTTCAACACAAGAAGAGATGTTGGCGTCGGCGAATAGTGATTTTGGACGCCCAACCTATTCCATTGAAGACTCAACTTCGGCTAGTTTGGATGAAGTGAAGAGTTCACAACTCCCAAAATTTTCGGCGAAATTCCCAAGTCTGGATTCAAAGACTTTTGCTCCAGAAGATGATTCAAAATCGGTATCAAGCATGGCTATGGGCGAAGTTTCACCCAGCTCAATCATGGACTCAGATTCATCCAGCCATGAGTCCGTTAAGGAGCCCCGACCTTTGAGACTCAGGAAAAGCGTTGCTGGTGAAGAAAATGTCGATTCAACAGGCCCTGGCCCAACTATTGTTCCAGCGAATAATACGTCGATTGCAGACACTATCATAAGTCTGTCAGTTGATGCTGCTCTCTCATCTGCATCGATATGGACCGAAGTGGGCAACGATCAAGATATCATCGATGAATTGTCATCTTCGACCCAGCAAGCTTACCCGATTCATGGGATTCCGGCCGAGAATGCCCTGGAAAGTCAAACAAGTGGTATATATGCAGAATCTGTGCCGAGTCCAAGCACACAGCGGGCTGCAGAAACGAAGTCAGCATGGTCACGAATTGAGGCAGGCTCAAATCTGGCCAAACCATCATTTGATGTGTATGACCTCATGCGAATGGATGAGCCTTCCGAGAACGGCCAGAATGAGGTAGATGAAAGTGTCCTTGTTTCTCTGAGAACTCCAATCGGAGCGTCGTCTGCAAAAAGTGAATATTCCATGAAGGAACTTGAGTCGCTTACGATTTCGGAAAATGGGTCTGCTGCATCTGAAGTGGCTCCGATCGCTTCATCCAATGAGGCATATTCTGCTTGGGCCTCTTCAGTTGAAAGTGCCAACTATTCGGAGGATAACACGGACATCAAAGAGGCAGACGCAGGGCTTGTCGCTAAAAAGTCTGGTGATGGGCTTAGAGGTACAAGCAAGTATGATTTGAGCCAACCTGAAAGACCAAAGGAGAAAATTGGAATAGTTTTCGAGACATATCTGAGTGCCAGTGCCAATGAAAAGGATCTGTTTGCTGGTGCTCCAATTTCAGGCAATGCAACTTTCTCTATCGCTTCTGAAAGCATGATCTCGAGCGGTTTTGAGGATTCATCATCAGATCACGATGTCACTGGCCACTCATATTCATTGCTGGGCTCTCCCGCTTTTTCCACTAGCCATTCTGCTGGCAATTCGAGCGAAAGTGATCATTATTTCCTAGGCAATGAACTTTTCGATTCCGTCAACTCAAAGGACTACGAAACTCTGACGAATCATACAGATTCGGCAACCGGGTCACTTGAGAGTGGATTCATTGCAAATTTGAAGAAAGTGCCGCAATCTGGGCGTCATGATACGGTCAACTCTACTGATCTTCTGCAAATTCTGTATTTGAGTGACGACTCTAAAGACTCTGGTCACGACAGTGCCCTGAATATTCTGGCGCAAGGTGACAATCTTGTTGATAAAGAGCACGCGTACATGTTGCTGCTTGAAGATATGATGTTTGCAGACGAGGCAGTATATGCAAATGACGACATGTCTACCGAACAGGTTGGCCAAAACGCTTTTTCCAAAGAAGTTTCGAAATTGCAAAATAGTGGTTTTGAGAAACCAGGCAAAGAAAACCTGACTACGAGGCATGTGATTACGGCTGCTTCTTCCGCAACACTGACTTCTTCGGGTTCTCATCTGCCTGACCTCAACGATATCTCGACACAACAGTTTTTGGGAGATGAATCTTCATTGGATTTGCAGGAAATGGAGTTGGATGAAGATATTCGGATTGATGGGTTTGCTTTTACAGATTTTGAAACAATGCCTGTATTTGCTGGAACATCCCTACTGATGAATGAAAGTTCAGGAACAATGGCCACAAGGACCTCAGATGATGTGGAAGTTTCGGGGAATTCGGCTAGGAATACGTCTTTGAGCATGAGAAGCTCGCCGAATTTCGTGGCACTGACGTTAAGATCAGATTCCACTGGCGCACGAACTTTTTCTGGCAATCGGACGTTCCTCCAAAACAAAACAAGTGCCTTAGAAACGGGATCCACTCACCCGGTTTTCCCAAGCTTCTCGTCTCATGAACTTGGGTCCGGTCAAATAAGTGATTCCGCGGCACTCCAAAAGACCCAAGCGAAGACGCTATCAAGGGGTAACTCTCATGGGGTTCCAACCGGCCCAATGGTAACACAGGCAATGGTGGAAACAAGGCCAACAGCGGAGAAGAACGTGCACTATACGCTGTTACTGACGGCAGACGGTGGTATTGTATCTGCTGATTCACTGGGTGCTACTTTTGCAGATTATGGATCACCAACTGAAGTCCTGGCTCGAGTATTCAATACTGGTTCAGCAAGTCGCTTCGAATCTCAAAGTTTTCAGTTTTCAACGAGCCTGAGAAAGCCTCAAGACCAGAAAATCAATCTCGAACAGGATATTGGTACGCTTAAAACCACCGAAACTTCCGGTATGGCTTTTGGCTTCCAAGAAACACTCTTACGGGAAGAAGGCGCAATTTGGGTTTACAATAGTGGCTCTGACGGTTCCGAGCCCGTCATTCATTCGTGGAGAGGAGTGGGGAACAATTCTGAAAGTATGACGCCCACAAAAAAGTTTGATTCTTCCAATACACCCAAAGCCACTCCGTTGATCTACGGGTTAATTGAGCTGGAACAGATTCATGCCAATATTGTACCCACTATTACTGAACTTGGTCTGCTTGGCCCTGGTGAAGGCAACAACAATATGCCTAAGATTTCTGTGAGTGTGAAAAACGAAGAAAATGAGAACTTTTTGTTATCTACTTGCGAATCTTTGGGCAGCATTGATTCGTGCAAACTCCTCCTGGATAATTCTAATGCGCACAATACGATATCTGACGATTGGAAGAAAACAATCACCACCATTTTCTGTCCTTATGAGAGCTGTGCAAAGGATACTTCTGGAGCAGATAAAATGGACTCAAGTTCATCCGATGCTCCAAAGAATTCAAAGAATGAGTTTGTATCAGCGGTACATGATACGATAAACTCAGCGTTCCACGAAACCAACACATTCCAGAATGCTTCTGTTGAGTCGCTACGACACGTACCTGTCATGGAGGGTGCCGGTGCTGTCACCCCCGCCATGCTGCTCTTGGCCATAACAGCACAATTCGTCAATTTTTTATTATTTTAA
>unitig101_22
ATGAGGCTTTCTCGTACATTTTTCCGTGCTGCCAGACAGAGCAGAGCGTTGAGCTCATCTAGAATTGTTTCCAACGGCACCAAATTGCAGTCCAAGACCGCGGCGAACTTGGCCGAGGTCACAGGCCCAGACTCGTCGTTGATTGGTCCCGGTGCCAAGCCCGGCACGATCCCCACGGATGTCGACCAGGCCACCGGTTTGGAGAGATTCGAGCTTTTGGGTAAAATGGAAGGTGTGGATGTTTTCGACATGGAAAACCCGATTTTCGAGGGCAAGGGCACGATGAAGGACCCTTTCATGGTGCCCACGTACATTGGCTACCGTTACGTAGGCTGCAGGGGCCACGGCTCGCAGGAACACAAGCCATACTGGATGAAGGTCGAGGAGGGGAACCCTGGCCGGTGCTGGCAATGCGGCTCCGTGTTTGCCGCCAAGTACGTTGGCGAGCCGGGCCACAACCACCACTAG
>unitig101_23
ATGCCAAAGAAGAGAGCTTCCAACGGTAGAAACAAGAAGGGTAGAGGCCACGTCAAGCCCGTCAGATGCTTGAACTGCGCCAGATGCGTGCCAAAGGACAAGGCCATCAAGAGAGTCACCATCAGAAACATGGTTGAGGCTGCTGCCGTTAGAGACTTGTCTGAGGCTTCCGTCTACCAGGAGTACGCCTTGCCAAAGTTGTACAACAAGTTGCACTACTGTGTCTCGTGTGCCATTCACGCCAGAATCGTCAGAGTCAGATCCAGAGTCGACAGAAGAGTGAGAACCCCTCCTCAGAGAAAGAGATTCACTCAGGACAAGAAGGTTGCTCCTGCTGACGCTGCCAAGAAGGCCGCCTAA
>unitig101_24
ATGACCATGGACCACAAATGGAAGTTCTCGCAGTGTTTCGGCGATAAGGGCGACGTCGAGAATATCACCGAGGCAGACATCATATCGACGGTCGAATTCGACGGCACGGGCCAGTTCTTGGCCACGGGCGACAAGGGCGGCCGCGTGGTGTTGTTTGAACGCAACCAGGGCAAGAAGAATGCATGTGAATACAAGTTCTTCACCGAGTTCCAGAGTCACGATGCCGAGTTCGATTACCTCAAGTCGTTGGAGGTGGAGGAGAAAATCAACAAGATTAAGTGGCTCAAGAGCTCCAACAACGCATTGTACCTCTTGCTGACGAACGACAAGACAATCAAGTTGTGGAAAGTGCTGGAACGGCAGGTGAAGTTGGTGAGTGAAAACAACTTGAATGGAGCAGCGAATTTGCCCGCGAAAATCGGCTTGCTGGACTTGAAGTTCCCCAAGATGGCGTTCCACGATAAGTTGATCCTGGCGCAGCCAAAACGCATCTACCTGAACGCACACGCCTACCACATCAACCTGATTTCGGTGAATCTGGACCAGGAAACGTACCTTTCGCTGGATGACTTGCGGATCAACCTCTGGAACTTGGATATTCCAGACCAGCTGTTCAATATCGTCGACATCAAGCCGGCCAACATGGAGGAGTTGACCGAGGTGATCACCAGCGCCGAATTCCACCCGCAACACTGCAATTTGTTCATGTACTCGCTGCTGAAGGGCACGCTCAAGCTCTCCGACATGCGGCTGAACTCGTTATGTGACCTGCACGCCAAGGTGTTTGAGGAGTACTTGGACCCGGCGCTGCACAACTTCTTCACCGAGATCACGTCGCTGATCAGCGACGTCAAGTTCTCTCACGATGGGCGATACGTGGTGTCACGTGACTACATGACAGTGAAGATCTGGGACTTGGCCATGGAGCGGCAGCCGCTCAAGACAATCCAGGTGCACGAAAACTTGCGTGACCGCTTGTGCGACACGTACGAGAATGACGCCATCTTCGACAAGTTTGAGGTGCAGTTTAGCGGCGACAACCGCTCCGTGATGACCGGCTCCTACAACAACAACTTCATGATCTACCCGAGCGCGGTGGACCTGGCGCCGCAGAAAATCGACTTCTCGCGTAAAAACGCCCTCGATGACGATGATCTGGACCACGATGACGACACCGAGGCCCCGCCAGCGCAGGGCGCGTACCCAAACTCGCCGCAGTATGGCGACGACGACACACAGGAAGAGATCGTGTTGCAGGCGGACAAATCCGCGTTCAAGGCGAAGAAAACGGGCGAGCGCAGACGCTTGATGAGCGGCGTTGGCACGGGCGACCACAACGACTACATTGACTTCAAGAAGAGTATCTTGCACCTCTCGTGGCACCCGCAGGAGAACAGTGTGGCCATTGCCGCCACGAACAACCTCTACATCTTCTCTGCCTTGTGA
>unitig101_25
ATGTTCAGAAATCTCGCCCAGCGCTCGTTCCAGAGATTCAACTCGCACGGCCACGGTCACGTGTCGAAGTTCATCAAAGAAGACCCATTCAAACACCTCTACAACAAGGAGGCCGGCGAGGCGTTTAAGAAGGCCCAACACGAGAAGGCCCACCACTCGGAGGGCATCACGGAATTGTGGAAGAAGATCACGTTTTACGTGGCGTTGCCTGTTGTGCTCTTGACGGCCATTCCTATCGCCAAAATCGAGCTTGACCACGCCAAACACAGGGAGCATTTGAGACACTTGCCCGACGAGGAGTGGCCCGTGCAGTACGAGTACCAGAACATCAGACAGAAGAAGTTCTTCTGGGGCGATGGAGACAAGACGTTGTTCTGGAACTCCGACATCAACAGACACATCGAGTAG
>unitig101_26
ATGCGTCGCTCCCGCTGTGTCTATGTTGCAGCGGTGACGGTTCTTGTGTATGTGATAATATTCTCTGTGTTGAGCTATGAGAGTACCGTGAGACCGCTTTTCTCGGCTACGTTCATGGAGCTCAACCTAGATTTTTCAGGTCTCCGACTGATCTTCGAGCTGCAAGACTCGTACTCGTTTGATACGTGGGCAGATGCGATTTTCCGCAAAAAGTTGCACGACGGGAAAACCGATGCTACCTTGAAAATGGCCAAATATGCTGTGGATGGGCCAGAATCTGCTACAGATACAGTCGAACTACCGTCTTTTTTGACGAAAGAAGACGTGAACCCGCATGTGTTCCCACACGAGCCGAGGCTAACGCTAGGCATTCTACTCGGTGACTTGAATGCGCAAATTGAAGCAAATGCCGGTGTGGATAGCCTCCAGATCAGGTCTTTCCACTGGGCAGACTGGACGGACATATCACTTTTGGACAAGAAAATGCTTTCGATTGGGGATAGTCAATTGACATGTGAGTTGCTAGAGCCGCAGAAACTCGAGCTAAATAGCAGGCAGAAGGATCTTCTGGTGGACCCGAAAAAGTACTGTTTCAACGATGCTGACATCATGGTGTTGCTTGCCAAACACGCTAAAAACCCAGCTTTGGGGCCCTACCTCAAGAAAATCACCGAACAGCCTTTCAAAACCGGACTCCACGTATACAGGTGCCCGAAACGGGCCTCGCAACGCATCAGGAAATTGGCTGCTGTGTCTTATCTCCACGACTTCATGCCTGCACCTATGGCCGTGCATTTCTTGATACCGACTGCCCCACAGCAAGTGTCGCCGCTTCACGTGCATGTGAACCAGGATGCAGCCAACCGAATAAGGCTATTGGATACCCCTACTGCCGCTTCCGTGGCGAAAAAGGGGGCAACTCTAGACCTCAGAAAGGAGTTGGCAAATATCGCCGCCAAAATGGCCCCAGAAAGGATATCGCCTAGCTATGCGAAAGAAATCCCGCATGACGACTTTGTTGACAAACTGCAGGATATCGTTGACCTCCTATCGCAAAAGGGAGATTTATCTCCACAGGACACTTTGTACCTCGACAGTCTCAAATACTCTCTCAGTACGGATAAGCCCACCAAGTACTTCTATGAGGCGCTTCTTGTAAGTAGCGAACGGCAATGGGCCAGTGGTGGCCACTACGACTGGCGCTTTTTCAAGGGACTCAAGACTCATGCCGATATCCACCTTCCATTATTGCATGGGCTTATTCTGGCATGGCTCAGGTTCACGAACGCGAATGGAATCACCACCTGGATAGCACATGGGTCGCTTTTGGGCTGGTACTGGAACGGACTTTCGTTCCCCTGGGACGCCGACTACGATGTGCAGGTCCCGATCTCCGACCTCCATAAACTTTCAAGAAGATATAATCAAACCGTGGTGGTGGATTTTGGCGCAGATGGAAAAGAGGTGAGATTGGGCCGTTATTTCCTCGATTGCGGCACGTGGATCAGCCATCGTGACCCTGGAAACGGGCTCAACAATATCGACGCCAGATTCATCGATATGGATTCGGGGCTCTACATCGATATCACTGCACTTGCTGTTTCCAAAACACCCGCACCTGCACGCTACGATAAAGGGTTCCCCAAACAATTGCAAAGACCAGAAAATTATATGAACTTGCCGCCAAATCCAAAGGCCGAGCTTGCGAGGAACACCGCGACCCAGTTATACAACTGCAGAAACAAGCATTTCCTGTCGCTCCTGGAGATATCTCCCCTCCGGCTAACTGTCATGGAGGGCGTTCCTGCATACATCCCCAACAACTTCACGGAGATCTTGCAGGCCGAATACGGGTCAAAGGGAATCGGCGCCCAGAAATTTCGGCAATATGCATTCTTGCCCCGGCTCCGGCTCTGGGCAAACGCGAGACTCATTGCAAAATACACTCGGGAAAAAAAGGCGGATGCACAAAATGTCAAGCTAGGCCTGCATGCAAAAACCGCCCTGGAGATTGTCGACACGCTTTCAATCTTCACGTTCAGCGACCAGGACTACCTCGAGCTCATGGCTGCAGAAAAGGACTTGTTGTTTGAGTACCTTGTCTCGAAGGACAAAACCGCGCTACATCAGCAGGAAATGGAGCTACTTTTACAGGGCAAGTCTACCGAGGAAATCTTATTGAAAGACTCAGAATTTGGGCCTCAGCTCAAAGAACTTCGCCCGGACGTGAGTAAGTATCTCGCTGTGAGAACAGGGAAGCTGTATACACAGAAAATGAATGAGTACGTGGAAATGTATCAGGCTTTCAAGGAGGGGAAAGAACTCGCTTCAAGAGAGGAAGACAAGGAGCCCGAGACTCTTCAGGAACAAAGAAATACTGTGCGAATGCAAACGTTTCAGGAGGCGAACGATCCGAGGAGAACCCGGCCAGACCCACTTGCCAATATACTTGGGTTCTGA
>unitig101_27
ATGTTGCGTTGCGGACAGGATAAGCACGAAATGGTATCGGAAAGACGCGACCCGCTTGTGATCTCGCGGCCATTTTACTTGCAAAGCCACAATTGCGGCTACTGCCAGTGTCAGAAAAGCGTGCCTTCTCATGAGTATCCATCAGAAGCCAGTATTCCAAAAACACCCACGCACGTGACAATCGGCTGCAAAGTCGAGCAGATGACTTGTAGCGATTATGACGAGTTCATGAACCTTGGGTTTCGCCGCCTGGGCGACTTTTTATACAAGGGAGACATGCTTCGAGGGTGCTGTCGGATGTATACCATCAGAACCGAGCTTAAGCAGATGAAAATCCTGAAAGAGCATCGACAAGTGGTGAATCGGTTCAGAAAAGCAATTTTGGACCCAGAAAGTACTAAATTCGGGAAATCACGCGACCAAAGAATCCAGCATAACCAGAGATTCAATTTATCTTCTCTACTCGAGGCAGAAAGAGCCTCTTCGAGGTTCTACACGAATTTCGAGCCGGCGAAATTCAGCAACGAGAAGTTTGCGCTCTACAAAAAGTACCAGACAGTAGTGCATAACGATAAGCCCGAAGATATCACAAAATCACTGTTCACTAACTTCTTGTGTCACTCGCCTTTTCTCGACCATGAAATCGAGGGCACCACACAGGAATGGACGGAACTAAACACATGGGTGGCCGAATCGGGCAAAAGTGCCGATAAGGATAATCTAGCGTCACGCAAAGCCACCCGATTGGGACCCACGCACGAATGCTATTATCTCGACGGAACTCTTATTGCAATCTCCGTGCTTGATTTTTTGCCCAGCGGAGTTTCTTCTGTCTACCTTATCTGGGATCCAGATTATGCACACCTATCACTAGGCACGCTCCTGGGAATCCGAGAAATACAGATGTGCCATGAACTCAACCTAGGCTATTATTACTTGGGCTATTATATCGAAGACTGTGATAAGATGCGGTACAAGAAGAAATTTGGCGGCGAGGTCTTGGACGTGTGCAATGAGGCCTTTGTGCCTTTGGAAGCGGTCCGGCCGTTCATGCAAAATGACCAATTTTGGGCCATAAGTGAAGATGCCATGGAAAATGAAAGTGAAAGTGAGAGTGAAAGTGAAAGTGAAAGTGAAAGTGAGAGTGAAAGTGAGAGTGAGAGTGAAAATGGAAGTGAGAGCGAAAGTGGTGAGGCCAGAGAGGGCTCAATAATAAAAGGAGATAAAGAGAACAAAAAGCAGCGTTCTGAGGATAAGGCAAAAAGGATCGAATCTGAAGATCTGGCTGACCATTCGGGCTCGGATCTCGAGGGCGAAGACGATGGTGAGCATGAATTAACGCTCAGCGGGAAACCAGACCAATGGGTTGATAAATTAGACAATGTCGCACACGAGATTTACGGTAGCAAAGAGACATATGAGGCGGCCGAGGTGGCCTTGAAAGTGCTTAAATCCGAGCTTAAGTTTTCGTCATCAGAACTCCCTACAGTTTTGCCTGGAGCAATTCCTTTGTGGCAGCTTTTGGCGTGGTTTGAGGAAGACGTGTTGGACCTGGATCTCCCGGTTACCGTGTTTGGTGCGCGCACAGGCCGTTTATACGAGTGTAGTATGGGCGAATTGGGCGGCACAGAAAGGGCACACGTGATGGATTTTCTCCGATTGTTTGGTCTCGAACGAACGCAATCGGCAATAATCATAGCATAA
>unitig101_28
ATGAAGTCTATATTGGTCCTTATCTGGCTTGCAACAGTCTATGCACATGACTTGGTGTTTCCCGGGTCACTTTACGTCTCCCGGATTGAGGATATACCCGAAGACGAGGACTTGAGATTTGAAGGATCTCGTCTTATTGCCGGTGGTGAAATTGCAATTTTCGAGTACGCTCTTGGTGGCACATTCAAGTCGGCTGATACCGGCGAATACATTAGCGTGAACGATTCTGGAATGCTAGTTCCGTCCAGTGAGGCGCATGTTGGGTTCCTGTTGAGGGAAATTCCAGACATTTCCGGGCAAAGAACTCTCTTGTATGAAGAAAGCGACGAGTTTCAGCTTTGTGCCGATTCCCTGATTGGTTTCAGAAGCAATTGTGAAGGCGCACGTGCCATTGAAATCACCTACGAAGACCATTACCAAGCGGTGAAGTGA
>unitig101_29
ATGCTTCTTTCAGTACTACTTGTTGCTGCGCTGGTATTTGCCAGCAATAGCATATTTGGGATGCTCAAGATCTCGAAAGTCGATGGGAGATACACCCCGCTTGAATTGGGCGTGAACGGAGACCAGATTTCAGTTTCTTTCTATCCAGCTGTTTTTGAGTACGATGGCACGGGAACTTTGAGAAGATCCTTCAAGAATGACTTTTTGAGTGTTAATGAAACGGGGCAATTAACGGTTGGCAAAACACCGCAAACCGGATTCGTATTGCGGTCAGGGAAAAATCCAAAGAAAACCAAATTGTTCCTCAATGAAACGAAAAACTTTTATCTATGTGAAGATGACCTGATACTGTTTTTCCTGACGTGTCGAGACGCACGCAAAGTCGAGATCACATTTGAGGATGCGCTCCGATGA
>unitig101_30
ATGAGTACGACAAGCCCCGCGAAAAAGAATGGTGAAATGAGCGTGAAGCGTGAGAACGCGGCGGCTGTTTCATCCCCTGCCAAAAGCGGTGCTGTGGCCGCACAAGACGTGAAAAAGGAGGATGAGGATGACCCGCAAGGCGACCACGCGCTCCTCCTGGACCCGGAGGACTACCTTGAGGAAAATGAGTCACTAGACATGAATCTCGCGCGTGGCGCACAGAAAGTGTGGCTCGTGAAGTTGCCGCGGTATTTGGCCGACCGCTGGACCGACAGAAACAACTTGCACGGACAGCAATTGGGCGAGGTCAAGATCCGGCAGAATGGCGCCGGTGCGCGTAAGAAACTAGAGGTCAAGCTTGTGCTAGACGAGCTGGAACGGTCTGAGGAGATCCCACAGGAGTATAATCTCTCTATTTTGAATACTCAGGTGAAGAACTCGTATGTGTTCAGTGAAGAGAACCTTAGGCGGTTCCAGCAGGAACGCACCGAGGTTGGCGACATGCCCGCGCAGCCACAGCTCCCTGATCTAGAGAAGAACAACTTCCAGAAGAAGCCCAAACAGTTCTTTAAAGTACAAAAGAACGGTTCGGAAGACCGGAAGTTTGTGCCGTTTGTCAAGACAATCCCAAAGAAAACCAGTCTTGCAGGCAAAATAGTGCATGACTGCCAGATCATCCCGCTGAAGGGCGATTCCAAGTACTCACAAATGCTCAGTAGAAGGCAGAACATTGGACAGGAAAAGGAGCGGCCGAAGGTCACGTTTTTGACCGAGATTCCGGGAGTGGTGCAGCTGCAGGCGGGACCATCGCTCACGGGCAAGAGCACGCTGATGTTCTTGAAATCCACCGCAAACAAAAACAAGGGCGAGGGCCGTGCCATTCGCATGCCCAAAAAGGACTTGTTGGATCTTTTGTTCCGTCTTTTCGAGGAGTACGAGTACTGGTCCATGAAGGGCCTCAAGGAGCGCACGCGCCAACCGGAAACCTACTTGAAGGAATCGCTCGAACTGATTGCAAACCTCATCAAGAAGGGGCCTTACACTTCGAAATACAACTTGAAGCCGGAATATAAGCGCTTGCGGGATGCTGAACGGGCGGCTCGGCTCGGACAGGCGGCCGCACCGGAAGCCGAGGAGGAGAAGGAGGAGGATGATGATGACGAAATGGAGGACATCATTTAG
>unitig101_31
ATGAATTTTTCAAAACTTTTGAGCAAACAGCTCGAGCAAAAAAAGCTACAGCAGCAACAAGCGAAAGAGGCCAAGGCCAAGCGAGAAAAAAATTTGGTTGAATCTCACGAAATCGCTTCCACTCAAAATGATCTTACAGATAGGGATAAAGCTGATGAGATAAGTCCGCCAAAGACAGAGATATCTGCGGAAAACAAACTTCTAGAGTCTATAAATCAGGATAAGCTCGCAGAGAGCCTACGTATATTTGGCGAAAGCGGGGAAACTGAGGCCAATGTCCTGAAAGAGGAGCAGCTCCGGAAATTACAGATTCATTTGAAACACGAAAAAAAAGATGAGGCGTATAAGGAGTACTTGGACAGGGAAAACGGTGTTAGGCTCCAGCTACAGCTCGAAGATATCGCCGCTCAAAACAGCAATACATTGTGTCTACAGATCCGCCGGTTTTTCAAGGAAATTCTTCAGACGTGGACCGAGTCATGTGACGAAGAGTTCCCAGAATCCATGCTCATGGAAACAAAACGAGATATCGTCAAGCTTCTATACAAGCTTCGCAGCAGTAAGCTCACGCCCGAAACAGTCGTGTCTTTATCGACAATTGTCTATTATATCCAAACAGAGGACATTGTTAAGGCTAATGAGGCGTACTTGAAACTCAGTATTGGCAATGTCGCCTGGCCCATTGGCGTGAGGGATGTGAACATCCATGCCAGGGCTGCCGATGCGAAAATCGCGGGCGACGACAAAACGCAGCTCGCAAACATCATGAAAAGCGAGGCCACGCGGCGCTGGCTTATTGCAGTAAAGAGAATTAAAGAGATCAAGGACATCAAAGAATTCGTTGAGTTGGCCAGAAGAGCCGACATCAAGTCTGCCACCGTCAAGGTCAACAAGAAGATCAACCCTAAGGGCAAGGTGTTCAAGCAGACCAAGTTCAAGGTCAGAGGTGCCAGATACCAGTACACCTTGGTTGTCAACGACTCCTCCAAGGCCAAGAAGTTGCAGCAGTCCTTGCCTCCTTCTTTGGAGATCACCACTGTTTAA
>unitig101_32
ATGAGTGACGCCGACACCGTGCCGAGGCCGCAGGATATCCAGCCACCTACACTGTCCAGCGATGGCGATCTCCGGGCCCAGTTTGTATCGCCCGGGATCGTTCCGCAGCCGCAGAAAAACCTCCAGCCTCAGACTTCCCCTCTTCTCCTGCTGACGCCGCCAACGGTGGCGAAGGCACTCATCCGCGCATATCCATACTTGCTCATTGTGAATAAGGTATTGCTGGTGGCCACGTGGACGAACGACGATCCGTGGGTCAACATTGTCTTGATGCTCACATACACCTTTGCCGTGCTCTACTTCGAAGCCGTGGTCACTTGGGCAGGTCACCTCCTCTTGGTGCTCGTGGTGATATTCTACTCGATCTTGAATAAGAAGATTGCCGACGAGACCATAGCGCGCCCCACGCTCGATGATGTTGTGCACGCGCTCACGACCACATGTATTAAAGCGGACTTGTTGCTCAGCCCAGTAACCAGCATGGCGCTCACGCCCTACGATATCAAGCGGCTTCTCTTTACTACAGTGTTCTTGACTCCAGTTTATCTAGTATTCACGTGCTTCCTTGTGTCTCCGCGTGCCATGCTCTTGCTCGCCGGCTTATTTGTGCTACTGTACCACCTGGTGTCGATGCGCGTCACGCGCCGGATGGTGTGGAAACTCAAGGTCACGCGCGTGCTTTGTTTCTACTTGACCGGCTTGGACTTTTCGAACGCACGGAACAATCTGCTCTTTGCCGCCGCGTTCGCGAAAGTTCAGAAGACTGGGCCTGCGGCCCCCGGATCCGACCCTCTGAAGCCAGTCAGATTCACATATGTGATCTATGAGAACCAGCGCCGCTGGCTCGGTATTGGTTGGACTCTGAACTTGCTCACCTACGAGCGCGCGCCCTGGACTGACGAGTTTTTGAACGAGTCCTCGTCTATTGACACCTTCGAGTTGCCTAACGCCGACTCGAGCTTCTCGCAACTGCTGCAAGAATATCAGCAACACCCGGCAATTTCGGGTGCTCGCTGGCGCTGGGTTGACAAGACATGGCGACTCGACCTTACGAACGACGGCGCCATCGTGCTTCCCCTGAGCAAGCGGCTGAAAACGACGGTGAAACCCACCAATGACGAGGGCTTCATCTATACTGACAACGTCTGGAAGAAGCCAACCACAGACGACCTGTATCTGAAATACACGCGCCGGCGGCGTTGGATCCGCACTGCAGAATTGGTGTTTGACTCTGCCGCGAATGTAGGCGATGGGTCTGCGTCGACCATATCTACATCTATCGCGAATGGTTCCCCAGAGACCGCTAAGAAGAGGAAAAGCTTACGCTTTGCTGATGATGACAGCACAAAAGTAGACGCGGAAACCATTAATGAGGTGGAGCCCGAAGAGCACGTGCCGCAGAGCTTGGGCGACAAGAAGAACGAATGA
>unitig101_33
ATGAAGGTCGAGGAGCTTATAATCGATGGGTTCAAGTCGTACGCCACGCGTACCGTCGTGAGCGACTGGGACCCGCAGTTCAACGCGATCACGGGACTCAATGGATCGGGCAAATCGAACATTCTTGATGCGATCTGTTTCGTGCTAGGCATTGCGTCGATGGCAACAGTGCGGGCATCGAATCTCCAGGATTTGATCTATAAACGTGGCCAGGCAGGCGTGACCAAGGCATCGGTGACGATCGTGTTTGACAACAGCGAGAAGGAGAAGTCGCCCATTGGGTTCGAAAACTCGCCCAAGATCTCCGTGACGCGACAGATCATTTTGGGTGGCACGTCCAAATACCTTGTGAACGGACACAAGGCGCAGCAGCAGACCGTGCTCAATTTGTTCCAGTCGGTCCAGCTCAACATCAACAACCCGAACTTTCTCATCATGCAGGGCAAAATCACCAAGGTCTTGAACATGAAGCCGCTGGAGGTGTTGGCGCTCATTGAGGAGGCCGCCGGCACGCGCACGTTTGAGGATCGTAAGGATAAAGCGTTGAAAACCATGGCGAAAAAGGAGGCGAAAATCCAGGAGATCCGCAGCTTGCTCCGCGAGGAAATCGAGCCGAAGTTGGAGAAGCTCCGCCTGGAGAAACGCGTGTTTCTCGAGTTCCAGAAGGTGCAGACAGACTTGGAGAAGTTGACGCGCGTGATTGCAAGCCATAACTACCGGCTCAAGTCGGCGCAGTTCCACGAGTACCTGACATTGAGGTCGCAGCACGAGGGAATCATGAATGACTTGTATGCGCAGGTGGAGCGGTTGGCGTCCGAGGTGCTGAACTTGAATGCGGACTTGGATACGGTGAAGAAACAGAAGGAATCCGAGCTTTCCCAGGGCGGCGTGATCGAAAGCCTACAAGCGGAGGAATCCAGTCTAAGTGACGATATCACACGCACTGCCACATCGCGCGATTTGGCCACGGAAAACGCCCGCGAGGAGTCGGCAAAAGTGACGCAGTTGAAGGGCCAACTTGAGATGTTGGAAGGACAGTCAGCAAATCTGGCAGACTTGTTTGCCTCGCTAGAGGCGCAGTACAATGCAAGCAAGGAACGCTTTTCTGCGATGAAAGAAGAGTATAACAAAAAGGAGGAGCTCTTGTCGACACTATCTACAGGAGTCACGGCCCGTGGCGGCGCCGATGGCGGGTACATGTCGCAGCTCAAACAGTGCAAGGAGGACCTAAATGCCAGCCAGAACTTCATTCTGACGTCAGGCTTGAAAGTGGTACATCTCCAGGAGAGACTCCGCAGCGACGCGTCGCGGCTCGAGCTGGCTAGACAAGACAACAAGGTGCTTCTTGACAAAATAGAGGCCTATAAGGAAGAAATTGCTTCGAAAGAGGCCAAATTCGCCGAACATGGCTTTGACATCAAGACATTCAACGAGCTTCGCGACCAGGAGAGTATGCTTCGCAGACAACTAGACGAGTTTCAGCGCCAGCTCAACGGGATCCGGCGCGACGTGGGCAACATCGATTTCCAGTATCTGAAACCGTACCCCAACTTCGACCTGCGGAGCGTCAAGGGCCTTGCGATGCAGCTATTCAGCTTGAAAGACTCCGCAACAGAAAAGGCCATGGCGTTGCAGGTGTGTGCAGGTGGCCGGCTCTATAATGTCGTGGTGGACAGTGCCGATACAGCGCTGGCGTTGCTTGAGCGGGGCCATTTGCGGCGCAGGGTCACGATTATTCCCTTGGACAAGATCAAAGTGTGGTCGTTGCCTCTGAACAAGGTCACGTACGCCAAAAACAAGTGTCCTCAAAAGGTTGAACTCGCGCTCAACTTGGTCAACTTTGACGAGGAACTTCTCAAGGCCATGACTTACATCTTTGGGTCAACGTTCATTTGTGCAGACCCGCAGACGGCCAAGGAGATCACGTTTGACCCAAAGATCAGGGCCCGCTCAATCACGTGGGACGGTGACGTTTATGACCCGGAGGGCAATTTATCCGGTGGGTCGCGCAAAAACAACTCGTCGATCTTGCTCAAAATGCAGCAGCATAACCAACTTACGCAAAAGATTGGGCAGCTCGAACAGAAACACGAGCAGGTCATGCAAGAATTGCGCCGCCTCGAAAAAGTGAGCGAAAACACAAAGGCGTTGCAGAACGAGCTCAACTTGAGCAAGCACGAGCTTTCGTTGCTCGAGCGGAAACTAGATAATAGCCCTGCGGCCAGTATCATTAAGGAAAGTGAGGCCAATGCCCAAGAGATCGACAAGTTGCAGGAACTCATCAGCGGCGAGGAGAAGAACAGCGCGTCGCTCACGGAGCAGATAACGAAGATCAGCAACGACATCAAGGAGTTCAACCAAGACAAGGGCTCGAAACTCAAAGAGTTAGAATCTGAGTTGAAAAGCTTGCGTAAGCAAATCGCACATGAAGAAGCGCTCGTGCAGAAAAGCAATGATGACTACCAGAACTTACAGATTGAGGTTGACCAGCAAAAGATCGAGATCGCTGCGGTGGCAGAATCAATAGTATCGCATGAGGCCGCTTTGGGTGAATTGAACGCGAAATTGACTGATTTGACATCGAATCTCGACGAGATGAACGCACGGCTCAACGAAACGCGGGCGAAACTCGAAGATGAGCGAGCGAAAATGCTCGGATTCAACGAAGAAATCCAAGAATTGACCAATCTTTTGGCAGCGAAGAATGAGGAGCTGAGCCAAGCAAAACTTTCGATCCAGAAATTGAACCATGACCTCGAAAAGGCAAATGGCGCCACGTCCACTTTACGGGCCCAGTTGGACGAACTCATCCGCGAGAATGAGTGGTTGACCGACGAAAGTGTGGTCAACGGCATAGTCCAGCAGTACCCGGATGTAAATATCGCTGAGTGTGAGGCGCAAGCGGCCGTTCTTGGCGAGCGGTTCCAGAACATGAAGCGTAAGGTGAACCCAAACATCATGAGCATGATAGATAATGTCGAGAAGAAAGAGGCCGCGCTCATGCACATGATCCGGACGATTGTCAAGGACAAATCCAAGATCGAAAACACCATTGATAAGCTTAATGGGTACAAAAGGGAGACTCTTGATGCCACTTATCGTAAGGTTTCGGAGGATTTCGGCAATATCTTCGCCGATCTTCTTCCGGGCTCGTTTGCGAAGTTGGTGCCTGTGAATCCCCTTGACGTGACCAATGGTTTGGAAGTAAAGGTAAAGCTTGGGCCCGTGTGGAAGGAAAGTTTGGTCGAGCTATCGGGAGGACAGCGATCATTGATTGCGTTATCGTTGATTATGGCATTGCTTCAGTTCAAGCCCGCGCCAATGTACATTTTGGATGAGGTCGATGCCGCGTTGGACTTATCGCACACCCAGAATATCGGTCACTTGATCAAGACCAGGTTCAAGGGATCTCAGTTCATCGTCGTGTCATTGAAAGAAGGCATGTTCACAAACGCAAATCGGGTGTTTAGAACCAGGTTCCAGGACGGCACTTCTATGGTGTCGTCAATGTAG
>unitig101_34
ATGGCCCTGATCATCCAGATGACGCCGTACGAGTACACGGAAAAGACGAAACAGGCCGGGTTTTTTCTGTCTGCACGTGCTGCACTTAGCGGGCAAAGTCTATCGGCAAGTCTCATCAAACACAAAGTGAAAGTCGCCCTTGTGGCTGGTGTTTTGACCCTCATCACCTTGGCCCAGATAATGCTCGTGTCACGCAACAGTTTCTATGTGCCAAACTTCAGCAATACGCCGCTGACGAGCTTTTTCGATTTGGCACACTACACGGGTTCCGCCGATGGCTGGCAACACGAGGAGCGCGTGCTTTTCTGCGTTCCGTTAAGAGACGCCGCAGCGCATTTGCCGATGTTTTTCGGCCACATGAGAAATCTCACATACCCACATCATTTGATAGACTTGGCCTTCTTGGTGTCGGACCTGAGTGACGACACGATGGGCGAGCTTTTGCGCCATTTGAACGACATTCAGAGCGACCCAAATGTCGACTTGCGGTTCGGCGAGATCGAAATTTTCGAGAAAGATTTTGGCCAGATCATCGGCCAATCCTTTTCCGACAGACATGGCTTTGCCGCACAAGGCCCGCGGCGCAAGTTGATGGCACGTGCACGGAACTGGTTGTGGACGGTCGCAATCAAACCATACCATTCGTACGTGTACTGGCGAGACGCAGATGTGGAGACCGTTCCACCAACGATTTTGGAGGATTTGATGCACCACGATAAAGATGTGATTGTGCCGAACGTTTGGCGGCCGTTGCCGGACTGGCTAGGTAATCAGCAGCCGTACGACTTGAACTCGTGGCAAGAGTCTGACGGTGGATTGCAGTTGGCCGAAAACTTGGATGAGGATGCCTGTATAGTGGAGGGATATGTCGAGTACCAGACATGGAGGCCGCATCTTGCCTACTTGCGCGACCCCTACGGTGACCCGGAGGTCGAGATGGACTTAGACGGCATTGGGGGCGTGTCGATTTTGACGAAAGCCAAGGTTTTCCGCACGGGCCTGCATTTCCCCGCGTTTTCGTTCGAAAAACACGCGGAAACAGAAGCGTTTGGTAAATTGAGCAAGCGCATGGGCTACTCCGTCATTGGCTTACCGCATTATGTAATTTGGCACATTTACGAGCCGTCCCTGGATGACTTGAAACACATGGAATGGATGGCATTGGAAGAAGTGCGCCAGGCCGAGCAAGCGAAGATCATGAAAGTATATGATAAATCGTGGGGCCAGGGATTTGAGGACCATCAGTCGGACTGGCGGCGTGAGCGCGAACACGTGTTAAAGAATACCGACATGCAACGCAACATCCACGTCGACTGGCTGGGAGTTGATGATATGTATATCGAGGAAGCGTCCGACAAGCAGCTTGCCGAATTCGAGCCCTAG
>unitig101_35
ATGCCTGAACCGCTCTCTGTGCCACAGCCGTCGGCACAAACGTGCAAAAAATGCAGCCTCGCTATAGTTGAGGGACACGCGTACGAACTAGGCGAGGACCGCTGGCACATCAGCTGTTTTAAGTGTTTCAAGTGTGACACTCTGCTCGGATGCAACCTGAACTTTTTGGTCTTGGGAAACGGTAGCCTTGTGTGCCTGAGCTGCTCTTATAGCTGTAAACAGTGTCACAAGAAAATTGACGACTTGGCGATTCTCACAGGAGACCAGGCCTACTGCTCTAGCTGCTTTAAGTGCCGCGTGTGCAAGCTGAAAATCGAGGACTTGCGTTACGCACGAACCTCCAAGGGCCTCTTTTGCATGTCATGCCATGAGGAGCTCATCGCCAAGAAGAAGAAGCACGATTTAAAACGGAAACAGATGGCGCTGCTCCTGCTGCTGCTGCGGCCGTCCCCGAGCGAAGAAAAAGAGAACCCGGTGCTGATTTCAACACCCTCGCCACGACTCCTGGCTGCCATTTCTGCCCTCAGCACAAACTCAGACGTGTATCTGCATAGAAGCCCGTCGCTGACATCGATTCTCAACAAGCAGCTTCCCCCTCACCCTGGCTCCAGGGGTTCCGCTGCGTCCCCCTCGCTCACAGACTCCTTTGCCAACGCAGTGCAGTCTTCGGCGTCTTCGGCGACAACTTTCGACTCTGCGCACAACAGAGGCTCTTCAAGCATCGACAATACTTTGCAGCCCCCAGCTGCCGTGCCCATGTCATCTTATACACAGTCAAACACGCAAAAGCTGACTGACACAGAAGCGAGACTACTCAATCTGGCGATGCCGAAGACGTCTGTAAACGCGCAGGCAAACACATCCTACGATATTGAGGAGGTCAACGATTCCGATGATGAGCTTAACCTTCGCAGCGTGCGCGAGAAGTTGGAGAGTCGCTTCAAAAAGCTGGTAGAGGAGCCCGACGGTGCGATCTTGGACCTCATTGAGTCTTTTTCTGCCCCGAACACACCTTCAACAATCTACAATCATCCTGCAGTGAACGGATCCTCGGCGTCCACGCATCAGGATTCGCAAGACCCATCTAAACATGACGCGTCGAGCTATTCCTCGCGTGAAACCCCCATCTTACGCCAAGAGTCGGAGAAATTTCGCGCACAGGCTTCGCCCAACAAAAACATTCTCCTATTATCTCCAAATCAATTTCATGACAATGAATTCCACAGTGCCAACAACATAGAGAACAATCGGACTTCAAATGGCTTGTCTACTGAAGACATTCGTCGTCCGCGCTCTGCAATCTCATCTCCCATGGCGAAAGCCAACCGCCAGGCGCGGGTGGTTGAAACAAATGACGAGAATTCAACGACTGAATTGCCACTGAACTTGGGAAGTGTCGATCAAAGCTTTTCAACGCCCAAAAAATCATCTGTTTCACAACAATCGCCTCCATTGGCATCCCCTCCACCCCGTTTGGCACTACCCGAAATTCCGTCCACGCCCAAGCAAAATCAGGTGCAGAGGAGACAGGACGTCTTGGGAGAGACAAGTGAACCCAGAGGCTTGGGCTTGGAAGGTGTCGATTTGCCGAAAGCTCGCGCAATCAAGACACCCACGCCGGCCGTGACTAATCTAGAAGACTTTTACGAGGAGAATGTAGATTTTTCTCATGCACACAAATCGCCACCAAGTCGCAAGACAAGTGTGCGAAGCAAACTTCTGATCAAACACAAACGTTCCATCTCCAATAGTCTGGGGGGATTTGCTGGCAAACTTGGGCTTTTTAAAGGTAGAGATGAGGCCAGCGCACAAAAGGGACACACTCGGCACGTACTGGAAGGATCTGTCAACGGCCAGGCCTATGTCACTCCGCCGCTTCCGTTCACATCGCCTATGGAACTGGTTTCTCGTCGCAACTCGCATGCTAGATCCACTTCTGATACAAACTTCATCACAAGCATGGATAGTGAAGCGACGAAGAGGGACCTTGAAATGCGCGCGGTCAAGTTTGAGCTTTATCACTTAGATACAAGGAGACAGGGTCTTCTAGCTGAAAACATGAAACTAAATTCGGAAAAGGGAAGGCTCATTGAGGCATTGAGCTCCATACAAAAGCGTCTTACATTGGACACCCAGGCAAAGGAAGCCCTCTCACGCGAGATTCAGGAACTAACAAATCAGATCCACAAGTTGAAGGAAGAGAATGAGAGTCTAAAAGACGAGAGTAAGCAGCTTCAAGAATCAATGTCGCGCACAAAGGAAGAATTGCGTGAACTCAATCAGAGCAGAACCAGCCAAGTGTTTGAGCCTCACAATGAGACCTTTGAGTCTAGCAACGCGTCCGAATCGATGAATGACGACGGCGTAGAAGCTCAGAAAGCCACCCGACTCAAATTTTGGAGACGCCCGAAGGTAACCATTGCAAATACGCAAGGACACTCGAATCAAACAGCTGGAACTCATCTTCATCCCGCGAATGGAGGAATGTCGCATAGCATGAGCTCATACAAGCTAGGTCAAAACAACAGCCAAACGTCCATCAATGACGAGCAGAATGGGGCGCGCAAGGCGCTCAGTGGCTTCGTCACGAAGTCTCGGTCAACCACTATACTTGACTCCTTCGTGAATGGTGCGAGCGGCGGAAATGGCCATGGCCCAGACGTGCCACTTCTCACCTCTACATTACAACGTCGTGCTATTTTTGAGAACGAGAAGGTGCCGTTAATCATAACTAAGTGCATTGAGGAGGTCGAAAAACGTGGACTAGACGTGGAAGGTATTTACAGGTTGAGTGGGGGTAATTCTGCTATCACCGCGATCGAGAATGCGTTTGCTGGCATTCCAGCAAATGGAGCTAAGGACAAAAGGCTGTTGACCAAACTCAATGACGTTTTGAGTGGGGACATCAATGCTGTCACGAGTGCATTGAAACGATACTTGAGAAAATTGCCAGACCCCTTGATTCCGTTCGCATTGTATGATGCTTTCATTCGAGTTGGACAGCGTAAGTCTGATGACGTCGAGACTTGTAACGAATTGAGGACTCGTGTTTTGAACAGGCTTCCGTCAGCAAACATGCACGCGGTTTACATGATTGGCAAACACCTCAATCAGGTGAATCAGTACAACCATGTGAACAGGATGAACTTCAAAAATCTTTCTGTGGTATTTGCTCCGACAATCGCCCGGGACGCCACTGGCGAAAAAGAGATGGCAGATATGGGGCCCCGGAATGAGGCAACCGAACTTCTTTTTTCGAATTTCGACACATTATTTTCCGAATATGCGGAACACTAG
>unitig101_36
ATGACAGTTTCTCCAGTGACATCTGTGCGCTCAGACCTGCCTATAGCCCCTCAGGGCAATGCAGCCAGGCCACCTTCATTCACATCCAGGTCCATCAAAAAATATCTCGCCACAAGATTTTCCACGCTTTTCGTGTCCAAAAATGAAAGATCTGCATATACGTGGAGCGAAATGCTTAATCCGTTTGCCGAATTGAAACACATGAGTGGCCAAAACTGGGGCTTTTTTCTTATGGGGTTTGCTGCGTGGACGTGGGACGCGGTGGACTTTTTCGCAGTCACTTTGAACGCGACTGCAATCGCACGCACGTTAAATACCAGCGTGACCGAGATCACGTGGAGTATCACATTGGTGTTGATGTTACGGTCGGTTGGGGCTCTTGTGTTTGGGTACTGGGGCGATAGATTTGGGCGTAAATGGCCCTACATCGCTAACTTGTCGCTTTTGGTGGTTCTACAGATCGGAACCGGTTTCGTGCACACATATAGCCAGTTTTTGGGTGTGCGTGCACTCTTCGGAATCGCCATGGGGGGCATTTACGGGTTTTCGTTGGCCACTGCTTTGGACGATTCCCCCGCAAGGTGCCGTGGCGCGTTGTCGGGTATCTTCCAAGAAGGCTATGCTTTTGGGTATCTCTTAGCCGTGGTTTTCAATCGCGCAATAACAAATAATTCGCCCTATGGATGGAGATCCATATTTTGGTTTTCTGCAGGCCCACCCGTGCTTTTCATTATATGGCGGTTGTGCCTCCCGGAAACGGAGAATCACCTTCGCCAAAGAGCCGAGGCCGACAAAAAGAGAGACTTATGTGCACACCTGAAATGGTATCAGCTCAGCGAAGACACGAAAAACGTGTTTCGTACTTACTGGCTAACCATGATATACTGTGTGTTGTTGATGGCAGGGTTCAACTTTATGTCGCACGGCTCGCAAGACCTCTACCCCACACTCCTCACACAGCAGCTCGAATACGGCCATGACCGGTCCACAGTGACCAATTCCGTCGCGAATTTGGGCGCCATTTTGGGGGGCACAGTATGCGGACACGCCTCGACTTTTGTTGGCAGGAGGCTTACAATCATGCTAGCCGTTCTTTTGGGCACGGCCATGATCTACCCATGGGCGTATCTGCGCACCTCGGCGATAAACGCGGGCGTGTTTTTCATGCAAGCAGGCGTGCAAGGCGCATGGGGCGTGGCGCCAATTTATTTATCGGAACTCTCCCCGCCTGCAAATCGGGCTTTGATGGTGGGCTTGGCGTACCAATTAGGCAACTTGGTCTCATCGGCGTCTTCCACAATAGAGTCAACTATTGGCGAGAGGTTCCCTATTGTCACTGCGTCGGGTGAGCAGGCATATGATTATTCAAAAGTAATGAGCATATTCATTGCGTGCGTCTTTGGGTTTGTTTTAATCGTCACCTTTTTGGGCCCCGAGAATAGGGGCGCCGGATTTGACATCGGCCAAATTGAAGATGTTGGAGAGGAAGTCACTCATGAGGAGCCCAATAAAGTGGACACGAAAAACATTGCCATAGTGTCTGTCTAG
>unitig101_37
ATGACTTTAAAGCTTACTGATCCAGATTCCAGCAAACCCTCGAACACGAAAAAGCCTTTGGTGGTTTTAGGGGCCACTCTTTTCGTGATGGTCATGCTTCTCACGTACCATTGCAACCGCGCACTGACAAATGAGTCGTTAAGTATCAGACTCTACACTAACAACATTCGTTACGACAATAAAAACTTGACGCCGGGCGAGAAACCGTGGGCATTGAGAGGGCCTTTGGTTGCGCAGTCGATTGTGGATAACACTGCAGATGGGCCAGCGGTCGTGTGCCTACAAGAGGTATTGCATAACCAGCTCGAAGACATATTAGCATTTTTGAATAAAGATTTTTCTGACTGGTCTTATTATGGGATTGGGCGAACGGATGGTTTGGAAAAAGGAGAGTTTGCTCCGATTTTATACAAAAAGTCTGAGTGGACTTTGGAATCCTCCAGGACTTATTGGCTAAGTGAAACGCCCGAAAAACCCAGTGTTGGCTGGGACGCGGCGTTGGAAAGAATTGTAACAGAGGTGATTTTGAGTCATAAAAGAAATGGTGAAGCAATTAAAGTACTAAATACCCATTTCGACCACAAGGGCGTTATCGCCAGAAGGGAGCTGGTGAAATTAATTTTGAGCAAAATGGAGTCGGGCAACCAGCCGCTGTTCTTGTGCGGTGACCTCAACACACAGCCCACCGATGAGCCATACGCGATTTTGAAAAGCACGGAATATAAAGATAGCAGGACGTATCAAGATAATCCTGATGAGAACGAGCCCACATTCACCGGGTTCAACGAGGCTGATGGGACCGGCATCATTGACTATATATGGGCAGACCCAAAGTCAAAGTGGCAGGCGTATCATGTGCTACCAAACCATTTTGGGTTCTATATGAGTGACCACCGGCCAGTCGTTGCTGACTACACGTTTTGA
>unitig101_38
ATGCATAAACTCATCTGGGCATTGCCGCTTTTACAGCTACAGCTACTGGCTGTTTCTGCTGCTGCTGCTGCTGCTGCTGCTGAATATAGGCCGCTAGACTCTAGTCTGCTTAAAGAATCTGCCTTTTTCGAGCAATTTCTCTCGCCAGATTTGGCCTCTTCTGGCTGGGTCCCGTCGCTGGCACGAAAAATCGACGGGTCGCCTTATAACGGCAAATGGGCCATTCGGGAGGCTCATAAGTACCCTGGCTTTTCTGGCGATAATGGACTAGTCATGGAATCTGAGGCGGACTTTTTCGGGATCTCGAAAAAGTTACCCGAGCCATTTATACGCGCCGGGCAAGACTTGGTGCTCCAATTCGAGGTCAAGTTCCAGGATGGCGTCACGTGTGGAGGTGCCTACCTCAAGCTTGTTTCTGGTCTTGAGCCGGCCTCGTTTTCCGACAGTTCTAGGTACGAAATCATGTTTGGGCCCGATATCTGCGGCAGCGAGAACAGGGTGCATTTCTTGATGAAACGCGCCGAAAACGACGACACAGACAGCAAGCTCCGCACGCCGCCCATGGCGAAAACCGACGCGTTGTCTGCGCTTTATACACTCATTATCCGGGCCAACAACGAGATGGAAATACGCATCAATGGAGGGGTGGCGAAAGCAGGTCATTTGCACCACACGCCGTATTTGATGGTGCCGCCAGTTTCCGTGCCTGAATTCGTTCCCGACATGAGTGCACAGAAGCCTGCAGATTGGGATGACCGCCCCGTGATTTTGGACGATTCGGTTGAGAAACCGGCAAATTACGACGAAAAACATAACTTGATGTGGATCGCTGACCCGGACGTGCGCAAACCAGAAAACTGGAATGACGACGAAACGGCGCCATTGTATATTGCCGATCCCGCAGCCACCAGGCCCGAGGAATGGGACGACGAGGAAGATGGCGTGTGGAATGCGCCACTAATTCCTAACCCAGAATGCGCACATGGATGCGGCAAATGGGAGGCGCCCAAAATCGCCAATCCTGGCTATAAGGGCGAGTGGATGCCGCCCGCAACCGCAAATCCAAACTACATGGGTGAATGGGTCAGGCCCCAGATCAGGAACCCTTTATATGGAAACACTTCTGCTGGGTTTAGGCCTATTGACGGAATTGGCATAGATGTGTGGAGTATGCAGGCGGGCGTGATGTTCAACAACATTTACTTGGGCCATTCTGTGGCCGAGGCCGAGAGAATTGGGAACGAGACTTTTGTGCCAAAATTCGAATTGGAATACGCTAATTATAAGAAAACAAAGCCGCGCGCAAAGCACGAGCCCAAAGCGCCGCCAAAGACATTCGACGACATGCTCGAAGACTCACCGTCGTTTGTATCGATGTTGAAGTCGCCGTTTTTGGCGGAAATTCGCACGGCGAAGACGCTCTGGAAATCGTTCCAGGCCGACCCTGTCACTATGATGATGCAGCATCCTTTCCGGTTTGCCGGCTACTGCTTTGTGTTTGTCATTGCATTCACATTGACGTTTGGCTTTGCAAACGTGTTGCTATTCGTGTACCTCAGCTCTCGGGAGGATGCCAAGGAGCACGATAGAAAACTGAAGGAAGCTTTGGAAAAGGAGAAATCTGGCGAAAAGGAAAAAGTGTCCGAGCTTACTGAGGAAGAGATGATTGCTCAGATCACGGCTAAGGCTACGGGCGCGAGTACTCGCGACACCACCACGAGGAAAATCAGGTGA
>unitig101_39
ATGGCCAAAAAGATTTCAAAACACAGCAGAGCGGCGAGAAGAGGGGAGATCGAATTTGGTGGAGAAGCAAAAGCGTTGGAGAATCTTCCGAGAGACGAAAATGATGATGTGAAAAAGCAAATTATTCGTACGACGATCAAAAACGAAAACCTCCTAGCCAAGAAGATGGAGATGGACAAAATCAAGAAAAAGAGTAATAAGAAATTGAGCCATTCTCTCAAATATAAATCAGAGCGAAGCACGAAAGTTGAAGGTGTTTTGGCTACGAAGATCCAACAAAGTATTGAGAAGGCAAGGTACGTGCAAACCGCCAGAAAGTCAAACTGGGATTTGATCAATAAGAACATTGTCATCCGAAACGATTTGTTGGAAAATAAGGCCAAAAATGACCAGAAAATCAGCGAAAAAGACGCAGAAAAGAGAGCAGAAGAAGAATACGTGAAGCTGTTCTTTGAAAGTGATAAAAAGGATGAGAATGTTGCGGAGGAACCCACAGAGCCGGCAAAAGAGACGAAATCTGCGGGCAACATCTATGCTATGCTCGAAGAAACCGACTGCTGA
>unitig101_40
ATGTTTCGGTTTATATCAAAAGCTCCAGGCGCTTGCATTTCAGCCAGATTCCCCGTTTCGAGACTTCCGGGGCTCAGGCACGTCTCTGCTGCAGCGGAAACACAGCCTAGTTTTTCCTCCAAAAAAGTGACTTTGGATCGGGAATTGCCAGATCCGTTTGCTGACAAGAAAAAGAACGTGAAGTACTTCTGGGTGTATGCTGTGGGTGTAACAGTGAGTTGTGTGGTGATCTTCAACTACGAAAAGACGCAATCTCCAATCATAAACTCGGTTTTATATTGCTTACGCCGCTCTGAGGCGGCCAAACTCACGCTTGGGCCGAATATCGGCTATGCGTCTTCGTGGCCGTGGATTTCGGGCGATCTCAACACGGTGAAGGGAAACATCGACGTTGAGTTCAAAGTCAAGGGAGACAACGAAAAAGCCATGTTGAAACTAAAGGCCAATAGAGAGTCGAAACTTGTGCCATTTGACGTGAAACACCTCTATTTGGAGTTCCCTGATGGCAGACAGATCGACTTGAAAACAGACCCGTCGTTCGATTTCGAGTTCTAG
>unitig101_41
ATGGCGTATAATCAGGGCTTAGCCGTCGGTTTGGCCGTAGGGCTCCCCTGTTTCATCGTTTTCGTCGGCGCGTTATTCTTCTACAGGCGTAACCGGCGGCTCCAGCGAAAAGAGGACCAAGAAGGCGACGCCTTGGACGTGGAAATGGGCGAAAATGGCCTGTTCAAGGAATTCGGCGAAGCGCTCCACAAACCCGCTGCTACCCCGTCTCAAACGCACTTGTTCGGCGGCAACTCGCCCCTGAAGTCTCACGCAGACACGACTATGGCCAAACTGCTGACCTCGGGAGATTCCGTGAAGTCTGCCTCGGTGCTGAACCTGTCAAAAACGCACTCACTGGACCGGCGCAAACTGGTGCAGCATTTTCCTGAACTGTACCAGCACAGGCCTCAGGGGCAGCCACACGGGCTTCCTCATGGGAAAAGCAATTCCGCCTACGATTTCTACGACACCGTGATCCCGATCTTGCCGCTGGACCCGGACTTGCAGCCGCCGACGAATGCAGGGTCAGGCCTGGACCGCCAGAGCGTGCACAGCAGCCGTGGCAGCCTACTACATGGCGACCAAACACGCTCGTTGGAAAGCTTGGCGAAGCAGCTCCAGAACCCGCAATTCTTTGAGAAGTTACCCTCGCGGGCCAGTACCACTTTGGCCCGGCCGCAGCGGGCGTTCGTGTCCGGGTCAAAGTCGTCCTCGCAGACAGATATACTGGCGCCGTACGCACACGGCGGCATAAACGACCATTTTGTGAATGAAACCACCACGCTACAGGAACAGCCCCTGGTGCATCCGTACAGAGAGCGCATAATAGCACACCAAATGGCACACCAAGAGGCGGCTTCAAAGCAGGGCATGGGCCTAGAAAGTAATTTCGACAATAACATCACCGCCGAGACGGGATTCTCGAGCCAGCCAGATGTGGTTTTCAAGTGA
>unitig101_42
ATGCTACGATCCCTTGTGCATAAAGGCGTGCCTGCGCCGAAGCTGCTTGCGTTTTTTCGGACAAATCACGCCAATTTTGTGTCTCACAAGGTGAGCCTGATTTCCATCCATTTCCCGCCCAGAATACCCACTAGGACATACGCCACATATCGCAAATTCCAGGGCTCGACCGCCCAGCTGGTGGATTTGGGTTCCATCGTGAAAAACCGCTATTTTGCGTACTTTTCCGTCGCGTGTGTGGCTTTCTACGTGTACAATCTAGACGAGGCGCCATTCACGCATAGATACCGGTTTCTATGGGTACCTTTTTGGCTTGAACGCAAGATTGGGGACTACTCGTATTCGCAGATCATGCGGCAGTATCAGCACCAGCTTGCGCCGCGCCAAGACCCTGCCTATGCACAAATCACGCGGGTTATGAACAAGTTGTTGGAAAGCGCTATAAGCAACACTTCGGACCCCGCCCAGGCGGCGCATTTGAAGAGCTTGAACTGGGACATCAACCTCATTCGCGCGCCCGAACAGCCGCCGAATGCGTTCATCTTGCCGAACGGGAAAATCTTCATTTTTTCGCTGATCTTGCCCATTTGTCAGAATGAGGATGGGTTGGCCACAGTTTTGGCCCACGAATTATCGCACCAGCTCGCGCACCATTCGCTGGAACAAATGGGCAAGCAGCCCATCTATGTCATGCTCTCCACTCTCTTGTACGCTGCCACAGGCATCTCTGGGTTCAACGATTTGCTCATTGCAGGCTTTTTGCAGATGCCTGCATCCAGGGAGATGGAGCTGGAGGCCGACCGCATCGGCTGCGAGTTGATGGCGCGGCTGTGCTATAATGTGCACGAGGCGGTGAAGTTTTGGGCAAGAATGGAGGCTTTTGAAGGCAAGGCGGCGCAAAGGGGTGCTGTTTTCACGGAATTTCTTTCCACGCATCCCAACACGCATAAGCGCGTGGCAGACATCAGTCTGTGGATGCCTGAGTTGGAATCTATACGTGAAGCGTCCGACTGTTACCATTGGGGCATGTTCCAAGAGGTCAACCGTAACTTTTTCGGGCGCTAG
>unitig101_43
ATGGCGCATCTCGCATGTTTTGGCGCAAGACTATACTCTGGCCCACTGGTGAAGAGCTATACTCCACTAACGACTCCATTCTCGTTATGGTGGGCGCAAAAAGTGCCTTTGACTGCTAAGTACGCGTCTGCGCTTATAACGACGGCCGTGGTGGCGACACATGTGCACCCTAACACGATAGTCACGCTTGGGCCGCCATCGTTGGCCCTATCGTACTTCATATACAGAAGGTTAGAACATAAACGGTACCGCGACCTGCTTCGGCTCGTTCAAACGCCGCAAAATGATGATTTCCTGGCAGAAAATGCCGTCTGTATCAAACATTACGACGAGGCGGACCCCGCAAACGTGATGGCGGGCATCGAAAACGAGTTTGACAGCTTTCGCAGCCAGATTTTGCCTGTGATACGTGGCAAATTTGTCGACCACGTGATGGAATATGAACAAAGCGGAAGTGAGTCTGCGGTAGTCAAATCTGTTTTGGACGAAAATAAACAGATGCTGGTGTATGTGGAAGAAGACCCAGAGACCTTTGTCACACTGAAAGCTGAAAGTGCCGAGGAAGGCTTTTTTCCGAAATTTATCACGTTTTCTGTTCCATACTTCACCTCCAGAAACATAAAGACGCGGAAGAGGCTTGGGGTTTTGCAGATCTCGATGTTGGAACTCAAATCGGACGAGGACGAACTTGACAAAAAATACAGGCTTGCGATACAAGCGTGGCCCCATGGCATGTTCTCGAAATCGGAAAGAATATGTTGA
>unitig101_44
ATGGGGAAGGCTGATTTCGGTTCGGCCAAGTATCAAGCCAAGCAGCTCAAGGCGCTGGGGCTCCAAAAGTTGCGTTTCTACTGCCAATTGTGCCTGAAACAATGTCGTGATGCCAACGGCTTTAAAATGCATTTGAGCTCGCCGTCTCATACGGGCCGGGTCTCGAATATGAGTGAAGACGGATCCGCGCTGGCCGTTCTTGAACAGTTTCTGAGCCAATTTGAAGGCGATTTCTTGCGACTTTTGCGCGTGAACCACGGCACAAAGAAAATCAGTGCAAACAAGTTCTACCAGGAGTATATCTTGAACGATAAGGACCACGTGCATATGAACGCCACGCGATGGGCATCTTTGACTGCGTTTGTGAAACATTTGGGCCGCGCAGGTAAAGTCAGGGTCGAGCTTCCGCCGGATGAAGATGACGAGTTCAATCTTTTCATAAGGCTAGTAGACGCGGCCGAGCCCAGTGGTGATAAGAGAGAGAAAAATTTGCAGACGGAGGAGGAGCGGCAGGCACGCTTCTTGGACTCGCAGATTGAAAAAGGTAAACAGTTGCTGAGCCAGGCAAGCGTGGAGAATGCTTCAAAACCACATGAAAATCAGCCTGTTTCAAAAGGTCCCGTAACGATCTCGCTCAAAGGAATTGGTGCGAAAAAAGCCCCAAAAAAGCCTGTTTTTGCGGCCTCCAGCGACGACGACGACGACAATAACGAGTGA
>unitig101_45
ATGACGCATACGGTGGACGAGAGCCCGGGCAAAATGAAGCGGAAACCGCCGCTGGAAAGCGCTGGTCACGTGCGCAGCATGGACAATGATACAAATGCAACCAAAGGCGCCAAAACCACCCTATTAGACCCGGGGAAAGTGCTGGATGCAGTTTCCACAAAGGAAAAGTGCTTTTACTTAATCAACCACGAGTTCCGTGCGCTCCAGCTCGATAAACTGATTGCTACCATGTCGGTGTTTGACCTAATAGACCACTGCGCGGCGCTTTTCGAGCAACTGGCGGCAAAAATCGGGGAAAATGACGGCGAGGCATTCAGACTCTACGTGCGGCTGTTTATCATCTTCAACTACTTCGTAAACACGTTCATCATGCTCCATTTCAACGGGTTTGCGCGGTTCATGGAATCGTCGCACCAGGATTTCATCATCTATTTGAACCTCTACAACTTCTACAAGCGCGACGACATTTTGCCGCCAGGGGCGTTCCGTGTCAGTCCGGAAACGGTGCGTGACTGGGTGGTGGAGTATTTGGTGGAAAAACGCTTGTTGACATTCGATGTGGCCTTGCTCTACGCGTGGCTAGACGAGTATATTGAGTACTTGAAGAACAAGGAAATGTCTGCCGACACAGAGCCCGCGTGCGAGAACGAACATGCTGATTCAATTGGTGATGGAGTCGAAAATATCGAGAAATCAGCAGCCCTGGTTCTGAACCCTGAAGACGCTTCTGAGGACGATATGTTCGATTTCAACACCAGGTTTCCCGAGCTACTGATTCTGCTCACGGATCGGTCTCCTCACCCAGAGAAATTGCCCAGGTTGGCCAATGCGGATACCAGCCCATCTTCCAGAAGCCCTAACACAAGGCACCACGTGTCGCCGCTGGGCATATTGGAAAAGGCCCCGTATCCCATTTCGGACAATATGCAGGAAACAACACCACTACCGTACCCGGCCGAAAATGCAACTGTGGGCGGTACAGCTTACGTCATGACCCGTCCACGCGTCCCGCTACCCACGGAACCGTATAAGCCACAGCTTAAACCAGCACACGCGCCGGAAATGGCCCATTTGGGCCGGTCACGTGACCCACAGTTTCCGTCGAACGGCTCTACTTCCTACTACATGCCCGAAATGGCACCGGTATTGGACCAAAGAATGGGCCCAGGCCTGGGACTTCATACCGGTGTCACAAAGTACCCAACGGAGTCTTATGATGCAGCATACCAGGGGTTTCAGGGCCACCCAATGCACGCAGGCACACGCCAGCCCGACCTGCACGGGAACCACTCTAGACGGGCCATGGCGGTGCCCCAAAGCTATGCTTCATACAAAGAATACCCCCTGAATGCCCCTTATGGATTTGAGCGTGCTGCAACCTCGAATGGCACCCCTCATGTGCCCTCAAATGCCCACCACCACCCGTCTCAAAGAAACACGCCCAATTGGCCTTCTGGCAGCAATGGATCATCACAAAACCACAAGAGTGCCAATTATACATCCCGCCAGGGCTTCGCCATTTGCGGCTTGAAGAATATGGGATCATCCTGCTATATCAATCTGACGGTGCAGGTCCTAGTTGGATTAGAAACGTTTGAGGCGCTGCTTTTGAACCGCAAAAAGCGACTGGGGTCACAGCCGCTTACAGAGGCCACCGCGGGGCTAATTACCACGTTTAACGCCAATAGTGGCGTCAATATCGCACCGACAAAATTTCTCCGCGTGCTTTCGCACTTGAAACCAGATTTCAACGTGCCCTTTGAGCAGCAGGATGCACAAGAATTTCTCTTGTTCTTGTTGGACAAGCTACACGAGGAAATGGCCGGCTCGCCACGTGATGCGCCTATAGACTACCTCAGCAAATGGAACATCACGGTGAATTCGCGCGATAAAGACGAGTACTTGAAATGGTACAAGGATCTTTTGAATCACGAGGGGGAATCGCCAATTAATGATACGTTCCAAGGTCACGTGCAGAGCAAGTTAGTGTGTAACCAGTGTGGCCACCGGTCCGTGAGCTATAGCTCCTTCACGATCCTTTCGCTCCCTATTCCGGCGGGGAACAACCAAACGGTGGACTTGACCGACTGTTTACGCTACTATACCCAGGATGAAGTGCTTACCGGCGAAAACGCATGGAATTGTCCGAAATGTAACAAATCCACTCAAAAGGAAAACCCAATGGATGTCGTGTTCCAGCCAAAAAGGGGTCTTTTCCGGCTCAAACGCAGCAAGTCACCTGCGAAAAAGGCCAGTGCGCTGGCTGCAAATGCACCCACGTCGATCTCCATCAAACAACTAAGTTTCATCAAATTGCCGCCGGTGATGTTTATCCACCTCCTGCGATTCTCGATGATGAGTGTGACAGACAAGCTCAATACCAACATCACATATCCCTTGCGGCTCAAGTTCAATCATCAGGACCACGATATTTATTACAATCTCACCGGGCTCATAAACCATTATGGAACGTTGAAAAGCGGGCACTACACGTCTTTGGTGAACAAGGCCAAATTGCACGGCCGAATGGACTCTCTCTCCGACCCAGTATGGTGCTTTTTCGACGACGACTCCGTGCGAATAAACGTGCCGCATGGCGACGTGCACCTGCCGGATTATGGCAAGTTGCACTCGCGTGACGTCTACGTCTTATGCTATGAAAGGGTCTAG
>unitig101_46
ATGAGCGGCAAAGCCAAGGGCGCGAAAAAGGCAACACATTCAGTGGACACGCTTGCGTTTACAGAATCGCTTGGGTTGCAGACTTTCCGCAAGGGCCAGCGCAAAACATGGCTAAAACCAGACGATGAGCATTTATTGCACCGTCTCAAGGAATTGTACCCGGCCGAATACGCAGCCAACTCGCTCAAGGCCCGCGGCATCGACTGGGATTTGGTGGCGGAGAGTTTTCGCGGCGAAAGAAAGGCTAAAGACTGCAGAAAACGGTGGGCGCTGTCTCTAGATCCGAACCTCCGTCGAGGGAAATGGACGCCCGCAGAAGACGCGCTTTTGGTGCAGCAGTTCGCCAAATACGGCGCGCTGTGGCAGCAGGTGGCTCTGCAGATCGAAGGCCGCACAGAACACCAGTGCCTGAAGCGCTACTATGAGGTTTTAGATCCAAATGTGAGAAATCGGCTCCAGCCATGGACCGAGGCAGAGGATCTCTTGTTGATCGAGTTGGTCACGCGGCACGGCACAAAATGGAAGACGATCGCCAACGAGCTTCAGGGCCGGCCCTCGCTCACGTGCCGCAACCGCTGGCGCAACCTAGTCACCGCCGTGGTGCGCGGCCGTGCCAGTACCGTTATAGTGGACAAGATGGCGGCCAAATTCGACGGCAACTTCGAGCGCTTGGCCGAGGGTACGCTACCGCCAGGCCTGGGGCCCGTGAAGAAAGAAGAGCTCGAGCAAGGCCCCACAGAGTCAGATTTGGCAGATTTGCCCGGGACTGCATATAACAACGACGTGAATGATCGTGCACTGTTAGCCGCCCCAATGGCAGAACCGCGCCCGAACTTACACGGCCCGACGCCCCTCGACCGCCTTGTGAGTCCGCTGCCGCGCCCGGCGCCCTGGCAAGAACTGATGCGCACAGGCTTTGCTGAACCTACCCGGACACACTCGCCGGCGCCGCCGATGGCCACCGAGTGGCGCTACAGCCTCGAAAGCAACGGCCACATGCCCGAGAACGATACACTACGCTCGCTCGTGGCGCACGGCGGCCAGATCTCGCTGGAACAGCTCGCCAATGCCCTTGTGCTGTGTGCAGTACAGCACAATTTACAAGTGAATGTTCACCACCACCATCATTACGCGCTGCCGGCACGGCCCTCGAGCGTGCCTGCGAACGTACAACGAGCTCCCAATCCAGACCTGCATGATTTGCCTGGCTTTGCACACCTCCACCAGGAAATCCTGGCGCTGCCTCTATATGGCACGCCCGACATCTCGAGTCCCGGTCCACGCGGCTTCTCGCTCGAGCCCGAGGCGCAGCTAGCACGGTTCCAGCATTTCAACTACCTCCCGCCGCTCACGCCCGTGCCAAAACTCCAGTCGCTGGCGAGCTCACCCGACGCTAGCTCGAAGGGCAGTACGCACTATCATCACCACCACCATTACACGCCCGTGCACGCGCTACGGGCCGATTCTGGCGCGGAAAATGGCACTGAGACTGGTGCACGTGACCTGGCGAAGGAGCTGGATTTGTTCCGGCTCTTAAACGTGGCGGAATTGAAGATCGATGCCGACGCGGCAGGCAGGCCCGTGCGCTCGGCTTATGACACGAGGGATAACCTGATGACGCCGTTGCTGCAGGCCGTGCAGATGGCTGCGGCTGCGGACGCCGTGCCTCCGCAGTACTACAAGCGTCCGGGCGAGGATTTGATGCTGCAGGCACCGAAACGGCGGCAAACTGAGACCCCTGCGCTCGATTTTCTCAATGCACAGGTTGGGCCGCCAAACTCGGCAAATTCTGGAGAAAACGCGACCCGGGGTGACATGGATGCGCCTAGTGGGATGAACGGGTTTTCGGGCGCTCAGCCGGCGCCGCAGCCGGTCTCACAGCATCATCCGTTGCACTACTTCACCAGCAGCACGTCGGTCAACCCAGAAGATATGGTTGACGAGGAGGACGAGGATTATCTCAGCAGTTGGGGCATGTACTCGATGCGCGACAAGCCGCAGGAGCCGCTGGAGATCTCCGAGGAGTCGCTGGCTTGGTTCCCGTTCAACCCGTCGTGA
>unitig101_47
ATGTCACACACTGCAGGAAGAACGATTTTGGCGTCGACCATCGCCAAGCAATATACTGAGGAAGTAACTCAGAAAGTGAAGGAGCTCGACTTCAAGCCGAAACTAGTCGGGTTCTTGGCAAACGACGATCCGGCCGCTCAGATGTACGCGAATTGGACCGAGAAAACGTGCGAGTCTCTTGGATTCACATACCAGTTGGTAAAAGTTGCGAAAAACGACTTGGAGAACGCGATTGTTGAGGCCAACGGCAACGATGGCGTCAATGGTATCATGGTATACTTCCCTGTGTTTGGAGACCAGCAGGATCAGTATCTTCAGCAGGCAATTTCGCCCGAAAAGGACGTCGAGGGCTTGAATTTCTTGTATTACCACAATTTGTATCACAACGTACGGTTTTTGGATGCGCCGATCAACGAGCAGAAATCGATTTTGCCCTGCACACCGCTTGCGATGGTGAAGATTTTGGAGTATTTGGGCATTTACAATAAGCATTTGCCTTATGGAAACAGGCTTTACGGAAAGTCTATTTTGGTGGTGAATAGGTCCGAGATCGTGGGCCGCCCTCTTGCGGCGTTACTAGCGAATGATGGTGCCACGGTTTACTCGGCGGATATCGACAATGTGCAGAAGTTCACCAGGGGTGACGATTTGCTGATGCAGAGGCACAAGGTGGAGGAATTGAACTACGAAGAATTCAAACCAGAGGTGATCGCACCTCAGTGCGATGTTGTTATCACAGGCGTGCCCTCTGAGAAATACAAGTTCCCCACTGTAAGCGTTGCAAACGGCACGGTGGTGATAAACTTTGCGAGTGCCAAAAACTTCAACGAAGATATCAAGGAGAGAGCCGGGTTGTACGTGCCGTCGATTGGAAAAGTCACAATCGCTATGCTTTTGAGAAACTTGCTACGTCTAATTGAGAACAAAAAGATCAGACAGAGCAAGTGA
>unitig101_48
ATGCCGAAAAAGAAGCCTGAAATGTCTCAGGTGTACACGAAAAACACCAACGAGTTTGTGTTTGGCGAGCACGGTGGCCGGGGAAAAAACTTGCTGTCGTTTTTGAAGAATTTATCGCTCACCGGGTCGCTGCGGCGCCCGGATAAAGACTCTTCCGACCACATGCGCAAAGTCAACGTGTCTATCTACGGAAACATGCTGTACGGCTACGAATCGCCCGACCAAGGCGGGCTGGCGCTCACGCTGGTACTGCTGCATAACCTTCTGTCCGATTCCCGTGGGCTGAGGAAGCCTCTGCCGCGCCGCACGGCGCTGTCGAGTTCAGCACTCAATTTGGCGTCCAATTTCGGCAAATCCGCGGCGTCAGACCTGCCTCTGCCCTCACAGGGGTTGCATCCGCTCACCCGGGCGGCTAGCGCATCAGCGGACTCGCATCGGCTGGCTTGGCGGCGACAAAAGTACGCCGATTTGGATGATGATTGGGACGCAGATTTCAGCGACATGGGGGAGGCGAAACCTGGCGCAAAGTCGCCACAGAGTCCCCAAAAGGTGACCTCAAGTGCCCAGCGCGTGCCTGCGTCGGCTTTGGTAGACTCACTCTACCCCGATTTGACGATCCAGCTGCAGATCGAAGAGGCGACAGAGCCTATGCCCAAAACGGCGACTCCAGAGCCTAAGTGGGCCGAACCGCTGAATCGCACACAGGCACGCATCGCTAAATTCACCAAAGTGCTTGGCGACGACGCGCCGGCGGTTAACATACAAGAATTGCGCAAACTTTCCTGGAACGGGGTGCCTCTGGGACTCCGGGCGGTCACGTGGCAATTACTCCTTGGATACTTGCCTACAAACAAGACACGCCAGCTGCTGATCTTGCAGCGGAAACGGCAGGAATATGTGGAGGGCATGGCGAAATATGCAGCTCAATTCGACGAGGTTCCTGCATCTCCGCTGTTGTCGGATTCCAGCAACAGAGACAATTCCGCCAACAAGGAGAAACAGCTTTTCCATCAGATCAACATAGACGTGAAACGCACTAACCAGACGCTTCGCTTGTACCTGTACGCCGCCACTCAGAAATCGCTCAAGAAAATCTTGTTCTTATGGGCGATTCGACACCCCGCCAGTGGCTATGTGCAGGGGATCAACGATATCTGCACGCCCTTTTACCAGATCTTCCTTCAGAACTACTTATGGCAGCTCCAGAGAAAGCACGCGCATGAGTTTGATGGCGCTAATGATGATCTGGCGCTTTTCATTCCAGGGCTTCTTGATGAGTCCTTCACAGAACCAGAGGAACTAGAGATTTACAATGATCCAAACTTGGCACAACTCTCGTGGGAGAATTTCGATCCAGGAAGACTCTCGTCTCGTGTCGCGGCTATCATCGAGGCTGACAGCTACTGGTGCATCTCGCGGCTCTTGGATAATATCACTGATAACTACATCCATGAACAGCCAGGAATCATCAAGCAGGTGACTGAACTACATGATCTCATCGCCAAGATTGATGCGCCTCTTGTGCAGCATCTACAGAGCGAGGGGATAGAATTTTTGCAGTTTTCGTTTCGGTGGATGAATTGCTTGCTTATGCGAGAACTCTCGATCGAGCTAGTCATACGCATGTGGGACACGTATTTAAGCGAGACGCCGTTGGGGTTCAGCGGGTTCCACATCTACGTCTGTGCGGCATTTCTCATCAAGTTTAGCGCCGAGATCAAAGAAAAGGATTTCCAGGATATTCTTCTTTTCCTCCAGAATCCACCCACGGCTACATGGACGGAACAGGATATAGAGTTGATGCTCAGCGAGGCTTTCATCTGGCAGAGTCTCTACAAGAATGCCGGCGCGCGGGCAAGATAA
>unitig101_49
ATGTCCAGCGTCATTGGAATCACGTTCGGAAACACGTCGCTGTCGATCGCCGTCGCCAGCGCTGACGGAAAAGTCGATGTTATCGCCAACCCAGATGGTGACAGAGCCATCCCTTCGGTGCTTTCATATATCGGTACCGACGAGTACCATGGCGCTCAGGCACAGGCGCAATTGGTGAGAAATGCAGCCAATACGATCGTCAACTTCCGCGATTTCCTTGGCAAGAAGTTCGACGAAGTCGACGTTTCCGTGGCCGCGCACGGCGCCAAGCCCGTGAAGACCGAGGATGGTGGTATCGGATATACGATTACCCGCGAGGAGGGCAAGACCGAGCTCGTGACGGTTGAGGAGGCCACTACGCGCCACTTCCGCCAATTGAAGCGTGCCGCCGAGGACTACCTTGGCAAGGACGTTGTCCGCGCAGTGTTGACGGTGCCCACCGACTTCTCCGAGCACCAGAGACAGGTGTTGAAGAAGGCCGTGTTGGCCGCCGGTTTGGAGGTCGTGCAGGAGATCCAGGAGCCCCTGGCGGCGTTATTGGCGCACGTGACCGCGGCGCTGACCGCCCTGGGTGAGGACCGTTTGTTGCAGGACAAAATCTACGTGGTGGCCGACTTTGGCGGAATTCGCCTGGACGCCGCCGTCATCGCCGTGAGAGGCGGAATCATGACCGTGTTGGCCACTGCGCACGCCCACAAGTTGGGTGGTGACGACTTGGACGCTGCCATCCTGGAGTACTTCGCTAAGGAGTTCGAGAAGAAGTTCAAGGCAAACCCCAGAAACAACGCGCGCTCGATGGCCAAATTGAAGGCCGAGTCGATTGTCACCAAGAAAACCCTTTCGAACGTCTCGTCGTCGTCTTTCTCCGTGGAGTCTTTGGCCGAGGGCTACGACTTCCTTGCCAACATCAACAGAATGCGCTTCGAGTTGGCGGCTAGAAAGCCCTTGAGCGACATGACCGCGTTCATCGAGACCGTGTTGCTGAAAGCCGGCCTTGACGCCTTGGACATCGACGAGGTCTTGCTTGCGGGTGGCTGCGCCAACGTCGTTAAGTTGGCCCAGAACGTGCAATTTGTGTTCCCTGAGTCGACCACCGTGGTCGCCCCTGCTTTGGACCCACGTGCCACTACCCCTGAGGAGTTGTCCACCAGAGGTGCTGCTTTGCAGGCTGCCTTGATCGAGGGCTTTGACGCCGAGGAGATCGCCGAGTCCTTGCAACCTGTGGTTGTGAACACCCAGCACTTACAGGCGCCAATTGGTATCAAGGACGCCGAGGGCAACTTCCACGCGCTTTTGGTTGCTGAGACCGCCTACCCAATCAAGAAGTCTGTTCAGGTCACAAACGGTGCCAGCCCAGACGTTGTTGTCGAGTTATACGAGGGTAAGCGTACCGTGAAGGAAACGATTGTGGAACGCGAGCCATCTTCGGACTCTGACTCCGACTCCGAGTCTGACGATGAGCCAGAGACGAAGCGCGAGGTTGTGTACGTCGCCGGCGACTTGTTGGCGCGCTTGGTATTGGCAGACTTGCAGCCAAATGCCACCATCGAGGTTATTGTCAACATCACGCAAAACGGCACGTTGCACGTGGCCGGCCGTGAGTTGAAACAGGGTGCTCAAGTGGTCAAAGGTGAGGTCCAGGGCCACTAA
>unitig101_50
ATGAAATCAGTAAACACACGCAGCATTATCCACCTTGACCGTTCCGGCGAGCTAGCATTCCAGAAAAAAGTGAGTGTTTACGAATCCCACAATGTGGAAAGCCAGATCCCGGAACTTTCGGCGGATTTGGCGGCGTTGAAGACGCATTTGGCCCTGGTGATAGCCCAATACCCGTTCACGTTGAAGAAGGGCGAGAAAGCAGAAAAGGGAAGTATCTCCAGTAGGCCCTGCCGCGACGCGGTCGTGCATGTGATGTCGCAAGTCTTGGTGTTGATGAAGAAATGCGCTGTTTATTACCAGAACCTCCTGGAGGATATAGTACGGTACGAGGAGGACATCCCCAAGATGATAGACGAGTACGGCGAGCTCAACCAGATGCTCGGCGACGCGTACCACGACTTCAGTCTGCTCCCAAAACGGTGTCTGGAACTTATCGAGACCGAAAGCTGTTTCCGGGCACGGGTCACGTTTGATAAAATGTTCAAATGCCACCAGCACTTGTTGAGCGAGAGCAAGCGGTTCAAGCGTGCGGCGCACGACAAAATCGCCGTGTTGTCACGTGTATCTGAGCTCACCGAGTTCTCCGATCGCTTGATCGTGTTGGTGAATCTTGTGCACGACTATATCTACGCCATTCTGCAGGAGGACGAGCTTGTGTGTTTGATGCGCCAGATCTACGTGCCTGGCTACTTATGTGTCGGCCACGAGCACTTGGCCATCAAGCAGGCATACCGTGCGTTGGTGAGCTATTACCAGCGGCTACACTCGCCAGCGGAAATGTTGAAGACCGTGCTGCCCATCATCCGCAGTCTCCAGCAGGTATTTCTCATGGCTGGTCGTGCAGAGGAGAACTTGGGCTATTATTATAAGGAAGCGATTCTCCCACTCCAGGCCGGGCTTGGCGCCAAGATCAGGCGCCGTGAAGCCGCGCTTGGAGAAGGCGTTGTTTTTGACTAG
>unitig101_51
ATGAGGTTTTTCGTGTCTGCGGATGAAATTGGAAATATCAAGGAGGTGGTCTGCGCACGTGGAACGGACACGTCGAAGAAAGACGGCCAGCAGCCCGAACATGTGCAAAACCTTCTCCAAAAAGACGAATTGACCGCAGTCAAAACAAGAATTGTGGGCTTGAAGACATTTGAGGAGAAATGGATCATAGCCTCGCGTCGTGGCGGATACTTGAATGTGTATGAGCTTTTTGGATCCTCGGAAATCGCCGAGGAAAACTATAAACTCTTGCACACCTATAAATTTGATGTGGAGCCAAAAGACGTGCCTGTATCGCTCGAGATTTCCGAGGAGAAAGACCTTGCATTTGTGGCTTTCGAGTCAGGAAAGCTTTTCATCGTTTATTTCAACGGCGGCAAGTTCAATGTGGCACCCAAAATGCTAGAACTCCCGCCCCGCCAGACGGAAAAGCCAGCTACAGTAAATGCGTTTGTGGCCAACCCTTACGTGCCAGGAATCTTTGCCTACGGCGGCAAGGACAACGATTTACAGATAATCAGGCTTTTTGATGCCGCCGCGACGTTTTCCGAGCCCGAATTTGCGTCTAGTTTCAAGCTCAAGACGCTTTTCAAGGCAGACAATGTAGAGCCAGACCACTTGGACATGGAGGTGCCGATCTGGATCACCAACATCCTATTTTTCAAAGGTGACTCAAAGAAAAAGTTCCGCCTCGTCACGGCCACAAACTACGGCCATATCAGGAAATACGACACGGCAGAGGACAAGGAGCCCACGGACTCGTATAAGGTATGCGATAGGGCGATCGTGTCGCTTGTTTTCGGCTCACAGGCACAGGACAACATCATTATCACGGACACACACACGTTTGTGGCGAAAATGTCGCTCACACAGGTCGACAAGAAGGCTCACAAGATCATATCTGCGTCTGCAGGCACATTCTGGAAACCTAGCTTGAAGCTACTTGGGAAATACTCCGAGGGTGGCAACACGGGTGCAATTTACGGCGTGGACACGTCCTTAGGGGCGGGGCTTGTGGCGTTCGGCGGGCTCGACCGCTACTTGCGTGTTTTTGATATCGAATCGCGCAAACTCGTGCTGAAGGTGTATCTAGGGACGCAAATCAGCGCCATCAAGTTGCTAGACGGCTCAGATGGCAATGAGGAAGAGGAAAACGAGGAAGAGGCTGAAAATGACGAGTTCTGGAACGAGCTTGATGAGGGCAAGGAGGCGGAAAGCGAAGCACCGGTGCTCAAAAAGAGAAGGAGAAATATTTGA
>unitig101_52
ATGAGAGCGTTCCAAACTGGGCACGAGGAGCTCATTCACGACCTCAAATACGATTTTTATGGGCGTCACGTGGCCACAGCGTCGTCAGACCACCATATTAAAGTGTTTGAGCTCGACACGCCGTCGCAAACGTGGCTTTTGAACGATTCTTGGAAAGCGCACGACTCGCTGGTGGTGAAGCTTTCATGGGCACACCCGGAGTTCTCCGCATGCAAGGTCTTGGCGTCGTGTTCATACGACCGCACAGTCAAGGTGTGGCAGGAGCTCCCGGATGAACTACAGGGTCTGGGCCGCCGCTGGGCGCACTTGGCGACGTTGGCCGTGGAGCTGTTTGGGCCTGTCTATGACGTGCAGTTTGCGCCGGCCCACATGGGCTTGAAGCTCGCATGCGTCGGCTCCGACGGGATCGTGCGGGTCTACGAGTCGCTCGAGCCCGCTGACTTATCCGTTTGGGGTCTCCGAGCAGAAATCCCGATTTTGGCGCTGCAACTCCCCGCGAAAAGCCTCCAGAGCAGTTTCTGCATCGAATGGTGCCCTTCCAAGTTTGCGCGCAGCGAGAAGTTTGCCGTGGTGGCGTTGGACCAAGGTTTCATTTATACGACCGCTGATTCCGCGGGCTCTGGCGCCGAGATCGCTCTGCTAGATGCGCTACGCCTGGGCGACCTCCATGACAGTGCCTCGGATGACAAGTCGGCAAAATTTGTCAAGGCGTGCAGCTTGCCCGAGCACAATGGGCTCATCCGTTCCGTGAGCTGGGCGCCGCTGATGGGCCGTAGCTACCACCTCATTGCCACCGGGTGCAAGGATGGATTCATCCGGATTTTCAAGGCCATCGAAAATGAAAAGGGCGAGTTGAAAATCGACACCGTCGCAAAGCTCCATGACCACCGCCAGGAAGTCTGGCGTGTGCAGTGGAACGCTACAGGCACGATTCTAAGCTCGGCGGGTGATGACGGGAAAGTCCGCTTGTGGAAGTGCAATTATATGAATGAATGGCAATGCATGAGCGAAATCAACACCAGTAACCGCCAGGCACACGGGGTACTGCCGGAAGATCCTGTTTACAGGGCTCAGGGCCGCTAG
>unitig101_53
ATGTCGCTATTACAGGTGTCTGTATTAATTGCAGCCTGTGGTCTTTTGCGAGTCCACAGCCCGCTACATACGGCGGTCGCTTTTGGCCTCACAGGATATGCCGTGACGGCGCATTTGATTCCCAAGTTGGGGCCGAGTTTCATGAAGGTGGGGTTGAAAGGTAAGGATATGCTGAAACATGGCCCTGTTGAGCCGATCCCGGAGAGTATGGGCGTCGTGCCGGCGGTTACATATATGGTACTATTGGTGACGATCATCCCGTTTGTTTTCTTCAAATACTTGGTTTCCTTTGCAGCCATGGCCAACGAGGAAGACTTATCGGCAATCTACAACGCGCAGTACGCGTCGGTGGAGAACTACAACCTTTTTCCCCATAACAAGTTGGCCGAATACTTGAGCGGCGCGTTGTGTCTCATGTGCACGCTTCTCCTTGGATTTTTCGACGATTTGTTCGATATTCGCTGGCGGCACAAGTTTTTCTTGCCTGCAGTCGCCTCGCTCCCGTTGTTGATCGTTTACTACGTGAATTTCAGCGTCACTTCTATTGTGGTGCCGCTGTTTGTCACGAGTCACGTGTGGGGCGAGAATTCGCTCGAAGCGTTGACGGTTTTCTTCAAATGGGCCAATGGCGTGGTCACGTGGGCCACGGGGCTCTCCTTCACGACGCTAGCCGCCGACTACGAGGTGTCTGCCGTGCCGGCGCCAAAATTGCTCGACTTGGGCATCTTTTATTACGCGTACATGCTGGCGTTGTCGATATTTGCGCCGAACTCAATCAACATCTTGGCCGGCATAAACGGGCTCGAGGTCGGCCAGTCAATTGTCTTGGCGGTGATTTTTCTCATCAACGATATGTGTTATTTGATGACACCCTCGGTTTCGCTGGCCGCGTACGACTCACACATGCTCTCGGCAATATTCATCATCCCGTTTTTGGGCGTGTCTATAGGCCTTTGGCAGTATAACTTCTACCCTGCCAAGGTGTTTGTGGGCGACACTTATTGTTATTTCAGCGGCATGGTGTTTGCGATTGTGGGGATCTTGGGCCACTTCTCGAAAACCTTGTTGATCTTCTTGTTGCCGCAGATTTTGAACTTTATTTATTCGGTGCCACAGTTGTTCAACGTCGTGCCGTGCCCCAGACACAGGCTCCCCAAGTTCGACGAGAAAACTGGGTTGATGAATGTGAGCTACGGCGTATTGACGAAAAAAAGCAAGGTCAGCACGGTCTTTTTGACGACTTTGGCGGCTTTTGGCTTGGTGAAGTTGGAGAGAAACGAAAAGGGCGAGATCGAGAGATTCTCCAACTTGACCCTCATAAACTTGGCCTTGGTGTGGTTCGGGCCGATGCGCGAGGATAAACTTTGCTTGCTTCTTCTCTCCATACAACTCTCAGTCGGTATTAGCATGCTTGTGGTCCGGCATACTGTCGGGCCGTGGTTGTTTGGATACGACAACTTATCCTGGGGCGCAAAATAA
>unitig101_54
ATGAGAGCGAATACTTTTTGTGTGGCATATATCGTGCTCCCACTTGTTTTGGCCCGTAATGCTAGCGAGACTTTTAATTCAATAGGTTCACATTTGAATAATGCGTCCATTTTGCGTGGATCAGAGCGGAAATTCAAATCACTTGAGTCAGACACTCGCTTGGACTCATTTGTCTCAAGGTTGAAGAGCTATGTGAATGAAACAAATTTCGACACAGACAAGTTCAAGCTCGATGTGTCTCAATTGCGTAAAGAGCTCGCAGATATAGATATATCCATGCAAATTGAGGAGATCATGGACCACTACTCGAACGATGGAACCTTCGTTGCAACGAAGGACTGGAAGCAAAATGAAAAGAACGCTGATGAATTGAGATTTGCAAAGTACATGCTTCGAGCCATGCTGGATCTGGTCCAAGACCTTCACTTCTTGAATGGTGAAAACGGCCTCGGCCATCACCTTTTGCGCTGCTTGACTCAGCTCAATATCCGGCTTTTGCATTTACGTGACTCGCAAGGGATACCGGATCCACTGATTTCAGGATATGGTGAGATGGTTTTCGTCCAAAGCCAGTACTTAAAGGTATGGAAAGATACATACACAAAGTTGGCGTACGTGCCGCCTGGCTTGAACCATAAGCTTATGAAGTATTTTTTGCAGGCAGAAAATACACTCAAAGTGCTAGCAAGACTATCTCAAAGACGGCGTGGGTCAAACAAAGTGCAGGCATTGGACCTGGATAGGCTAATTCTTGATTAA
>unitig101_55
ATGGATATCGCCAAGCCCGTTGGGTCCGAGGTCAGCTCGGTCGATTTCGGCGTGCTCTCGACCGACGAGATCCGCAAGTTATCGGCCAAGCAAATCACGAATCCAGTTGTGTTCGACACTTTAGGACACACGGTTAACAATGGTCTTTACGATTTAGCATTAGGTGCTTTTCTCAGAAACTTGTGTACCACATGTGGCCTCGACGAGCGTTTCTGCCCCGGTCACCAGGGCCACATCGAGTTGCCCGTGCCGGTATACAACCCGTTGTTTTTCAACCAGCTCTACACGTATTTGCGCCTGTCGTGTCTTTACTGCCACCATCTCAAATTGAGTGAATTGGAGGTGCATATGTTCACGTGCAAATTGCGCTTGATCCAATACGGCTTGCTTTTGGAGGCACAAGAGTTTGAGAATATGGTGGCCAAGGACTCTGCCGACGAGGAAAAACAGATTGAGCCAGAGGCGAAGCAGATGTTGATTGAAAAACGCACGAAATTCGTTGATTTCGCGATAGCCGCCGCGTTGGAGGAGGGCCGTACCCTGGAAAGGGGGTTGGTGACAGAAATTGTGGGCGAGGAGCGCAAACGCACGATCCATCTTTTTTACGCGCGCATTCTCACGCGCCCTAAGTGTGACCGTTGCGGTATGGTTTCGCCTACGTTCCGTAAGGATGGGTTTGTCAAGATCTTTGAGAACTCTTTACGCGAGAAACAGATTCTGGAGAATCGCATGAAGGGGCTTACTCGCCCGGACATGCTCCGGAAATCCGGGACGGCCACTCCAGCGACTAGTGTGCCCTCGATCAAACCCGCACTGGGCTCAAAGTACATCCTTTCGACCGAGGTGCGCAACATTTTGCGTGCGGTTTTCGCCAACGAGCAGCGCGTCATGCAAGTGGTGTTCCACTCGCGGCCACAGCTGCAGGGCTACGTCAGCGCCGACATGTTCTTTTTGCAGGCGTTGATCGTGCCACCCACGCGATTCCGTTTGCCCTCAAAATTGGGTGACGAAATTCACGAAAACACCCAAAATGAGCTTTTGTCCGCGGTGTTGAAAACTTCGCTTTTGATCAAGGATTTGAATGACCAAATCGCAGGCCACCACAGCAAGGAAAAGGCATCGAGCGCCGAGGCGCGCAAAGTTTTGTTCAACCGCTTGATGAATGCGTTTGTCACGATCCAGAATGACGTGAATGCGTTCATTGATGCGTCAAAGAACCAGAACGCGGCCGCGGGAAAAATTCCAATTCCCGGTGTCAAGCAGGCGTTGGAGAAAAAGGAGGGTTTGTTCCGTAAACATATGATGGGAAAGCGTGTCAACTACGCAGCGCGGTCGGTTATTTCGCCCGATCCTAACTTGGAGACGAACGAGATCGGTGTGCCGCCCGTGTTCGCGGTCAAGTTGACCTATCCTGAACCCGTGACTGCATACAACGTAGCGGAATTGCGTCAGGCAGTAATCAACGGGCCAAACAAATGGCCCGGCGCGACGCAAGTTCAGAACGAGGATGGCCACATGGTGAGCTTGTTGGAGATGACCACGGAGCAACGTAAGGCCGTGGCCAACCAGCTTTTGACCCCTTCGAATGGCGCGTCAGTTGTCAACAAGAAGGTCTACCGCCACATCAAAAATAAGGACGTCGTCATCATGAACAGACAGCCCACGTTGCATAAGGCGTCCATGATGGGCCACAAGGTGCGTGTGTTACCCGGTGAGAAGACCTTGCGTTTGCATTACGCTAACACCGGTGCTTACAACGCCGATTTTGACGGTGATGAGATGAATATGCATTTCCCTCAAAACGAGAATGCCAGGGCCGAGGCGCTCAACTTGGCCAACACCGACCTGCAGTACTTGACGCCCACGTCGGGTGCTCCTTTGAGAGGTTTGATCCAGGATCATATCAGTGCAGGTGTATGGTTGACCAGCAAGGATACTTTCTTCAACAGGGAAACCTATCAGCAGCTCGTGTACGGATGCATCCGCCCAGAGGATGGCCATACGAACGGCGCGGCACGCATCGCCACGGTGCCGCCAACGGTGTTCAAGCCTGAGCCATTGTGGACGGGTAAACAGGTGATCACCACGATCTTGCTCAACATCAAGCCGCACGGCGTTGCGGGCGTCAACTTGGTGCTGAAGAACAAGGTCAAGAACGACTACTGGGGCAAGGGCTCTGAGGAGAACACCGTGTTGTTCAAGAACGGCGAGCTCTTGTGCGGCATTCTTGATAAGTCGCAATACGGTGCCTCTCAGTACGGTATTGTGCACTCGTTGCATGAGGTGTACGGACCCGATACTGCCAGCAAAGCGCTTTCCGTGTTGGGTAGGCTTTTCACGAACTACACCATGATGGCCGCATTCACGTGTGGTATGGATGACTTGCGGTTGACTGCAGAGGGTAACGCTTGGCGTAATGAGATCTTGAAGCAGTCCGTGGACATTGGCCGTGCTGCAGCGTGCGAGGTGACAAACTTGGATACTACCACAGAGCACGACAACAAGGAGTTGTTGAAGCGGTTGCAGGAGATTTTGCGCGACGACAACAAGCTTGGAATTTTGGATGCGATCACGCAGCTGAAGGTCAACGCCATCACGTCGCAGGTGGTGGGCAAGTGTGTGCCCGACGGCACGATGAAGCGGTTCCCCTACAACAGTATGCAGGCCATGGCGTTATCGGGTGCTAAGGGCTCGGGCGTCAATGTGTCGCAGATTATGTGTCTTTTGGGTCAGCAGGCGTTGGAGGGTCGTCGTGTACCTGTGATGGTGAGTGGCAAGACTTTGCCGTCATTTAAGCCGTTTGAGACAGACGCACGTGCAGGTGGCTACATTAAGGGCCGGTTTTATTCCGGCATCCGGCCACAGGAGTACTACTTCCACTGTATGGCAGGCAGAGAGGGTTTGATCGATACTGCAGTCAAAACCTCGCGGTCTGGGTACTTGCAGAGATGCTTGACCAAACAACTCGAGGGTATTCATGTGGCATACGACAATTCCGTGCGAGACTGCGACGGGTCGATGATCCAGGTGTTATACGGTGGAGACGCTGTTGATACCACCAAAGAGCTGCATATGACGCAGTTCAAGTTCTGTCTCGACAACTACGATGCCATGTTGAGCAAGTACAATCCAGGTGAGATCACCGAGCACTTGGATACGCTGACGGCATTGGCGTACAATAAGAAGGAGCGCAAGAACTACAAGAAGCAGGCAGATTTGCCCCACTACGAGCAGCACTCCAAATATGACCCAGTCTTGTCCGTTTACAACCCGGCGAAATACTTGGGCTCGGTTTCGGAGAAGTTCCAGGACGAATTGGACGAGTTTGTCAAACAAAACCCGCAGATGTTCACTAAGCACTCAGGCGACGGTATCACCGAGAAGAAGTTCCGTGCGTTGATGCAATTGAAGTACATGCGCTCGTTGGTGAATCCCGGCGAGTCCGTGGGTATTGTCGCGGCGCAATCGATTGGTGAGCCATCTACACAAATGACGTTGAACACGTTCCATTTCGCCGGTCACGGTGCCGCGAATGTTACGTTGGGTATCCCACGTATGAGAGAGATCATCATGACCGCGTCGGCGCTGATCAAGACCCCTCAAATGACGTTGCCTGTGCTTCCAGATGTCACAGACGAAATGGCCGAGTCATTCTGTAAGCTGGTGGGTAAAGTGCGCCTCTCCGAATTCATTGACAAGATCACTGTCACAGAGAAAACCGGTGTGGCCAACGGCGCGGCTTTCAGGTCGTACCGTGTCAAGATTCGCTTCTTTGCGCGGGAAGAGTACGAGCAGGAGTATGATATTTCGCAGAAACAGCTTCAGCACACAGTCAACCGCGTGTTCTTGCGTAAGCTTGAGCTTGCAATTCAGAAAGAGTTGCGTCAACAAATCAAGTCCGACAGGCTTCCCGCCGTGGGCAAGGCGACGCCCAAGACACAGGTTGAGCCTGCTCACAAGGACATTTCGAAGGAAGAGGGCTCTGACGACGAGGATGCCTCAGACATGAAGCACGACGGAAATGGCAAGCAGGCCGTGTCGTATGACGGCCCCGACGACGATGAGGTCGAAAGCATGAGAAAGGCAGAGGCCACGTCAGATGAAGACATGGACTCCGACTCCGGCCTGAGCTGCGGATCCAACTGCTCGTGCTCCGATTCTGAATCAGAATCAGAGTCAGAAGACGACAATCTCGTGCACACTGAGGCCAAGGAGTCCATGCCCAAAAAATCTGTGCCTAAGGCATTATCGCACGCTGCCAAGAGCCGCCAGGATGATGTGGTATCGAACAACAAGATGATTAGGGCATACGATTTCGACGACGAGCACGGCGAGTGGTGCGAGTTTGAGATTGAGCTTTTGGGCGATATTCAGAAATTGTTGATGGTGAACATTGTTGAGGAGTTGTGCCGGGTCACTGTTGTGCGTGAGATCAAAAACATTGGCCGCTGCGTCAAGCCCCAAGATGGCAGCAAGATGTTGACCACCGAGGGCGTGAATTTCAAGGCCATGTGGGAGCAAGACGATTTCATCGACGTCAATGGCATCCGCTCGAACGATATTTCAGCGGTGTTGCAGACGTACGGAGTGGAGGCTGCGCGTAACACAATCGTGAACGAGGTCAACAACGTTTTCTCGACGTATGCGATCTCCGTCTCGACGCGTCACTTGGATTTGATTGCCGACATGATGACAAGAGAGGGCACGTACCTTGCTTTCAACAGACAGGGTATCGACTCTGCTACATCTGCCTTCAAGAAGATGTCGTACGAGACGACGTGTAACTTCTTGACCAAGGCCGTGCTCGATGGCGACAGGGAAGATTTGACCTCGCCCTCGGCGAGAATCGTTTTGGGCAAGTTGAACGGCGTTGGCACGGGCGCATTTGACGTCATGGCCAAGATGGACAAGCGCCATGCTTAG
>unitig101_56
ATGTTCACCACCTTCATTAGACCTGGCTTGCTCAGAAACACACTCAAGGCCGTGCCTATCTTGCTAGGCGCCGGCTACGTGCTGAGACCCACTGCTTTTGTGCGGAATGACGCAGTTTTGTCGTCTCCACAAAGACATTACACGCCACAGAGCATCGACGCCAAGGTACGGACGTCACGTGCCGACGGGAAGTTGAACTACTCTGATTTGAGTATTGGCTCGATCACAGGGCTTTTTTTGGGGATTGTTATTGGTAAGCTTTCAACGGCAATTGTGTTCTTGTCTCTCTCCAGTTACTTGCTCTTACAATTTTTGGAGAACCGCGGCATCATCACGATTCCTTGGACGTCCGTGCTCAGTTTTGGTGGGCGCAAGTTGGACTTGAAAACATTGGTTTTTAACCGCCCGAGCTTCAAGATCTCGTTTATTGCCACGTTCTTGCTTGCCGCATACAATGTGTAG
>unitig101_57
ATGGTGGTTGCTAATTTCGCACAGGCTATATCTTTAGCGCCAGGCGTGGTGCTTTCTGGGTACAACACAATGCTCAACTTGGGCGCCATGAAAGACGTGAAGGTGGTGGTGAATTGTGGGTCTACTCTGGGATTCCTCAAATTTATTGACGAGTACGAGCCCGTGATTTCGTCAGACGTGATTGTGTTGAATTTGGACCCGTACACGTCCTCGACCGATGCTTCCTACAACGACTTCCATGTCAGGTTCAACCGCGTGTTGCAAAATTATTTGGCGTTTTTCTACAGCTACAATAAGGATGTGAATTTCTTTATTCATTCAAACTACGAGAATAGCCGCCTCGCGTTCCACTCACCCACAATGAACGGCATTCCGCTTAGGCTGCTCTTCAACGTGAACAGACTATTGAAACTCATTAAAAACGTGAACGGGCTGGCCGGGTTCATGTTTGTGTCGGAGAATTTCGGCCTGCTGCATCACTCCAATGCTCTTTTATACGCGTTGGCGATCCTGTACTTGATGGACAATTATAACTATAATTTTGACGCCAGTTACAAGTTTTTGCAGTCGTTAATACAGCCGCTGAGGATGGTGCCGAACACGCACTTTTTCGCGCCACCAGAACTATTCAACGCCAATCATTACGACGACATTTTGTTGATTGACAGTCTCAAGAAGTTTCACGCGGAAAACCTGAAGATTAAGCTGGCAGAATCCGGCGTCATGACGAAAAACTACAGATTGAAGCGACTGGCCGACTGCATCGATACCCACGTGATGCAGCCAGTAAAACGAATGGCATGA
>unitig101_58
ATGTTGAAGCAGGTGTACAAAGAGTTGCAGAAAGAGCTCGCGATCGCTCACAAGAAAGTGCATACTTTCAGGTGGAACAAAGACCTTGAAAAGAATAAGGCCCGGTTGACATACGAGAAATTGCAGTTGATCAAATCCCGCAAACTGACTGAGACGGTCCAGGCGGAACTCGAGAAACTCGAGGCGGGGAAAATCGATATCCCGCCATTGGATGCCTCTAAGGTGAAGAACCTCATAGATTCAGAGGATGATCTTCACAATTTGCAGAATGTCACTGCGTATTTGAAAAACCAAAGAGTTTACAACGAGCTTCTTGAAAGGTATAATCCAGGCTTGACCATGAGCCAAGAAGATAACGTCAGGAAAACTGCGCATAGAGTCGGGTTATCGATACCCGAGAAATAA
>unitig101_59
ATGCTGCAAGTAGACTACAAGCAATTAACTGCCGCCCAGGCGTCGCCTTCGTGGGTCATGACCCCAGAGGAAATCTTGGCCGAGGCCAGAAAAATCGTTGCCGCCGACATCGAGTTCAACGATGCAATTGCAGCCATAAAAGAGCCGTCGGTGAACAGCGTGTTGGTTCCTACGATTAATTACGAAAACGAAAACTCTCACCGTGAAAACGTAATCACTTTCTACCAGTATGTCTCTACTGATAAGGAGGTGAGGGACGCCTCTACCAAGGCAGAGCAAATGTTGGACGAAAACGCAATTGAGCAGACTTCAAGAAAGGATTTGTTTGAGATTTACAACAGGTTGTGGGAGCAGATCAAGGACGATCCGAAGGCCACAGATGCGGAGTCTCGCAAGTTCTTGGAGAAAGTCGTGAAAGGCTTCAAGAGGAGCGGATTGGGCTTGCCCCAGGAAAAACAGGATGCGGTGAAAAAGCTCCAAATCGAGTTGAGCAACTTATCAACGTCTTTTGCAAAGAACAACAACGAGGAAAACGGGTTCATTGCCTTCACAAAGGAGGAATTGGAGGGCGTTCCAGAACTGGTGTTGGAACAGTTCGAGACCGAGGAACAGAGCGGGGTGACCAAGTTTAAGGTCACCTTCAAGTACCCTGATATTCTCCCCGTGTTGAAGTTCAGCAAGAAGGAGCAAACGAGAAAATCAGCCTTCTTGGCAAACCTGAACAAGGTGCCCGAAAACGCCAAAATTTTGGATAAAATCATCCATGTCAGGTTCAAGATCGCCAAGCTTTTGGGCTACGAAACTTACTCGGACTATGTATTGGAGGAGCGCATGGCCAAGTCTCCGTCGAACGTGATGAACTTCTTGGATGATTTGAAGCAGAAATTGCAGCCTGTGGCCAAGACCGAATTGGCCAAATTGTTGCAGTTCAAAAACGAGGATTTGAAGGCAAACGGCCTCTCCCCTCAGGAGGAGTACTACGCTTGGGACCATGCTTTCTACAACAATTTGCTTCTCGAGAAAGAGTATCAGGTTGACCACCAGAAAATCCTGGAGTATTTCCCGCTCGACCAGACGATCAATAATATGCTCGCATTTTACGAAACGCTCTTTGACGTCAAATTCGTGAGAGAGGAAAAACCAGACCCTAACACGGTGTGGCATGAAGACGTCCACAAATTCGCAGTCTACCAGAATGTCAAGTTTGGCGAGCCCAAGGCAAAATTCATGGGCTGGATCCTCTTTGACCTCCACCCCCGTGAAGGAAAGTACACCCATGCAGCACATTTCGGGTTGCAAACTGCCTTCATCAAGCTGGATGGTACGCGCTCGCCCAACTACTCGGCGTTGGTGTGCAATTTCACCAAACCCACCAAGACGAACCCATCCTTGTTGAAGCACAATGAGGTCACCACTTTCTTCCATGAATTGGGCCACGGTGTCCACAACTTGCTCTCACAAACGAAGCATGTGAGATTCCAAGGCACGCACGTGCCCCGGGACTTTGTGGAATGCCCGTCCCAGATGTTGGAGTTCTGGACGTGGTCCAAGAACGAGCTCAAAAAGTTATCGGGGCATTACCACACAGGCGAGCCCATTCCAGATGACTTGATCGATAACTTGATCAAAACAAAGCACGTGAACACGGGCTTATCGAACTCGCGCCAGTTGCATTTCGGGCTCTTCGACATGGCCTTACACACGATCGAGTCCGAGGAAGGCCTTGATAAATTGGATATCAAGTCACTCTGGAATACGTTGATTCGTGACGTGACCTTACTTTCTGATGGCGGCCACGAAAACATCGGCTATGCCACATTTGGTCATATTGCGGGTGGCTACGAAAGTGGATACTACGGCTACTTGTACTCGCAAGTATTTGCCACGGATATCTACTACACGCACTTCAAGGCCGATCCCATGAACGTTGAGAGCGGACTCAAGTACAGGGATATCATCTTGAAGAATGGTGGCTCGAAGGATATACTAGTGATATTGGAGGAGCTTTTGGGAAGACAGCCCAACTCGAATGCCTTTTTCCAGGAGATCTTGGGATAA
>unitig101_60
ATGTTCAGATCCGCAGCCAGAAACGTTCGCACGCTCGCCACCGCCGCTTCCCCAGAGGCCGTGTTGCCAAAGAAGTACGGTGGTAAGTACACCGTGACGTTGATCCCCGGAGACGGTGTCGGTAAGGAAATCACCGACTCTGTGCAGGCCATCTTCAAGGACCAGAATGTTCCTATCGACTGGGAGGTCGTGGACGTGTCTGGCTTGAGCGACGACCCACAGGGCGTTACCGAGGCTGTCAACTCTTTGAAGAGAAACAAGGTTGGTTTGAAAGGTATCTTGCACACCCCCACAGGCACCCACGCCAAGTCGTTGAACGTCGCGTTGAGAAAGGAGTTGGACATCTACGCGTCTTTGGTGTTAATCAAAAACATTCCCGGTGTCAAGTCCAGATTGGACGGTATCGACTTCGCCTTGGTCAGAGAGAACACCGAGGGTGAGTACTCTGGCTTGGAGCACCAGTCTTTCCCAGGTGTTGTTGAGTCATTGAAAATCATGACCAGATTCAAGTCCGAGAGAATTGCCAAGTTCGCTTTTGACTTCGCCAAGAAGAACAACAGAAAGTTAGTCACAGCCATTCACAAGGCCAATATCATGAAGTTGGGTGATGGTTTGTTCAGAACCACCGTCAAGGACGTGGCCCAAGACTACCCAGGTATCGAGGTTAGCGACTTGATTGTCGACAACGCCTCCATGCAGGCCGTCGCCAAGCCTGAGCAGTTCGACGTGTTGGTCACGCCCAACTTGTATGGTTCGATCATTTCTAACATTGGCGCTGCCTTGATTGGTGGTCCTGGTTTGGTGCCTGGCGCCAACTTCGGTAGAGAATACGCCGTTTTCGAGCCTGGCTGCAGACACGTTGGCTTGGACATCAAGGGCCAAAACACTGCTAACCCTACTGCCATGATCTTGTCCGCCTCCATGATGTTGAGACACTTGGGCTTGAACTCTCACGCTGACAACATCTCCAAGGCTACCTATGACGTGATTGCTGAGGGCTCCGTCAGAACCAAGGACATTGGCGGCTCCTCCACCACCACTGAGTTCACCGACGCTATCTTGGCCAAGTTGAACGCTTAG
>unitig101_61
ATGTGTGACGTTGTTTTAGGATCCCAATGGGGCGACGAAGGCAAGGGCAAGTTGGTTGACATTTTGTGCGAGGACATTGACGTGTGTGCGCGTTGCCAGGGCGGTAATAATGCCGGCCACACGATTGTGGTGGGGGACGTAAAGTATGACTTTCACATGCTTCCCTCTGGATTGGTCAACCCCAACTGTTTGAACTTGGTTGGGTCCGGCGTGGTGATCCACGTGCCGTCCTTATTTGAGGAGTTGGAGAACTTGGAGAAGAAGGGCTTGCACTGCAGAGACCGCCTTTTCATCTCGTCACGTGCGCACCTTGTGTTTGACTTTCACCAGAGAACAGACAAGTTGAAGGAGGCCGAGCTTTCTGAGAACAAGAAGTCGATCGGTACTACCGGAAAGGGTATTGGTCCCACCTACTCCACCAAGGCTTCGAGGTCAGGAATTAGAGTTCACCACTTGGTTTCCGAGGAAGAGGATTCCTGGGAAGAGTTCAAAGTAAGGTATAACCGCTTGATCGACTCGCGTTACAAGAGATACGGCGAGTTTGAGTACGACACAGCCGCCGAGTTGGCGCAGTATGAAAAGTATCGCGAGACTTTGCGCCCCTTTGTTGTGGACAGCGTCGATTTTATGCACAAGGCGATTGCCGAGAACAAAAAGATCTTGGTGGAGGGTGCCAACGCCTTGATGTTGGATCTCGATTTCGGCACGTACCCATACGTGACCTCCTCGGCCACGGGCATCGGCGGTGTCTTGACTGGCTTGGGTATCCCGCCAAGAACCATCAGAAACGTCTACGGAGTCGTCAAGGCCTACACCACCAGAGTTGGTGAGGGCCCATTCCCTTCGGAGCAATTGAACAAGGACGGTGAGACGTTGCAGACTGTGGGCGCCGAGTATGGTGTCACCACGGGCCGCAAGAGACGCTGTGGTTGGTTGGACTTGGTGGTGTTGAAATACTCGAACGCCATCAACGGTTACACGCACTTGAACATTACCAAATTGGACGTGTTGGACTCGTTCAAGGAAATCCAGGTGGCCGTTGCGTACCGCTACAAGGGCCAGAAGTTGCCATCATTTCCCGAGGACTTGAACGTCTTGGCTAAGGTCGACGTGGAGTATGTGACGTTACCCGGCTGGGAGCAAGACATCTCGAAGATCACCGAGTACAGCAAGTTGCCTGAAAACGCCAAGAAGTACTTGGCCTATATCGAGGACTTTTTGGGCGTGCCTGTGAAATGGGTCGGTGTTGGCCCCGCTCGTGAGTCGATGTTGGTGAAGTCGTAA
>unitig101_62
ATGCCAAAAACCGGTACTATTGAGAAAAAATCTGGAAACGGCCGAGATTTGGCCATCCTCCCAGAACCCACTTCTACACTATGGCAAGCCATTTTAGGCCCCATTTTGATCGCATGTAATGTCGCCATGAGACTTTACTGCGCAGTATTCATGATCATCGCCGACTGCGACGAAACATACAATTACTGGGAACCCCTCAACTTGCTTTTCCGCGGATTCGGCAAGCAAACTTGGGAGTACTCGCCCGTCTATGCGATCAGATCGTATGCATACTTGGTCCCTTACTATATCAGCACGTTCCCGCTCCGGGACTTCCAGCACTTGTCGCTGACCAACTTCCCGGCGTACTACTATTTCTACGCCATCCGAATTGTGGGATTATGTGGCTTCACGGCGTTTACAGAGTACAAGTTGTACCGTTCTGTGCAGGACAACTACAGCAAATATGCTGCAAACTGGTATCTCCTTTTCTCCACGTTTGCGCCTGGGATGAGCCATGCCAGCGTGGCGCTTCTCCCGTCGCTGTTTGCCATGGCCTGGGTCACGTGGGCTGCTTCGCTGGCGATTTTTGCAATCAACACCCAAAACAACGAGAAACAGGTTGTTGGACACTCTGTTCATGCAATTGCATGCTTTGTTATTGCGGGCTTTGTCGGCTGGCCATTTGCGCTTGCGTTGGGCGTACCTTTTGGGCTTTTCACGGTCAAATCACACTTCCAAACAGCGCCGCTAATGAAAATCGTGCTTGTATGCAGTGCCGTTGTTGTTTTGGTGACCGCCTATCTAATCAAGGTGGACTCGTACTTCTACAACCGCAAATTCTTGTTTGTGCCGGTGAATATCGTGTTGTACAATGTATTTGCGGGCGAGGGAGAAGGCCCTGAGATCTTTGGCGTGGAGCCATTCTCGTACTACGTGGCGAATTTGCTATTAAACTTCAACGCTGTGTTTGTGCTTGCGTATTTGGGGATTTTGGGCAATTTCTTCATGAAAAATAAACTCACCTCCACTATTGGCATCACCTTGCCCTTGCTTATATGGAGCGTTGTGTTTGGCCGTCAGCCGCATAAGGAGGAGCGGTTTCTTTACCCAATATACCCGTTCATTTGTCTTTCTGCGGCGGTATTCACGTCCAACATTTTTGCGTTGATCAAGAGAAAGCTTGGCTATGCATTTTTCTTGAGATTAGCCCTGTTTTTCTCGATGTTTGTGTATGTGACGGTATCTCTTTTGAGGATCTTGAACTTGGTCGCCAACTATAGTGCCCCGCTCACAACTGCCCGTGCTTTTCATAATGATTCAGTGCAATTTCCATCAGAGACATTCAAAAACGTTTGTGTTGGCAGAGAATGGTACCACTTCCCAACCTCCTTTTTCCTTCCTGACAACTACCGCTTGCGCTTTGTGCAGAGCGGCTTCGATGGTCTTTTGCCTGGCGATTTTCCGGAAAATACCAGCTTGAAAGGTGCCGCCTCGGCCCTCCCGTCCGGTATGAACTCCAAAAATAGGTTCTCGCCCGATAAAGTCGTGCAGTTCGCAGATTGTGACTACTATATTGACAATTCTTTGCCGGTTAATGAATCTTCCGGTGAGCCGAGTGTCGTTTCACGTGCTGGTGGAGAGCTCATCGTGGACTCGGCATGGGAAATTCTTGTATGTGAGGGCATTATTAATCCCGACGGTGCCCACAGCAGCCTTGGGCGTATTTTGTACGTTCCGGAATTCGCACGTGGCATGGTACCGTATCATATCGAGAAAATGGATTACTGCGTGGTAAAAAGACGATAG
>unitig101_63
ATGTCGGATTCGAAAAGCGAAACATTACAGGAAAGCGGGCTAGTCGACTGGCCCGTGTTTTCTGAGTTGGTGGCCATGGACGAGGATGAAGAAGGGTTCTCAAAGGGCTTGTTCCAGACGTTCGTGGACCAGTTTAAAGATACGTTTTTGGAAATCGACGAAAACGTCGAGGCAAAAGACCTAGACAAGTTGTCGTCCTTGGGTCATTACTTGAAAGGATCCGCCGCGGCTTTAGGCTTGACCACAATTGCCGAACAGTGTGAACGGATCCAAAATTATGGGCATAAGAATAACTTTGATAACGTAAAATTGCCGAAAAAAGACGGCGAGGAGTTGGATGCAGACAGTGACGAGTACTGGGTGCGGCTAATCGAAGACGCGATGGAGAAAGCCCAGGCCGGTTTTCTCAAGTCGAAAAAGGCGCTCGACGAGTACTTTGAAGATGACTTGTGA
>unitig101_64
ATGCAAGACTTGCCGCCGATCGGAGGCTACGAGCCCGTGCAGTGGAAACGGAATCTCCCGCTGAGAGGGTTCCGCCCAATAGTGTACTTCTGGGGCATCACAGGAATCATGGCGTTTGGCTACTACAGATACTACCAGGGCGTGAATGAGCAGCGGGAACTCGCCAGGGAAAGACAATGGGCGCGGTTCAGTCTCGAGCCGTTGTTGCGTGCGGAAGAGGACCGCCACCTTGCGCGGAGGTACTTTTCCGAGTTGAACCGCCAGGAATTGGTGGCCGAGACGATGTCGCCCGAAACAAGGGCCAAGTTCGAGGAACCAATCTACCAGGACAAATCGAAGATCCGGTTCCCACGTGAAATTGAAAAAGCTGCAAATACGTATAAAATGTCGCAGAAAATCACTACAAAGGCAGATGCCCAGAACTTGCTCGACAAATATGACTACTTTCTTTTTGACTGCGATGGCGTGATTTGGCTCGGCGACCACCTCTTGCCCTCTGTAGTGGAGACTCTTGAGCTTTTGAAAAAACAGAACAAAACAGTGATTTTCGTGACGAATAACCTGACGAAAGCCAGAAAAGACTACCTCCTGAAATTCGAAAAACTCGGCATTTCGGGGATTCAGAAACTGGAGGTTTTCGGCTCGTCATATGCGCTGGCCGTTTACGTTGATAAAATCTTGCAACTCCCCAAAAACAAGAAAGTATGGGTGCTTGGCGAGTCTGGAATCGAAACAGAATTGCACGAATTGGGCTACGAGACTGTGGGAGGCACGGATCCTGAATTGGTGGCTGACGGTGTTGCTTTCAACCCGGACCATAAATTCTTGACGGATCTCGACCCGGACGTGGGCTGTGTAGTCGCTGGTTTGACAACAAACTTGAACTACTTGAAACTCTCGGCCACGATGCAGTACCTTTTGAAAGACAACAAGCAAATCCCGTTTGTGGCCACAAATATCGACTCCACATTCCCTCTGAAGGGCAAGCTCTTGATTGGTGCAGGTTCGATTGTGGAGACGGTCAGTTTTGCCAGTGGCAGACAGCCCGATGCAGTTTGTGGCAAGCCCAACCAGCTGATGATGCAGCTGATTTTGGCCGATAACCCAGGACTCAAGGAAAACCCTGCAAAGGGCATAATGGTGGGAGACCGCTTGAACACCGATATGAAATTCGGGCGTGATGGCGGGCTCGACACGTTGCTTGTATTGACAGGTATCGAAAAGCAGGAGGTTGTGGAGACATTGCCAAAGGGCGAGGCCCCGACTTACTTTGCCGACAAATTGGGCGATTTGTTTGAGCTCACGCAGTAG
>unitig101_65
ATGGGTAAAAAATCAAAGGCTGCTCAGGGTCCCGATATTTGGGACGACGAAGAGTTGTATGAACAGCCACAGGCCGAGGAGTTCGGCGCCACGGAGGAAACCGGATCTGGTGAATCCGCCGAGCCAGAAACCGCCGAGGAGGCTTCTCCAGACGATTTTTTGAGCTCGATCAGATCGTCCAAGCAGAAGAAACAGGCCAAGGAGCAAGAAGAGAAGGATAAGAAAGATGGGCCCAAACTCTTGAGCAAAAAAGAGAAGGAAAAGTTGAAGAAGGAGGCCGAAAAGGCGGCTAAGAAGGAGCAGGCGGCTAAAAAGAAAGCGGAGCAAGCTGCAAAGAAGGAGCAGATCAAGGAGGCCAATAAGAAGAACGCTGCTGCTGCTGCCAGCGCCGATAAAAAGCCCGAGTCCGAGTCTCAGCAGGCCACCCCCGAGCCCGAATCGGCACCCAAAGCGGCTCCAGCTAAAAAGGGCAAGAAAGCGCCGGCTGGCCTTGCGGCTTTGAAGAAGCAGATGGAGTTGAAAAAACAGATGGAGGAGGAGCAGCGTAGACTCGAGGAAGAAGAGGAACAGCGCCGCCTCGACGAGGAAAAAGAAGCCGAATTGGAGTTGGAGAGACAGGCTGCCGCGAAGGAAGCCAAAAAGGAGAAGGAAAAGCAGAAAGTGCAGCAATTAAAGGCCGAGGGCAAGTACCTCACGAAAAAGCAAAAGGAGCAGAAACGTCAGCAGGAACGCCAGCGTGAGATCTTGTTGCAGTCTGGAAACGTCACGATTGCCGCTTTCCAGAAAAAGGACGGCGAGGACTCGGGTGAAAAGAAGCCAAAGCGTATCGTTTACGAGAAGAGAAAGTCCAACAAGCCAAAGACGTTTGTGCAAAAGACGCAAGCGCCGGCACCTGCACCTAAGCCCGAGTCTGACCACGAGGAGGTCGAGGAAGACTGGGAAAAGTTGGCCGAGGAAGACGTGGCCGAGGACTGGGAGGCTGCTTTGAATGAGGATGAGCCGGAATCTGCCGAGGAGGAGGAGGCCGTTCCTGAAAAGGAGGCTGAGCCTGAAAAGGAGGAGGTTTCTGCCGCGCAATTAGCCGCCATCGCTGCTGCCGAAAAGGCTCAGAAGGAGGCCGACAGACAGGCCGAGGAGAAGGCTAAGGCCGCTAAAGCTAAAAAGGAGGCCGAAGAGAAGGCACGCGCTGAGGCCGTGGCGCTTGCAAAGAAGGCCGCTCCTGAGCAAGAAATGCGCTCGCCCATCTGTTGTATCTTGGGTCACGTCGATACTGGTAAAACGAAGTTGTTGGACAAAATCAGACAGACAAATGTGCAGGGCGGTGAGGCTGGTGGAATCACACAGCAGATCGGTGCCACATACTTCCCTATGGACGCAATCAAGCAGAAGACCGCTGTCATGTCGCAGTACGAGAAACAAACGTATGAGGTTCCTGGCTTGTTGATCATCGACACACCAGGTCACGAGTCGTTCACAAACTTGCGTTCGCGTGGTTCCTCTTTGTGTAACATCGCCATTTTGGTTATCGACATCATGCACGGCTTGGAGCAGCAGACACTCGAGTCCATTCGCTTGTTGCGTGACCGTAAGGCGCCATTTATCGTTGCCTTGAACAAGATTGACAGATTGTATGACTGGGAAACGTTCCCTAACAACTCATTCCGTGACTCGTTCGCGCGCCAGGCGAAGTCTGTGCAAACTGAGTTCTTCAACCGTTTCGAGCAAATCAAGCTTGCGTTGGCCGAGCAGGGTTTGAACTCGGAGTTGTACTTCCAGAACAAGAACATGTCAAAGTATGTCTCGATTGTGCCAACTTCCGCTGTCACAGGTGAGGGTGTGCCGGACTTGTTATGGTTGTTGCTCGAGCTCACGCAGAAGAGAATGTCCAAGCAGTTGATGTACTTGTCGAAGGTCGAGGCCACAATCTTGGAGGTCAAGGTTGTCGAAGGTTTCGGTTACACGATCGACGTGGTGTTGTCGAACGGTGTGTTGAGAGAGGGCGATCGTGTCGTGCTCTGTGGTTTGAATGGCCCTATCTGCACCAACATCAGAGCGTTGCTTACGCCGCCGCCATCGCGTGAGTTGAGAATCAAGTCGGAGTACATTCATCTTAAAGAGGTCAAGGCCGCTTTGGGTGTCAAGATTGCTGCTAATGACTTGGAGAAGGCCGTTGCTGGTTCGCGCTTGCTCGTGGTGGGTGAAGATGATGATGAGGAGGAGCTCATGGAGGAGGTTATGGATGACTTGACCGGCCTTTTAGACTCTGTCGACACATCTGGTCGTGGTGTTGTTGTTCAGGCATCTACCTTGGGTTCCTTGGAGGCATTGTTGGATTTCTTGAAGGACATGAAAATCCCCGTGATGTCGATCGGTTTGGGACCTGTGTACAAGCGTGACGTAATGAAGGCCACGACAATGTTGGAGAAGGCGCCCGAGTATGCCGTGATGTTGTGTTTCGACGTCAAAGTTGACAAAGAGGCCGAGCAATACGCCGAAGAGCAGAAGGTCAAGATTTTCAATGCCGACATCATCTATCACTTGTTCGACGCATTCAGCGCGTACCAGAACAAGTTGCTTGAACAGCGTCGTAAGGACTTCATGGAGTACGCCGTCATGCCTTGTGTGTTGAAGACTGTACAGATCATCAACAAGCGTAACCCTATGATCATCGGTGTCGACGTGGTGGAGGGTGCTGTTCGTATCGGCACGCCAATCTGTGCTGTGCGCAAGGATCCCACCACCAACCAGCCCAATGTTCTTGTGTTGGGTAAGGTAGTGTCGTTGGAGGTGAACCACAAGGCTTCGGACATCGTCAAGAAGGGCCAGACCTCCGCCGGTGTGGCCATGAGGTTGGAAAACCCAAGTGCGGCTCAGCCTACCTGGGGTCGTCATGTGGACGAGACAGACAACTTATACTCGTTGATCACGAGAAAGTCTATTGACACGTTGAAGGACCCTGCTTTCCGTGACACGGTCTCGAGAGACGACTGGGTCTTGCTCAAGAAGTTGAAGCCAGTGTTTGACATCAAGTAG
>unitig101_66
ATGACGACCGTCGAAAAGATCAAGGCCATCGAGGATGAGATGGCCAAGACGCAGAAAAATAAGAATACGTCTTTCCATCTTGGCCAGTTGAAGGCCAAATTGGCCAAATTGAGAAGAGAGCTTTTGCTGGACAGCACCAGTGGAGGAGGCGGAGGCGGTGCCGGATTCGACGTGGCTCGAACGGGTGTAGCGACCATTGGTTTCGTTGGGTTCCCGTCTGTTGGAAAATCGACGTTGTTGTCGAAACTAACCGGTACTCACTCGGAAGCCGCCGCGTATGAGTTTACCACCTTGACCACCGTGCCTGGTGTGATCAAATATAAAGGTGCCAAGATCCAGATGTTGGATTTGCCTGGAATCATTGAAGGTGCCAAGGACGGTAAAGGTAGAGGCCGACAGGTGATTGCTGTGGCGCGTTCGGTGAACTTATTATTCTTGGTGCTAGATGTGAACAAGCCATTGCAGCATAAGCAGATCATCGAGAAGGAGTTGGAAGGAGTCGGTATCCGTATCAATAAGGAGCCGCCCAATATCGTGATCAACAAAAAGGAGAGGGGCGGCATCAATATCACCACGACGCTGCCCTTGACCCACCTCGACGATGGTGAAATCAAGGCGGTGATGTCGGAATATAAGATCAACTCGGCAAACATCGCGTTCCGCTGCGACGCCACCGTGGACGACTTGATCGACGCCATCGAGGCGAAAACGAGACGCTACATCCCCGCAATCTACGTGTTGAACAAAATCGACTCGTTCTCGATCCAAGAACTCGATTTGTTGTATAAGATCCCCAACGCCATTCCGATTTCGTCCGGAAACGGCTGGAACTTGGATGACTTGTTGGAGTTGATGTGGGACCGTTTGCGCTTGGTGCGCGTGTACACAAAGCCCAAGGGTAAGCTCCCGGACTTTTCTGAACCCGTGGTGTTGCGGAACGGCAGGTCCACAGTTGAGGATTTCTGTAACTCGATCCACAAGTCGTTGGTGGACGATTTCAGAAACGCCGTTGTGTTCGGCACGTCTGTGAAGCACCAGCCGCAGATTGTCGGTTTGAGCCACGAGTTGCAGGACGAGGATGTGATCACGATTTTGAAGAAGTAA
>unitig101_67
ATGTCGCTCAACCCGGAGACCTCCGCCGCCTTGGGCCAGTTGCTTCAGGGGCTAATGGCCACCGAAAACAGCGTGAGACTAGCCGCCGAGAAGCTGCTCGAGCAGCAGTGGCGCACGAGCGAAAACGTGCCTGTTTTACTCCTTTTCCTCGCTGATCTGGCTGTAAATGGCGCTGACGACGTGACCCGCGCGTTTGCCGCGGTCTTGTTCCGTCGTACGGCGATCCGTACCCCGCAGGGCCAGGCCAGCATCACAGACCGTACCGTGGGTATGCTTGACCCAGCGGTTAAGCAGCAGCTCCGCGCAATCTTGCTTCAGGGGTTCGTTTCCCCTCAATCTCCCTCTGTGCGGCGCAAGCTCGCAGACGCCGTGCTGGAACTCGCTAAAGACGCCGGCAGTAGTGCATCAGCATGGCCCGAGTTGGTACCTGCTGTGCTTCATGCTGCAGGTGTCGCGGATGCTCCAGTGCGCGAATCTGCGTTCCGAATCTTGTCCTCGGCACCTGAGATCGTGGAAAAAAGCATGGTGCAGCAGATTTTGCCGGTGTTCACCAGCGGTTTTGCCGATAGTAGCGATGAGGTGCGGATTGCCGCGTGCACGGCGTTTGTAGCATTCTTCAGAGAGCTTCCAAAGCTGATTTGGCAGCTGATGGCGCCGTTGCTTCCGCATTTGCTCAATTCCTTGCCCATGTTCTTGCAGAGCGGGCACACTGACGCGTTGGCCGAAGTATTGCAGGCGCTCATTGACCTTGTCGAGCTCGCGCCAAAAATGTTTCGCCAGATGTTCCCCACCATGATTGAGTTTTGCCTGACGATCTCTAAGGACAGTGATATCGACAGCAACACACGCTTGGCCGCGCTCGAACTCTTGACCACTTTCGCTGAGGTGTCACCCTCGATGTGCAAGGCGACTCCAGGATATACCGAGCAGATGGTGCTTATCACACTCCGTATGTTGACTGAAGTCAGTCTCGATGATGAAGACGCGGCAGAATGGAATAACGACGACAACAGCGAGGAGTATGAGGACGAGCCAGAGTATGACGCAGCACGGCAGCTGTTGGACCGCGTGGCGCTCAAATTGGGTGGCCACGCGCTCGCACAGCCCTTGTTCCAGTATTTGCCCGCAATGGCCCAGCTGAACAGCTGGCGCGAGGTGTTTGCCGCACTTATGGCGTTGTCCTCTGCGGCAGAGGGCTGCTGTGATGTGTTGGCCACGGAGATCCCCAAATTGTTGGACATGGTGATGCCGGCGTTGGAGCACCCACACGCTCGTGTGCAGTACGCGTGCTGTAATGCATTGGGCCAGATGCTGACGGACTTTGCTGACATCATTCAGCGCACTGCTGGCGACCGCATATTGCCTGCGCTCGTACTGAAGCTCACCAACAAATCTGTGCCAAGGGTGCAGGCCCACGCAGCTGCGGCATTGGTCAATTTCTGCGAGGCTGCAACAAAGGAGGTGCTTGAACCGTACTTGGACGACTTGCTCAACAATCTATTGGGCTTATTGCAGTCACCAAAGCGGTATGTGCAAGAGCAGGTGTTGACGACCATCGCCATCATCGCCGACGCCGCAGAGAAGAAGTTCATCAAGTACCACTCGACATTGCTCCCGATGCTCATGGGCTTTTTGAAGGCGGACTTGGGTCCAGAAAACAGAATGTTGACGGCAAAGTGCATTGAGTGTGCCACTTTGATCGCGGTGGCCGTTGGCAGAGACAACTTCTCGGCGCACAGCCAGGAGTTGATAGGCATTATGGGTGAACTCCAGAATACCTGCACAGAGCCCGACGACCCAGTGAAACTGTTTTTGGAACAAGGCTGGGGCCGCCTCTGCCGCATCATCGGCGAGGAGTTTGTACCATTCTTGCCCCTGGTCTTGCCTCCTTTGATGGAAGCCGCCAAAGCTGCTCAGGATATCTCGTTACTTGAGGAAGACGAGGCAGAGGAATTCAACAGCAATGAGGAATGGGATGTGATTAGTCTCTCAGGTAAATTGATTGCCGTTCACACTGCTGCGCTTGACGAGAAAGCGGCGGCCATGGACTTGTTGCGCATCTACGCATCGCAGTTGCGTGGTCACTTTTACCCCTATGTCACCGAGATCGTTCAGGAGATCGCGCTTCCCGCACTTGATTTCTACCTTCATGACGGTGTGCGCGGCTCTGCTGCATTGGCGCTTGCAGCGTTGTTGAAGAGTGCCATCTACGCAACTTCCAACAACTCCGTCGAAACATTGACGCTTTGGGCGCAAATATGTCTGAAGCTAGTCGATGCGTTGACGAACGACCCAGTGCCAGAGTTGCTTGTAGCTTATTACACTGCGCTTACCGAATGCTTGGACGCATTAGCGCCCGCGCTGCTTTCCACAGAACAAATGCTGGCCGTTGCTGACGCCATCAAGACAAACTTGACTGAAATATACGGCCGCATCAAGCAGAGAGAGTCCGAGGATGACGAGTACCAAGAGGATGTCGCAGACATCGATGAAGATTACACCGATGAAGAGCTTCTTGATGAAATCAACAAGGCAATTTCGGCCGTGCTCAGAAACGCGAAGACTACATTTTTACCCGAATTCCAACAAAGTTTGGCTGCACTTACATCTACATTTGTCAGCGACGAAAACTCTCACATCAAATTGTGCGGTTTATGCATTGTTTGTGAAGTGTTGGAGAACGTCGGGCCAGACTTTGATCAGGTCGACTATCTTAGATACATTGCTGTCGAGTGTTTGCCTGCGTCACAGGCCAGTATTCGCCAGGCTGCCGCGTATGCCGTGGGCGTTGCCGCGCAATATGGCGGAAGTAGTTACACCCAAGTCTGTGTCGAGACTTTGCCCAACTTGTTCAAGATCGCTACTTTCCCTGACGCGCGTGCCGAAGAAAACATCAACGCCACTGAAAACTGTATTGCAGCAATCCCAAAGATCTGTGCTAACTTTAGCGCCTCGGTGCCAGATATGGACAAGGTCCTTCAGGACTGGGTTCTGTTGCTTCCAATCGTGCAGGACGACGAGGCCGCCACATATGCATACGACTTCCTTGCAGACTTGATACAGAATCAGCATCCTGCCGTGATGAGTCAAACACATAAGGTTGTTGAGGCTGTGCTTGAGGCCATCAGCCATCGTTCAATTTCGGGCGCAGTAGCCGAGAAGATTTCTCCAGGTGCACGTGCGCTTCTTGCAAGCTTGCCTCTGGAAAAGGCCATGGCCCTCGTTCAAAAGTATTCCTCTTCTTCAGAAGTGGCAAAATATTTTTGA
>unitig101_68
ATGCGTTTCACTCTTGCAGCCATCATCGCTCTCGCTCCCCTTGTGGCCGCCAAGGACGTATATGAATGGATCGACGAATTCTCGAACATCTCATCTACGGACTCCGCTGCCTTTTCGCTGTGGCGTCAAGGTTACGAAAGCGCTTACAAGACTTGGGTTGCATCTTACTTAGATGAATATGGATCTCAAAGCGGCTATTCTTCTACAGGAATTGCCGGCGTCAAGAGGGATGTGCTTGCAAACGCCGACGCGGTAGCCACTGACGGCTACGGCTATTTTTACAACGCCTTTCTCGCTACTGAGACTGGATATGACTTTGCCACCGAAACTGGAGCTCCTGGAGCTCCTGGATCTTCTGAAGGATCTTCGGGATCTTCGGGATCTTCGGGATCTTCGGGATCTTCGGGATCTTCGGGATCTTCGGGATCTTCTGAGTCTCCTGGATCTCCTGGATCTTCGGGATCCTCTGGATCTTCTGAAGGAGCTCCTGGATCTCCTGAGTCTTCTGGAGGATCTCCTGAGTCTTCTGGAGGATCTCCTGGAGCTTCTGGGTCTTCTGGGTCTCCTGGATCGTCTGGGTCTTCGGGATCTCCTGGATCCTCTGAATCGTCTGGATCTTCTGAAGGAGCTCCTGGATCTCCTGGGTCTTCTGGATCTCCCGGATCTTCTGGATCCTCTGAATCTTCTGGATCTTCTGGATCCCCCGGATCTTCTGGATCCTCTGAATCTTCTGGATCTTCTGGATCCCCCGGATCTTCTGGATCCTCTGAATCTTCTGGGTCTTCTAGGTCTTCTGGATCCTCTGGGTCTTCTGGGTCTTCTGGGTCACCAGGATCTCCTGGATCTCCTGGAGGATCGTCTTCTGCCGCAGGCTCATCTTTCTCTGCTATGGGCGATCACCAAGCGCCAATGCTTATTGGTGCTGCATTAGCAGGTATTTCCATTATTTTGCTCTAG
>unitig101_69
ATGTCGGAACTGTCGGACTCAGCGCGGCTGGCACGTTACCTGAGCACATTGCGATCCTCTCCAATGGCCACCATTGAAAGCAGCGTCACGCGGCTCCTTGTGCTGACGAAACACTTGCTCGAAAGCTTGACGCAATGGGCTCGGCGCGAGGCCGACGATAAGTTCGTGCTGGACGCGTACGTGAAGCTCGGCAATGACTTCCGTGCCGCGGCACGCAGTTTCACTACCGCAGGCGTGGATATTCTGGATTTGGGCGATGTGCCGCGCGCTCTACGTATCGTTTTGGAGCTGGCGCTTAGCGAGGCGCCCACGCAGGAGAATTTGGACAGATTTCTCCCGAACATCCGCAGCATCATCGTCACGCTCTTGCTGAACCTCAAGGCGAAGCAGACCCGCGCGAAAGAGCTTGCCGCTGAGCAAAGCCATGTCAGCACGCCGTCTCCACAGGTGCGCCGTTCCTCGGAAATGAATCTGGCCGGAATCGCGCCAAACTCGGACGAAAAAAGCCTGCGTGCGGCTGCCGATAACACCTCTCAGCCGGTAGATCGGCCGCGCCGCTCGAAGCTTCTTGCGGAGTTGCTGGCGAAGGCCAGTGCCGAGAAACCAGAGAAGTCGGAGACTTTTGAAAAATCAGCCGAAAACGGGCACTTTCTCGACCCGAGGCGCTCGCGTGACCTGGCCCTGGCGTCTAGCGAAGCGTTGGCCAAGCTTCAGAAGGGCAATGTGATTCTGAGACGGGCTTCGAAACGGTTTAGCGCCTATCAATTTGCCAAACTCACGAATCCCAATAACGGACACGTTCCCCGGCTTTCTGCAGACTTGGCCCTGCTAGGAGAGACACAAGCTGAGGCTTACACCGACACGCCGGTACCGGTCCCTTCTGGGGAGAATCTGGCCGCACTGGATCAACCTTATATATTCTTGCGGATTGGTGACAAGACTAAGAAGGCGTATACACAGTTTCCAATGACGCTAGCGGCTTTGCGATTGTTGTTCGTCGAGAAGTTTGCGTACTCGCCAAAAACGGCACTGTTCCCCGAAATCTACGTTCTAGATCCACGCACAAATGTCTCCTACGAACTAGAAGAGTATTCTGTTGAGGAAGAGATCAAAACAGGTTCCCTCGTGCTACTAAAAGCTGCCAGCCCCCAGGAGGAGTCTTTGAAAGACCTTGAAGAGTCTGTTCATGGATTAAGCTCACGCATGGACTCTTTGGCTCTGGAGGTGGTGCAGCAGGTACGGTCGGCAATCGAGCTGGCACCTATTTCTGCTCAAATCGCGCCCGCAGCCCCAAGTACAGGTGTCGAAGTCACAAAAGAGCTGGACGAAAAGCTCGCAGCGCGCAATGCGGCGTTGACCACGGCCCTCAAAGAATTGCAACAGGAACTTAAATCAGTGCGCACGGTTCTGAACGCAAGAGAGGCGCTGATTAAAGAGTTGACAGCCGTCATGCAGGGCGAGATTGTAGCCTTGAAAGAAGCATGTCTAGAGGAGAGTTCGCCGAATAAGAATCGGTCATTCATGCAGGAGAGCTACTCCAAGCTTTCCGAGGATTCCGACACGTTGCTCACCCGCGTAGACGACTTACAGGACATGATGGAGGCGCTTCGCAAGGACGTGGCGCAGCGAGGCGTACGGTTGGGCGCCAAGCAGTTGAAAACTACACAGAAGGAGATTGGGGATGTGAAACTGCAGCTTTCAGGGCTCATTGACTATATTCGCGACGGCAAGCCTACGTGGAAGAAGATTTGGGAGTCTGAACTAGACAAGGTTTGTGAAGAGCAGCAATTTTTCAACCTTCAAGACGACTTGACACGTGATTTGGACGAGGATATTAGGAAAATTGAAGAGACTTTTGACCTTATTGAGAAGTGCAGTGTGCATCAAAGCAAGCAATCGCTGAAGAAGAATGTATTTGCCTCTCGTATGATGCTTCCGGACCCCGGCGAGTCGGTTCTTAATTTGCGGGACGCGGTACTCAGTGAAGTCGTGGCTCTTAAGCCAGACCACGAGGGTCGCTTAGATGCGATTGCAAAAGCAGAAAGAATGAGGGAGCGCGAGAGAAATATTCAGAACTTAGACCAATTTCAAGAGGAGCTTGGTGATTTTGTTGATGAAAAGAAGTTGAAGAGCTCGGGCGGTATCGAGGAGCTCGAGAAAAGACGCCAGCAGCAAGACGCTGAGAACTTGAAATGCTCATTTGGTGTTGTCTAG
>unitig101_70
ATGGGGAAATTGAAAGTTTCTGCAAATGTCGATTTGTCATCGGCGACTATTGGCGGGTGCCTCAAGCAGATCCGCCGTCTGAACGTGGCCCTACCGCCGGATCACGTGCCTGCCACGATCAATGTATGGGTGTGTGATATCCAGCCGCAGCACACCAAGAGCGTGGTGCGTTTCATCGAGCAACACATGAAACCGGTGGATGAAACCGACTTTGTGCATGTCAAGCGGTTTCGCAAAAACACAAACGCCGAAACTGGTGCCGTGCTGATCCTGGCCATCTTATGCCCGGCCACGACATTTACTCATTCCGAGCTTTTATCGCTGCTACATACGCACTTCGACCCGGGTTTCGCCGGGGCCAATCTCCACGTTTCCCATATCCCTGCTGAGCTCCCGCCAACAAAAGAACTTTCGGTGAAATGGAGCACCGAGATCTGGCCGCTTTCTTGGAAAGGCAATCCCAACCATCAGGACCTTATCACCGCGTATTTCGATGTGGACGAGGAATCTACGCTCATCAAAAGGCTATTGGCCCATGTACACGAAAGCCTAGGCCTGGAAACTGTTCCAGTCGTGACCATGATTGCCAAGCAGGATCCGGAATCCAAAAAAATCAATTTGTTGCATTTTCTGCGCGACTCTCGCCATCAGCACGTGCTTCAACACAGTGTCATGAATGCGATCGCAGAGGTCGCACGCAAGGAGAGGGAAAGACGCGCAAAACACGATAAAAACGGGGAGAAATCCGAGGAGGGGTATTTGTGTCATAATCTCCTAGTGTATACAAGCCACGAGCCGTGCACCATGTGTGCAATGGCACTTGTGCACTCCCGCATCGGGCGCCTCATATATGTGAAGAAGCACCCACTAGGAGCGATCGAGTCCAGCCATTATATAGGCGACCGGCGCGATTTGAACTGGACTTTCGACATTTGGCGCTGGGTGGGGTCTGGTGAGGAGTTTCCAGGTATCCCAGATTCCGTGGCGCCCTAG
>unitig101_71
ATGAGAGCGGCCTTCGAGAAATATAATACAGTTCTGAAGGGCAATAAGGATGAAGGCACGATATCTGTTGCAAATCTCTACAATGAGTACCATCATTTCAGCGAGGGGGACGACAAGTGGACGTTTGTGATGGTGGCCCCGAGAAACAACTGGGGCGAAGTTTTCGCTCACGTCATGCTTTCCGAAGTCCAGCGTCTGTTGCGGGACTTTGGGTTCCAGCGAGCCTCGCTTTTGTTGCAATACAGCCTGTGGCACTTATTTGACATGTTCTATTCAGAAAATGTAAACGCCAGTACAGTGGCAGTGACCAAAAACGACAATCAATTGGAGTTGGTGTATACAGGACAATACTGGGCCGGAGTGTTTCGAAATGGAGTTGTTATTCAGAAGACTCCATGTAATACAGTGAAACAGAAAAACGAAACACTCTCATTGCGGTACCTTTTCGACTTTAACCCAGAGGGAGGCTATATGTTCCAAGATAGGAAGCAAGTATGGAACGTTGAAGCCGGGGACATTTTGTTGATTCTTCATGAAGAAATATTCAGACAATTCAAACAAATTATTCGGGTTGCTGTTTTGATCTCTCAAGAGTACAAGTCTCCGGCGCCACGTCTTGTGTCAATGCTCCGTTTTGCATTTGATGTAGTATGCCGAGATCAAACGCCTCTTGCTGCAATTGAGATCACAGCCTGA
>unitig101_72
ATGCTTAAGCTCATCATTTACTTTTACCTTACCATCGCAGTCATGGCTGCCATTGACGAGTCGGCCGGCGAAACCAGCCGATTGACTTTTGATCTCATGAACGAAAAATTTCTCTCAAAAGGTGTATCAGTTGATACAGTGGCAAAAACGGGCCCCATAGTCGCCAATTTGAAAAATGAGCACTATTTTATCACAAACGAGGGTGACACGTGGACTTATGCTATTGTAGCTCCAACAGACGAGTCGGCACACAGGTTGGCAAGACACATGATAAGCGAGGCGTCCAGGCTGTACGATATTCACGGCTTTCAATACGCGTCACACTTGCTACAATGCAGCCTCTGGGCCTTTTTTACCGCCGAGTTTAACCAGAACGCAAAAGTTGCAGCATTCTATGCCACAAGGTATGACGACATACTCGAAATCGTCAACACCGGGTCCTTATGGACAGGTATTTTCCACAATGGCGTTCTCGTAAATACCACCAAACCGCCCCTAGCAGACGAAGTGGTGTTGTTTCTGTCGGATGACTTTTTCCCCAAGTTAGACCCGGACGGCATGTACGCCTTGGGCAACTTTGTGCAGGTCTGGGACGTGCATGTTGGCGACATTTTGGTCACCACCTGGGCAGATCCTTCGACGGAATTTAAGGACATTGCGCAAATGGCAGTAGCATCCGTGGAAGAATTTAAGGTGCCAGTACTGCAGATCGTGGCAAACTTACAGGCCTACTACAATCTTGACCTTGATAAAGAAAGAATGTTTGCGGTGGTGAGAGTTACTTAG
>unitig101_73
ATGTCATTGGCGTATAAGAGCAACTTCTACACGCCGCAGGCACTCAGCACAGGTCTTACTTCACGGTTGGCAAAGGACCCAGACTGCGCACTTCTCATTTCAAATGTGCCCCAGGAACGAAGCGCGAAAAGAAACGCCCAGCAGATCAATTACGCCGAGTTCGATAATGCCAACGACGACGCCGAGTTCCAGGAGGAAATCCCGGGTAATAACGCATTCCAGATCGCGGGCGTGCACACATCTGTGGCGGCGCAGAAACGGCTCTTGAAACCGGCGCGGCTAGTGCGGTCAAACGACGATATCGTGGGAGATGTGAGTCCAGCGGCGTTAGCGGCACAAACAGGCTTTTTGGCGCAGCCAGAAGCATTGGTGCCGATCAAGTTGAACATTGAATTCAACGGCGGGACGTCGAAATTGGTGGACTTTTTCATGTGGAATGCCGCCGAGCTGCTTGTCACGCCCGACGCGTTCGCTGGGCTTCTTTGCGCCGAATTGGAGCTTCCGCTGCACGTTCACCTGGAGATTGTAGACTCAATCACGAAACAAATCGAAGAGTACAGCGCCATTGTGGCGTTGCAACTACCACCAACCAACGAGTATCACGTGATCATAGATCTCTCGGTCAATTTGAACAAAAAGTTATACGAGGATAAGTTTGAGTGGGATCTTAACCAAACAGAAATCACGCCTGAAGACTTTGCTGAGATTGTTGTGGCCGACATGGCGCTTAGCCTCGAGTTCAAGCCTGCAATTGCTCATGCCTTGCACGAACTAACGCTCCGTTTGAAAAAAGAAATCTTGGATGGCCTGTACAATCACGAACTTCACAAGTACCAGCAGCTCACCGGGCTCATCTTTGAGAAGAACGTGCGCATTCGCACCGACAGCAGCATCACGAATGGGAACGCCGTTTGGGAGCCTCTCATTGAGATCTTGAGTCCGTGGGAAATCGAAAAGCGTGAGATTGAGCGCGAGAGAAACTCGCGTCGTCTTAAACCACAACTATTGAACGGTATCATGGCCGATGAGGGGCATGGGGGCGGCTCTCACATTGACAATGGCATGCACGCACCACTAGCGATCATAAACGGTCAACAAACGAGACCAAATTCAATTCAAACCGGTCCCAGTGAGTCTCATGAGAACCAAAAGGGCTTTGAGAACCTAGATACAGATTTTCACGCTGAAAACGGCGATTTTGAAGGAGATCCGGATGAAAATAGCGATTCTGGCCAGATAATGGATGACGCGGGCCCAGAGCTCAGCAACAAGCGGATCATCCTCCAGCGGTTTACAATCTACAACCTGGCCACGACCATGTACATTGTAGGCAGTAATGCGCGGGAATCGCTCTTCAGAATCGTCGAAATCACAGCCGACAAGGATCCTAAGAAACCGCCGTCGATCTTGGAGATAAGAAGCTATTTCTACACGCGAAACGACATGGCCGGGTTGCTCGAGGGGCTCAATGAGTCGATTGAAGGAGGCATTCATAAAGTGTGTCAGGCATACGGACTTCTTGGGTTCATCAAGTTCACTAGAGAATACTACTTATTGGTCATCACGAAATGCAGCCAGGTGGCCGTACTAGGCGGACATTTTGTTTATCACGTGGACGAGACCAAGTTGATTCCGCTCAGCTTCAACTACAGGCGTCCAGATAAATACAGCGACGAGGAGCGGCTCCTTCTGATATTCAAGTATCTCGATTTGGGGCGCACATTCTATTTCAGTTACACTTACGACATCACGAACTCGCTCCAGACAAATTTCTTGGCACACAAGGGCGGTACCCCGCCAGAGCATAACGAGCGGTTTATTTGGAACGGTCTTCTTCTCGAGCCCGTGTTGGCGCAGCCGGAAATCAACACTTTTGAATGGTTTCAACCCATAGTGCACGGATTCATTGACCAGGCCAATATTCTGATCTACGGTCGCAAAATATACATCACAATCATTGCTCGGCGCTCACACCATTTTGCCGGGGCACGGTTTTTGAAACGAGGGGTCAATGATAAGGGAAATGTCGCAAATGAAGTGGAAACGGAGCAGATCGTGCTGGACATGTTGACGCTGTCGTTTCATGACCCTAAATATGGCTTTTTTGCAAATCCCCGCTACACTAGTTTTGTGCAGCACAGGGGACTGATACCTCTATATTGGACCCAGGATTTGAATCGGCTTCCGAAACCGCCCATTGAAATCAACCTCTCGGATCCCTTTCACCAGAGCTCGGCCTTACACTTCAATAACCTATTTCTGCGCTACGGTCTGCCCGTGGTGGTATTAAACTTGATAAAAACAAAGGAAAAACAACCACGTGAGCTGAAGTTGTGTCAGCACTTTGAGAGCTGCATAGCTTACTTGAATCAGTTTTTGCCCACGGAGAAGCGGTTACAGTACCACTCATTTGACATGTCGAAGCACCTGCGCAAAAACCTTGATGTGATCACGCCATTACAAAAAATCGCCCGCAACGCCATGCGTAAAACGGGGTTTTTCCATAATGGAAAGGATTTGAAACTGACCAAACTTCAGCGTGGAATTGTTCGCACAAACTGCATTGATTGTTTGGACCGCACCAACGCGGCGCAGTTTATTATATGTAAAGAGGCGCTTTCGCACCAATTGCAAAGTTTAGGGCTAATAGCTTCCGCCACGGATTTGGACTATGATCTGGACTTGATAAACATTCTTACAGAAATGTTCCATGATCATGGCGACACTATCGCCGTGCAATATGGCGGCTCGAATCTTGTCAATACCATGGATTCGTATCGTCGCATTAACCAATGGTCTTCTCACACACGTGACGTGCTCAACAGCATCAAAAGAATCTACTCAAATTCGTTTATGGACCTGATCCGTCAGGAGGCAATTAATCTCTTCTTGGGCAATTATGTTTACGATCCAAACAAATTGAAGCTCTGGGAACTCCAAAATGACTATTATCTTCATAACAGCTTCCTGTATCTGTCGCATGATGAAAAGACCAGCTACATGCATTGGTACAACCAAAGATTCTTTGAACAAAAGCCCCAGTCGAATGAATGCAAAGAGTATTATTCCGCAGATTACCGCCGGCTGGAAGCCGTGACTGATTCCAGTGATAATTGGTTCAATGAATGTTACGGTCAGCGTAGATTTGAATCTTTTGGTGAGCTATTTCAGTTCAATATGAACTCGAATGTACGTTATTTCCCGCCAAATTTGAGTTCTACCCCAAAAAATTTCGATTATAGCCCCTTTGAAACCCGGAAGCCTTTTTTCAAAAGAAAACCGCTCGATGATCGTGACTCTCGAGAGGACATCACCAGTTTACAGGAGAATTTGCACCTCGAAGAGTACAAACAGCTCGAGCATGAGGTGAAACATGGAGGTGGGCTGCAAAATCGCTTGAATTCACCAAAAGAAGAACGAATTGAACACAAGCCCCGCAAGTTTTCCGAAAAGTTGGAGATTGTTGACCACCATGCATTGTTTGAGGACAACGATGAGACGTTGACGCACTGTCACGACTTGAATCGGGAGATTCACGTCAACGAAGATGATATGCGTGTATATTCAAGTCAGTTTGAACCTCCCAAAATGCCGCCCATGAGCACGAATATACTGATTCCCGTGTTCAAAACTTCACCGCTCGACTCTGAAATGTACCAGAGCCTAACAACAAACGTTGAACCAAAGAATGGTATTCCTAGTGAGGAGTTGGTAAGTGAAAGTGACAAGGATATATATGCACAGTACGTCCAAGCGTACCTGATGCAGGGTTACTGA
>unitig101_74
ATGCTCACCGACTTGCCTCTAGAAATCCAGGTTCGTCTTTTGAAGCTCGTTCCGGGAAGTCTGCTCAAATACACAAATGCGCATTTTTACCTCTTGTACAACGACCTATTTTTCGACAAGCTCGTGCGTACATTTGGCGACGATGCAATCGTGATTCTCGCGAAAGTGTACCCATGGTTGCGCACATACATTATGTCATTGGACCTGTTCAGGCTAGAAACCCGAAAAGTCATTTGCTCGAGGCGAAAATTGAAGGATTTTGCCGTCGGTAAAAGTGCCATGTTGCCTGATGATATCACGCAGGCGCAGTATATTGGCGACCTGTGGAAATACGTCTACTCTTTGTTCAAGAATAAACGCATGTTTGCGGAATACTCAGACTATAAGATTGATGAGCCCACAAATTATGTTTACAATCATTATGTCGAGATCAACCGCACGTATCTTCTCCTGTATTGCAAGACGGCATGGCTTGCGCCAGGGCGCTATAATCTCAATATTGGCCTAGTAGTGAAACATGGCAGCGGGTTGGGCACAACAAAGTTTGAGATCAAGTATCGAAACGCGGAGGGCGTGGATACAGAATTGACATTTTACCCGCCAACAAACATCAAAGATATTTTGCCCAAAAACCAGTTTTGCTTCTTGAAAATTGCCGAGTTTGAAATCCCACCCATGCCTCAAGAAGAGGTTTTGCGCTCCACTTCCCATCACCACCATCGCTTGTACAAAATCCAGCTCACAATGGAGGAAATCGGATTGTACCTCAAATCTGGCTTCAGTATCTTCTTCATTGACATTTCGCTGCCGTCAATGATCTTCAACGACTATGACCTTCTTTACTATTCGTGCCAGGAAACGAATTATAAATATTTCATCAACTTGCCCCTCAAGAATCTTTACAAGGCGCTCAATCACGTGCAAAACGGCGGAGACGACGGATATGACAGCATTTTGCCGTACGGGCAAGGCGATCCGGACGAAATCGCCGCTGACTATGCGCGGGATTATGATTTCGACTGTCATATGAAATTTGCCAGTTCCGACGAACAACTCCTTGCGTACGCCGAGTTCTTCTTCAAGAACGCATTTAATAAGAGGAACTTCAAGTTCAACACCGTTTATCAAAGGAGGCAATTTGTCAACAAGTTTGGCGAGTTTGATCGAAAGGACGGCGAAGATGAGGCTCACAATATCTGCATGTACGACAGGGAAGGTCTCAAGTGGCGAATTCCTATTCTTGGCGAACTCTAG
>unitig101_75
ATGCCAGTGCATCCAGTTGTCTTATGGGCGCAGCGCTCGAGCGAGTCCGAGCCCGCCAAAAATGTCATCTACTTGACGATTCAGGTGCAAGACCCCGTGGACGTGAAGTTGGACTTGACCGCACAGAAATTGACTTTCAGCGCGCAGTCCGCGGACAAGGCAACGCAATACGAGTTGGCTTTGGACTTCTACGACGAAATTGACCCTGAAAACTCGTACAAGCACGAGAGCGGCTCGCACATTCTGTACGTTTTGCGCAAGAAGAAGGTACAGGCCGAGTTCTGGCCCCGTCTTTTGAAAGAGAAGTTGAAGTTGCACTACATCAAGACCGATTTCGACAAATGGGTGGACGAAGACGAGCAGGACGAGCAGCCAGAGGAGGACCCTATGGCCGGCATGGGTGGTATGGGTGGCATGCCTGACATGGGTGGAATGGGCGGTATGCCTGGTATGGGCGGAATGGGCGGCATGCCTGGAATGGAGGGAATGGGCGGCCCTGGTGGCATGGACTTCTCGCAATTGCTTGCTAACGCCGGCGGCGCGGGCGGTGCTGGTGGCGACTTTGACATCAGCAAGTTGGCCAGTCAATTGGGCCAGAACGCTGGTGCTGGTGGCGACGACTTTGATGACGCAGAAGAGGCTGACGAGGCTGAAGAGAAGGTTGAGGAGGTCAAGTGA
>unitig101_76
ATGGCCCAGGGTCTCTCCCGCAGAAATCATACCGCCGTGCGTGACGCGGTGCATGAACAGGCTCAGTCGAACGAAGTGTTGGCTCAAAAGTTGCGAGAAAAGGTCTTGGCGGAGGCACTTGCGAAAGAGGAGGAAGCCATGTTGCGGGCGAAGGCGTTGCGCGAGTTGAAGGAACAGACACGTCAGGATTTGCACACTTTGAATGTGATGCCCTCGCATGCTCTTGAGGACAGGTTGCAATCATTGCAGAGCCAGTTGGACCTGCTTCCGGATCAGGACAAAGTGAAACAGCTCGACGAAGAAATTGAGGATTTTCTTTTTCAGGCAATGCGCTTGCCGCAGAGCGAGATCGGCCACGCGCCATGGTCCAGAACTCAGTCCGGTAAAAACGGCGATGTTACCCACGATTCACAGAAGATCAGGTCCACTGCGAGCGCCGGGTTCTCGCTGCAATTTCCCAACTTAAAGCCCACGCCAGATTATAAGGGCTACTCCGAGCAGGAACTTTTCTTGAGACACATGGCACACGTAAAGAATTCCGGGGCATTGGGATCTGAGCAAAAACACGTCTATGAGCCCAGCGAGGACACCTTCAATCCAAAGCCTGTGTCAGAGCTTAATTTGGCCAGTCTCATGGCCGCCGAGTGCCACTTGGGCCACGCCAAGGCACTCTGGAGACCGTCGACGCAACCATTCATTTATGGGGAGTACCAGGGTGTGCACCTCATCGACCTCAACCACACTTTAGTGGCTTTGCGTAAGGCTGCGAAAGTCGCCAAGGCCGTAGCAGCCAAGGGTGGTATCATTCTTTACGTGGGTACCTCAAGGCTTCCGGAACAACAAACTGCATTGGAGGAGGCCGCCCGTAGATCCAACGCCTACTGTGTTACACACAGGTGGATTCCGGGCACAATCACAAACTTCACCGAGGTTTCGCGCCAGATATCGGGCCCTCAAACGGCATTGGTTGATCTTGGCGACAACAAGTCCGGCAAGTATTTCACGACTGAGGAGGGCACGATCATCAAGCCCGACTTGATTGTATTGATGAACCCGGTTGAGAATAGAAACTGCATTGGCGAAAGCATCAAGCTGCGCATTCCAACAATTGGACTTTGCGACACAAACATGGAGCCCTCGTTGTTGACGTATCCTATTCCTTGTAATGACGACTCGATGAGAGCGTCCTCGCTCATCTTGGGCGTCTTGTCGAAAGCGGCCCAAGAAGGTGTTCAGGAAAGACAGGAAATTTTTGCTGGGTACAAGCTGGCGCAAAAGGCATCAGTCAAATCCACGAGAATCACAAAGGCCGAGTTGGCAGACGGCACAGATGCTGCGTAG
>unitig101_77
ATGAGTTTGTCTCCAGACACTGGTATCACAAACCGCCGCAGAGGCTCTTCTGTTGGTAACATCAATGTTGGTGACACATCTGTTCCGGGATTCTCAACGATGAAAGTAAGTGCTATCCAGCGGAAAAAGCTGGACGACCGGATCCAGGCCCTCAGCAGAGAGTCTCGCAGCGACAGCGCGATATTGCGCAAGGTATGGATTGCCTACAAAGAGTTGACATTCCGTCATACGTGGGTAAATCCCTTCTTGATCATGGGCCTTACTTTTGGTGTATACTGGTTTGGCGACCCGAACACAGTTTTGCATGAATACCTTGCTAAGATGGTCTCGGTATCGTACCATATCGAGGGCACCGACCAATACGGAAAGGGAGAAAATGATTTCTATTTTGTCGGATTCTACGCTCTTTTCTTCACATTTCTCAGAGAGTTCTTGATGTGCTGCGTCTTCCGCCCCGCCGCGTACATATTGGGCGTCAGGAAACAGGCGAAGGTGAAACGTTTCATGGAGCAGACTTACTCTATGTTCTACTATGGCCTTCTGGGTCCATTTGGATTGTGGGTGATGTCGAGAGGCCCGCTTTGGTTTTTTGAAACGACCCCATTTTACTTAGAATACCCACACAAGACACACGACTGGTACTTTAAGGTTTACTACCTCGGTCAAGCTGCGTTCTGGGTGCAGCAGTCTGTCGTTCTTGTTTTGCAACTCGAAAAGCCAAGGAAAGATTTCTACGAACTCATCTTGCACCACATTGTCACAATTGCCTTAATTTGGTGTTCGTATCGATTCCATTTCACATGGATGGGGTTGGAAGTTTACGTGACCATGGACGTCTCTGACTTTTTCCTCTCTGCCTCAAAGACGTTGAACTACTTGGATTCACCACTTGCAGGCCCCTTTTTCTTGTTTTTCGTATTTGTTTGGGTTTACTTGAGGCACTACATCAACTTGAAAATCTTGTGGTCCGTGTTGACCGAATTCCGCTCAGTCGGAGAGTGGGAATTGAACTGGGACACGCAGCAGTATAAGTGCTGGATATCACAGCCAATTGTGTTTGGCTTGTTGTTTGCATTACAACTCCTCAATGCTTACTGGCTTTTCTTGATCTTCCGCATTCTTTACAGATACGTCGTGGGCGGCGTTGCAGCTGACGAGAGAAGTGAGGATGAAGAAGAGGATGAGGACACGACCAAGACTGAGACAAAGAAAGACGAGTAG
>unitig102_1_partial
ATGTGGATCGACAGTTTAGTGGGCTACCTTCCGGGCGAAACTTGCAGACACGTCTCGCAATTCGTGCAGAATGAATACGTTGGAACCTTGGGTCAGCTTTACGTAACAATCAGGGACTTGAGGCAGGCAATTTCGGCCTTTGTCGACCTGGTAAATGGCGAGGAAAACAAAAACTTTCTCGCTTTCGATGCCCATGTCTCTGATTGCGGCTGCCATTTGCGGGCACTGATGCTGATGGATCTTATTCAACGGTATAGAGGAAACAGAAAAGAGTTACTCCTGTTTCTCGGGTTAGTGGAAGCTTGCGACAAAGCCCTTGTATCCACATCTGTATTGATGAAAGACATTTGCACCGAAGCGAAATCATTGAAGGAATTGCAATTGCCCAAATCAACTAAGGATCCGCTTTTATTCTTGAATGCCATTGGTTGGAAATTTGAATCCAACAATTTGTCAGAAATCAAATACATCTTCTACTGCTATGTGCTTTCTCAGTTCAAAACATACAGTTTCCGGAACAAACAGGACAGTGTGCATATCGATACCGACAAGGAATTCAAGCAGAAGAATGAAATGATATGCACCCACACTTGCCAAGGAAAGGGAAAGTTAGGCAACGGCTGCCGGTACTTGAAACACGCAAGAATCGGCAAGGCCGCTTTGAAACAATGGACTTTGTGCTACCAAGAAAGGCTTCTGAAGATGTCTGTGGACTACTTGGCCAAAAGCGATTCTGAATTAAAAGAATTGGTTGAAAACCTGCGCAAAGAGTCGCACAAGAGTGTTGCTGCAGTACCGAGTTATGTGCAGTTCAAGATCTCGGAAAGGCTCTGGGCCTCTAATCAATTTCCTTTTCTTTTGTCGATGAGGGTCTTTGTTGATGAGGGTCACGAGGATATTTATGCTCGAGCATTTGTTGGGCGCGACTTGAAATGGAATATCCAGTTTGTGACCAGTGACGTGTTGGAGGATACTCCGCATATTATTGTTGCGGGCCACTGT
>unitig102_2
ATGATAACCATTCTCCTGTTGCCAGTGTTTTGGGTTTTGGTGGTGAGCTTGTGTCTCGTTTCTCTGAAGTCAAAGCTTCGCGCTTTCCAGAAACAACCACCATTCAAGAAAATCCCACGGTCCCATAGAAATGTCGAGGGCAAGAAGATCACTCAAGGACCCGAAATCTCCGAAAAAAATAAGAATCAATATGGATCGATCTATTCACATCGTGATGGATTTCGCTATGAAGTGGTGCTCACCACGCCCAGCCAATTGAAGCAGTATTATTCTCTGCATACCAAAGACCACAAAAAATTAGACTCTTTCGGCGCGGGCCAGTATCTTGTGGCATTGTTAGGGGAGTGTTTGGGCTTCCAAAATGGTGAGCTGTGGACTAGGATGCGGAAACTGTTTAATTTGTTTTTCACACATACGTTGGCTGCGAAAACGTTGCCCGCGATGATCGCGTTTATTGACGGCTGGATTCTGGAGCATGATTCGCAAAATGAGTTTTCCGTGGATGCGTTTGATTTTGTTGCCACGGTGCCTTTCACGTGTATTGCCAAGTATTTGTATGGAAATGAGCAATGTTCAGGGCGGGTTTTGACCGAATTGAAGAACTTGGTGCCGCTCCACAGTGAGTTGATGACGCACGCGTTTACCACATTCTGGGGCCGATTCAAAATATACCAATACTTCCCGTTTCAAAGAATGAAAGATCTCAAATTTTTCCAGGACTCATTCAAGTCTTTATCGTTGGCCATGGTGGAACTGGCACGTGACGCGGAAAACCCAACCGTTGCCAGTGAATTGTACAAATTAGTCGAGTCACGTGACTTGACCTTGGATAACTGGATCCAGAGCCTCGACGAGATTTTGTTTGCCAATATCGATGTCACTGCGACAATCATGTCGTGGTCGTTGGTTGAGATGGGCCGCAACAAGCATGAGCAGGCCCGTTTGAGATTGGAGGTCTTGGAGAACTTGCAGCTGGTGGATGAATATTGCAAGAGGACAGACACAGTTCTTCACCGTGTTTTACTTGAAATCTTGCGGTTACATCCACTTCTCTGGTACGGTTTCCCAGAGCAGTCTTCAAGCGCTATGGTGATTGATGGCCACAAAATCGAGGCCAATACGCCCATTGTCGTGGATCAATACCAATTGAATTATAAGTCTCCATTGTGGAATCCTGCAGATAAGAGCACGGATTACGGTGCTACTTTCGACTCCGACAGGTTTTTGGGGCTTACCAACAGAGACATTCTCATGTCGAGTGTGACATTTGGATCGGGCCCTAGACGTTGCTTGGGAAAGAACTTTGCTGAGGTCTTGATCAAGACCGAGATAGCGAAGGTATTGTCTACTTTTGAGGTAGCCTCGGAAGGCGAGCTCAAGGTTGCGGCAGACACGTTTGTGGTCCGACCAGATGCTCAAATCAAGCTCACTAGATTGATTTAG
>unitig102_3
ATGAGCTTCAGCCTTAATAAAACGGGCTCTTTCATGGAGTACCTCGCCGTGCTTTTGATTGCTGTGCAATTCAGTTTTGACTCTTGTGTCTACCTATCCAGCATAGCGTTCTGGATTGAAGAATGCGGCGGCAAAAATGTCAGCCATTACTTGTTTGTTGTGCAGGCCGTGTCTGCGTCTGTCCAGATCGTGGCCTCCTTCATCATTGGAGACATTGCCCAGAGAGTGGGCTCGATCAAATGGTGCATAATCGCGTTGTTTCTCTTATCGTTTGCGGGTAACTTCCTCTATTCATGTGCTAGCACAATATCGTTATCCACAATTCTAGGGGGCCGAATCTTGTGCGGGGTTGCTTCTGCTTCTGGAGCCCTTATTTACAGTTACATCACAGCCATACATAAGGAACGCACCAAGGTGTTCAAGTTTGTTTCCGCGTACAGAACCGCGTCTGGATTTTTCATGGCGATCTCGCAACTTGTGGCGATTTTCGCCAGTTACTGCGATTTCAAGATCCACAACTTCAAGGTCAACAGCAATAACGGACCCACTTTCGTGTGCAGTTTCATTATTCTTGCAGTCACGGCTTTGCTAGTGTTTGTGTTGGAAAACCCGGCCGTCCCCACAAAGAAAACGAGCATGAGTTTCACAAAGGCATTGCAAGGGTTTTTCAGTGCTCCAAAATGGACCTTGGCTGGTGGTATAATTCTTTTGTGGGGCATGTTTTTCGCGTCGTTCTTGATGAGCGAGGTGGTATACTTTATGCCGGTGTTTTTGACCGAGTCGCTAGGGTGGGAAACCAAATTTCAGGGTGTTGCTTTCATGGTAGCATCCATCATTGGAATCTGCGGCAGTCTCGTGTTTCCTCACTTGATAGAGATGCCAATCAGAAAGAAGGAAAAGGAGCTCAATTCCCAAGCCGAGAGCCAACTGAAGCTCAGTGAAAAAAGCGATATCAGCCACAACAGCGAGGAATCTGCTGACCGGAAACAAGAGTTCGAGGCATACAAGAAAAACGCACTTTACAACAATCAAATCGTGCTTTCGCTAGTGTCACTTTTGATCGCTCTAGTGGGTCAGGCTTTCATGATTGGTGCGGCACAGGTCTTCCGCCATAAAAGCTTACCCCATATCAACACCGGGTGCTTTTTCGTGGGCGGTATGTCGCTCGTGATGTTGGCTTATAACGGCATGGCATCGACTTTCCCGGCCTTGTTTTCTGTTTATATCGACCCACAAGTCAAGTTGCAATTGATGCCTGCAATTGGCGCGGTGGCTGCGCTCGGCAAATTGATCGCGCCAATTGTGCTTTCGAACTTATATCAGACGAAACTAGGCCTTTCGATTGCTGTTGGTTTGGGCATGATTTTGACGGCGTTGACGCTTATGCCGGTATTTTTGCTCAAGGATAAGAAACACTAG
>unitig102_4
ATGACACTCGAGGAACAAATTCTCAAAGCTACTGATCCGGCGTTGACGACAGACAATTGGCAGTTTATTTTGGATGTGTGTGACGAGATTTCTGCTGACCCGGAAAGAAATATCCCGGCGGCTATGCGAATTTTCAAGCAGCGACTTGCACAAAAAGACGCCAATATTGTGCTCCGGCTGCTCACGCTTCTTGTCGCCGCGGGTGAAAACTGCGGGTCTCGTATGCAGCAAGAAATTGCGTCGCTGGCGTTCTTGAAAGACTCGCTATTGGCCAGATTGGGTGATAGGAAGGTGCACAAGGAACTCAAGTTCCGCATAGCCGAGGTGATCGAACAACTCGACAAGTCCTTTAAAAAGGACCCGTCATTGAAGGCTGTCGCGGACGCCTACGCTAAGGTGAGACTGAAGTACCCGCAATATTTAAAACTGCCGCCCAGCAAGCCGGCAAAGACGGAAATGACAGCCCAGGACCGCAAAAACGAAGACGCGGAGTTTGAGCGTGCCCTTAGTTTATCTGTACAAGAATATGAGCGCGAGCAGAGCGTGCGGAAATCGTATTTGGACCTGAAACCGCTCCCGGCGCCTCAGCTCAATGCAAATGATTCAAACGGGCCACAAGCTGCCCTCAACGCCGCTCATGCGGGAGGCAACACTGATGTTGTGGGCGCCAAGAACTCGGAGCCAAAAGACCCGGATACTGTGACCATCGCGAACGTCAAAAAAGTGTGTGCTCTATATGACTTGATCCTGTACGAACCTGACGAGCTCTCCTTCAGGAAAGGTGATATAATCACGGTTATCGAGTCAGTGTACCGTGATTGGTGGCGCGGTGCATTGCCCAGCGGCAAAACAGGCATTTTTCCCCTCAACTACGTAACCCCTGTTGTACAGAAATCGCCCGAGGAACTAGCGCGCGAGCTGAAGCTCGAAGCGGCAATAATTGATACTGAGCTGCGTAAAGTTGACCGCCTCCTTGCTCTCTTGTCGCTGAATCCTGATAGTGTGCTGGAGGACGAGGTTACGGAACTTTACAACAGCATTGTGCCTTTGAAGCCTGTATTGGCGAAATTGATCGGCAAGCATAGCGCCAGGCGGGACGAACTCAGTGCTCTAAACGAGCAGGTCGGGGCAGAAACAAAGCTTTACAACAACATGATCGACGGTATGATTGCACAGCGACAGGCTCCTCCTGCGGCGGTCCCTTATCCGGCAGATTACTCTCAAGATCAAGGATCAGCTCACCAAAGACAAAACACAGGTTATGAGAGGCAAAGTGCGATGATTCAAGCGCAAATTCCAGGTTACTACGGACAACGAGGCGGCCAACCAACAGCCCAGTCGGTGCAAACTCAAAGTACGCACCAGATTCCAAATCATACGTACCAGCGTGAAAGCCAGCCTCAGCCTCTGCTGCAGCAACAGTATCAAGCTCAGCCCCCTCAGCCCACCGGCTATGGAAATTACCTAGAGCAGCAACCGACTAGCGCGGGGTTCGGCAATGGCGCTGCTCCCAGTGAATTGCCCTATCTGTATGGTACGCAAAATGTGGTGCGACAGCCAACGCAAGAAGCATTGCCTCAGACTTCTTTCCCGCAACAAAACTACTGA
>unitig102_5
ATGTCTAACTTATACGGCCACAGAGAAGAGCAAAACAATCAGCGGTTTGATCAGCTTTCGCAAACCCTACAACAATTCCGCACAACCGTGGACCGTGATATCCATGGCCGTGTGCAACTGGAAATGCTGACTTTGGATGCTTTGAATGACAGCTTTGGCCATTTGTGGACTAAAGTGAAACGTACCAGCGGCGACTTGCAGACGGTAATGCACCGCAACGCTAGCTTGACCCGCATAGTTTTTGTGTTGCTAGCTGTTTTTTTCGTGATCATGACGCTTTTCAAGCTCAGGTAG
>unitig102_6
ATGTCTGTTACACTAGGTGAAATTGTCGGCGAGTTGGTGAAAACCGCCCCTTTGGGTGAATTGGGCGACGTTAAAGCCGATTTATATGCACTTGCATCCGATGAAAACAGTGCCACCATCAATGACGCCTTGGACCGCCAAATAAACGAGAATGGCCTAGTTGTGTCAGGAAATTTGATCGCTAGCAAACTCAACAAAGACACAAGCTCGCTGAAGTACTGGGATTATATCGAGAAAAAGAAATTTAACGTGGATTTAGACACGAAAAGGGCCATTGACATCGAGCCTGCGTTGCCAGGGGTTGAATACCCCGGATATTTCGAGAAATTAGTGGAGTTGCTAGAGCAGTATGGAAACGACCATTATCCCTCCGACTACGCGTACACGGTGATTCCAGGCCCAGAGAATTCCGTTCAGATTGTGATAATAGGGCAAAAGTTGAATAAGAGCAATTTCTACACGGGAATGTGGAAGTCTGTGTATTCTGTGGATGGGTCTGGAAAAATCGATGGCAATGTGAAATTAGATATTCATTACTACGAGGACGGGAACGTGCGTCTTGATTTCGACGAGGCAACGGAATCCGCGTCTTTGGGAGAAGTGTCTGCGTCGGCGATTGTGAACTACATCAACAAGGCCGAGAACGACGCCACGTTGAAGATCTTAGAAGACTTCACCTTGTTGAACCAGAAGTATTTCAAAAACCTCCGGAGGTTGTTGCCCGTGACGAAATCCAAGATTAACTGGGGCAAGGCGATCGGGGCCTATAGATTAGGATCCGACGTAGTCAATAAGAAGTAG
>unitig102_7
ATGGCTACAAATAACAAGCGTGAGAAGCCCATAAGCCGGAAAAGGGGTACTTTCTCGCATCACGAGCCGATTCAGATCCTGACGCAGACTAATGGGCCGGCTCTTGCCGCCACAAGCACAAATTCGCAGAACGACGCCAGTTCCGAGGCCGAGTTGTTTGCTTTGCTGTCGCAGGACGAAGATGAGGCCATGCACGATTATGCCAACGCTTTCAGCGTGCTACATTCTTCGCCAGACGAATCAGGGGGCGTAATTATGGGTTCAGACGAGGCAAATATGGAGTCGGATGACGGCCACGGCGCTTACGGTGATTATGATGACGATAGCGGTGTGCATGAAGATGATAGTGGATTCCACGCAGATACTGGGATCAGAGACGACGACAGTGTGGACTTTGACGAAAGTAGGTCACGTGATATCGAGGGAGAGTCTGAGATTGATGACGATGACGATGAAGATGAAGATGAAGATGGAGATGATACCAACGACGATGAGCACGTGGAGGATGATGAAGACGATATGGGTGCCCTTTATGGCTTTATGTCTGGGAGTGGTCGAGGCTCCGGGCTTCTCCGGGACCTAGTCGAGCGCAACCGCCAACAGTCAGGCACCGCGCCCCGGCTGAATCTCCTCGACGTAATGCAGCGGCTCGTGGATGGATTTGAAGGGCCCGCGTTCGGACGGCAGCACCTGGAGATCGATGCCCTTATCGGAAATATCTCCCAACGCGACGACACGTACCTCATTATGGAAAGTATCAACGAAATTTCTGACAAGATGCTCATGATGGATGGTATGACCGCAGAACGTGTGATACAGCCCGGATCGCTCGCGCAAGCTCTTGTGGATGTTCTTACGGACCCACTTTTGGCCGACGACTTGGAGCTTCACTTGGTCACGTGTCGCTGCCTTTACAACTTTGTCGAGGTAAACACAGACTTTGTGCACGATGCTCTCAGTGCTTCGGCAGTGGAAATTCTCGTGGAAAAGCTCTTAGATATTGTCTATATTGACTTGACCGAACAGTGCTTGCAGACGTTGGAAATTATGTCGCGTGATCGCGGTGCCCACTCTCTTATCGTGGGCAGCGACGGGCTCCGCGCATGTCTCCAGAATCTTGATTTTTTAACAGTGCACTCACAGCGGAAGTGCTTGCAAATCGTCGCCAACGCGTGCGAAGATATTCTGGCGGTGTATTTCGATTTCGTGCTTGCTCAGTTCGAGAATTTGGTCCACGTGGCTGAGCACCACAATGATACGCAGGTGAAGAAGAGCGCATGGCTTGGTGTCTCTCGTATCATTAACAGTTTCAAAGAGAAACCGGATTTCATGGAACGTTTGTTTTCGAACGATGAGCTTCTTTGCCACATGTTATCTGTGATTCGTGATTCCTGCAATCCTTCAAGCACCGACGTCGGCCTCAATTACCATTCAATGATCTCCTTACTCAAGTCTCTTATCATACTTATCTCATCCTCTGTGAGAATTTCAAACCTTCTTCTAAACTTGGGGGTGGGCGAGTATATAAAGGGCTCGCTCAACAAGTTCAAGAAAAGCGACGACGGCAAGCAACCAGACGACATATCTATAGAGTCCCTAATATCTTGCCCGAAAGAGCTTTTGTCGCTCTTTTTAAACGTCATTGCATACTTATCCCCGATTACTTATTCTCCGAAGGAGACTCCTTTTTTGCCTGATAAGTACAAAGTGAGCCAGGTAAAGAATCGAATCAACTATGACAGAAACACTCTGTACAGAAATGAGAATGCTGAGCCCTTTCGATCATTTTTACATCACGTGTGGCCAGTGCTTATTGGATCATTTCAGGCAACCATGGACTACTCAGTTAGAAAACAAGTGCTAATTTGTATCACCAGGATGGTAGCCTTCGCCGGTCCCGAGTCGATAGGAAAAAAGGGACTTGAGTCCCTTTACGGCATACTCACCTCAATTGTCAGCAGTGGGAAAAAAGCGGTTTTCAAAGCTGTCGATGTGTCTTCAGTTACCGAAGCATCTGTGAACGGACCCATATTGTTGCTTCTGAGTGCGTGCGTTATCATTCACAACCTTTTGCTGAAATCTCAGCTCACGTGTGCTCATGTTTTAGAGAGAGAAGGAATTTTCAGCGAGTTGGCTCAGATCACTGAGGCCTTAACTGCAGCCGGTATTTCAAGAGCCGAGGGACGCAGCGAAGAGCCTATTGCAAACGAGTCCCCGTTGGCAAATACTTTTCAGGAACGGTTTGCTGACAAGGAACTCGTGGATTTTACCCAGCATACTAACTCGCGGTCTTCACTCACTTATTTGTTCACAATAACAGCGGCTGTATCGCACCTTTATGACGACTTTACCCTGCTGAGCGATACTTATGCCCCGGATAACGATAAGCTTCAACCCATTGTTTTAGCGTTAAAGAAAGCGACCAAAGAGTCAACCAATGACAGTAATGCATGGTCATCAATTTGGTGTGATCTTGCGCATGCCTTGAGTGTAACTGAAGGGGGAATGTCCAGCTTTGAGTTGAGCTCTCTGGGGCTCTTGAGCCAGCTTGTTGATGTTTTTCAAGATAGCGTGCTCTCAGAGGAAAGTCGCAGAGCTGCCAGGGCAACATTTATTGCCACGTTTTCTAGCGAGGAGAGTAATCTAGCAAACCTAGTGAGCTTGCTACAAGATAGTCTTTCGCGAGCTGAGTCGTTTGAAGTCATATCCAGCGGCATAGCCAACTCAGGCGGAGGCGAATGTGGGTCAAATTCATTGGCTAAGCAAATAAGACTCAGATTGATTCCACGGAATCAGCCGAACCAAGACGCCCATGTCAAAGCTGATCAAATGGTAGTATCGGTGCACGCTATTGCTACTTTCAAGACCATCGAAAGCTTTTTGAAACAGCGGTCTTTTTTTTCGGATTCTTCAAGAGAAAGAAACGGTCTTGGTGACGATTTTTCGCATCCTGACTCGTCTGAACATTCCGAAATTGCGCAACAAATAGTGTTGTCTGTGAAAGGGTCCGAAGTCTCCAAAGATTCGACTGTTTTCGGCGCGATATTCAAATCATTGCGTGCGACGTCCGGAGCAAGGAAAGTCGAGGGCCATGATATATGGGGTAAGCCACATGAAGTTCATTACAGTGTGGGTCCGCAGAGTGAGTCTCTTCAAAAACACCTGGAGGAAGCCGACCTTCAAGACGTGGATGCCCAAACAGAATCCATTTTGCATCTCTTGAGTGTGCTATTCAGAATGAATGAAGAGGTTCGCAGATCAAACACGCAGTATGCCATTCCCATCGAAGTGTTTATGAATTGGAAACTTACCGTCAAACTCAACCGTCAACTCGAGGAGCCGTTGATTGTGGCAAGTGGGTCCATGCCAACTTGGAGCATCACTACTACAACCAACTTTTCCTTCTTATACCCATTGAATACTAGAGTTTTTTTCATGCAAAGCACATCTTTTGGCCATTCCAGACTTATTCATAATTGGAATAATCGAGCCATCAAGGACAAGAGCGGCTCCAGCAACGAGAGTACACTGACGACAAGCGGTGCTAATTTGCTGCTTGGTGCCCCAGCGAGAAAAAAGGTCCGGTTGGCGCGTGACAAAATATTTAAGAGTGCGATCAAGATTCTTCAGCAGTTCGGCCTGCAGCCTCCAATTCTCGAGATGGAATATTTTGACGAAGTTGGATCCGGGCTCGGCCCTACTTTGGAGTTTTACGCTTCGGTTTCAAAGGCATTCTGCAAAACTGAATTGGGGATGTGGAGGCATAATAGCATCGACGAGGAATACGCTGATAGTTCTCAAGGTCTTTTCCCAGCCCCGATCAATGTTCAAAAGTTAGATCCAAAAAACAAAAACATTTTGTTTTATTTCAGGATGCTCGGTGTGTTTGTCGCGAGAGCGTTACTCGACTCTCGAATCATGGATTTCAACTTCAACCCCTTGTTCATCTCTTTGATTCAGGATCCGAGAAGTCTTGACGACATTCTCGGCGAAAAAGCTGAAATCACTACCCAACTTGAACTCCTTCGAGGAGTCGATGCCGACCTTGCGCGATCGTTAAAGCATTTGACCAAATACTTAGATGTATACTGTGGAAACTCTCAGGATAGGCTTGTGGAAGTTGACGGTATGCAATTGTCCGACTTGTCACTTTATTTCAATGTTCCCGGCCACGAGAAGCTAAATCTAGTACAAGACGGGGGAAACATAGAGGTGACGTCAGAAAACCTTGAAGTTTACGTGAGAAAAAGTACGGAATTTCTTTTGGTGAGTGGCGTTGCAAAGCAAGTGACAGCTTTCCGCGAAGGTTTTTCTTCCGTGTTCCCAATCGAATCATTGAATATTTTCACGCCCCAAGAACTTCGGGAAATCTTTGGAAGTGGGGAAGAAGATTGGTCCAGAGAAACAATCTCTGACTCCATCAAGGCAAATCACGGCTATACGCAGGATTCAAAATCCATCGTCATGCTTGTAAACGTGCTTCAAGACTTGAATATGAGTGAAAGGCGGGAGTTTTTACAATTCTTGACTGGATCACCAAGACTCCCGATCGGAGGGTTCAAGGCAATGCGGCCAGAGTTTACCGTGGTGAGAAAACATCCCGACGCTGGTCTTTCATCAGACGACTACTTGCCCTCGGTTATGACTTGTGCCAACTACCTAAAGCTACCAGATTATGCTCTGGAGACTCTCTTGAGGTCCAAGCTCTTACATGCGATACGCGAAGGTGCCGGAGCATTCCACTTGTCGTGA
>unitig102_8_partial
ATGTCTCGAGTCTCCATTGCAGAGGAGGAAAAAACTCACATTGCCCATGTGGAATCCACAACATCACAAAAGAAGGTAGCAAAGCCTGAAATCTTACAGAAATATACCGACGAAGAAATCGATGAAATGCACGTGAAAATCACCCGCAAAGTGGACATCCGCTTGCTCCCGATGTTGGTGCTTTTGTACATCTTGAATTATCTTGACAGAAATAACATTGCCAGTGCCCGATTGGGAGGTATGGAGTCTGATTTGGGCCTCAAAGGAAACCAATACCAGGTCTGTATCTCCATTCTTTTTGTTGGGTATATCCTCATGCAAATACCCGCCAACATGTTTCTCAACAAATTCAAGAGACCTTCTGTATTCATCACGGTTATTATGGTTTCATGGGGCACTGTATCCACATGCACTGCAGCTGTACAGGGGTTTGGCGGGTTGTTAGCCATCAGACTCATTTTAGGTTTTGTTGAAGCTGGCTTTTTCGGCAGTGCCTTATACATCTTATCGTGTTGGTATACGCGGAACCAGCTTTCACTCCGGAACTCCTTACTTTACTCAGGCCTGCTTCTTTCCGGAGCATTCTCTGGCCTTATTGCCGCCGGAATTGTGGAAAACATGGACTACGTCCATAACTTGCGGCTGTGGCGCTGGTTGTTTATTATCGAAGgcgccatcacggttggcattgcccctgttgcttac
>unitig104_1
ATGATCGGCACGATACTCGCGTATGTCTTTCTTCTATGGTACGCGATCATGCTCACGGCCGCGTTCTGCGGATTCCGCTGCATTTACACAAGATTTGCACACCCAGCCCCTGCTCCAAGCTCACTTTCTCATGGGGATCACCTCTTGTCGAAAATTAGAGGCGAAAACCCCGATTTCGAGCATTTGGAGCCCGTTTCAATCGTGCGCCCGGTAAAAGGCCTTGATCCGGAGCTAGCTTCATGTTTAGAGCTGTCGTTTCTCCAAAATTACCCACTAGAAAAGCTCGAGGTCATTTTTTGTGTTGCCGAGGCCACCGATGCCGCGATCCCCGTGCTAAAAGGCCTTTTGGCTAAGTATCCAAAGGTCGATGCGCACATTTTAGTTCTGCCAGCTGAAGGTGACTATTTTGGGCCAAATCCAAAGGTCAACAACCTTGCCAAGGGGTTCAAACGGGCGAAATATGATCTCGTGTGGATCATGGATCTGAATGTGTGGGCGTCACGTAATCTTCTCGCGAATCTGGTCGCCGCCATGATGCACAACACAAATTGTGGCGCTTATCTTGGCAATACCGCCCGCAGAGTCAAATTGGTGCATCATGTACCGCTTGCGTTGGCACTCGATAACCGTTCCGGACCCGGCAGCCTGCTTGACGAGATGTTTCTCTTCACATCTCACCTGAAATTTTATGTTAGTTTGAACAATTTGGCGATTGCACCCTGTGTCAACGGGAAACTGAATTTATATAGAAAACTGGACTTGGACCACGCGGTCGCGCGGATCCCGCTACAACGGCTGCCGTTTTTCAGCGACGCTAATGTGATCCTAGACGCAAGACGTGTGGCCGAAAAAGGCCCTGGCCACCTGATGGAGTTTTTCGCGAAATACATCGGCGAAGATAATATGATTGGCATCGCCCTTTGGGAATATTGTGGCGGGCGCACGGCTTTGACGGGTGACGTGGTGGTGCAGCCGCTTCAAACACAAAACCAGGCCGATTCCCTACGTGAATACTGCAACCGCAGAGTGCGCTGGTTACGGGTCAGAAAGTACATGGTGTTGGCCGCCACATTGGTCGAGCCCACCACGGAACTGATCATATGCGGGCTCATGGGCACCTACGCTGTGTCAGTACTCATCTTTGGCCGCTTATTTAGCGCACGCTTTTTCGTATTCCACATGGCCTGCTGGCTCGTGTGTGACTATGTACAATACCACATTTGGGCCCGCCATATCAACAGTGTCACGCAAGGGCCACTGTGGTTGCATGCGATTGGGCCTTCGCGGTCGTTGCATCTGTGGGTGAAAACGTGGTGCCTAAGGGAACTTCTCGCGTTGCCCATTTGGGTCGCGGCCATGGTGGGGCATGAGATCGAGTGGCGTGGCAAACCCTTCCGAATCAAAAAGGACTTATCCGTGGAGGAGTTGTGA
>unitig104_2
ATGTTAATATTGCATGTCACAGCGCTAGTGTTGGCACTGGTCTGTGCGGTCAATGCCTCAGAAACTGCTCCAAAAAAGCCAATAAAGATGGACTTTTCCGTCCTTAGAGGCAACTCCCGGTCCTCTGCCACCAAAGGTGCACGCCCAAGGCTTGTGAAAAAAGACGGGCTGACAGAACTCATTTTAGATAACGAGCAAACCTACTACGCGGCCACATTGAAGATTGGGTCGCAAGGGGCTGAGAACACTGTCATAGTAGATACAGGATCGTCTGACTTATGGATTATGTCTAGCGACGTTAGCTGCTCGTATTCTAGAAGCTACTACAGGAAAAGCATGGAGTTTGGGGAATTTCACAAGAACCCAGAAATGTCTAGTCGCCGTTTGTTAGATTTTGAAGTTCCCACATTAGCCAGTGAGGCCGAAAAGAAAGAGAAGCGTGCGGATGTGACCACCATACCGGGTGCGCTGAAGACGGCTTATGGTAGCTCTGCCGTAAATGTGCGTAGCAGCTACGGCGGTACGTGCACTTCAGAGGGTTCTTTCAATACTGCTGAGCTGGACTCCTTCAACTTGAACTTGACGGCACCGGACTTTTTGATTCACTATGCAGATGAAACATACGCAAGCGGGGTTTGGGGCCATGATTATGTTGACTTCGGCTCCTCAAATGTGTCGGATTGCAGTTTCGCCGTTGCTAACGACACTTCTCTGCACATAGGCGTGTTTGGAATTGGCTTGGCCGAATTGGAAATGACGTATTCTAGCAATTCATCAACAACGACGCCGTACACGTACGAAAACTTTCCCGTCCGCTTGAAAAGCACAGGCCAAATCAACAAAGTGATGTATTCGCTTTATCTTAACAGTGCAGATGCGCAGTCTGGGTCTGTATTGTTTGGCGCGGTTGACCATGCTAAATATTCGGGTCAGTTGCAGACCGTGCCTGTCGTCAACAGATACTCCGAATATTACGATAATCCGCTCCGGTTCGACATTGTTCTCGACCTGATAACTTTAGAGAACTCGTCGCAGAACGTCACCGTGCTGACACTGCACATCCCGGCTTTGTTGGATTCGGGGACAACCTTAACTTATCTTCCTACCGACTTTTTGTATTCTTTGGTGTCTCTGTTGGGTGGCTGGTACAGCTTTCTGGGCTACTACCGCGTGAGCTGTAGTTACAATACCACCACCGCGCACGCAGTATTCAATTTTTCGGGGGCTAAGATTAGAGTGCCGATGGCTGATTTAATCCTTAGTCTGCAATCGTTATGTTATTTGGGTGTCGTGGGCCTTTCTTTTAGCAATTCGTCCAGCTCGCCTTACGCTATCTTAGGCGACAATTTCTTGAGAAGCGCATACGTTGTGTACGACTTGGAAGATTACGAAATCTCTTTAGCGCAGGCCGAGTTCTCTGACACAGAAGATATTGAGGTGGTGCTGAGCTCGGTTCCACTGGCAGTACGGGCGTCGGGCTACTCATCGACGGCGGTGGCGTCTTCAATTGATTCTGACTTTACCACATCGCGGTTTCTGCCACCAGCATACACTAGCGCGCGGTCAAGCTCTCTGTCGAGCTCACGACCAAAGTCATCAGAGGGCACAAGCGCGATTCACTTCGCAAGATCACTCCTCTTCACCTTGTTGGGCGCGGGTGTTTTCTTTGTGATTTAG
>unitig104_3
ATGCACAAGATTGTCAGGATGACTCGATCGTTAACGACCCTGGCCAAAATGGGCGACTTGTACAAATATCAGGCCACGCTCCCCCATTTGCCGGTGCCCCCACTCGCGGACACGTGCGCGAAGTACATATCTACGGTGGAACCGTATCTCAACCAGAAACAGCTTTCAAGCACGGAAAATGCAGTAAAGGAATTTGCGCAGCCCGGCGGAGTGGGCGAAAAGTTGCAAAAACGGCTCGAGAAGTTTGCGCAGAAACAGGAAAACTGGTTGGCTGCATTTTGGGACGATTACGCGTATATGTCATACCGGGACCCCATCGTACCGTACGTGTCGTATTTCTTCAGTCACAAGGATGTGCCCAATGCCATCGGAAGAAACCAATTGTACAAGGCGACTTTACTAGCGTATTATGCCACACAATTTTTGATTCTGGTGGAAACCGAGACGTTGGAGCCCGAGGTGATTAAGGGAAACCCGTACTGCATGAATGCATTCAAGTTCATGTTCAACAACAGCCGTGTGCCGGCGAAAGGTAGTGATATTACGAAACTGTACGCGAGTGCCGAAAACAGGTATTTTGTCGTTGCTTTGCATAACAATTTTTACAAAGTCTATCACCACCACGCAAATGGCGTGCCATTATCAAAAGCGGAAATCTACAGGCAATTACTTGATTTGACAACAGTGGTCGATCCTAAAGCGGAGCGCGGTGCAGGTTTGGGCGCGCTCACATCGTTGAATAGAGACGAATACTTGAGCGCATACGAGCACGTGACCAAACTGCCGGTGAATGTTGCATCCTTAGAAGCCATATTTGCCTCTTCGTTCATTGTTTGTCTTGATGATAACTCGCCCGTGACCATCGAGGAAAAACTGCGTAACTGCTGGCACGGAGATGGTGCAAATCGGTTCTTCGACAAGCCGTTGGAGTTCATCGTGGCGAAGAACGGGCACCTGGGCTTTTTGGGCGAGCACTCGCGCATGGACGCCACACCAACTGTGCAAATGAATAATGCGATTTTGCAGCAGATCAGTAAAGAAGATCCACAGGTGTTCTTGAAGGAAGTACGTAGTCTTTCGGGTGAAACCGGATCGAAAGTACCCACGCTTTTGCCATTTGATCTTTCTCTCCAAACGAAAAACGACATCAAGCTGGCCAAGGAGAAATTTGCAGCCACAGTTGCCGCGCTTGACCAGGAGGTGTTTCAATATTATGGATATGGCAAAAATTTGATCAAGCAATTCAAAGTGTCGCCAGATGCTTATGTGCAGATGTTGATGCAGTTGGCCTACTATAAGTTGACAGGCGCGGTGAGACCAACATACGAGTCTGCTGCCACAAGGAAGTATTTGAAAGGCCGCACGGAGACCGGGCGGGTTGTTTCTAACGAGCTGAAATTGTTTGTTGAGACGTTCTGTGACGAAAATGCATCAAACGAGGCGAAAATCACCGCTTTCAACAAAGCATGCAAGCAGCACGTAACTTATTTAAGTGAGGCAGCCGACGGCAGAGGCGTGGACCGCCATTTGTTTGGCTTGCTGCAGATGTTGCAGCCTGGAGAGGAGGTTCCACAAATATTCAAGGACCCCGTATTCAAGTACCTGTCCACATGGTACATTTCGTCGTCACAGGTACCTTCGGAGTATTTCCTGAGTTGGGGCTGGTCGCAGGTGGTTGACGAAGGCTTTGGTTTGGCCTACTTGGTGAATCTGGACTGGCTTCATGTACATATCTCCAGCAAAAAGGGATATGGCTTGAACTCGGCACATTTGAAGCACTACTTGTTGGAATCTGCCAATGAATTGAAGGCGGTATTATCGACCCAGTTGCCAGCAAAATCAAAGCTTTAG
>unitig104_4
ATGTCCGAATCTGTCGGCTACCTTACAGTTTACAATGCCCATAATGGCGACTCTGCCAAAATCCCGAAACCAGTGCGTTTTTTATCGATGCAAAAACTCAAATCACACTTGTCAGAAAGCTTTACAGACGGTGTTATTGAGTCTATCGACAACATATTCTTGCTTACGCCATTCGGAATCAAGCTAGATTTTTCCATGATCAACGAGATGTCAGAAGTATACCTATATGACCGGCGCCTTTTTCAAAACCTGGATGAGAACGGCCTTATATCGCGGTACCTACGCCAGACAGAAAAAATGCCCTTTCTGCTGATGAAACCAGAAAAATTCCTAGGCTTTCAGCATGCACATTTCTCTTTAAGTGACAAAAAGGGCTCTCCGGGCATTAAAGAGATGCTGACGGCTCTCAAAGCGTACGCGAAGTGGACTGACTCTATGGCAACATATGTGCGGCAGATTAGCGACCAGATCGATGCACAGATACGCCAAATTAATGCAATCTTTAAGGCACTCAACATTATTTTTCTGTTTGCATCAAATTTCGTGAGTTCTGCAGAAAAGACATTCAAATCGCAATTCAGCTATGTCAAAATGCTTGCCATGAAGTCGCTACACAAGTCGTGGCAATCTCATTTCGACTCATTAGAGCTTTTCCCCACGGTGAAACTCATGAATGGAAAAACTGTACATATTTGCAAGCTTTTGGACCGGGATTCCTTGCTGCTGGCAGCAAACTACGTTTCAGAACACTTGCCTGGTGTTATCCTGCAGTTCAATGACCTTTCTTTGACTATGAACAAGGTTAAGGATGACAAACTAGAAGTTGATGCATTCATTAAGCAGCACCGGCGAAAATCAGTGGAGAAGTTCACCAATTTCGAAACTGAAAGAGAGACCGTCAGAAATGAAATCGAGACAATGATAGCAGAGGTCCTCTCGGACATGCTGACATTGGACACGGCTCCTTCAAAAGAGCTCCAGAAATGCTGTGAAAAGCATGCGAACATTTGCAATCAGATTCATCAAAAGGCAGTGGCGATGTATGCTTACATGCAATCCTTTCTTGAGTTCAAGGCTACACTATCGCAGCGTTCGCCCGAGATATTCGAGAAAATCGCTGTCCAGCAAATGAAATGTGTGGAGGTACGAAATGCGTGCAAGCTGTTGTTATCAGAGAATGAGAAAAATGCGGAATTGGGCATCTTTTCAAAGATCAAGGAGAACGAGGATTTGCTCGCGGCAACGGTCGACCTCCCGTTGCTTTTTGGCTTTGTTATGGTCGAAAAAAGACGACAATTTGAGTGGATTGATTTTTACTCGAAAGGGATCGTGACCAACATGTCAGAGCAACTCACAGTGATCATCGAGCATGAAAAAGTATTTCAGAAATTATGGATCAAAAAGTTCGGTAAGCTTATTCGACTCATAAACCCCGAAACTCAAATGCACGCGCACGTGCCGGCTATTGATGTGACCCTAGTCAATCCGAAACCTGCTGTGGCTCGAGAATCGGTTTTATGCTGGCTTGATGATGGCCATATCGAGAGGGATGATATTCTTAGTTACATTTCATGTGTGAGACAGCACAAATTTGTGAACAGTGCGAGATTTGGTGATTTGTTGGAACGGAATTTCAAAGATTTGGTGGCTTCCACAGAAAAATTAAAGAAAATCACTAAAACGGTGGCCTCTTTGGCCTCTATTTCGCTGGCAGACATGAAGCTGCAGATCATCCTGAGGGAGAACGACCAAGACGTCGATGAAGACGCGGACTTGAAAATGATCAAAGGACTCAAATCTAGGATCAATAAATTGGAGGATTTACTACACCAGCAGCAATTCAAAAACTTGACCGAATGGCCCGTAACCAAAGCAACTTCAGGTCAATCACAGGACAATAGGGCAAGCCTTCTCTTGAACAATACAGGGAAAGTTGACACCTCGAGAAGCTCTATCCAGTTTTTGCCAAAAGTTAACTCGAGAAGAATGATTCAAGATCCTGCTGAATCATCTTCTCGTAAAGTTCTAGATGCGTCCACCACAATTGACAAGCATTTGGATAACATACGGCTTAGGAAGGAGATCGATGAGTTAAAGAATTCCAATACCAAATTGACTTCCGAAAATGACAATCTTTTGGCTGAGCTTGCAAAAAGCCGTGAAGAAATGAGGTCTGCAAGAAGTCGCTCGGAGTCTTTGAAAAGTAAGCTTGAAGGGGAATTATTTGACGCAGACAAAAGATTGACAGAGAACAATTCACAACACGAGAATCAGATGTTGTCTCTCAAAGAAGCTCATGAAACTGCGTTACTGGACTTACAAAGCCAATTGGCGAGCGCAGAAGAAAAGCTCGCACGGAAGAGTTCCGAGAACGAAAGCCTTAAAACTAGGACATCCGATTTGGAGGCCAAGCTCGAATTGCAATCGTCGCAAACTTCAAGAGATAACGACTTGCTCAGAGACGAAATTTCAAACTTGACGGCCAAACTTAGCGACTTGCAAATCATGAATACCGAGCTCTTGTCCAACACGCAGGCCAAAGAAAGTGAGTTCAGTAAAGAGAGGTCCGATACTGAGAACAAAGTCAAGAGCTTGGAGTTCCAGCTTGAGGAAAAAACAGAGGATTTCGAAGACTTAATGGAAATGACTCAGTCCAAGCTGCGGAGCATAGAGGATCTTCTCGTTAACACAAACAAATCGATTCATGCGCTACTAAACACGACATGTGCCCTTTTGAAAAGCAATCTTGGCTACTTTCACGAATTTTGTCTCGTCTTGGAATCAATGGGACTTCTTCTCGTGCGCGAAATAAACAGCGAAACAGGTGTGAGCGAATTTCGTATCCGCAGAGTGAAGGGCCTCAGATCGAAAAAGGACGTTGAGGACAGCAGGCCGCAGTTGGAGCGCACGAAGTCTACCGCGGCGCAGGAAGTCACAAAAGGCTTTGAATGGATTATTGAATTTGAGGAGCTGCAGAGAATTGTTTCGGGCACCAACTCTGCAGCTGATGTGACCACTACCTCGAACGAGGAAGGCGCACATGACGCAGACGCGTTTGAGGCTGAAACAAGACAACTCATTGCAAACTGTGAGAGCTATGTGCTAGACAAGACTGACTCTCCTTCAAAAGTATCGGAGTTTTTAAAAATCATTTCGTTTGAAGAGAATGTTCAGCTACAAGCTCATGACGACGGACGTGACACGTCAAACGAAAAGTTTTTCTCCAACGGAATCATTAAGAGATTCAACGATGTTGAAGGTTTTGCTAAGAGGTTGACAAAAGAAAACAAGGCAAAAATGGCGGAGCTCTCGAAACTTAGCAAACAACCCAATACCAAGATCTCTGTGAGAGATTTCCAGGAGGGCGACTTAGTGTTGTTTTTGCCTACGCGAATAGAGCGAATCGGTGATGATTACGAGTCTAAAAACACAATCACGCCTTGGACGGCATTCAACATTGATGCTCCACACTATTTCCTTGACCGCCGCACGCAGGATTCAATCACAGGCGAGGAATGGATTGTGAGCCGCATCACCGGAATTACACAGTACACTGTCACAGAGGAGACCGCCCAGGACGAAGAAGCCAACCCATACTCTTTGAGTGTTGGCATTACGTGGTACATGATCACCACGGCGTAG
>unitig104_5
ATGCCCTTACACGCCTCGGCTAACTCGATCAAGCTTGTTGCTGGAAACTCTCACCGCGGGCTCGCAGAGCTAATAGCCGCTCGTTTGGCCATCCCCGTGGCGAAAGTCGGTGCGTTTCAGTACCCCAGCAAGGAGACGGCAGTGGCCGTGGGAGAGTCAGTGAGAGACGAGGACGTCTACATCATTCAGACCGGATATGGCGAAATCAACGATTTCTTGATGGAGTTACTTCTCATCATCAATGCCTGTAGAAGCGGCGGCGCCCGCCGCATTACCGCCGTGGTGCCAAACTTTCCTTACGCGAGGCAGGATAAGAAAGACAAGTCACGTGCGCCAATCACGGCGAAGTTAGTGGCGAACTTGTTGCTGACTGCCGGCTGCAATCATGTCATCACGATGGACTTGCACGCATCACAAATCCAGGGGTTCTTCCACGTGCCGGTCGATAACTTATACGCAGAGCCATCGGCTTTGCGGTACATCAAGGATAACTTCCCACGAGAAGACTTGATTATCGTTTCTCCGGACGCCGGCGGAGCCAAGAGGGTGGCCTCGATCGCGGACAAGCTTGACGTGCAGTTCGCTTTGATTCACAAAGAAAGACAAAAGGCCAACGAGGTGCTGAAGATGGTGCTCGTGGGAGACGTCTCCAAGAAAACATGTGTGTTGATCGACGACATGGCCGACACCTGCGGCACACTCTGCAAGGCCGCAGAAGTATTGCTTGCGAATGGCGCAAACAAGGTAGTGGCGATGGTCACACACGGCATCTTCTCTGGGTCTGCCATTGAAAAATTGAACATGTCAAAATTGGACAAAATCTTGTGCACGAACTCGACGCCCCTCGAAGACAAGGCCGCCGCATGTCCGAAATTGGAGTTGATGGACATCAGTCCAACACTCGCGGAGGCGATCCGGCGCCTTCACAATGGTGAAAGTGTTTCTTATCTATTCGACAACGTTCCTGCATAA
>unitig104_6
ATGGCAGTTTCAAGGTACGCACGCGCGGCGGCACAGAGCAGCAGGCGCTTCAGCGTGTCAGCTCAGCAGCTTCAGAAGAAACTCAACAAGTACTCGTCCATCGTTACCGAGGACATGTCCCAGGGCGCTTCGCAGGCGATGTTGTACGCAACCGGATTCACTTCCGAGGACATGTCGAAGGCGCAGGTCGGTGTTGGGTCTGTGTGGTGGACGGGTAACCCCTGTAACATGCACTTGATGGACCTCAATGACCAGTGCACAGCGTCGGTGAACAAGGCCGGGCTCAAGGGCATGCAATTCAATTCTATCGGTGTCAGTGACGGTATCACGAACGGCACAGAGGGAATGAAGTACTCGTTGCAGTCGCGTGAAATCATCGCCGACTCGTTCGAGTCGCTCATCATGGCACAGATGTACGACGGGTCCGTGGCGATTCCGTCATGTGACAAAAACATGCCCGGTGTGCTCATGGCCATGGGCCGCCATAACCGCCCGTCGCTTATGGTGTACGGTGGTACAATCTTGCCCGGTCTGCCTCTGTGTGGCGCTTCGGCCGAGATCCCTGAGAAAATTGACCTTATCAATGCGTTCCAGTCTTACGGGCAATTCTTGTCGAAACAGATCACTGATGAGCAGAGAATCGACGTCATCAAACACGCATGCCCGGGCCCAGGTGCCTGCGGCGGCATGTACACCGCCAACACCATGGCGCTGGCCTCCGAGGTCATGGGTATGACGTTGCCCTATTCGTCGTCCGCGCCCGCGGTGTCGAAGGAAAAGGCCGCCGAGTGCGCATCCGTCGGTGAGGCAGTCAAGAACTTGTTGCAGTTGGACTTGAAGCCCAAGGACATCATGACGAAGCAGGCGTTTGAGAATGCCATGATATACATTATCGCCACTGGTGGCCTGACGAACGCGGTGTTGCACATCATTGCGATCGCGTCATCTGTCGGTATCGAAATCACCGTCGACGACTTCCAGCGCATCTCCGACAACACGCCGTTGTTGGCGGACTTTAAGCCCTCGGGTAAGTACGTCATGGCGGACTTGCAGTACGTGGGCGGCACGCCGGCGGTGATGAAGATGTTGATGGCCGAGGGCTTGCTTGACGGCCTGCAGATGACCGTCACGGGTAAGACCATCAAGCAGAACTTGGACAAGCTCCCCGCCTTGCCCAAAGGCCAGGATATCGTGAGGCCTTTGCTGAACCCATTGAAGAAGACGGGTCACTTGCAGATCTTGAAGGGCTCGTTGGCTCCTGGATCGTGCGTTGCCAAAATCACCGGCAAGGAAGGCACCTACTTCAAGGGTAAGGCTCGCGTGTTCGACAAGGAAGAGGATTTCATTACCGCGTTGCAGGCGGGTGAGATCAAGAAGGGTGAAAAGACCGTGGCCGTGATCAGATACGAAGGCCCCAAGGGTGGTCCCGGCATGCCTGAGATGTTGAAGCCTTCCTCCGCCTTGATGGGTTACGGATTAGGAAAGGACGTGGCGATGATCACCGACGGCAGATTCTCCGGCGGCTCGCACGGGTTCTTGATTGGTCACGTAGTCCCTGAGGCTGCTGTGGGTGGTCCAATTGCATTGGTATACGATGGCGACGAGATCGTGATTGACGCCGAGAATAACAAAATTGACTTGTTAGTCGCCGAGGATGAGATGTCTCGCCGTCGCGAGCTCTGGACCGCACCAGAACCCAAGTACAAGCGCGGTACGTTGTTTAAGTTCTACAAGTTGGTCACCGATGCTTCTAAGGGCTGTGTCACTGACATCTAG
>unitig104_7
ATGTGTCAGTCATGCGAGCCAACCAATGCGCCAGTGGAACCATCGGGGTTTACCAAAGTCACAGAGGACGCACACAGACTGAGTGAGGCCATCAATGCCAATCCTTACGGGCCAAATCCAGCGGATTTCCTTTCGAACGTACTGAACTTTGAATTGATCGAGTCGACGTTGCGTGAGGGCGAGCAGTTTGCCAACGCGTTTTTCACGACAGAAACAAAAATCGAGATCGCCAAGGCGTTGGACGATTTCGGCGTCGAGTACATTGAATTGACCTCGCCCGTGGCTTCTGAGCAGCTGAGAAAGGATTGCGAGGCCATCTGTAAGTTAGGGTTGCGTGCAAAAATCTTGACGCATATTCGGTGCCACATGGACGATGCACGCGTGGCGGTGGAAACGGGCGTGGACGGCGTGGATGTGGTGATTGGTACATCGTCATTTTTGCGTGAATATTCCCACGGGAAGGACATGACATATATTGCGCAGCTGGCGGTCGAGGTGATTGAGTTCGTCAAGCTGAAGGGTGTGGAGATCCGCTTTTCGTCGGAAGACTCGTTCCGCTCAGACTTGGTCGACTTGCTCAATATTTACAAGACTGTGGATAAGATTGGCGTCAACAGAGTCGGTATTGCCGACACAGTGGGGTGTGCGAACCCACGTCAGGTGTACGAGTTGGTGCGGACATTGAAGTCCGTGGTTCTGTGTGACATCGAATGCCACTTCCATAACGACACGGGCTGTGCCATCGCCAATGCGTACACGGCATTGGAGGCCGGCGCAAAGTTGATCGACGTGTCCGTTTTGGGCATTGGCGAGAGAAACGGTATCACACCATTGGGTGGCTTGATGGCACGCATGATAGCCGCTGACCGTGCGCACGTGTTGCTGAAGTATAAGCTCCACAAGTTGCGTGACTTGGAAAATTTGGTCGCCGAGGCCGTGCAGGTCAACATTCCGTTTAACAACCCAATCACTGGGTTCTGTGCCTTCACACACAAGGCTGGCATTCACGCCAAGGCGATCCTTGCGAACCCATCGACCTACGAAATCTTGAGCCCGGCAGACTTTGGCCTTACGCGGTACATCCATTTCGCCAACCGTTTGACCGGCTGGAACGCGATCAAGTCGCGCGTGGACCAGTTGAACTTGCACTTGACCGACGAACAGTGCAAGGAGGTCACGGACAAGATCAAGAAGTTGGGCGACGTGCGCCAGTTGAACATTGACGACGTAGACTCGATCATAAAGGACTTTCACCAAAACGTGTCGATCCCCAGCTTGGACCCAGACGCGGTGGCGCTTGTTTAG
>unitig105_1_partial
ATGGCTGATATCAACGTTGAAGATACACTTTCTGCCTTGACGCTCAAAGAGAAAATCGGCCTTATTTCAGGTATCGATTTCTGGCACACCTCCGCCGTTGAGCGGTTGGGCGTGCCTTCTGTTAGAGTATCGGATGGCCCAAATGGGATAAGGGGCACGAAATTCTGCAATGGCGTGCCTGCAGCGTGCTTCCCGTGTGGAACAGGAATGGCTGCAACTTTCAATAAGGACTTACTATACAAGGCCGGGGCGCTCATGGCAGACGAGGCGAAGGCGAAATCGGCAAGTTGCATTCTCGGCCCAACAACCAACATCCAAAGAGGCCCCTTGGGCGGCAGAGGGTTTGAGTCGTTTTCGGAAGACCCTTTTCTCGCCGGGATGGTGTCTGTTGCCGTGGTGAATGGGATGCAGGAAAACGACGTTGCATCGGCCATCAAGCACTACGTGTGCAACGATTTGGAGCACGAGCGGTCTGCTTCCGACACGATTGTGACCGAGCGGGCATTAAGAGAAATCTACTTGGAGCCTTTCCGCTTGGCCGTCAAGTACGCGAATCCAGCATCGTTTATGACTGCTTATAACAAGGTGAATGGCGAGCACGTTTCTCAGAGTAAAAAGTTTTTGGACGATATCTTGAGAAAAGAGTGGGGCTGGGACGGCTTGGTCATGTCGGACTGGTTTGGCGCCTATACCATCAAGGATTCCATCAAAAATGGCTTGGATTTGGAGATGCCTGGACCCTCTTTCTTGAGAACCGCAGCAAGCGTCTCGCACATGATTTCGTCCAGAGAAATCAACATTCAGGATTTGGACGACCGCGTAAGAAACGTCTTGAAGTTTGTGAAATGGTGTGCTCGAGCCAAAGTTGCTGAAAACGGGCCTGAGGAACAGAATAACACGGCTGAAACCAGGGCTACATTGAACCAGGTGGCCACAGAGTccattgtgctcttgaaaaacgaaaacggc
>unitig105_2
ATGTCGCTTCCTGCCCCGTCTTATAACGACGACCCCAAGTCTTTTGCGTATCCTACAGTGCGCCAAAGATGGCCCACGATTTTGGAGGGTGCTATTTCTGACATTTCCTCGTATACGAAAGAGCACCCCGAGGCCATCAAATGCGGCGAGATCGTGACTTCCAAATTGAATACGCTTTTGAAAGAATTCCGCGAAGATGGTGCTGTTTTGCCGTTTTCAGACCCGGAAATCGAGCTTAAGCCCGAGCTCGCAGCGTACAATTCTGAGTTGGAGAGATTCAACAAGGTGAAAAAAGTCACCTGGCTCACAGGACCGTGGTTGTACTTGGAATGCTACTTGTATCAGTTGCTCAATGTGTGGTTCAGGCAGACCATCCACCTCAAGGAATTTGACGTTTTTGAGAACTCGAAAAATAAAGCGTTCCAGCAATCCTCTTTTGGAGTATTGGAGCTCTGTAAGCGATACGAGACGTTATCGAAGCAATTGGCCAGTGGCGCCGTCGACGAGGATGCGTTGAAACTCTTATTCTACGAGTTTATCGATATTTCCTTATGGGGAAACGCCACGGACTTATCGCTTCTTGCCGGTAACGTGACCCTTGACGATATCAAAAGCGTGCAAGGAGCCGAGGTACGGAAAAAGAACGAGGAGAAAATTATTGCTAACGATTCAGCCAAGGCGTGGCACCAGGTGACAGGGGATGCGAGGAAAAGAGTCGATTTCGTGTTGGACAATTCCGGGTTCGAGCTTTTCGCCGATTTGTGTCTATCCTTGTTTTTGCTTGACTCAAACCTAGTTGACTCGGTTGTGTTGCACTGTAAAGAGGTGCCGTGGTTTGTTAGCGACACCATGCCAAAAGATTTCGACATTTTGCTCCAACAATTGAAAAACGTGACCTTTTTCAGCGACATTCATGCATCTGCCAACGATAAAGCCGCCATTGACTTTTTTTCGTCGAAACTCGAATCGTTGGTGTCCCAAGGAAAAATCTCGATCCAGCACCACCCATTCTGGACGTCTTACGCGAACTTCTGGGACATTCCACACGAAAAAGGTCTCTATGAGGAATTGAAGAAATCCAGTCTAGTTATTTTCAAAGGTGACTTGAACTACAGGAAACTTACCGGCGATTTGAAGTGGGACACGACCACGCCCTTTGTTACTGCTATCCAGGAATTGGGTTCTTCTGGGCTTCCTGTATTAGCGTTAAGAACATGCAAGGCCGATGTTGTGGTTGGGTTGCCTGCAGGCTTGAACGAGAAATTGATAGAAACATACAAAGAAATGGGCAATGACATCGGCGAGTTCTGGACGGCTTCCGGTAAGTGGGCAGTGATTAGCTATAGTTCTGGGCTCCCATAG
>unitig105_3
ATGCAAATGTCTACCGAAAAGAGGAAAACCGTCAGAAAAAAGAAGGACCCAGACGCGCCCAAGAGATCCTTGTCTGCGTACATGTTCTTCGCCAACGAGAACAGAGACATTGTTAGAGCCGAGAACCCGGGCATCACTTTTGGCCAGGTTGGTAAGATGTTGGGCGAGAAGTGGAAGGCTTTGACTGCCGACGACAAGGTTCCCTACGAGAACAAGGCTGCCACCGACAAGAAGAGGTACGAGAAAGAAAAGGCCGAGTACGCTAAGAGACAGTAA
>unitig105_4
ATGCATGTGCTTCTTACGAACGACGACGGGCCGTTGGACGACAAGAGCTGTCCGTACATGAAGTATTTTGTCGACGAGATTAGTCGCTCCACCGACTGGAAAGTGCTGATCGTCGTGCCCAACCAGCAACGGTCGTGGATTGGGAAGGCCCATTTTGCGGGTAAACCTTTATCCACCACGTACATCTACACGAAAGACAGCACTTCGGTGCCAAACGCTGAAATAAACGCTTACGAAGGCCCTTTTGACTGTCGTCAGCAGGAACTCTTGAAAGATGGGTACCAGGAATGGAACTTGATCGATAGCACACCTGCGGCATGCGCCGATATCGGGTTGCATCACTTACCCGATGCGGAGCCCGTGGATTTGGTGATCAGCGGGCCAAATTTCGGGAAGAATTCGGGCGATTTGTATATTTTGGCCAGCGGAACCGTAGGTGCCGCCATGGAGGCCGCCACGCACGGCACCAAGGCGATTGCTCTTCTGTACGAGTTCCGCAGCCTCGTGCATGACCACGACGTGATCAAGGAGGCCAGCAAGATCTCTGTGCGGCTAGTGAAACATTTATATGAGCAACTAAAGGGCCAGGACCAAATCGACTTGTTTTCCGTGAACGTGCCTCTTGTTCCATCGCTTGAATTGGGAGTCTCCAAGATTCACTACGCGCCGATCCTCAGTAACGAGTGGGCATCCATATACCTGCATTTGGGTGACGGGAAGTACGCGTGGACGCCCGATTTCCAGCGGGTGTGGGACGAATCCCTAAAAGACTTTACCCATTCTGATAGTCGCGTGCTCCACGATGACGGGATCAGTGTTACACCTTTGCAGGCGACTTTCAAGGCAGTGGGCCCGCTCGATGGTGAGATTGTATTGGAATCGGAATCCCCCCTGGGACAAGTCAAGGATACAAGCGTGACCAAGTTTTTGCTAATCACGCTTGAGAGAGATGCGTACATATTTGAGCCCTTGTCGCGTGCGTATAAACTGTTGGGGGTCGAGGTTGTGACCGACACGCTGATATTGAAACAGATCCCTGAGAATCCCGCCTTGAAAGTATTCCATTATGGAGACTACGAGGACCTCGATCTCGATTTGATCCAGGACTACCCTACCCAGTACTTCACGCCATCGTACATCTACAGGAAGGCGTTGATCCGCAAACACTACTTGGCCAATACCATCCATCATTTCGTGGCGAAAAACCCGCAGTCTATACTTGTGGACGCCGTGCCTCCAACCTACCAGCTTGAAGTTGACTACGCCGAATTTTTGGACGATTCCTTGGATGACGCGTATGAGCTCCGCGAGGAAATCGAGCAGGGCGACAAGACGTGGATCTTGAAGCCCAGCATGAGCGATAAGGGCCAGGGAATCCGGGTGTTTAAAACCCTAGACCAATTACAGGCCATTTTCGACTCTTTTGAGGAAGGCCGCGACTCGGATGACGAGGACGAGGAAGTGCAAGACGAGAAAAACAACGGGGTCATCATTTCGCAGCTTCGCCACTTCATCGTTCAAGAGTACCAAGAAAAGCCTATGCTTCTCCCCGAATATCAGTCCAAGAAGTTCCATCTCCGCACATATGTGGTCAGCGCAGGCGACTTAGACGTGTTTGTCTACGAAAACATTCTTGCATTATTCGCGGAAAGTACATTCCAAGACACTTATGGCCGCGATGAAGACGACATTATTGATCTCGCGGGGCACTTGACGAATACATGTCTTCAAGAGGGAAACGACCCACTTGTTGAGGGGTTCTGGAACATGAAAGGCCTTACGCAAGATGACAAAGCGAAAATCTTCGCTCAAGTGAAGGAAATCACGGGGCAGCTCTTCAAGGCAGCTTCTTCTGTGGACAAGATCAATTTCCAGCCCATGCGCAACGCTGTAGAGACGTTTGGCGTGGACTTTTTGGTCAACGCGGATCTTTCAGTCAAACTCTTGGAAGTAAACTCGTACCCTGATTTCAAGCAAACCGGAGGTGAGCTTAAGGTTATCATTGATGACTTGTTCAAAGCCGTGGCCGAGCTGATTGTTGCACCCAAATTCCTAGAAATGGATACTGCTACCGATAGTGCTCATTTGCTCCATCAAAATAATAAGAAGGGCAGCACAGCCGCCGAGGCGTCACCCGCCAAGGACACACACTTGCAAATGTTGGCGGAAATGTTCCCCGACTGGGAGGCAGAGGACTTGGCGTCGTTATTGGCCGAACACAGAAACGACGTGGAGGTGGTGATTGATTTGATCGTGAACAATAAGGTGCAGAAGTGGGAACCGATCAAAAAGGAGTCCCGCCTGAAGAGGAGAGATGATGCAGCCAAACCCGGCGACCATGCGCATTCGGCAGCGCCCCACAACACCGCCGCACACACGGCCTCTCTGGGAGAGCCTCGCGGCAAGCACGTACGCGAGAGACAGCCTAAAACAGACAGAAAACGGGAAAGAAAGCCGCCGGCGGGCCCCAAGAAAGACTCGGCGCAGGCCACTGCCAAAGATGCTGCATCTGCTTCAGCTGCCACCTCTGCGACCCCTGCGGCAACTTCTAGCGCTCCTTCCGCGACGTCTAATGCTGCTCCTGTGCCCTCCAATTCATGGGCCGCCGCTTTGACCAAAGACACAGCAAAACCAAAGGCCAAGACCGCTCCTAAACTGCAGGATGAGCCTGCCGCGGCCGCCAAGGAATCTGTTGCGTCAGAGTCGCAGCCCGAGCCCAGCGCGGACGAGCACAAGCCCGAACCCGTGCCAGAACAAGCACCCGAACCAAAGGCCCCATCTGCCACCGTCCAGGCGTCCACGTCGTGGGCTTCTGCCATTAAGCCCAAGGCTAAACCCGCGCCCAAGAAGACTGTCGAGTCCAAGGCTTCCCAGGCCGCTGCACAACAGCCAGAAACTGTGCAGACTGAGTCCGAGACAGCTCCTGAAGAAGAAACCGCTGCTCCTGTTGAGGAGGAGGCACATGCATTTCAGGAGGACGCCACCACCGCCGCCTACGCCGAGCCAGAGCAGCCAGTCGAGGCTGCTCCCGCTCCTGTTTTGGAGTCTGAGGTTGTATTGCCACAGCAGGTCAGCAACGTTGGTGTTTCTTTCGGCTCTTTATCGCTAGGCGAGAGCCAGCAGCAACCTGCTCAGGAGGAGCAGACCGAGCCTGTGCAACAGGAGTCCTATAAGCAGCAGGAGACCGAGTCTGCCCAGCCTGCCGAACATGCGCAGCAAGACCAAAGCAGTACTCAGGACCACCAGTCGCAGCAGCAACAATCCCAAGAGGTTCAACAACAGACCGAGCAACAGGCGTACCAGCAACAATTTGAGCAGCAGAGAAAGGCCACTTCGAGCCAGGGCTACGACTACTACAGCCAATTCCAACAGAGCCAGCAGCAGTTCCCTCAGCAGGCTGGTGCCGGCACTATTCCAGCCCAATTTGGCTACCCATCATTTGACTACACTGGCTACGGTCAAGTCAACCAGACTGGTTTGGGCTCAATGGCCTCGCCCGGCTACTACCAGGTGAACACTGCCAACAACCTCAAGACCAACCCCAGCGGCAACCCCGTTGGCGCGGCCGACATCGCTCAGTCTCCTTTAGTCGCTAACGCCACACAAGGCTTGCAGACCCCACAGACCCAGCAGGTTCCTGGGGGAGCGCCATTTGCGTACCCTAACTACTACAACTACTACTACAACCAGCCATTCTATGGGAATGCCGCCGGCATGGGCGCAACCACCAACGCATATGGCATGCAACAGGCCCAGCAGCCACAGCAACCACAGCAAGGCGGCGAGCCTGCTAGCTCAGAGAGCGAGAGCACAAATGGTCAAAGCACTTCACAAAACGCGCAAGCGGCCAACCAATTCTACGGTGCTCAATACTACGGCAACCCCAACCAGTTTGGCAACAGAGGCGGCTATCCATACAATGGTTACCCAAGCAGCCAGCCATTCCCTCAGAGTCAAGCCGGAGAGCAGCCAGAGGCGCAGCAGAACGGCCAGCAAGGTTCACAGGCGTCCCCTGCTCCCGCTGGTGCCCCACAGTACCACCAGCAGATGCCTCAGTACGCTGGCTACCAACAGTATCCACAGTACGGTACGTACCAGGACAACAGCCAGTACCGCGGATGGTACTAA
>unitig105_5
ATGTCGTTTTTTCTTGGAAACACTGCCCAATACTCGAATGTCGAGGTGAACCCGGAAAAAGTGCGTCTAGCTGAGGTCCAGTATACTGTGACTGCGACCACGTTCAATAAGATGCTTCAAACGTGCCGAGAAAAATGCATAGGACACGAATACGGCGAGGGAGACGTGAATACTGGTGAGGCTGCATGCACGGACCGCTGTGTGGCCAAGTACGTGAAGGCCAACACGATCATAGCGCTGAATGTCCAGTATAGACTCAGTCCGAACGAGATGCCCGAGTACAAGAAAGTGCAGAGTATGCTAAGCAAGAAGTAG
>unitig105_6
ATGGCTGAAGTTTTACAGAAATCCGGTGTCATCTACGGCGACGACGTCAAGAAGTTGTTCGACTACGCTCAGGAGAAGGGCTTTGCCATTCCTGCCATCAACGTGACCTCGTCTTCCACCGTGGTTGCTTCCTTGGAGGCCGCCCGTGACTCGAAGTCCCCCATCATCTTGCAGACTTCGCAGGGTGGTGCTGCTTACTTTGCCGGTAAGGGTGTTGCCAACGGCGACCAATCTGCCTCGATTGCTGGTTCCGTTGCCGCCGCCCACTACATCCGTGCCATTGCCCCCACTTACGGCATCCCAGTCATCTTGCACACCGACCACTGTGCCGCCAAGTTGTTGCCATGGTTCGACGGCATGTTGAAGGCCGACGAGGAGTTCTTTGCCTCCAACGGTACCCCATTGTTCTCCTCGCACATGTTGGACCTTTCCGAGGAGACTGACGACGAGAACATCGCCACGTGTGTCAAGTACTTCACCAGAATGGCCAAGATGAACCAGTGGTTGGAGATGGAGATCGGTATCACCGGCGGTGAGGAGGACGGTGTCAACAACGAGCACGTTGACAAGGAGTCCTTGTACACCAAGCCCGAGACCGTTTTCGCCGTGCACAAGGCCTTGGCGCCAATCTCGCCCAACTTCTCGATCGCTGCCGCCTTCGGTAACGTCCACGGTGTTTACAAGCCCGGTAACGTTGTGTTGAGACCATCCATCTTGGGTGAGCACCAGCAGTACGCCAAGCAGCAGATTGGCACCGACGCCAAGCACCCATTGTACTTGGTGTTCCACGGTGGCTCGGGCTCCACCCAGGAGGAGTTCGACACCGGTATCAAGAACGGTGTTGTCAAGGTCAACTTGGACACTGACTGCCAGTACGCTTACCTCCAGGGTATCCGTGACTACGTCTTGAACAAGAAGGACTACTTGATGAGCCAGGTCGGTAACCCTGAGGGCGAGGACAAGCCCAACAAGAAGTACTTTGACCCAAGAGTCTGGGTCAGAGAGGGTGAGAAGACCATGTCTGCCAGAATCACCGAGGCCTTGGAGATCTTCCACACCAAGAACCAGTTATAA
>unitig105_7
ATGAGCGTGACCCTAGATAGTCTCGACAAGAGCGCGCCGAAAAGCGAGCGGAAAATCGATTTCACCGAAAACGGGTTCCGGTACGTCTCGTTCGACCCAAAGCTGAGGGCCGATTTCATGGCGATCGCCAAAATCGTCGACCTCCACTTGTCGGAACCATACTCGTTATATGTGTACTGGTATTTTTTCCACGCGTGGCCGCACTATTGTGTGATGGTCATACCTGAAGGCGGCGGATCGCTCGCCGGGGTCATTATTGCGAAAGTAGAGCCACATAGAGCTGTTCGTCAGAGAGGCTACATCGGCATGATCGTCATTGACCCGGCATTCCGCGGGAAGGGGTTGGCAAAAAAGTTAGTAAAAGTGAGCATCGACTCGATGATTCTGTGGGATAAAGTGGACGAAATCGTACTTGAAACAGAGGTGCTGAATGACGCTGCGCTCAGCCTATACGAGCTGTTTGGGTTCCTCAGAAGCAAGCGCATGAGTCGTTACTACATGAATGGCAGCGACGCGTATCGCCTCATCCTCCCCGTGCTGGACAAGCTGGCCACGCGCGTTTCGTTTCTTCCGCCTTTGGAAAGAGTGTGA
>unitig105_8
ATGCTAGACGAGAAATCCATTGACGTAATCTCAAGGTTCAAGCTGGCGCTTCTCACAAGGTCGCAAAAACCGGCCAGAAACGATCCTTTGCCTCTGTCCAATCGAGGCCGAAAGCTCCCGTCGGCAGAAAGCAACCCCCAGGCGCTTACGCCGAAAATCGTCGAGTACGACGGCAGCCACCACCTTGTGCTCACGAATGACGTGATTGAGCGCACAAACTACACCAACAAGCGCCGCTGGAAGGACTTCTACCGGCTGGAAAAACGTTTATCCGGCATTTCGCTGGACAGCGACAGCGGCAATACGGACTCGGAAAGCGACAGCGAGCTTGAAGACAACCCATTGAAAAAAATCCGGCTTAGCGAGATCTTGGCGCCGATAGCACACCCGTCGGAACTCGCCACCCACCCGGCGATTCTGAAAACGTATAAGCTGACGAACCTTTCTGTGCTAGCCGCAGAGCTCATCGAGACGATCGAGGTCGAGCAGCACACGCTTAATCAGTACAACAAGCTATTGCAGGTGCTAGACGGCGAGGATTGGTATTATCAGCTCGAGGAGAACATGGAGCTTCCTGCGTACGATCACGGCCTCGACGATTCCCTGGTTGAGCCTGCAGAGAGCGAGAATTGTAAAGAAACAAACGCCACAAGCGAGGACAAGGAAAACCCCGAAAAGCATGACCTACCCGCATTAGCCGCCGAGCCCCCTGCGGATGCTGAGGAGACGGAGTTTGCGAATAAACGCATCACGCGCGCCGCAGTGCAGCCTGAGGACGCGGGCGAAGTCACGGACCCGTTCTTTGCGCTCCCGAAATCGCTCGCTCTCTTCGAACAGCAACAACGGCGCCAGCGTGAAGAAATCCCGGACGAGGATGAGTTTGCCGCGGTGCAGCTGGAGCTTGTGAACTACTTGCAGGTGAGTATTCAGCGGCAGCACGAGTACATCAAGAATCTTTCGACAATCCGCGCGGGCTTGGTGAAAGCCGACCGTTATAAGCGTGACTTGTTGCGCTGGGGTAAGGACATGTCCGAGAAGAAACATTGA
>unitig105_9
ATGCTTGAAGGTAAGTTTGACGAGGCCAGTCTCTTGAAGAAAATCGTGGAGTCCGTTAAGGACTGCGTGAAGCTCTGTAACTTCAACTGCACAGAACACGGTATCACCGTCCAGGCGGTGGACGATTCAAGGGTGTTGTTAGTATCCCTTTTGGTGGGCCTGTCGGCGTTTACCGATTACAGATGCGACCGTGACATCACCTTGGGAATTGATTTGGAGCCGTTCTCGAAAATCATCAAGTGTGGCGGCAACGACGACTATTTGACGTTAATGGCGGATGACTCGCCCGACAGCGTGGTGACGATTTTCGAGGACAAGAAGCGTGAGCGGGTATCTGAGTACCAGTTGAAGTTGATGGACATTGACTCGGAATTCTTGCGTATCGACGACATGCAGTACGACTCCGTGATCAACATGCCGGCGGGAGAGTTTGCCAAGATCGTGCGTGACTTGAAGAACCTCAGTGAGTCGCTCAGCATCGTCGTGACCAAGGATCTGGTCAAGTTTGGCGCCGAGGGTGAGGCTGGGAAGGGTTCTGTGGTGTTGAAGCCCTACACGGACATGGAGAAGCCCGAAGACAGTGTTCTGGTGAACTTGGAGAACCCCGTGGACTTGACGTTTGGCTTGAAGTACCTCAGTGACATCATCAAGGCCACTGCTTTGTCCAACACCATCACGATCAAGTTGGCCGACAAGACGCCGGCGTTGTTCGAGTACAAGTTGGAGGCAGGCGGCTACTTGCGCTTCTACTTGGCGCCTAAATTCGATGAGGACGAGTGA
>unitig105_10
ATGGTGCCTATGAACATGTCTGAGCCCGAGTTTCCACCTCACAAAAGACTACATCTGGACTCTTCAGAAGGCGAACCAAGTCGCAAACGTGTAAATACGTTCATTCCGAATCATGTGGAGGAATCTTATCCTGCTGGAATCCAACTGGCGCCGTGGGCCGCTCACCATATGCAAATTCCGCCTCCAAACCCGCCTCACAGTCATAACATGCCTGAATTAACACAGCGATATCCTGAAACATTCGTTGCTGGCCATTTTGAATATGAAGGCCCGGCCGTGAAACCATTCGTCTCTTCTGCAAACATGACTCCGGTCTATCTGCTGTTGAACCCTCCGCCAGGTGCATATTATATGGCAATATCCCTGTCTGCGCCAGCATCTCTTTCTCAGAAGCCACTGTTTCGGGATCCGCTAATAGCACCGCCGATTTCAATGCCTCCAGTAATGGCTCATGCGGCAAATTCGGCTCGAATCGGGTACCCACAATCGTCTTCTCTTGCTACCCATCCGAACCCGCCGTGGCCTCCTTCGCAACCACCCAATATGTCTCAGCCGCCGCCACCGCCGAGGCTTTTGCTTCCAGCTGGTCACGCGCCATCAGTAAGAGTCGGGTCTGAGCTCAACACATATGCAATCCCGCCTTCCATACCCCTTACAAACGAGGCGATTCAACGCGGGGCGGAAGAGGCATTCATCGAGCTCATACCGGCAATCAATAAGGTGGACTCCAACAACTTTGGTGACCTCTTGGTGTTGGTCGTGAAGAAGCACGGCCACAATATCCCGCTAGATGATTTCTATAACGTTCTTTATAATCCTCGGAAACTGGATCCTGCACCGGGAAGTCTGCTGAGTCCAAAAATCGACAAAACCAAGCCTCCCAATGAGATAGGCTTGAGATTGTGCCATCTTATTCTTGAGATCTTCAAGATCCCAGGCGCTTCGCCCAGCTTTGTCGCGCCGTTTGGGACGGGCCTCGTGGACAATAAGCTCCTAGCCCTGGTGAACTACCATGAACTTCTCCGGTCTTTTTTGGCCATCAAGATCATGATGGATAGTCTCCGAACGGTCGACCCCATTGCTTGCCCCATCACGATTCCGAGAATATCGATATACAAGGTGTACTATATCTTCTGCCAAAAGCTTATATGCAAGTACAAGAATGGCCGCAACTCGGGCATCGCCCTGGAAAACCTTATATTGGGCCAGTCGAGAATGGGCAAACTCACAAAGTGGGTGTTTCCGGATCTCATTGCGAAAAGATTGGGCAAGAGGGGCGAGTCGAAGTACCACTATCTCGGCTTAGCATGGAACACGGCGTTAGTCAGCAACGAGATCTTCAGGTTGCTAGACTTTGATCTATCACATCTAAGAGAACACTTTAGGTCGTCGAAAGAAAAGCCTTTGCCGGACCTCAAAACCCCGACAAAGACCTCAGTGCAGGATATCATAAGTGTTGGCTCTGCTAGTACTCTGCCGAGGAAAAACTGGCCTTCCGACATGAGACCTCCACACAGTTACGTCGACAAGTCCATCATTTACCCCAACACAAATTGCTCGCCGCGTGTGTGGGAAGTCATGCCTGACTCAATACCTGCACAGTCGCAATGGGCACAAGACTCTATTGAACAATCAATGAGGTTTTTGAACCATCACAGTCCCGAGGTTGAACAAAAGCTTCGAAACTTGAATGCTGGCATTTTTTTCGAAGAGACTCAGCTTTGGCAGGTGGTTCAAGAATCATTAATGATGCTACGCAACATGCATATGCCCGGCGAGGCATTCCTACATTTTTTTCTCATCATGTTGCTCCTGATATTCCCCATGGTTCTCGCTTCGGACCAGGAACTCAATTTCCCGTCGAAATTCAAGCTCCGTTCCGCTTTGAATCGGTGCATAGACGGGCTCAAGCACGAAATTGCAAGATTTTGTCCTCGAGACGCGATTAACGTCCGTAACTTCCTGAGTTTTTTGGTGAAAATGGTGCGCCTTAGTGAGATCACGTCACTGAGTGTAAATAGCGAATCTCTCCCGGATGTGGTCCGCGCATTTGTTGCCGACGTGGAACTGCTAGAGGATCCCTCTAAGGAAAACTATGATGAGGAATTGACGCTAGAAACTTCTTTTGCTAACGCAATCATATTATCCATGCGTGCATACAAATTTGATATTGCATCCATAAGCCCAAATGGCGGGAAAGACAATGGCATCGAGGCCATATACCATGTGGCTCGAAATCTTGAGGTTGGCGTGAGGAAAGTCATCAATATTTTGAAGCAGAATGTGGCTGCCATAGAAAAAGGTGAGGCCAGCCACATGCCTAGCGATATCCCATATCAGGTGTTCAGGCTACTGTCCGAAGTTATCCATGAAGATTGTTTGAGGGACCCAGTGGTGTCAAAATTACCCATATGCATCATGACGTTCTTGGTGCTACATATCACTACAGTGTTGCAAAAAGTGAGTCTTGACGAGTTTCGCAACCGCGAGCGTGACCTTTCGCGCGAAACATTCAAAACCTGGTGGGTGTTTTCCACAACACTCCAGGAATACATGAAGATCATTGCGGAGATAGTGGCGTTGAGCCAGCGCCTAAACAAGGATTCAGTTGACTAG
>unitig105_11
ATGCACTACTCGGTGATTATCATTGGCGCAGGCATGGCCGGCATCAAAACTGCAGGTGATCTCTACAAAGCCGGCGAAAAAAATACCTTGATATTGGAGGCACGAGACCGTTTGGGCGGCAGGCTCAAGTCGGAAAAGGCGACTTTGAATCCAGAAGTTTCGTACGATTTCGGTGCGCTGTGGTTTCATGACGGGTTGCAAAATCCGCTTTTTGAGAAGGCCAAGAAATTGGGCAATGTGAACTATTTCTACGATGATGGCAAATACGTATATGTTTCGGAAGATTGTAAGGAGGTTCCAGCATGGGACTATGAACGGATAATCAAGGATATCGATACTTTTGGGCAAATGTATTTCCAGGATCCGAATCATGAGGATATTTCTGTACGAGAGTTGTGTTCGATTTACCTTGAAAAGCACAAGTCCGAACTCACGGAAACGCAGCTCAAATACGCACAGCAGGTGGTGAGATTATGGTTGGAGTTGTGGGACGGCATCCTGTGGGAATACGCCTCGGCCAAACATGCGTTTTTATGGGGGGTAGAGCACGTGGGCAGAAATGCCTATGTCCAAAACGGCTACCGCACAGTGTACCAGAACGAGTTGGACGAGTTGCCGCAAAAATACCAAAAACACAACATTTTGTTGAATACGCAGGTCACGCATATCGACTACAGTGATAAGAGTAATGTCACTGTCACCACAAGCGCCGGGGCAGTATTCACGGCCGACTACCTTGTGGTCACTGCACCTATGAGTGTGCTCAGAATCGATGATGCAAGCGATGCACAATTCATCAAGTGGTCACCTCCTTTACCCGCCCGGATCGCGAACATGATGCCAGAGTGTGAATATGGCTCCTTGGGTAAGGTTGTGTTTGAGTTTGAGCGGTGTTTCTGGCCCGAGGATGTGCACCGATTCTACGTGCTAGCCTCTGAGCTCAGTGCCGAGGGATCCGCCCGGCCCTGGCAGAATCCTACGCTCATTGTGAACTACAAGGCCATGAGCGATGTTCCGTCCTTGGTGTGCTTGACACAGGACCCTGTTTCCAAGCAAATCGAGCATATGTCTCCCAATGAGATCTGGCAGCTTTTCGAGCCTATCATCAGTCAATTTGCTACGGGCAAGGTTGAGAAACCGTTCAATGTTTTGAAGACCGAATGGAACAATGACCCTTGGATCAGGGGCTCGTACTCTGCCGGCCGCGTGGGCACGCAAATGACCGACGATATATGTGCCGTCATGGCAAACGGTGTCTCGAATCGCGTCAGATTCGCCGGGGCAGAAACCATGGAGGGGCCCTCGAACGGATGTGCACACGGCGCGTTCTATAGTGGCGAGAGAGAGGCGAGGTTCATTCTCAAGCATAAGAGAGTGAATGCAAAGATCTAA
>unitig105_12
ATGTCGGATTCCCACACAAAACAGGTCAAATCGGCCGTAAACCATGCGATTTCGAACTACCAGCTCACATCCAAGAGCAAACTGCTCCGGCGGCTCTCGCCTGCGAATCTGGACAAGATCGCCACGGCACTCATAGATAAGAAGCAGGATCGGCAATTGATGGAATATACCAAGAAAAGAGACTACTACACAAAGAAAATAAACGAGCTTCTTGATGATTGTGGCCAGGAAACCAACCCTAGGCTAATCCAGGATGAGGCGGAGGCAGAACACTTCATACGTAAAAGGTTAATGAGGGATCATGCCAAGGTTCAACAGATCAAACGCTTGATTGAGAAACATGCAAGTTTCCAGCGAAAAGCTGCACAAGAACAAGAGCAAATCATACGGAGACACCAAGGAAACCGGTCCATAAGCGGGTTGAAGAAGTTGGGCTCGATGAACGCTGCCACAGAACAGAAACAAAAAGCCGCGCGAGACACGGAATTACATGACTTTTATGGTAGATTACTAAAACAACAGAAGAGTTTCAGCGACGAGAGCGAGCACGTGTTGCGGCAGCTCGACGTGCCGTTTTTCTGTCTGATCGTCGAGGATGCTCCAGCGGCCCAAACACACAAACAATTTGTGCTAGACTTGTTGCTAAAAATCCTTGGCGAGACGTAG
>unitig105_13
ATGGCGTCACAAATACATTTTCTCGACATCAAGGGCAAGCCGCTTCTCTCGCGTGACTATAAGGGCGATATAGCCGCCAACACCATCGAGAATTTCCCGCACATTCTCTTGGAATTGGAGAGCACAGACGACGACTCGCTTTACCGCCCATACTATAACAAAAACGGCATCAACTACGTGTACATCAACCACAACAACGTGTATGTGTGTGCGTTGACGCGCAAAAACGAAAACGTCATGACCATTGTGGTGTTTTTGTCGAAGGTGATCGAGGTGCTCACGCTGTACTTCAAGAGCTTGGAAGAGGAGTCGATCCGAGACAATTTCGTCATCACATACGAGCTCTTGGACGAGATGATGGACTTTGGCGTGCCGCAGACCACAGACACGAAGATCTTGAAGGAATACATCACGCAGGATTACTACAAGTTGATCCGCAACACGCCGTCACGCCTCATCCAGCCGCCGAATGCAGTGACCAACGCCGTGAGCTGGAGAAAAGATGGAATTGTGTACAAGAAAAACGAGGCGTTTTTGGACGTGGTGGAGTCGATCAACATGCTCATCAACGCCAAGGGCCAGGTGTTGAACAGCGAGATATTGGGCGAAATCAAGATGAAACTGAAGCTCAGTGGCATGCCAGATCTCCGGTTGGGGCTCAACGACAAGGGCATTTTCCTGGCGGGCTTGGACGACGACGACGATACCGCGCTGGAACTGGCGCCAGGGTCCTCCAAAAAAATCGAGATGGAAGACATCAAATTCCACCAGTGCGTGCGCCTATCGAAGTTCGAGAATGAGCGTATAATCACATTCATCCCGCCAGATGGCGAGTTCACCGTGATGTCGTACCGCTTGCTGCTGGCACAGTTCTTGATGAAGCCGCTTATTTTGGTCAATTGCAAGACTACAGTGCACAAACACTCACGGATCGAGATCACGTGCTCGGTCAAGGCTCAGATCAAGAAGAAGTCCACCGCCAACAACGTCGAGGTGGTGATCCCGCTCCCGGAGGACGCCGATACCCCGAAGTTTGTGCCTAGCTATGGTACAGTCAAGTGGATCCCGGAAAAATCGTGTATGATCTGGAAGCTCAAGACGTTTCCAGGCGGGAAACAATTTCACATGAAGGCCGAGCTCGGGTTGCCCGCGGTCACGGACGAGGAGAACCTACTCCTGAAGAAGCCCATCAAGGTGAATTTCTCCATACCTTACTTCACCACCTCGGGAATCCAGGTCCGTTACTTACGCATCAACGAGCCCAAGTTGCAGTATCAGTCCTACCCCTGGGTGCGCTATATCACCCAATCGGGCGACGACTACACGGTGAGAACGAGGTGA
>unitig105_15
ATGGTAAGCCTCGCACCCCACGCCCTTTTCGGGCTAAGCCTGCTTGCCGCTTTCATTCTTTTGCTAGCACCCACATTGGCTGAATTTAAGCCTGTAGCCCCAAACGGCAACGCTCTTTTCATAAATGGAACTTCCGAAAGATTCTACATTAGAGGCGTCGACTACCAGCCTGGTGGTTCCTCAAAACTTATTGACCCAATTGCAAACGCAGACAACTTGAAGCGTGACATTGTTTACTTTAAGGAGTTGGGAATCAACACTGTTAGGGTGTACTCCATCGACAATACCGCCGACCATAAAGAGGGCATGAAGATGTTGCTGGACGCAGGCATCGGCTTGATTTTGGACGTGAATATCCCCAAGGCGCTGATTGCCAGAGATGACGGCGCCGAGTGCTCGTACAACACAATGTACTTGAACGAGGTGCTTGCCACCGTCAAGTTGATGTCCCAATATGACAATTTGATTGCGATTTTTGCCGCCAATGAGGTTATCAATGACCTAAAGACCACGCCCGCTGCTGCCGTTGTGAAATCTGTGATTCGTGATATCAAGACTTTCCAAAGAAAAACCGGCTTACGCCTCGTGCCCGTTGGCTACTCCGCGGCTGATGTTGAGGAAAATCGTCTCCAGTCTGCGGCCTACTTCAACTGTGGCGATGACGAGATGGCTCGTGCTGATATATACGGCTATAACGACTACTCGTGGTGCGGTGACTCTTCCTTCACTCGCTCGGGCTACGACCAGAAGGTCGAGGCGTTCCTGAACTACTCGATCCCGCTCTTTCTCTCTGAGTACGGATGCAACAAGGTGACACCCAGAAAGTTCACTGAGGTGAAGGAAATCTACTCGTCGAAGATGACCCACGTGTTTTCTGGAGGCCTTGTTTACGAGTACTCTCAGGAGGCGAATGAATACGGCTTGGTGGAGATATCTTCCGACGGAAAGAGCGTGACTCCAACAGAGGACTTTGAGAACTTGAAGCTGCAGTTTTCGGCCGTGCCTAACCCATCAGGAGACGGCACTTTCCAGAGCAACTTGCCATACAGTAATTGCCCGGCGAAGTCCACCAACTGGGAAGCCTCCGAGAAGATCCCTGACACACCAAAGGGTGCGTTGAAGTACATCAACGGTGTGGTGGAGCCCGAGGGAAACGGTTTTGATGCCGACACGCAATGGGCGTGCGTTGCCTCCGGCAATGACGAGGACGATTCTTCCCTGGCCAAGTCAAGCACCAAGTCAAGCCTGAGTTCCAGGTCGAGCTCTAGCTCCTCCGGCTCGGGCCAGTCTTCTTCTGCGTCTTCGCTGAGACAAAGTTCGGGTCACCTCATGAGCGTTTCGACATTGACGAGCATCTTCTCGGTAATTTTTGCCGTGATGGTCTAA
>unitig105_16
ATGCTCGTCAATGTCGAAACGCTCATGAGCGAAGACGCAGAAGAAGACTGGCCCGAGCCGGAGGAGCTAGAGCTCGACCTGGAACTCAGGCTTGACTTGGTGCTTGACTTGGCCAGGGAAGAATCGTCCTCGTCATTGCCGGAGGCAACGCACGCCCATTGCGTGTCGGCATCAAAACCGTTTCCCTCGGGCTCCACCACACCGTTGATGTACTTCAACGCACCCTTTGGTGTGTCAGGGATCTTCTCGGAGGCTTCCCAGTTGGTGGACTTCGCCGGGCAATTACTGTATGGCAAGTTGCTCTGGAAAGTGCCGTCTCCTGATGGGTTAGGCACGGCCGAAAACTGCAGCTTCAAGTTCTCAAAGTCCTCTGTTGGAGCCTCCAGAAAACACGTGGGTCATCTTCGACGAGTAGATTTCCTTCACCTCAGTGAACTTTCTGGGTGTCACCTTGTTGCATCCGTACTCAGAGAGAAAGAGCGGGATCGAGTAGTTCAGGAACGCCTCGACCTTCTGGTCGTAGCCCGAGCGAGTGAAGGAAGAGTCACCGCACCACGAGTAGTCGTTATAGCCGTATATATCAGCACGAGCCATCTCGTCATCGCCACAGTTGAAGTAGGCCGCAGACTGGAGACGATTTTCCTCAACATCAGCCGCGGACCAACGGGCACGAGGCGTAAGCCGGTTTTTCTTTGGAAAGTCTTGATATCACGAATCACAGATTTCACAACGGCAGCAGCGGGCGTGGTCTTTAGGTCATTGATAACCTCATTGGCGGCAAAAATCGCAATCAAATTGTCATATTGGGACATCAACTTGACGGTGGCAAGCACCTCGTTCAAGTACATTGTGTTGTACGAGCACTCGGCGCCGTCATCTCTGGCAATCAGCGCCTTGGGGATATTCACGTCCAAAATCAAGCCGATGCCTGCGTCCAGCAACATCTTCATGCCCTCTTTATGGTCGGCGGTATTGTCGATGGAGTACACCCTAACAGTGTTGATTCCCAACTCCTTAAAGTAA
>unitig105_17
ATGTCGAGAGAAGACCCGTTGAAGGCGGAAAAAGACTTTTCCGCGACGTTGGACGAGCAAATGCCGCTCATTGCGCAAATCCCGGACTACAAGAACGCCGTGGACCGGTACTTGGTGTTGGAGAAACAGATCCGCCAGCTGTCGGACTTGGCGCTGAGCAAGCGCGTGTTGACCACGATTGTGGACACGTTGGTTGCCCACGCCGACTGGGCGTACCTTAATGAACTCATTGCGGTGTTGCTGAAGAAACACGGCCAGTTGAAGACGTCGATCCAGGTGATGATCCAGCACGTGATCGCCCAATTGGGTAAATTGAGCAACGGCGACGAATCGCAGCTAGCACTGAAAATCTCGCTCATCGACACGATCCGCACGATCACAGACAAGAAGATCTTTGTGGAGGTGGAGCGCGCCGAGGCGTCGAGGCTCTTGGCGGAAATCTATCTCTCACAAAAACACGATTTGGACACAGCCACCGAGATCTTATGCGAGTTGCAAGTGGAGACGTATTCGTTGATGCCGTTCGAGACCAAGATCGAGTACATCTTGCAGCAGATGGAGTTGACGTTGCGGAAAAAGGATTACGCGCAGGCGAAGATTCTTGGCCGCAAGATCCTCTTGAAGACATTGAAAGGTTTTGCCCGCGCAGACGAGTTGAAGGCCACCTATCTCGGGTACTTGTTACAGATCAACAAGCACGAAAACGACTACATCACCGTGGTCAAGAACAGCTTGCTCTTGGCGGAAATCCCGCACGTGAAGGCTCTCCCCAACCATGCGGATTTGTTGGTTTCGATCGTATACTACGTCATCTTATCACCTTTCGATAACTACCAATCTGACTTGATCCACAACATCAAACAAAACCCGTTGATCACAAAGAGCGTCGACCCAAAAATTCTCCGCTTGCTCGAGATCTTTACGAACAGCGAGCTTATCCAGTGGGCCAGTCTTGACGGCGAGTACCGCACGGACTATTTCGCCAAATCGGACGTTTTTGCCAGCAACAAAACCAACAACGACAACTTACAGAATCGCGTCATCGAACACAATTTGCGCATCGTCAACAAATTCTACCTGTTCATCCAATTGCGCCGCTTGGCGGTGTTGTTGAATGTCGGCGAGCGCGAGGCGGAGACATACGTCAGCGATATGGTCAACAAGGGCATGATTCTGGCGAAAATCAACCGCCCAAAGGGAGTGATCAAATTTGAAAAGTTGCAGCACGGCACCGCCGCGGGTGCGGCCAATGTTTCCAGCAATAGCGAAAATATCAACGACTTGTTGAATTCGTGGATCTACGATGTCGACAGCTTGTTGCAGGAGGTCGATAGCATTGGCCATCTCATAAACAAGGAGGAGATGATGCATGGCATCAAGCAGAAGGCATGA
>unitig105_18
ATGGACTTAGTCAACCACCTTCCTGACCGCCTATTGTTTGCCGTACCCAAGAAGGGCCGGTTGTATGAGAAATGCAGCAACTTGCTTGCTGGCGCCGACATCCAGTTCCGCCGGTCGAACCGCCTAGACATTGCGCTTTCGACGAATTTGCCCGTGGCCTTGATCTTCTTGCCTGCAGCGGATATCCCGACTTTTGTTGGCGAAGGTAAATGTGACTTGGGCATCACGGGCTTGGACCAGGTCAAGGAGGCCGACATGTTCGAGTCTGTATCTGATTTGTTGGATTTGGAATTCGGGAAGTGCAAATTGCAGGTGCAAGTGCCCGAGCATGGCGAAATCGATTCGCCCGAGCAATTGGTGGGCAAGAAAATCGTTTCTTCCTTCACGAGATTGTCGCAGGATTTCTTTAAGGAGTTGGAGCTCAAAGCAGGCGTCCTGCAGGGGGCCACCAAGATCAAGTATGTGGGCGGCAGCGTGGAAGCGTCGTGTGCTCTTGGCGTCGGCGATGCCATCGTCGATTTGGTGGAGTCGGGCGAGACCATGAAGGCCGCCGGTTTGAAGGCGATCTCGACGGTTTTGGAGACCTCCGCACACCTTATTTCGTCGAAAACACCCCGCTTTCCCGATTTGGTCGACATGATTCACCAGCGCTTCGAAGGGATCATGGCTGCACAAAGGTACGTCTTGTGCAACTACAATGCGCCGCGCCTGATCGTGCCGCAGGTGTTGCAGATCACGCCTGGCCGCCGCTCCGCCACGATTTCTGCTTTGGAGAAACAGGCGGGTGACCCGGCAGAATGGGTCGCGGTTTCGGCCATGGTGGAGAAGAAACGGATCGGCAACGTCATGGACGAGTTGAAGCGTGCCGGAGCTTCAGACATTTTGGTATTCGACATCAGCAACTGTAGAGTGTAG
>unitig105_19
ATGCCCGAGTGGGTCTCTTCGTTCCCTGGCTACTCGCCTTTCATGCGCCGGCTCAAACGCGCGGTTGGCGGCGTCTGCAAAACCGGGCCCGTGCCGCGGCATGTGGGAGTCATCATGGATGGCAACCGGCGGTACGCCCGCACGCGGCAGCTCGAGATGAAAGAGGGCCATAGCCTCGGCTTCGATAGCATGGCGTCCGTGCTTGAGCTACTTTACGAATCGGGCGTCGCATGTGCCACGGTTTATGCGTTTTCCATCGAAAACTTCAAACGGCTGCGGCTGGAAGTAGACTGGCTCATGGACTTGGCCAAGGCGAAGTTGCTCCAGATGAGCCAGCACGGCGAGCTCTGTGAGCAGTATGGGATCCGCATCCGCATTTTGGGCAACACCCGCCTCTTGCCGCCCGACGTGCAGCAAATCCTACAGGACACTCAAAAACTCACGCAACACAACTCGCGCGCCACGCTCAACGTGTGTTTTCCCTACACCTCGCGTGACGAGATGGCGCATGCGGTCCAGGGCGCCGTGGCTGCGTCTCTACAGGACCCGGGCTTACTAATTGACGAAACTGTTTTGGAGAAACACCTATACACCGCCGACGCGCCGCCGTTGGATCTTCTAATCCGCACCAGCGGCACCAGCCGGCTCTCGGACTTCCTCTTGTGGCAATGCGTGCCGCTGTCGTGTGCAGTGGTGTTCAGCGACCGTCTCTGGCCCGAATTTCTGCCGTGGGACATGACCAAAATCCTCCTCAACTGGAGTTTCAACACCTACTGGTACGGCCACGGCAACGGACAGACGATGTCACGGGTCCTGCTAGATGGCTCGATATCCACAAGTAGCAGCCAGCCTTCCGTCACGGATTCTGACGCGTCCACTGCCTATGAACGGTATCCTGACCTGCACACAGTCAAGCGGGGCGTGCTTGATTCATCCAGCACCTCATAG
>unitig105_20
ATGCTCTCGAGACAAACGCTGATGATGTCCGGCGCGTCACAAACACACAGCCACCCGGCGACAATCGGCCCCTGGCGGCTAGGGCGCACGCTCGGACGCGGTGCCACGGGCCGTGTCTTGCTAGGCGTCCACCAGACCACGGGACAAAAGGCGGCGGTTAAGGTCGTGTCAAAACTGGATTTGAACGAGGAGTACGAGCAGCCGCTGGACAAAAAGGGCGGCCTTCCGTACGGCATTGAGCGCGAGATCATCATCATGAAGCTCCTCACTCACCCAAACGTGTTACGGCTCTACGATGTGTGGGAAACGTCCAAGGCACTTTACTTGGTGTTGGAATACGTCGAAGGCGGCGAGCTTTTTGACCTTTTGGTCGAGCGCGGACCCTTGCAGGAACAGGAGGCGGTCAAGTACTTCCGCCAGATCGTGTTGGGCACGGCGTACTGCCATGCGTTGGGTATTTGCCACCGGGACTTGAAACCGGAGAATTTGCTTTTGGACGGGAATTTGAATGTGAAACTCGCCGATTTCGGCATGGCTGCGTTGGAAAGCAACGGGAAATTGCTCGAGACGTCGTGCGGACTGCCGCATTATGCTGCGCCCGAGATCGTGTCCGGATTGAAGTACCACGGCGCGGCGCTGGACGTATGGCTGTGCGGTGTGATTTTGTATGCGCTTTTGACCGGGCGGTTGCCGTTCGATGATGAGAATATCCGTAATCTTTTGCTTAAAGTGCAGGCGGGCACGTTTGAGATGCCGCTGGAGATCTCGCGCGAAGCGCAGGACTTGATTGGCCGCATGTTAACCGTGGACCCAATGCGTCGAATCGCCACTTCGGACGTTTTACAGCACGCGCTTCTCCACAAGTACCCGTGCCCGAACGAAGACCTCATCAGCGTGCGCCTGTTGCCGCACCCGCACACGGCGCACAAGTCATTGGGGCTGGCGCAGAATATCGACGCGCAGATACTCGAAAACTTGGCCATATTGTGGCACCGCCGGCCCGAGCAAGAGATCGTGCGTGCGCTCTTGACTGACGGCCCCAACCCGGAGAAGACATTCTACGCGTTGCTCCTTCGGTATCGCCACACGCAGGACGCCGCCAGCGAGGCCGCCAACGATGCCAGCGCCTCCAAATCGCTTCCGCGATCAACTCTGGCCCAGTCGAACCGTGCGCCCACTACGCCGCGCCGCTCCAAGGCCCAAATCAGTGCGCTGTCGTCACGCCACCGCCCGGTCTCGTTCCAACGCCGCTACGGCGCGCGCGGCTCTGTCGCTGGCCGTAATCTGGCCGTTTCCAGCGTGAACAACTCGCCCTACAGGTCGCCCCACAAATCGCCTTCTCGTGACACACGCGCATACGCTGCGTCGCCGTCGCGTTCGCCACGCAAACGTGCCAGCTTCGTGCCGCCGGCGGGGCCACTCCCGCGCGATATCTACAACGAGATTGTCGCCGCAGCCCCACCCTCCACGCTGTACGCGCTGATGCCACCTACGTTGCCTTCAAAGGACTCGATCTACGCGGATTCTGACCCGGCGACACTTCCTGGAACGGCAACTTTGCGTGAGCAAAATCAAGATGCGTTGGCAGCTCTCGGCGCGGCGGCGCTGATTGCCCCTTTGGGCGAGGTTAAAAATAACGGCAGCACAGGCACTGGACCGGGCCTGGCCAAGCGCAGCTCTATGATGAAGCTGGCGTCACGTGCTAGTCGGCGCAAGTCTGTCCGCCAGCTGTTGTCGACAGGCATGAAGCGCAATCTGATCACAGTAAAGCTTCTTCTGACCTACGCCAAGTTGGCAAGCGAGACCGACTGGGAGTACATGGACAAGCAGACCAAGCGCACCAGCGCGACGTTCGGCTCGCTTTGCGACAAAATATTCAATCAGGAGGCGTACGATGAGGACGACGAAAAATTGATTGACGAGGAGGAGAAACGCGCACGTGACTACGAGAAATTGATGGAGCTTGAGCGCAAAAAGCATGAGGCCGAGTTGAAGGCGCGCAAGGAATTGGCCAAGCACCAGCGGCGCCAGCTGCGCCGGTCGTTATTCTCGTCGTCGAAAAAGTTGCACATCTCCGTGACCGACGATAAGCTGGAAAACGGGCAGGAAGCTGCTTTTGCTGACTCAGACGTTCTCCCTGGCAAGCGGTCATCTCAGCGCCAGGCCAAGGTCAGCCAGGCGTTGCGCGCGCTTTCTGAGGGCGCCAATGAAAACGACGAACTCACCCAGGCGGACGTGGAGCAGATCAAGCAACGGTCGGTGACGCAGCCAATCCCACAAAGAAGAACTACACCCGTGTTGACTCGCCGTCCAGTATCTCGCTTGGACCCGTTGTGGATCGCGCACGAAAACAAGCTGGTCACGCGGGCACAGGACGCGCTCGAAGCGGAATTCCAGGACGCGAGGCTGCGCAAGCAGAATAATCGCGAGTCGATGGTATCTTTCAGTCACGCAGATGCCCCCAATGATGCTCGCAGACTCTCGAAGGACTCTGGATATGACGCCAGTGCATTTGAATTGCCGGAACATGAAGCGGAAGACGTTAATCTCAGTGAGGAATATTTGCTGGAGATCCGTAAGCTGCGTCTATTGAACTCACAATTAAACTTGAATGGCGCGTTGAAAGGCGACTTGAACGGCAGCACGGTCAAGCGCACGCTGAAGGTCTACCCTGACAAAACTGGAGACAGAAAGACGTTGATCGGCTCGGTGAACATCCCAACAGTCACACGCAAGTCGCGCAACTTCACCAACTCCAACAAGCGCTTGTCTTTACTCAGCGTTAAATCCACGCGCGAGTCATACCAGGACTTGAACAGTTTTTTGGATACCCACAACGAGGATTTGGACGAGGACGAGCTCAATGAAGAGGAGCAATTGGCAAAGACAATGCCTGCATTAAGGACCAGTTTCGCCGACCGTTTGGACCGTGCCGGATCGAGCCAGGATCTAGCCGACGAAGAGGAGCCGCTCGAATCTGCGTCTGTCATCGATTTCGACGAGCATTTGGCCAATAAGCGAACGCTGTACTACGCTGGCTCCCAAAACGATCGCCGGAAATCTGTCATGAGCACTAAAAGTAAGCGAGAATCGAGACCGCGCAAAAGCGACGTCAGCGATGCTGCCAAGGACGCCGACTACACGTTTGCAGACGATGAAACACGACAAGGCGCAAACTCCGATGAGGTATTTGACAGTATCAAGTTGCCTGAAAGCAAGAAACCCGCGTCACAAAAGCACAAATCCGAACAACATGTCCGGGCCGCACAACCCAGCGCATCGACAATGCTTCTTCCCGATTTGAACGCGCTCGAGCAGCCGCCAGCCAGGCCAAAGACAAAAAATTACGGACACCTTGCTGAGCCAAAGGAGTCCAAGCCTAGTGTTCCTGCACATGCCAAAGGTCCGCTTGTGGACTCGACGAATGTGCAGCCGAAGGCGGAGCCCATTCCTCAGAAACGGAACCGCTCGATATTCCGAAAGTTGTCGTGGGGTACGAGAAAACTGTTGGAGGAGGAGCCGCGGCAATTGCCCTCACCTGCAGATCTGCACAACTCGGCCAATGAACAGAAAGGTGGCCTTTTCCTGCGCTTGTTTAGCTCAGGCGACCACAGCCAAGTCGAGACGCATACCTACAAGACGATCTTGCCGAAACAAGAGATGATGACAGCGTTGTTTGCGCTCTTAAACTCGTGGCTGAACTTTGGCTTGAAGGATTTACGCAGAGACAATCACGGTAATAATATTCTTGGCGCGGTATCGAAGAAAAATACCTTCAACTTCAAGAGCTGTCGCTTCCGCATCCAAATAGCGCAGCGCGAAATGAATCAGAAGTCAGAGGTCATTTGTCTGCATGTGAAGGGCTCCGCAGCCACGTCCAAGCTTTTGTTCCAGGAAATTCAGCGCGTGTTGGAGAAGGAGGGTGTCATGGACGTTTAA
>unitig105_21
ATGGACACAATGGCCACGGAGAATACCGCACCTAGTCACACTACGCTGCCAGAGGGTCTTACAACGGCGCCAGAGACCGAATCCACTACCGAAACCATTCTGGAAACCAGTGGAAATGTTGCGGCCAATACTGAAGGAGGCGTGGCCGAAATTCTGGCACCCACAGAGAAAAAACACGTCTCTGGCGACGATTTATACCGCCGCTCGTCGCAGTATCAAACATGGTCCTTCAGCAGCGCTGAATTACACGAAAAAAAGCAGCAGGCAAACGAAAATGGCCGCCAGGCGGCACTCGCGTTGTTTGAGAGTACACGGGCCGCGATGGTGGCGGAAAAACCCGAGATCTTCGCCCAATTTGGCCTGCAATTAACGTCCTCGATTCTCGAGCTTATATCGTTTGAGGAAGAGCAGAGGTACTTGCATTTTTTCGGCCAGCAAATCGTGCAGATATGCGCCCATTTCAAGATGCCTACGCAGGTCAAAGCCACGGCCATTTCGTTTTTTCGCAAGTTCTATTTGGTCAATTCCGTGATGGAATACAGGCCGCGTAATATTCTTTACACAGCGGTATTTTTGGCGGCAAAACTGGAGAATTACTTCATTTCCATCGATACGTTTTGCCTGCGGCTTCCGAAAACGAAGCCGGAGGACATTTTGGGGCTTGAGTTCATCATTTTGCTGGCGCTCAAGTTCTCGCTTTTGGTGCACCACGCGTTCCGGCCCCTCTATGGGTTTTTCCTCGATTTTCAGCTGCTTCTCTTGCACCCAGCGCCGGCCATGTATGACGTCAACGTGGACACGATTGGGCAATTGTACGACCGCGCAAAGACATGGCTCAATGACCATGCGTTATTGAGTGACGCGCCATTCTTGTATACGCCGCCACAGATCGCGTTGGCGGCACTCTACGATTCGGACAAACGGATCACCGAACGATACTTACGGCTCAAGTTCTTGGGCGGCGAGGAGGCGAAAAACCAGGCCGATAGAGACCGGTTCGACCTCCATGTCAGGACCATAAAAAAGTGCATCAGGATCGCAAGACAGGAAACCGCCACGTCTCGAGAAGAAAGCACGAAAATCGACGAGAAATGCTTTTTCGCGTTAAATCCGCAGAAGTTGCTCAAAAGACGCATCAAAGCTTTACAAGAAGGCACCCCAGCATAA
>unitig105_22
ATGTCTGATAGCAAACCGAAGGAAGACACGCAACCCAAGGACCAGCCGGCGCCGCCTCCAGCATCATTTGTGCCCGCACGGCCACAAGTTTTGACCTCTAAGGATAAAGACACCAAGCGCATGGTGGTGGTGCTTTCTCAGGCATGCTTAGAGACACACAAGATCAGCACAGGAGGTGCCGGAGGAGACAAGTATGCTCTTTTGAACTGTGACGACCATCAGGGCTTGTTGCGCAAGATGGGCCGCGATATCGCCGAGGCCAGGCCCGATATCACGCACCAGTGCCTTTTGACGCTTTTGGACTCGCCCATCAACAAGGCTGGCCGCTTGCAGGTGTTCATCCATACCGCGCGCGGCGTGTTGATTGAAGTTAACCCCAGCGTACGTATTCCGCGGACGTTTAAGCGGTTTTCGGGCTTGATGGTACAGCTATTGCATAAGCTCAGCATCCGGTCGGTGAATTCCGAGGAAAAGTTGTTGAAAGTGGTCAAAAACCCAATCACGGACCACCTCCCTACAAAGTGCCGCAAGGTGACGTTGTCGTTTGACGCCAAGATCCGCCGTGTGCAGGACTACGTGGAGACGTTGGCCGAGGACGAGAGTATATGCGTGTTTGTCGGTGCCATGGCCCGTGGCCAGGACACGTTTGCCGACGAGTACGTGGATGAGAAAATCGGTCTTTCCGACTACCCGCTTTCGGCGTCGGTCGCATGCCTGAAGTTCTGTCACGGCTGTGAGGATGTTTGGGGTATCATGTAG
>unitig105_23
ATGTCTGACTCAAGCTTTGACGATGACGATGATCCTTTGCTTATGCAGCTTGTGCAGGCGACGCAACGGCCGGCCCCCACTGCGCAAAACGGGTCAAATGTCATGATTCCCGAAAACCCACAAAATCTTGGTGTTCCAACAAACCCAGCAAATCATCAGCTGCAGCTTTTCAGTGCGCAGGGCGAAATATCGATTTTGCGTGCCCAGCTTGAGCTGCTCCAGAATCAGCGCGCGGCGGAAATCGCCCTGTTACGAGCCGAGGCCAAAAATGCTCAAAGTTCGGCCCAGGAACACGTGGCGGTGTTGAAACAGACGGTGGATAAGTTGGAGGACGAGAAAAAGTTCTTGGGGAACGAGATCCGGTCTCTTAGCGCAGTGAAACGGAGAAAAGTGGCCGAAAATGGCACTCAAATCGCTAGTAACACCGACCTCCATGGTAGGTCTGATCTAGCAAACGAGGTCTCAAATGACCACGGATCGGACCCCAGAAAGTCTTTGCAGAAACCTTTTGCTGTAGCCGGCGGCGCTCGTATCCAATTGCAAGATGACTGGTCCCAGCTTACATACCATTTGTGGCACTATACAATAAACGGCTCCGACCGCACTTCCATGGCGTTTTTGTCGAAGATCTGCACAGAATGCACGGTTGAAGCGGATGGCAAGCTCACTGTGCCGGCGAACACGCCCCTACTGGCATATCTCTGGGACGCGCTACTCGATGTTAAACACCTTCGATTGGATTTGCTTGTCCTGCATATATGCACCATGCTTTTGGCGCTAATATCTGAGCTCTTACGCCTTCATGAAGCCAGCGTTCCCGGGATTTTGGTTTCTGTTCCATTTCTCATTTCGATAGTGCATGCCACAATCACGTTTAAGCCGTCCGCAGTGACGGAGGCCTTGGCAAAAACACTCGTTTCATCCTTTAGCAAAATCCTGCAAAACTTTGTGTTTGTGCTACATCTCAATGATGAGGAGGGTGAAACTTTTTCAACGCATAGTACTGTGCCATACCAGCGGCGGCTAATTGAAAATTTCATACTAATATCGGCGTTAGACGTGCTTGAAAATGCCGTTGTGATATCTACCCAATTTGGGCCCGAGTTTTGCCGCAATTTGTGGAATCTGGGCACCCTAGATCTCGCGCTTTTGCAGCAGATCTTACCGGAAAACACAGAACGGTTTGTTTCGCTGGTGCAGATCAATTTGGTGTCGAGCTTTGTGGAGATGTTGTCTGCGGCCGTGTACGAGGACTATTTCTGCACCACGAACGAGCGGTTGAACCTGCTGATCGTCAAATCGCTACTCAAAGTGTTTATTATTGATATTGGAATCAAGGAAGATTTCATGTTCTATGGTTTAAATAGGGTTTTGGGCAACAATCTTGATTTCGAAAAAATCAGCCAAGCGGTACCGAGCGAGCCCGAAAAAGTGTTCAACAAATTGCTTGTTTCGATGCCGTATCCTGTCAAAGAACGAGAATTGAGCAGAAAAGAAGAATTCCATTTGGCGCTAAATCACGATTGCCACCTCTTGAATTTGCGTGTGCGTATAGTCATGTTATTGGAGGCGATCGTTGTTTCGAACAAAATGGATCTTTTGAACCTGAAGGAAAACATCAAACTGATCGTGCGTATAATCGGGTACGAGCAGAACCACGTCATTCATCAGCCGCGGTACGAGTTGATATACATGAGACTCACGATCATTGCGGTATTTGTGCGCATTTTCTACTATATGATAGAGGAGCAGAAAAACATCAACACATTGATCTACCCGGAAACGCTTTATGAGATCTTTGTTGTGCTTCTGCGAATCGCGTTTGCGTCTGACTCGCTCTCTTTTGAAGCACATGAACTCCTTTCGCAAATCAGGGCAAAAGGCGTGACGGATATGGGCGTTTTCAACAAAAGTTGCGAGTTCCGCAGCCGAGAAATCGCGCATTTTGATCTCTACAGCTCGAACCCGGAAAAATATATCGAGTTGGCCGGGATAGAAGGCGATTTTGCGAATGGCCTAGAGTTCCCATATGAACTGGACACGATTGAACTTGCGCGGGAGATTTTGAGTGTTTGCGTAAACCACGATGAAGCAGACAACTTGTACTACAACATGAATAAGGAGACCCAAACGTGA
>unitig105_24
ATGGGTAAGGGTACGCCATCTATGGGAAAGAGACACAACAAGTCTCACGTTTTGTGTAAGAGATGTGGCCGTCGTTCGTTCCACGCTCAGAAGAAGACCTGTTCTTCTTGCGGTTACCCTGCTGCCAAGATGAGATCCCACAACTGGGCTTTGAAGGCCAAGAGAAGAAGAACTACCGGTACCGGCAGAATGTCTCACTTGAAGCACGTGTCGAGAAGATTCAACAACGGTTTCCAGACCTCCATCAAGGCTGACTCCGCTTAA
>unitig105_25
ATGTCGCTCCAATTCCCACCGTCTTCGCCCGTACTTGACGGGCCAGAACCGTGCTATGACCCGTTTAAGGGCAAAGAAATGCCTCGTGGCAGACACGATTTGCCAACACCCAACCCTTCCTCGACCGTGGGCCGCTCGTCGTCGCCAGCAAGACATGAGCGAGACGCTGAGGGTTCTGAAAATCAAATTTTTACTAAAGTCGGGCCATTACAGCCAGTGCTGACTCGACTCGGAGAAGTGGACGCGTTTTCCGAGATTCCACAAACGAGCGGCCTGTTTGCAACACCAGCGCCAATTTTCGACGCTAAAATGGCCACAAGCTCGCCCAGCCACGCTCCACAAACCCCACGTGCCGTGACCATCAATAAAGACTTCAACATTGTGAGTCCACATGCAAACGTGATGCGCGTGCCGCTTCTCGCGGGAAAATCCAGCCTTACGATCGGCCGCAGCTCAAAATCGTGCGATTTCCACTTCAAAAACTCGGGCACGAAGACCGACAAGTCGGTGAGCCGTTGCCACGTGCGGGTCGAGTACTCCGAGGCGAAAATGGTGCTTGAATGCACAGGTTTTAATGGGTTTGGCGTGATAATTCCACGCATGTGCCTTGTGAAGAAAATCGACAAGAGAAACTTTGAGCTCACGGAAACAAATACCCCATTGGTGGCGCACAATGTCTCGAAACTGGTCCGCTTGGACCACGAGCACACTGAATTCCACGTGTCACGTGACGAAGCGGTGCACATGCCCAGATTCGCCAATATCCTCTTACAGATCGGCAGTCACGTTTTGTTAGTGAATCCAGATGACTGCGACGAGGATTTGACCGATGATGAGTCTGCCCAGGCAAATGTTTGCCAGAAATCCGCACCGAAAATGGACCTTAAAATGGACTCCAAATTGGTGCATAAAAGTGACGCTAGTGGGACTCAAACGCCAACTCAGAAAAGTAAAACTGCGCTGGAAGCTTCAGCGGGGGCATTTATTCCTGCTCGCCCTACCAAATCCGTGCTCACGCCTGTTGTGGCAGACTCAATCCAGCCAAAAACGCCGAAAAAAATCATGAAACAGAGTTTCCGTGATGAATCGACCCCCTCGAAGCCCCACAGGATGTTTCAGGGCAAGGAAAACGCCTCTGCGCGCCCTTCATCCTCGAGCAAGAGCCTGGCCACGCCGCTCTCTGCGCGGCTGACAAACATTCCCGAGATAAGCGTGAAAAAGAGAGCCCTAAGCGAGGAACCGCAAGGATCGGTCAAAAAAGCGCGCAAGAGCCCAGAACACGATGAGAATGGCGAGCTTATCATTGACGAGTCGTGCCTCGACGGTGTGGGTAATACCAGTGAAATCGAGAATATTTTGGTCAATCATTTGGCGTTTTCCAGACTCTCATCCACGCCCGCGCTGTTTTTGAACACGATTTCCGCCGTGGTGGCAAAACTCTCCCTCCAACAACTCAGAGTTGTGCTCCACAAAACCAGCTGTATTGGCGTTATCTACAGGCAGGGCAAGGACGCGGCGGGTAAGCCCCTTGAAGAGGAGTACTACTACATACCGGAAAAGGACCGTGACCCGGAAAGAAATCGGCTTGTTTCGGCCGTAAAGGGCCACGGCGGCTTGCGTGCGTGCAGAAAGACCCACAAGCAGTACTACTGGAAGAAACCGGCGCCGATCAAGAAGTGA
>unitig105_26
ATGAAGGCCGAAGCTATATGGAGATCTTTGCCGCTCTCGCCGAAGGAGCTTTCGCTCGCGCGCGTGCTTCGATGCGGCCAGGCGTTCCGGTGGAAGAACGTGAATAACGTGTGGAGCTTTTCTGTCCACGATAAGATCATTTTACTAAAACAGGACGAGCACAGTCTTCACTACGCGTACGTTCTTCCTGAAGGCCATAAATACAATGCTACTGAGTCTGTGACGTCTTTCATCACCGATTACTTCAACTTGGACGTGAAGTTGGAAGCGCTTTATACGTCGTGGGCGGCTGTCGAGCAAAGATTTCTAACAGGCCTGAAAAGCGCCAGTTTCAGCTTTTTCCCTGGTATTCGAATGCTTCGACAAGAGCCCTGGGAAACTGTGGTGCTGTTCATTTGCTCCAGTAACAATAACGTGAAGCGAATCTCGAAAATGTGCGATTCTCTATGCACCGAATACGGCACTTTTATCAATGAATATGATGGTGTGAAGTATTATTCATTTCCAGGCCCCGAGAAGCTTGCAGCTCCCGAAGTCGAGGCTCGCTTGCGTGAACTAGGTTTTGGGTACCGAGCAAAGTATATCCATCAAACGGCGAAAATGTTTGTTGGCGATGAACATCCTGATATAAGCATGGACGCTCTATGCAGGCTCAGGGAAAAGTCGTATCAGGAGGCACACGATTTTTTGCTTCAGCTCACGGGCGTCGGCCCAAAAGTCGCGGATTGCATTTGCCTTATGGCACTCGATAAACATGATGTGGTTCCTGTAGATACACACGTATTGCAGATAGCTGTGAGAGACTATAAGTTCAAAGGCCCCAAAACGATGAACCAGAAAGCGTATCACCAAGTGCGCCAACATTTACGTGACTTGTTTGGTGAGTACGCAGGGTGGGCGCAGCTGGTGATGTTTGCCGCTGACTTGTCTGATTTGAATAACGGCGTGAATCAGGTGAACGGGGAGATCGTGAAACACGAAATCAGCGATGGTCACGTGACAACAACCAAAGTCGAAAAAACGGTCGAAGTGCTGCAAATTGAGGTGAAAACAGAAACTAAACGGGAACAACTCACGGTTTTGGAGCAAAGTAATAAGAAAAGGGCGGTCTCTCGACGCCAGACCGTGAAACGCGTGAAGACAGCCGCATGA
>unitig105_27
ATGGATGAGCCATGTCCCATTTGTCAGCGGAAGTTCCCGGCGAGATTCCTTGAGAGGCACGTGAACTTATGTCTAGACACCCTTGGAGCCGCTGAGCCAGAGCCCAAACTGAGTCCGGTGGCGACGCAGGAACAGTCCCAGAAATCACAGAATGTGTTTGCTGCTTTAGGTCTCAAGGCAGACTCTGGTAAGCCCGCGACAGAAAAGGCGAAAAAGGGGGGTGCGACCTTAACGAGCATTCTCCTCGCGGAGAAGCGGCTCAAAAGGCGCCAGGAAGATCTAGAACAGCAAATCAGGCAGAAACAGGCCAAGATCGAACAATCAGAACAAAATTTGGATCATGGTTCGGGTCACGTGACTATGTCTGGGGGAAATCAAGACAGCCAAGTCACCCAGGCCGACAAAACCGACAGGCTTACGTCTGACCAGCCTAGCCAGAACGAAATAGAGACAATTGAGATCACAGAAACGGACGGGGACGGTCTGATTGGTGCCGAGTACAAATTGCCCAATCTGAATGGTATGTCTTATACGCAGTCTCAAGCCATGCCAAGCGACGCCCAACAGGGAAAATCGTTCGATGCTGTAAAGCATAAGCTGCGACAAGAAGCCATGCGGCTCCAGCGGGAAGCCGATTTGACGCTAGCGCAACGGCTACGCCCCAAAACACTCGATGATTTTTATGGACAGGAAAAATTGGTGGGTGAGAGCGGAATCTTACGCAATCTTATAGAAGCCAGCCAGATCCCGTCATTCATTCTCTGGGGCGTGCCTGGCGTGGGCAAAACATCGCTAGCCCGAATAATCCTGCACACGTCAAACCACAAATTCGTAGAGATTTCGGGCTCCGACAGTAATGCGAAAAAGCTCAAGGAGGCGTTTGCACAAGCGCAGCATGAGCGGCAACTCACCGGTCAGAAAACGATTTTGTTCTTGGACGAAATACACCGCTTCAATAAGGCTGTGCAGGACTTGCTTCTACCCGTCATAGAAAAGGGCACCGTGACCGTGATTGGCGCCACCACGGAAAACCCTTCTTTCACTCTAAATAACGCATTGCTCTCGCGGATGCACACTTTCGTCATGGACCCCCTTCCGCATAGCGCGCTAGTAAAGATATTGAACAGGGGGCTCTTGTTGGTCAACAAAACTCGGAAATTGGTGCACGGGCTCCATTTAATTGCGATGAATAAGGCAGCAGTAGACTACATTGCCAGCATCAGCACGGGCGACTCGCGGGTGGCGCTAAATATCTTAGAATCTGTTGATGCGTACCTTTCGGGATTACAATTCCGGGCGGTTACGAAAACGGACGCCAACGAAAAGTTCGACGTGCTGCATAAACTAGGCGTGATCCCGGTCACGCTAGAACAGTTGCAGCCGCTTCTACGTACACGCAACTTCCACCAGATGTACGACAAAACGGGCGAAAATCATTACGATACAATCAGCGCATTCCACAAGTCTGTGCGCGGCTCAAACGCCGACGCGGCGATTTTTTACTTGGTGAAAATGCTTCGTGGCGGCGAAGACCCGCTTTTCATTGCACGCAGAATGATCGTGATTGCCAGCGAAGATATTGGGCTCAGGGATTGCTCGTGTTTACCCTTCGCAATAGCCGCCATGGAGGCAATTCAGTTTGTGGGAATGCCTGAGGGGGAAATCGTGCTAGCTCACTGTGCAGTGAAATTGGCGCGGGCGCCTAAATCGACTAAATCTTACAGGGCACTTCGTAAAGCTCAGGCGTTGCTTTCTGAGAAACCAGAGGTCACGCAATTGCCTATTCCGATGCATCTACGCAACGCGCCCACAAAATTGATGAAGGAGTTGGGGTACGGCGATACGTACAAATACAACCCAAATTTCAAGCACGGCCTCATCAGACAGGACTTTTTGCCTGCACTGATCGGAGACGTTAAATTTGTTGAGGACACGCATTTGGGCACGGCCTTAGACGCTGACCTTGATGCAAAGGAGTATACTGACCTTGATGTGGAAGAGGCAAATTACGAAAAATTTAAGCTGCAGTTTCGTGACAAGCACGCGGATAGTTTAAATCAAAAGCGGCAATCGACCAGGCGGCAAAATGCATTGGCCCGTTTAGGCCCATTATCTTCTCCTGTGGAACGGCTTGCTAGCTACGATGAGAATTTGAGCAGACACGACCAGCCAGAGTACTTTGACGGGTCTGAACGTGACTCTGAGCACAGTGACGCTGATCTTGCAGCCGACTGCACATACGACGAATATTTGAAGGAAATATAA
>unitig105_28
ATGCGACACTACTTGAACCTAGCAGAAACGCTTCTGCAAGCGTGGCTCGATCAAACAGTGCTTTTCATGGCACTTCTTACTCTAAAGGTATATTTCTTTTCATCGGCACTCATCTCTGCAATCTCGCTTCTCAGTGAGGCCAGCTTGCCGCTTTGTCGCCGCCTCGAAAGCCTCGCTAGTGAGATGGAAAAAGCACCGGAGCAAATGTCACGTTTGACGAGCCTGGTGGTGAAAACAATGGCACAGAATGTGCACGTGCTCGTTGCCAAGCTGGTGTACTTGGCCGCGGCCGTGGCGAAAAGCATCGTTTCGCTTCTTTTGGAACTTTATTTGGGCACTTTGACATGCCTCATTACCGCGCTCGTAAAAGGTACATTGGAGCTCGTTTCAGATATTCTAGAAGATATCACAAACGCTGTTCAGACAGCAATCAACGCTGTGCTCAAAGAGTTCAATCTGGCTCTTTCCGGGCTTTCCTCGGTGATAAATACGGTCACGACTGCGGTAAATGCCGTGGAATCGCTTTTCACATCTTCCGACAAGTCTAGTGTATCGAACAATATCAACAAGGTGAACTTGACTGTGGCTTCCTTGACCAGTATTAGCATCCCAACCACGTGGATAGGCGACATCGAGGAATTGGCCGACGAAGTTCCCGATTTTGAGGATGTTCTATCGAATGTTTCTTCGGTCTTGACATTGCCCATCACACATTTCACAGAGGATTTTGCCAACACGACGTTTAACTTTACGCTAGCAGATTCCGATTTGACGCAAAACTCATCCAAATTGATGCAGGCCCCTAAGTTTGCAGCCACTTTGATCAACGTCAAAAAACTCGCAGTCAGCACACACGAAATCGGCAACACCACCACACAGAGCGTATGCGACGACGTTGAGGTCGTACTCAAGGAGGCAGTGCTGGTCACGCAAGCCTGCGCTGACTACATCATTCTTGGACTCTGCGTAGGCACGGTTGTATATGCGGTGGTTGCATGGATCTTAGCATATTTCCGCATTAGGAAACGGGCCCGCCTTTTCACATCATTGGCGGGAATAAATGATTCAACGGAAGCGGGGAATGCCGTGGGCCAGTACGAGCACGGGTTTATGGCGATATTCACCAGCCGCTGGGCCCCGCAAATGCAATGGCTATACTCTTTTGTGGCGTCGCCAAATCTTCGTACGTGCCTATTCTTCGGCATTTTGGGTTGGTCCATGGTCCTCCTTCAATTCATAACTTTGCAACAGGCAGCAAAAGTGTTGAGTCGGATTCTGGACAACGGAGCAGTTTCATCACAAACAAAAAGCCAGCTAGTGGCGGAATTCGGCGAGTATTTGGATAACACACAGGACTCGCTAGACGACGCTGTTGACGAGGTAAATCAGGCACTTTTCTCGTCGATCCATAATACTACCTCGCTGATCTTGAGCGAAATTGATAACTTTCAAACATCCGTGAACGACACAATCAACGGCGTTTTCGGCACTTCGTTTCTTGCAAAACCACTCCGCACGATTATTTACTGCACTATTGGACGCAAAATCGATACGATCGAACAAGGCTTGGAGTGGATCGAAAGGAACACTGTTTTTGAGGCACCAACCATGAATAAAACCGAAATGCAGGCCATTTTCAGCAATCTGGCGCCAGATGTTTCACAGACACAACTGAGCATTACTGAAAATATCGTTAGCGCCGTGCAAAGTATCATACATGCCCAAAAAAGAGCCTTATGGAAAGAATTCTTCATCGCCACGGCCTTTGTGGCTGTTTGGGCCGTGTATTTGGCAATCGGGCTCCTTCTATTAGCGTACCAAAAAGGTTCCGATTCGACTACGCCGAACGTAATCAGTGACCAAAGAGCGGTTGCACACGTGATCAGCTGGCCATCCCAGTTGGATGCTGAGGCCCACAGGGCGTATAACTACCCGTACAAGGATCCGTATAGGGTTGTATACCCTCCTGCGCAAGACGAGACGGAAAGCAGCCTGAGCAAAACACTGGAAATGGGCCTGGCGTCTCAAGAGCGAGATGAAAGATTGAATCCGTTGGCACAAACCAGTCACCGGAACAACATTCGCTAG
>unitig105_29
ATGCCGCAGGAAGCTAAAGAGGAGGGCTCGGACACCCACATCAACTTGAAGGTCAGCGACGGCTCCGGCGAGATTTTTTTCAAGATCAAGCGTACCACGCCCATGAAGCGGTTGATGGACGCATTCTGTAAGAGACAGGGCCGCCAGGCAGATTCCGTGCGGTTTTTGATCGACGGCACGCGGATCCACCCAGACAGTACGCCCCAGCAGATGGAGTTGGAGGACGGCGATGTCATCGAGGCCCACCGTGAGCAGACTGGCGGGTGCATGTAA
>unitig105_30
ATGGTCACAACTGCTATTTGCGGCATTTGCCAGCACAAGTCCTGGACAGGGTGTGGCGCCCATATCGCCAGTGTGATGGATATCACCGACAAGAAAGACTGGTGCACGTGCGAGGCCGTGGACGGATCCTCGGACCCAAACTATCCTCCTAAGGCCAGTACAGGGTTCGCCAAAACGGCAAAATAA
>unitig105_31
ATGGACTTCAATTACCCGGATTTCTTGAACGAAAAAGGATCTCTTGCGTCCTCTTTGGCGCCCCCTAATACGTTTAATGGACATTCGAGTCAGGGCACTGAACACGCAACTGAAGGCGGCCTGTCACGTCAGCGGCTATCGTTTTCGGAAGCCCACCTGGCAGCGTTCAGAAACCCCGATTTCGACAGTCTTTTGCACTCAAAACTCGCGTTTTTGGACCAGAATCAAGACACGATTTCGCCGCTTCAAAGCACGCTTGCTGAGTCGCCCCGAGCACCCGTATTTTCGGGATTCAACAATCAATACCAAGACAACTACCAGCCTCTTGGAACCCAGCAGTTTTCTTTTCAAAACACGCATATTCCAGACCCGTTTCACTTGCCTCAAGAGCTACAGGGTGGAATCGGCAATATCTCGTCTAGACGACCCAGTTATGCGGCCGAATCGTTCACAAGGAGCGGGCCCGCGTACTTATCCCCTCCGCCAACGAATCCGCCGCTCTCAGCCACAAAAAACTCGTTGGCATCGCTTGCTGCGGCCAATAATTTCTCGAAAAACTATTCTAATACCGGATATGAGCAAATGACGGAATCTTTCGGGAATTTCCATCTCAACCTGAACTTCCTGGACTTTCAGGCACGCCGGCCGTCGCAGTTGGTCGACTTCCCGCTGCATTCGACGCAAAACGCATACTATAATCCGTACCAAAACGGGCACTTCCAAGCAGCGCAAAATCAGACCTTTCTGAACCAAAACCGGCACTTTCCGGACTCGGCTTCGGTCAATTACGAAAGGGCACCTAATGGAAATCACCAGATGAAGCTCGATAACAAGCTCATGTTGAAAGATCAGCACATCTTATCGACGGCGGAGTTAAAAACACTATTTGCGTCCGTGTCGCGATACTACCAGGACCCACAAATCAGCCACGATATTGTGGCCAAGTTGAGGAACTTATTGCAAAATGACGCCATACGTCGCTCGATTGCGTTTGTCAAAAATCTCAACAACCTCAATATGTCCCACAAAATGCTTTGCTTGGTGATCAACAAGAACGGCAAATTGGATCTTTTGTCTTACCCTAACAATTCCAACATTTACCTTCAAGCCGGAGATATGGTCATTGTTGACGGCGATCGCGGCAAAGACTTGGTGATGGTGTTGGAGCCGTTGGTGCCGCTAGATATGGCTGTTTTGTTTAATTTTCTCAAGAAAATCGAGCATTTGCGGTCGTTGACGATTGTTGACAGTAAAGGGAGCTCCCTGGTCAAGAATAGCCATTGGGCCGGCGCGCACCTGACTTCGCTTGATGCGTCTACTATTGTCAACAGTCATCTGAACGAGGATAACGAATTCATCATCAACTTGCCCACTAAACAGGTGCTTCGTTTCGCGACACCCAAGGAAATACACAGGCTCAGCGGCAAGTTCTTGGAGGAGAAAAAGGCGTTTGTTACGTGCTACAACAAAATCAAGGAATTGGGGCTCAGCAACGACTTGACGTTAGTGAATGTCGAGTACCAGTTTGACTACAAAAAATTGATCTTTTACTACTTCGCCAAGTTCAAACGAATCGATTTTCGTGACTTGATCAAGGAGTTGTTCAAAATCTACAAGACGCGGATCTGGCTTTGCGCGGTATTGCCCTACGATCAGCCAGAACTATACACTAAAACCAAGAAAGGGCTCGACGATGAGAGCATCAAGTCGGGGAAAGTACCGAAAGAGTACGGTTTGAGCACAGACCAAATCATGACGTTCTCGGTGGACGATCTCAGGACAATTCCCTCTCCTAGTTACTTCCACCTGCGTAACATGGCCAACTTAATAGACAATTTGCAGGAAGACGTGAAGGGCGAGTTCTACGGGTTCAACAAATCCAGCCTTCATGACTCACATACAACCTCCGACGGCCGCCGCAAGCTGCACCTGATTCAGCCGAATTTCAATCCTTTTGGGGCACCTGAAACCCATGTTTAG
>unitig105_32
ATGCTTCCCGTGACGTATTTCCGCCTGGGCCTGTTCCGCCGGTACCTCCCGGACTGGCTCACCACAGGCACGCTTTTGGCGTATTTCTTTCTAGTCGCCGAGCACGCACGGCCATTTGCACGCCAATTCAAGCTCAGCGATAGCACGTTGCAGCACCCTTTTGCCGTGCACGAGCGCGTGTCGGGTCACGCGTGCCTAGCCTTAGCCGCTGTCGTTCCGTCCGTAGTGATTGCGCTGGTGACTTTTTTCCGCAAAAAACATAAGCCGGAGGCGTGGCACGTGACGCAGGTGTCGCTCTTGGGGCTAGCGCTCACGGTGGCGGCTACGGGCGTGTTGACCGATCTTCTAAAGTGCTGGGTCGGTCGTCCACGGCCCGATTTCTTGGCCCGCTGTGGCCCGGCTGAAAACACCCCTTTGAACGAATATGTCGACGTGTCTGTATGCACGGCTCCGTTGGGGATGTCCTTGCTTGCCGATGGCATGCGCCTGACCCCTCTGGGCCACTCGCTGATATCGTTCAGTGCGTTTTTATTCCTATCCATGTGGATTTACGGCCAGTTCCGGCTCGCACAACGGCCTCGCGACGTGCATGTGCACGTATTGGCCGGCTTGCCGCTCGTGTTGGCGTCGTACGTGGCTCTCTCGCGCGTACAGGACTATAGGCACCATTTTGTTGATATCTTCACCGGGGGCATTCTAGGGTGCACGGTAGCATATGTGGTGTATCACAAGTACTTCCATGGCGTTACATCAGAGCACCTGAGCGAGGTTTTGGGTTACGAGGACGATGAGGGGTTGCCTCTTTAG
>unitig105_33
ATGAGGCTTCCACATGGATCTGGATCTTTCTTTGCCGTGCGCAGAGACGCCACTGTGCCCACGACGGTTGTAGTGGTAACGCAAGTTGCAGCCGCAGCCACCGCAGCCACCTCCTCTTCGGATCCAACTATTACTGTTTTGACAACAATTACTGCCGGATCGGGATCTACTAGCTCGCCCGCTGTCTCCACAAGTGCACGGGCCCTGGCAATCACGCTGACGTCATTGGCACGTACTTCCGCCCTGGCAACGCATTCGACGAATTCAGCAAGTACATCATCAGTGTCGCCTCTGAGCTCTGTCATTTTCAAAACCACCGCGACTAGTCTCACGCTGGATACGGCAATCACGCTGTTGATCAGTCCTAGTCTGCTGTCGAGCACGCGTTTGGGCCTAGCCATCGGCATTCCGATTGCGGTCGTGTCGATCTTTGGCTTGGTGGTGTTCATCCTAATCTATCTTCGGAAAAGAATGGAGAAACCCGAGACGCTAGCTTTCAAGGCGAGCAAGGCCGAAAAAGTCCCCAGAATCAATACTGAAAAGCAGTCTGTTTCGAGCATGTATCTGTCTTCCGATGTGGAGCAAGGGTACGGGCAGCACTACGAGAATAGACCACCCCCAATTGCTGCAGTGGGACAGAAACCGACATTTTTGAAACGCATTAGTCGGCTCATGAACGTGCCAGAATCGCCGCTTGAATTTCGCTCGCCAGTGTTTTTGCGCAGGTTTCATTTGAACTCAACAAAAAATGAAGGCGAAGTAGTGGACAAACAAGAAAAGGCATTACCAAAGTCGCCACTCTCGCATGCTTATGATGCGTCTGTCGATCACACAAAACAAGAGTATCCCGAACGGGAGATTGCATCGAAAGTGAAAGTGCCTGAACTGACGTATGTTGTCACAAAACCGTACGCACGCCGGTTGGGTGATGAGCTCACTGTTTGCATTGGCGAGAAAGTGTCTATAGTAGACCACCATTCCGACGGATGGGCCACGGTGAAACTCGCCGAAACCGGCGATGTGGGCGTGATACCACTAATGTGCATCAAAAAATTCATGGGCAAGTGA
>unitig105_34
ATGAAATTCCTGCTTTCGTCCCCGAAAAAAGGCAGCCCTGGGCCCGCTCTGGCGCCACCTACCCCGCGCAAGAATTTGGCCCCGGAAGCCCCCGATCTGGGCCAGATCTCGCCCGAATTGGTACCAATCGTGACGCTTCTCTCGGCACAAACTCACAGGAGGTACCATGAGGGCACGTGCATGCTTTATAATGATTTAAACGGCGACGGCAACCCGGCAGACCGCGAGTGGCGCGAGGTTTATGGCATTTTGACCGGGAATCAGCTAGCTTATTGGGACGCGGCCAGTTTGGCACGGTATAAGAATCTGCCTGAGCAGTTATTGCAGACCAGTAGCAAGCCAAACTACTTGAACTTCACCGACGCCGTGTTCAACGCGATGAAGGTGCTTCCGGCGGCTAAAATGCAGCTTGAAAACGTGTTGATTGTGCTGACCACATTGAAAAACCGGTACATCCTCCAGTTTAAGACGTATGACCAACTCCAGAAATGGACGCTGGCACTCCGCTTGGCCGCGTACGAGCACCTGCTGCTCCAGGAGGCTTACACGGGTGCACTTTTATCCGCCAGGGGCCTGCGCCTCCTGGACATACGCACGATTTTGGCGCCAAAACGGTTTGCGCACGAAGACTGGGTCAAGATCCGCCATGGCCTGGGCACCGCGTGGAAACGGTGCTACGCGGTGATCGAGCCTAGCGTGGTGAAGAAGAAATCGTTTCTGCCGGGTAAAGTTTTGCTTTACGAGTCGGAGAATACCAAGAAAAAACTGTTGATTGGTGTGATCACACTGGCTTCTCTGGTTCTGGCGGTGTACCCGCAGCTGCCGTTTTTCATCGACAAGAGCACGATCATGAAACTCGAGGGAAGCATCAACTTCAAGCTGCCGCTGGTGAAAAACGACAAGAAAAACGCTGCACAGAGCCAGGACACGCTGCTCTTCCTCATGCCAGAACTGCACCTGGCCGTGCCTGGCTTCGATACGTTGATCCGTTTCTTGATCCCGCTCTACGACGCGTTCGGTCTCTACGGTCGCCCGCAGCGCTTGAAAGCTGACCGCGTTGACCCAGATTCCCTCGTATTTGGTCTCCCGACATTGCCCCATGTGCACTACTTGAACCAGACAGACCTCGAGGCTTTCGCGGCGTCGCCGAATTTCTTGGCCTGGGACGCGCGGCAGTGGCGTGAGAATATCAAAGGTGTGCTTCGGCTGAAAATGGCCCATGGCTATGACGGGTGTGGCCTGACGCGCGGCTTTTCGGGTGCTGTGAGCTCATTGAAAAGTCCTCGGTTGCTGCCTGGGCTGCCTCGAGTTGCGCTGGACTCAACCACGTTTCAGGCGCCGCCACAGCTGGCCAGTATGCGGCTGGTCTCGGGCCCAGCGAATCCGAAGTCTGCAAATACGGTCCCCGGCAACGTAACACCAACAGGGCGCGGAGAATTGCCCCTGAGTGCTCTCAAAAAAGCGGCAGTGCCTTCTGGCGCGAACCGTAACGTCAACAATTTGGAAGTCAAGACGAGCACAGACTCGCGGGAATCTGTGCAGTTGGCTGACATTTATCACAAGTACTCGACTATTGAGACGCCCTCAGACCGCTTCAACGACCGCAACCAAATCTTGAATGGTAGCGCCGAGGAGATCGACGAGGCAGTGTTGCCCACGTTGATGCGCCAGAAGTCGTTGCGCCACGGGCCTTATCCTACCAGTGACAAGCATTTGATTGGCAGTGATAGCGACAGCGAAGAGCTGGATGAGGAGGAGGAAGAGGAGGGTGAACTCACAGAGGATACTCGCTCTCTGGGTAGTTTTGTGAGGGGTACTGAGAACAATGGATTGTTGGCCGTGCCAAAACCGTATGAGAACAGAAATCTGAGCTACTCATCCGTACACTCGCCGTTGACGCAGTATAACGAGTTCAGCCAGCAGTTCTCGAAGTCAGTGGACAACAGAGGCGCGTCTCGTCTTCTGGCATTACAAAACAGTGGTGAGTCTACTAGCGGAGGCTCTGACACGGAGGACTCTGACTTTTCCGATAGCTCGCCCCCTGTGGCTCCCGCGCATGGCAATTATCCGATGTCACCTATTACGCCTGTCGGACAAGCTCAACAGCTCCCACAAATCCATCAATTGCTGCTGTTGCATTCGGCAAAACAACACACCCCTCAACCTTTGACTCCCTCGCTGGGCGAGAAGTTTGACACAGAACAGATTGCGGCACCTGCAGTGTCTGGGCGAGAACAAATTGCCGTGCAGAAGTCACGAGCACAGAGGAATTTGAATCAATCATTGGAGCAACAAGCGGAGTACAATAAGCCACGGTACATCCAGTCTCCTGCAGCAGCACAGAATCGCTCGCCACGCGATTTTGCACAGTCTAACGGGCTGTTTGCGCTGGTGCCACAGAATAGCCCTCCTACTCAGAAGTATTATTCCCAGCAACAGCAACAGCAACAGCAACAGCAACAGCAGCAGCAATCTTATCAGCAACAATACACTCACCAGAGACAGGCAGGGCCCGCGTCTTTTGTTTCACAGTCCCAGCCCCAGTCCCACTATCAGCAACGACCACCCGCAGGTCAGGCTCAGGCACCAGTTCAACAATACCAGCAGACCCAGCAACCTCAACAGCAGTATTTTCAGCAGAATCAGCAACAAACTCAGCCTCAGCGCAAGCCGCCTTCCCAGCAGCAGGCTGGTGCCATACAGCAGCAACAACCACTGGCTCATCTGAGGGTGCCGGCTAATGGCGTGCCCAATCAGCAGCAATACAACAATCAAGGGAAGCCCATGGTATCACAGGAAAATATTCAACAACATCAAAGCAACTCACAGCACTACCAGGGTAACACTCATCATTATCAGGCAGGCGCACAGCAATACCAATCGATGCCGCGAAACCAGCCCGCTCATCTGAGCCAGCCGCTGTCGAATAGACCCGCTCAAGGGGTAAACGCACCGCTGAACGTGCCGCCACCACAGCATGGGCAACCCAAACAGCAGCAAATGGCTCAACAACAAGTGAGATCTCAGGGTTATGGGGATCAGCATAGACAGCCGCACCCATACAGCTCGCGAGTGGTGAGCTCCGAGCACAAACAGGCACAAGCACAGGCACCACAGGCTTATCCCTTGAATAGACAACCAATGCCGCAGCAGGGCCATGTGATCCCGCCACGACCACAAGCTCAAGCACAGCAAAGCTCACAGAGTATCAGGTCCTACGGCGAACAGCAGTACCAGTACCAGGTGCAACCTGACTTTCAGCCCGGTCCGCGTCAACAGCGGGATCACCAAATTCCCACACAACGGCCCGGTGAACAAAAGGCAGACCCTCGCACGCAGAATCTGGCCTCCTACATGAGACAGTACTGA
>unitig105_35
ATGGGACGTGGACCAGTTTCTCAGTATACGCTATACCATGCCACGCTTGTGCACACGCCCTCCTTGGGCGAAATCGAGGTGTTGCCGAATATGCTTGTCGGGGTCGACCAAACAGGAAAAATCGATTTTTTGGAAAAATTCACTGCTGAGTTGAAGTCTGTGCATGGCTCTGCGGACGCTTATTTCCGCCACGTGAATGCAAATGAGTTTGCGTTTGTAGACTACTCGCTGAGCCCATGCAGCTTCTTGTTTCCCGGTTTCGTCGATACACATATACACGCGTCGCAGTACCCGAATGTGGGCATTGGCTCGGAGTTGCCGCTTATGGATTGGCTCAAAGATTACACGTTTGCGCTCGAGAGCCAATTTTGTGGTGACCGGCCCGAAAAACTCGCTTTTGCAAGGGAAATTTACACCAAAGTGGTTGAGAAAACGTTGAATAACGGCACCACGTGTGCGTCCTACTTCACCACGATCGACACCGCCACCACTAAGTTGTTTGCAGACATATTGGTGGAGAAGGGCCAGCGAGGCATGGTGGGCAAGGTGTGCATGGACCATAACCAGCCGTATCCTTCGTATGCGGAGCCCATGGATGCCTGTCTCGAGGGAATGCATGAGTTGATGAACCATTGTGAAAAACTCAATGAAAACACGCACAAGACCGGTAAACTACCCTTGGTCAAGCCCATAGTCACGCCCAGATTTGCACCCGTGTGTCTGCGCGAGTTCATGGCCGAGTTGGGCACGTTGGCGCGGGAAAATGATCTCCCGGTGCAGACCCATATCTCCGAGAATCTTGATGAGATCAAATTGGTTAAGGAGATTTTCCCGGAGTGCGCAAACTACACGTCTGTGTATGACACTTTTGGGCTCTTGGGGCCCTCGACGATTTTGGCACACGCCATTCATTTGAACGCGCAGGAACGTGAAATCGTGCGGCTCAAACAGTGCTCGATCAGTCACTGTCCAACGTCGAACTCGTTCATCACCAGCGGAGAGGCTCCTGTGAAGGAGTACTTATACGAGAATGATATCAATGTTTCTCTTGGTACAGACCTTTCTGGCGGGCACGAGCAGTCAATTTTGGCCGTGGCCAAGCATTCGGTGCTAGTGTCTCATCACTTGACCATGGGCAGCGAAAAAAACCATAGTATAAGTGTTGCTGATGCCCTCTACATGGCCACTATGGGCGGGGCCCGCGCCTGCAATTTGGAGCACCAATTAGGTAGTTTTGCCAAAGGTAAATACTTTGACGCGCAGTTGATTGACGTGCACAGCGCAAACTCAAACATTGACGTTTTCGATTTCCAAAAACCTCAAGTTGGCAAAGCCGATTACGTGAAGAAAGTGGTGCTGTTGGTGCATCGGTGGGTGTTTTCGGGCGACGACAGGAACTGCGTCAAGGTGTGGTGCGGCGGCGATTTGGTGGCGGACAAGGCCGACCCGTGGGTCTATGTTTAG
>unitig105_36
ATGTACGGCTTGAAAGTCTCTTCGTTGCTCGCACTCGCTATTGCTCTCCCACAGGCTCTTGCCACGCCACCTGCGTGCTTGTTGGCCTGTGTTGCCCAGGTTGAGAAAAAGTCCTCTTGCGACAGCTTGGGCGACCTCTCGTGCCTCTGCTCGGCCGAGTACTCCTCCATTGAGAGTTGCTTGGACCTGATTTGCCCCAACGGCAAGGCCTCTAGCGCCAAGTCTGCGTTTGCCAACTCATGCAGTGGCTACGCCTCGTCTTCAGCCTCCTCATCAGCCTCTTCGTCTGCTTCGTCATCATCGTCGTCGAGCTCCGCTCCTTCCTCCAGCGCGGCCTCTTCTTCGAGCGCTGCTATTTCGTCGTCTTCCGCTTCTGTTGCTTCTTCGTCGGCCACTGCTTCCGCTTCCTCTTCCGTTGCTTCCTCATCCGAGGCTGCCGCCAGTTCCTCCGAGAGCGTTGCTTCTTCCACCGTTGCCACGACCCTCTCCTCGGTCGCCTCTTCCGCAGGCCCAACCACTTCCGTGTGGTCCTCTGTTGAGACCTCCTCCGCTTCCCAGGTCCCATCTGTGACTGTGTCCGGTGCTGGTAATGACGTTGGCAAGACCTTCGGCGCCGCTGCCGTTATCGGTCTTGTTGGTGCCTTGTTGTAA
>unitig105_37
ATGTCTGGACCCTCAACATCGAATGAGAGAACTGCTGGACTGGCGCATCTTCAACACCAGCACCCTCACCAGCACCACCTTGGCCAGCCACACCCTGGCTACCAGCAGATGGACCACACTGCCGCCGCCGCGATCGCCTTGGCGAATGGCCATGACTTCCCCAACCCTGCTGTTATGGGCCACCATGAGGACGAAGGACAGTACCACCGTGGCGTGATGAGTGCCGCCGCGGCCGCCCAGTTGCAGCAGCAGCAGGTGTTGCAACAACAGGCGTTGCAGCAGCATCACCAAATGCAGCAGCACCATCAAATGCAACAGCATCATCAGATGCAACAACATCACCAAATGCAGCATATGCCGATGCAACAGCAGCAGCACCTTCCTCCACACCACCAGTTGCAACAACAATTGCACCAGCAGCAAATGCCTGCTCACCAGCACCCAATGGGTATGCCTTCTGCTGGGATTGATTACGAGAATGGTGGCTTCCTCATTTCGAGACATGGTGAGGGCGACATCATCAAGACGTTTAGCAGTAAACTGGACTTGGTGAAATACGTGAAGACTGTGCTCAACGAGGAGGAGCAGTGCAAGATCGTCATCAACTCGTCGAAGCCCAAAGCGGTCTACTTTCAGTGTGAAAGGTCTGGCCTGTTCAGAACAACTGTGAAGGACGCTGCCAAGAGACAGAGGGTCGCGTACACCAAGAGGTCCAAATGTGGCTATAGATTGGTGGCCAACTTGTACCCACCTGAGAAAGACAAGTCGAAGAAGATCAAGAAGGACAATGAGTTCGATGGCTACGAAGAGGACAAGAGGGAAGCTGAGATGTGGATCTTGAGAATGATCCACCCAGCGCACAACCACCCACCCGAGCCAAACTTCGCCTTGATTGGTGGCAAGAAGAAGAGAGCTAAGTACACTAGAACCTTGGTGGAAAAGCCATTGCACAGAAGCCAGGGCGCAGCCGCAGCCGCAGCCGCCGCAGCTGCTGCCGTTGGGTATCAGCCAGAGCTCCTTGACCATCAACACCTCCAGGCGCACCCTTACCAGCACCTTCAGCACCAGCAGCAGCAGCTCCACCCTCATCTTCAGCACACCACTCACCACCACCCCCACCACCATCACGAGGAGAGTGGTCACCCATCTGTGCAGGATGTGGCTGTGATTGCTGCAATCGAGGCAGCCCCAGGTAACCCCTCATTGCTGAACCCTCCTGTGGACCCAAGCATTGACCCTTCGGTGGACCCAAACGTTGACCCAAAGCTGGAAAATGGAGCAAATCTGAAATCCGCGGATACAAGCGGGCCACTGACGACATCACGTGTGGATTCGCGAGATACGAATAGAACAGAGCCGGAATTTGCAGCAGATTCTGATTTGGCTGTAAATCCAGCTTTACTCACACGTGACTCGGCAGAGGAGCATTTCGGGGCGGCAATTGTTGCCAGTTCTACCCCAATTCCGAAACAGCCCTCAGATAAAATCACCAAGGTGGGAGATGCTGGCCTCGACACGAACTTGGCTCTGGTAAGCTCTCCTGAAAATCCAGCGTTCCTGTCTAATACGTACCAGGTTGATGCACCCGAACTGGACCCAACGGAGGAGTCTCCACTTCTTCATAACTCAGATTTGGAAAACTGGGCCGGCATCGGCGCCGGCGTTTCACAGCGTACAAGGGAATTGCGGGGAAATGTCTCACGGTTCTTGCACAGCAAGGCGCTATTGCGTGGCTTAATATTTATCCTGATCTTGGCTTTGTTCATTCTTGTCATTGCCGTCCTGGTGGATTTTGGAAAGGCGGCTAATGAGGCATTCACACCCGAGGTACAAAGTATTTCCATACTAGGTGTACATGACCGAGGCGTTGCGTTTCTGGTTGCTGCTACAGTGGAGTCAGACTATGAAAATATCGGCAATTTGTTTCTACGGCACTTCGCTAGATTTGGGTCTTTGCTTGTTGGGGGCGTTGTTATTACACCAAGAGATAAATGCAGTGTGTACGTCACGACAAACACCCTACAAAGTGTCCATCTCTTGGATGTGTATCCGCCCGAAATCGCCATCGACTTGATCGATCATCGCGTGAGCGAAGTTGAGTTTGTCAGCGATGCTATCTTCGCCGTAGACGGAGCAGCCCAAATGTTCCGGTCTATTCTCCAACATGGCTTATCCGAACCTTTTGACTTGCGCGTTGAAGTGCGCATGTCACCAAAGATTCAAGGCAAATGGTTCGGAATCCAGTTAAGCTCCGTCAGTGTGTTTCAAAATCTCCAATTGTCGTTGCAAAGATACAAATCGCCGCTTGAGATTGATAACTTGAACGTCAAGTTAGGAGAGTCTCTGGCTAATGTGGGGTTTTCTTCTTCTCTTGAATCCTTGCCGATGCAGTTTGCGCTCGGGCCGATCGAGTGGGATATTGCCGTGCCAGGTTGCAACCAGGAGCATATTAGCCTTGGAAATTGGCATACTTCTAGCATGTTATTCGAGCCGAATTCACCTACTTCATTTGAAGTCTCTGGATCTGTTGGTAAGATCCCAGCGTCTCTACTTGAAATGTGTCGGGATGGTTTGACTCCCATCAATCACTTCGCAAATTTTGCCGTCAACGAGAAAAAGATAGGTCTATTCATTTCCGCCACGCGATCAGATACCAATTTCGAAACCTTGCCCCGTTGGATATTTGAACTATTGACGCAGATCAACATCAACGCATCAATTCCCGCGCCCCACTTCGGCGGCGACAACTCTGATTATAAAGTCGATGACTATAACCTTGAGTCGAGTAGTGTTATTGCTCGGACAGACAATGAGGGTCTTCTCAGCCTCTTGGTCGATGTCAAATCGAAAATCGCATTGAATTTGCCAATTGATACCGGTGGCTTTGATATAATTGCATCGAGGCCCAAGTCAAGACTTTCATTGCGAAAATTCAATCGGACATTTCTTGAGGCCTCTGTAGTTGGAAATTGCGAAGCGACACTTTTCTCAGCACAGCCGGGCTTGAATTATTTATCTTTGGAGTATCAAAACATTTCTGTTGATATCATTGAACCGAAGATTGCAGGCCAATACTTGGGCAATATATTAACGCGACTGGACTTCGATCTCCCCGAGTGGACTCTAGAGGTAGATGAGGTGTTCATCAAACTGCCCATTTTGTCTACTATAATGAAAAACCTACACTTTGGAGGAGGGCCAGGTTTGTCTGGAAGCATGATGAACAATAAGTCAATTAACTCGACATTCTTTGACTGGCTTTTGAAAAGCGCCAACGTACTGACAGATCAGATTTTCTGCGTATCGACTAGCTCGCAGCATGCTGAATTCTTGGTCGACTTTCAAATATCCAATCCCCTTAACATCTCTGTTGATGTTCAAGAAAATGCTGTGAGCCTAAACTTGAGATACAACGAGACAAACGTCGGCATTGTCACGTTAGAAAATTTGAATATTCCAAAAACCGAGGAGAGAGTGATGCTCACGGCCATGATTAAGCTATTCTACGAGTCAAGCCCACAACAGGTACTATTGGAAGATTTCTTGAGTCATGTCATTTCGGGCTCTGAAAATACCTATTTTGGGATTGTTGGAAGCCATACAAAATCAGAACAGGGAGAGACAGGTTTGTCAAGGCTATTGCAAGAGGTAAAGATAGACGATATTCGGCTCCCGCAATTGAGATTTGCTCAAAGTGATAAATCAACGATGAAGACAAGTTCTCAATTCACCAGGCATACCCCAATTTCCGACTACCACGACCCTGAGGACCTGTCGAAGAGCCTGAGCCCGTTCTTGATTGATGCCACGTTCCATTTGTGGACTTCAGAGATAGTGCTCACAGTTTTCAATCCACTTTCCAATGTGGAGCTACAAGTGCGCATACTAAATTGTTTAGCTTCCTACAAAGGTGAGAGCTTAGCGCACATTGAAGGGTCTGAGATTTTTATGATCCCACCAGGAATCTACGTGACGCCTCGCATACCTATCAAGATATCGAAGGGAATTGGTTCTGATATTTTACGAAAGGCCATGGATGGTGATTTGGCCATGGATGTAGTGGCAGAACTTGGCGTCGTTATTGACCAGTTTCCAGCGGAACTTATGTACCGTGGAGCAGGTCTCAAAGCAAAGGTGAAATTATAG
>unitig105_38
ATGATTCTTCTTGGTGTCCTCATATGGCTCCCAACGATTTGTGCGGTCAGACCCTTCGTGTTTTGGGATACCCCCACCGAAGCCTATATTGGGTGCAAGAACTATATCTCCAGCATAGCTTCGTTTCTGGATATTGATAAGGATATACAGTGGTGTTCAAATGAAAATGCCTTCATTAGCATGGTCGCGTGTTTGGTGGAGAGCGGCCTCCCTTCATATCTCATACAAGACGTTTTCGAGCTCCAGTGCCCAGGCAAGCCGTCGGGCTATAGTATCATAAACAGTGCATACAAAGCTTATGAGGATAAGGCCAATCCGCCTCCGAGTCCTGGAACAGTGGCAGATTTTCCGGTAAGATTGAACATATACGAAATCTTGGAGAAAAAAGAGGAGAGCATGCGGCTCCACGAAAACAAAGACTACTCAATGTACTTTGGTATCATCTTGAATTGCTATTGGCTCCTTGTTTTCATTTCCGCAGCACTTGTGAATTGGCTGGTTATACTAATGCCGCGGTTGCGAATTTATACTAATGGCAGATTCTCGAAACTAGTTCGTGGATACTTCACACTCCCCGCTTTGGGGAAAAGCCACAGGATGCTTTCCAAGAGAATCTTTGGGTTTCTTCACTTTTATTCGCCCTCGAGATTGGAAAGTACCACTATATCCATTTTTGTTGCACTCTCGCTAATACTCTGTAGTGTTGGCTACACGTCAGCACGAACACCACTTGCTTTTCATCCTGCTGCAAAAGATTACGTTCGCTATGTGGCAAACAGATTTGCAATCATATCGACGACACTTGTGCCCATGGTTTTTCTCTTGGCAGGGCGTAACAGTATACTCCAATGGATGACGCGATGGGATCATTCCACGTTTTTGCTTTATCATAGGTGGATCGGCAGAGTGGTTGTTTTCGGGATTATTGTACATTCCGTCATGGCTGCTGTTTCGCTTTATCTACATGGAAAATACACCCGGGAAATCTCGTCGTGGTATGTCATTTGGGGCATTGTGGCGACGGTCTCGTGCACGGGTATATTGTTCAGCAGCCTTCTCTATATTCGGCGACATTACTATGAGACTTTTTTCGTTTTACATTTGGTTTTGGCCATCATCTTTCTAATTGGCTCATGGTTTCATCTTGCTAACTTGGGGTATCTGTTTTTGATGACGATATCAATTACCATGCTCTTGGTGGATAGAGTCTTGCGCTATATGCGCCTTTTCTGCTTCGGGTTCCCAAAAGCCACCATCACACTATACGAGGATACTCTCCGAGTCGAGGTTCCGTGTCCCAAATACTACTTTTCCGCGGCAGGCGGTCACGCATGGCTTACTTTTGGTCGATACTTCTGGCAATCCCATCCGTTTTCGTGCATTGAGTCTACCCAATTGAACTCGTTGGTGTTTATGTGTGCCATCAAAAACGGCGTGACAAGGAGAATTGCTCACAATGTCAGATGCGCGGCGGGAAATTCTATCACCATGAGAGTTGCAGTGGAAGGTATTTACGGGGGGCCTGCGCCAGCTAGATTTCATAAGCTGAAAGTGTTTATTGCGGGCGGGAACGGTTTTCCCGGAATCTTTTCTGAAGCATATTCACAGGCACAAAATGCCTCTAGCTCTAATGAGAATCAGATTTTGAAATTCATCTGGATAACCAAGACCATAGAGTCTCTTGATATATGCGACGAGGAACTACAGGCTTTGGCAAGCACGAACATCGAGTGTACCGTGTATCTCACCAGGTGCCATTTAAAAAGCATATCGCCAGAGACTGAGGGCGACTCACGTGACCTTGATAACATGGAAGGTCACCCGGACGATAAAGGAGGACTTATTCTTCAGAAATACCCGCACATTACATTTTTCTATTTCAGGCCTGAACTTGCAGATATTGTTGCTGCTGAAACAGAAAGTTGTCTGGATAGCATTGCGTTTGTGAGTTGTGGTCATCCTGCCATGGTGGACAACATGCGGGCCGCGGTGGTGAAGATATTGCCGCAAACAACAAAAAGAGTGGATTTCTATGATCAGCTTCAAGGATGGGCATGA
>unitig105_39
ATGAGTTTGGTGGAGCAAATTAAACACAAAAGCCGCGACGCAGAACTACATTGGCTAGTGAACCGCGTGATCACGCCCGAATTGCCTCATTTGGTGGAGGCATTGCAAATATGCTCAAATCTTCTTCTATACAATTCCCCAAGCCATCCAGAAACGGACAAAAGCGCCGAGAGGGGGCCAAGCATCACCTTGGCTGTTAGTTCAGGGAAATCGGAGGATTTGAAGGGGATTCTAGTGCGTGACGGCGCGTACATCACGAAGATGAACGTGCAACTCAAGGAACGACATTTCACGCGAGTGATTTCGCGTATAATCATGAAAAAACCAATCCATTTACCACAAATCATCACCGCAAAGATGGGCATTGACGCCGCCGTGGCACTCATCGTCCAGGCGATGTCTGTGTTTGACGATCCGGCGAAAAGCTGCGAGAATTCGCATACCATCCTCATGTCCGTGTTTAACGACCTTTTGGGCGAGCTTCAGCGGGCGAAAAACAGCCTCCAGCTTCCCACGGACCCGAAGCTAGTATTCCCGCTTCACCGGCTGGATCCGGCGAGTTTCGACCCGGAATTGCCGCCGCACATCTCGCTAGATATATACATTAGCCAGGCAGAGGTGTGCGTGGACCTAAAAGACTTGCGGAAGGTCGAGGAAAAGCCGTGGTGTGAGATCGACAACGCGGGGAAATCTTATGTGGACAAGGTGCGTGACTCGATGTCTGCGGGGAAGACCGATATTGATCTACACTCGAAAGAACGCGGGCTCTTGGGTGGGGTATTCACACATTTCACGAATAAATACGAACCACAGGACTATATAACACGGTGTGCTACTTACAATGGGAATGTGGTGATGGTGAACAAAAAGATCGAGGTGTCCAGTGCAGACCCGGTCCTTTTAAGTGCATTCACGAAATTGGATTCTGTGGAGCATATGGTGAGCAGCTTTCTCGATAACATAAAGACCCTATTCAAGGGAGAGTGA
>unitig105_40
ATGTCTCAGTATACTGTTTTGGCCGAGAATGCCGCGATCGAAAAGCCAGTGTTGGACGATAGGAAGTACCGGATGTTGAAACTCACGCAAAACGACCTCCATGTGCTTATAATCAGCGACCCGGCCACCGATAAGTCCGGCGCGGCGCTCGATGTGAACGTGGGCTCGTTTGCAGACAAGAAATATGGGGTTCCGGGCTTGGCTCACTTTTGCGAGCACTTGCTCTTTATGGGCACGCAGAAGTACCCCGAAGAAAACGAATACGCCAGTTTTTTGGCGCAAAACCTGGGCCATTCCAACGCGTACACCGCGGCAGAGCATACTAACTACTATTTTGAGGTCGGCGCGAGCCATTTAAAAGGGGCACTTGACCGGTTTGCGCAGTTTTTCATCAGCCCGTTGTTCAGCACCAGTTGCAAGGACCGGGAGATCCGCGCGGTGGACTCGGAGAACAAGAAAAACCTCCAGAACGATCTCTGGCGCATGTACCAGCTCGAGAAGCTGACCAGTAACCCGAAGCACCCTTTCAACGGGTTCTCCACAGGGAATATGGCGACTTTGCATGATGAACCCACCAGCCGAGGCGTCAACGTGCGCGACGTGTTGCTCCAATTCCACAAAGAACAGTACCTGGCGAACCTCATGAGCTTGGTGATCTTGGGCGCCGAGCCGCTCGACGAATTGACCGCGTGCGCCGTGGATATGTTCTCCATGGTCCCAAACGCGGCTCTTCCACGCCCAAATTACGACGGCGAGGTGGTGTACGCGCCCGAGCAGTTGGGGAAGCTCCTCAAGGCAAAGCTGATCATGGACACCAACAAGTTGGAGCTTTCGTTCATGATTCCCGACGATATGGAGCAGCATTGGCAGACCAAGCCGGGCCAGTACTATTCGCACCTTTTGGGCCACGAAAGTAAAGGCTCGTTGTGTTTTCATCTCAAGGAAAAGAACTGGATCACTTCGCTTTCGGCAGGCAACATGAAGGTGTGCCAGGGCAACTCGTTGTTCATGGTGGAGGCCGAGTTAACGCCCGAAGGGTTGCATAATTGGCAAGATATAGTCGTCCACGTGTTTGAGTACCTCAAGTTGGTGCACTCGCACGAACCGCAGGAATGGATCTGGAAGGAGGTCAGCGACATGTCCCGCATTGATTTCCGCTTCAAGCAGAAACTGGCCACCTCGCAGACGGTGCTGAGAATGAGCAACAATTTGTATAAGTTTGCCGAAGGAGCATCGATCCCACCGGAAAGTCTCTTGAATCATACTGTTTTGACCGACTTTCATGCCAACAAAATCAAACGCTACGGCTCGTTTTTGGTGCCCACGAATTTCCGCGCCAGCCTCACCTCCCAGCTGTTTGAGGGCTTGCCATTGACGGAAAAATGGTACGGATCGGAGTATGCGTTGGAGGAGATCCCGGAAAAACTTGCTGAAACAATCAAAAGCGTCTCGCTCAACAACCACTTCCACATGGCGGCTCCCAATAAGTTCATACCCGAAGATTTCACTGTTTTCGGGAAAAAAACCGACCGTCCTTTGGGCCACCCGTACCTCCTTTCAGACACACACAAACACGAGACGTGGTACAAGCAGGACGACACGTTCGAGGTGCCGAAAGGCTACATCAGCCTCAACATCCATACACCAACGTTAGGCGAGACCGTCGAGGCTGCTGTTCTCGGTCATTTGTGGACCGATATGCTTGATGACGACTTGAACGACGTGAAGTACTATGCAGAACTTGTGGGCTTACATTGTTCGATCTACCAGGGCCGGCGCTCAGTCACGGTGAAGGTGGGTGGCTACAACGATAAGTTGCCTGCCTTCTTGCAGAACATCTTGGAGTCTCTCATTGCGTTTCACCCGAAACAGGACCGGTTTGAGTCTATCAAGTACAAACTTGCGCAGGATTTCAAGAACTTTGGCTACTCCACGCCGTACTCGCAGATCGGCGCCCGGTTTATGCAGCTCTTCAACGATAAGACCTATACCGTTGAGGACAAATTGGAGTATATCAAGAAGACGCAGTTCGAAGACCTTAGAGCGTTTTCGCAAAGCCAACTTTGGTCAAAAGGCGTGTTCGTGCAAACACTCATCCACGGCAACTTTGAGTACTCCACTGCACGTGACGTGCACGACTCAATCGAGCTGGTTTTTGGTGACAGAAACAGTATTGCCCCAACAAAAGAAGAAGCCAGGGAAATAGTGAGGTTCGAAAGCCACACGTTGGCCGCGGCCGAAAACTCACGCTACGAAATCGAGTTGGGCGACGCAAACAATATCAACTCGTGTATCGAGTACTACGTGCAGATCGGAAAGTTGGGCGCTGGAAACACCAAACTTAGAGTTCTCACCGATCTATTGGGCGTCATGATCCACGAGCCATGTTTCAACCAGCTAAGGACAAAGGAGCAGCTCGGGTACGTCGTTTTCTCTGGATACAGGCAAAACAGGTCTGAGTTTGGGTTCAGGATCTTGATCCAGTCTGAAAGGGCTTGTGAATATCTTGAATACAGGATCGTTGAGTTCTTCAAAAAGTTCAAAGCGGCCCATCTTGGCGAACACCTTACCGAGGACGCGTTCGAGAAGTTCAAGTCGGCGCTAAAGGTCAAGAAATTGACGAAATTGAAGAATTTGAACGAGGAGTGCAGCCGCTTCTGGAACGCTATCAACGACGGATTCTACGATTTCGAGCAGAAAGCCAATGATGTTGATGTTTTGGAGAATATCACTCGGAGCGAATTCCTCAGCTTTTTCGACCATTACTTGGACTTCACCAAGAAAGGCAAACCACCGATTTTGTCAGTTTACTTGAAGTCGCAAAAGGTACCGGCTTTTAATGGTGAAAAGGCGCTTTCTGCAGCTATCTTCAATTTCATATACGAGCACGATTTGGACGTCAACTCTGATGCCGTTGACAAGATTCTCGGCCAGAACGAGGGAAATACAGAGCAAGCCATTAGTGAGATTATTGCGGCAGCGAAAGAATCTGGAGAGTCGTCGCATGACTGGTCAGACATTCAGCAGAAGTTCACAGCGCACGTGACTGAGCGGGCAAGTGCACCCGTCCCGGCAGAGTACCCCGAAGGTACGCTTATTCTGAGCGAGGCTGATTTCAAGAAGACACATGCCAAGGCGGGATATCCCACACCTGTCAAAGACTTGGCCCTGTTTTATTACCCACACGAAGACGCGCATTTTCTCAATAAAGTCAACGATGTGTATTTCGACAAACTCTTTGTGTCGCAAAACAACACGGCGCTTTCTGCAGCCATTAAGGCCAAGGTGCTCCTCGTGGACCGGTTCACCATGCCGATCATTTCCATGAGCTTCTCACAGCTGCAATTGCTCCAGAAAGACGTGATTTTGATCGAAATGCTCGACAATGTGCACGACCTCTCCGTCATGAAACACTTGAACTGCGTGATTTACGTGAAGCCGCACCGCACGTCGATAGCGCAGGTGTGTGCCGAGTTGGCGCTGCCCCATTATAGCCACTACCAGCTTTTCTTCAATAATACGGTCTCAAAGGGCGACTTGGAGAAGATAGCTCTGGCAGACGAGTACGAGGTGGTCAATCAGGTGGCCGAATTGTTCCAGGACTTCTCGATCGTGAATGATAACTTGTTTACGATCGAGTCCTGCATATACTCAGGGTCCCAGAATGTCACGGTGGAGGAGTCCCTAAGCTTGCTGAGCTTGCTCCTATCGCTCAGCAAGTGTCCCGTGATCAAGTACGACACGAAATCGCTCGAACTGAAACGCTTGGCGCTGGAAGTGCTCTATTACATCAACTCAAACTCGAATAATAACCTATTTGATGATTTGAACAAAAATAACGACACGCCGCCGACGCTCCTTATCCTTGACCGCAAACACGACCCGGTCACGCCGCTCGTCACGCCCTGGACGTACCAGCTGATGATCCACGAGCTAATAGGCGTTTCGAGAAACGTAGTAAACTTGGGCCAGGAACAGCTCACGCTTTCGGAAACCCAGGATGCGTTTTTCCGCGAGTCGATGTACCTCAACTACGGCGATTTGACGGAAAAGTTCCAGAAACACGTGGACGACTATAAGAAGCAGACCAAGCAGCTGTCGATCGAGAACTTGAAGACGCAGGATTTGACAGAACTCAAAAAGATCCTCACGCGGTTCCCCGAGTTCAAGAAACTATCCAATAATATCCTCAAACACCTCAATATCATCAGCGAGATCGATAAACAGATTTCCGCTCAGAATCTCTGGGCGATAGGCGAGCTCCAGCAGACAATTGTTTGTGAATTAGAAGGCCACCAGCAGATCCGTACCCGGTTGATGGATATGGTTGCGGATGCTTCGATTTCCACGATAAACAAGGTGAAGTTGCTCGTGCTTTACGTGGCGAAGTTCCCGAAAAACCCGGACATGGAGGTCTTCCTTGCGAAACTCAACGATCCAATCACAACGAGCCCGCCGCCGACGGTGTCACAGATCCTGTTGATCAGGAACTTCAGCAGACATTTCCGCGTGCGGCTCGACGCCGCTGGCCCGGAACCAGATACAAATCTCGGGCAGTTATTCAGCAAGAACCGGATCAAGATCCAGCAGCTTTTCAATACAAATGCCGCCGCCTCCACAACAAACCGAATGCCGAAAAACGACAACATCTACATGCAGTACGTGCCCCGGCTCAGCGAGATTTTAGCACTGGTCACGTCACGTGACTCGCCGGCTCAGAGCAGGGAATCCTCGCCGCAAACACAAGACCTTGCGTTGCTTGTGCCGGATGTGGTGGCCAGCCAGTATGGCGATTCAGGCGCGGCAGGCACGCATGAGGTAATTGTGTATTTCAAGGGTGGTGTCACATATGAAGAGGCCCGGTTGGTGCACGACTTGCAGTCACTCACGCCAGATATCAGCTATATAGTCGGCGGAGACTGCGTTTTGAACAGCGAGCAGTGGGTAGAGAAAATGTGTGATGAGGTGAACGGGGCGAGGGAGGCTGACCAGCCAGATCGAAGGGCGCAGCTCAGAGACCTATTATAG
>unitig105_41
ATGTCTCGACGTTCCGGCCGCGCCAAGCAGGCCGTGCGAGAAAGCAGCAAGACGCCTGAAAATGACCATTCGCCCGAAATTGACGAGCAGGCCGAGGTCACACGATGTATCTGTGGAAATGATGAAATCAGTACTGTGAACAGTGAGCTCCAACAGCTTTTGTTGGCCGAGTACAATATCAAAATCGACAATGGGTTATTCATCCAGTGTGATAAGTGCCTGGTATGGCAACACGGCTACTGTGTCGGGCTTTTCATCGACAAAGATGTGCCGGACAAATACTGGTGCGAAGAATGCAAGCCCGTGCTCCATATTTTTGTCAATGAGGCTGCTGGTGAGCCCAACCGCACGCTCTATCGCCCCGTGAACGATGGACGCGATGCTTTGCTCCAGTTTCTGGAAAACTCGGGCTCTGAGCAGGGCAAATCAGCCGCTGGAGACGCCCCTGAAAAGCCCACGCGGCAGCGGTCGCGCCGAAGCCCAAATTTCGCCGGCAATGACGCGAATTCTGCCAGCAAAGACGCAGAATCAACACAAGGGCTCCTGCTGAACCGCCAAACGCGCAAGGACCGCCGCCACCACGAGGATTCATTTGATGAACAGCTCCAGCGCGCTCTCCGTGAAAGTAAGGAGTCTACCGAGCGGAAACGGCTTGCAGAAGGCGAAGTTTCGGGCAGCGGCAAGCGCACACACTCGGAGGAACTGGATAATGATGCCGCAGAGTCCAATGCCGAGGAGAACGACGCCCGTGTAGGCAAACGAGCGAAAAAACCGCCGAAAAAGACGAAATCGAGGAATCTGGGCCTGCGTGGCGCCACACCGCCACCAGCAAAGCCGGAACAAGACCAGAACGCAGTCTCGAAGGAAGAGTTGCTCAGCCAGGCGCTGAAACCGCGATTTGTCAACGAAAATCTGTCGATATATGAGCTCCGGAAACGCACGGGTGCGATTCTAGAATGGCTAGCGCGCTCTCAGATGGAATTGGAGGAGGAAAGGACCGCCAAAACACTGCTGTTCCGTGAGGCAAACGTTGAGGCCGCAACGTTGTTGTTGCTGGTGGAAGAAAACTCCCGTTTGATGGAAAACCTCACGGAAAAGATCCTCGCGTGGGAACAGCGGTTTGGGAAGTACGCTCCGTGA
>unitig105_42
ATGTCGGTGCCACAATCGATCAGGTCATTTCTTAGCACGAAAATCGTGCACCGCACGTGGGCAGGCACGTTCCAGTGCAAGCCTCTGGCGATTTTCCAGCCCTCGACAGTGGAGGAAATCCAGGAGTTGATCAAGCAGGCACGCGCCAGCAAAAAAACCGTCATGACCGTCGGGCTGGGCCACTCGCCGCTGGACTTGACCATGACCAACGAATGGTTGTGCAATTTGGATAAATTCGATAAGGTGTTGAAGCAGCAGGAGTTTTCTGGGCCGGCCACGACCGGGCTGGGCTCTGAGGTCAAGTTTGTGGACTTGACCGTCGAGGCAGGCATCCGCGTGTACCAATTGAACGAGTATTTGAAGGCCAACAACTTGGCGATCCAGAATTTGGGCTCGATCAGCGACCAGTCGATCGCAGGCCTTATTTCCACGGGCACCCATGGCTCCTCTCAATACCACGGCCTAGTGTCGCAGCAGGTGGTGTCCATCACGATCGCCAATGGCGAGGGCGAGTTGGTCGAGTGTTCGTCGGTCGAAAAACCCGATCTCTTCCGCGCGGCGTTGTTATCGTTGGGCAAAATCGGCATCATCACGCACGTGACCTTGCGGACGGTTCCTCGGTACACGATCAAGTCCAAACAAGAGATCATTAAGTTTTCCACGCTCTTGAAGTCCTGGGACACGATCTGGCTCGACCTGGAGTTCATTCGGATCTGGTGGTTCCCTTACTCGGAGACGTGTGTGTTGTGGAGAGCGCTGAAGCTGGACGACGCATTGAGTGACCCCAGAAGTTCTTGGTACGGCACGACTTTGGGCCGTTTTTTCTACGAATCGTTGCTCTGGGTGTCTGTGAATGTGATGCCACGCTTGACGCCCTGGATCGAGAAGTTTGTGTTCAAGCAGCAGTACGGAAACGTCGAAACCTTGGGCAGCGGCGATATCGCGGTGCAAAACTCGGTCGAGGGCTTGAACATGGACTGTTTATTCTCACAATTCGTCAACGAATGGTCGGCGCCGCTCAATAACGGCACTGAGGTTTTGATCAAGCTCAATGAAAAGATCCAGGAGGCAGCGAAAAACGGCGATTTCTTCGTGCACGCGCCGATCGAGGTCAGATGCTCGAACGTGACGAATTCAGATAAACCTTTTGTTGACGAGGAGGGCAACCCTTCGTTGTACCCTTCGCAGGAGTGGCTCGCCAAGAGAGACAGGTTGAGTGCCGGTCCGGTGCCGGGTAACAATTTCCGGCCATTGCTCGATAACTCGCCATTTCAGCCACATGAGCCAGACCAGGCCAAGATCAGCACTAATCAGTTGACCATGTTTGTGAATGCCACCATGTACAGGCCGTTTGGGTTCAATGTGGAGACGCACCAGTGGTACCAGATCTTTGAGAATATCATGACCGAGGCCAAGGGCAAGCCCCACTGGGCAAAGAATTTTATCGGATTACATGGACCTCACGAGTCGAAGGAGGACTTGAAGAGCCAGGTGGCGTTTGGCGGGAAACCATTCTACACGATGATGGGCTTTGAGCCCGTGATGAAAGACTGGTTTGGCGACAACTTGGTCAAGTATAACAAGGCCAGGAAGGAGATGGACCCACAGGGCGTGTTCATGAGCGGCAAATCCTGGGCCGTGAGAAACGGGATTTTGATTGAGTAG
>unitig105_43
ATGGCCAAGAAGAAACAAGGCAGGTCACAGAAAAAAAGATCAGAGCGCAAAGTTCTCGATGCGTTTCATCTCGCGGAACGGGCAGCTAACGGGTCTGAATCCGGGTCTGAGGACGAAAATGACGATTTGCAGGTCCGCGACGGAATTATGGATGCCCGCAAGTTCATGAAAAATGCCAACGGCGACGGTTTGGAAGACGAGGAGTTGGATTCCGATGAAGCCATGGCCTCTGACGACGACTACGATGTTTTGAACACGAAATTCTCGCAAACAATCAGGGATAAGAGCAAAAAACGGCGCCGCGGCGAAGATTCTGACTCTAGCAGCGAAGACGACGAGGGGTACCACAGTATTGACGAATCACAACTCGTGACGCTTTCTGAGGCTTGGGATATGGACGAGCGGGACTTGGCGCAGGCGAAAAAGTCAAAAGATGTCGTGTTGGACGATGCATGGGACACGGCGAGCCTGGATGCAGGACTGGCCCTGGAATCCGAGTCCCACAGCGAGTCTGAGTCCGAATCCGAATCTGAAAGTGGGTCAGAGTCCGAGGATGAGGAAGCCGTGCTCCGGGGCCTGGACGATGACGCAGACATCGACATGGCGCATACAGTCCAGAGGGTTCAACAGAGCTTGAAGCCTGCACACAAGCACAAACGTCTTATCACGGAAACAGTAGCCGAGAATGAGTTCAGCGTGCCCACAAACGGCACGAAGCTCTCTCTAGCGGAAATGATGGCAGCTGGAGACCCCCTGGCAGCGCCACTCGTGGCCCAGGACGATGAGGGCGACAACAAGGCGCTTGCCGTGCCGCTCCCGCGCCATATGCAGGAACGCAATAACCGGAAAGTGGCCTACGACATCACGAAGCAGGACGTGAGCCGGTGGCAGGAGAGCGTGCGTGCGCTCCAGAACGCCGATCACGTGACGTTCCCGTTGCCGCCGCCGGCAGTCGAGGAGCAGGAGGAAGTGGACGCCGAGGCCGAATATGACAATCTCCGATTCATCCCCGAAACGGCAGCACCCAGCGAGCTCGAGCTGAAAGTGAACCTGCTCTTGCAATCGGGCGCTCTTCTAGACGAGTCCAACGAGGCCACGTTTGAGCAATTGGCGCTGGCGAAGCTCTCGAAAGAGGACTTGTTCAAGCGCACACAGGAACTCCGGAGGATGCGTGAACTCATGTTCCGCGACGAGCAGCGCGCGAAACGAATCAAGAAAATCAAGTCGAAACAGTTCCGCAAGATCCGCAAGCGCGAACGGTTGCGCGATGCAGATTTGGTTGAAGGTTCCGATGCAGAACTGGACCCTGAGGACCATGACCGCAAACGGGCCGAGGAACGCATGTCGCTCCGCCACAAGACCCAGCTGAAATGGGCGCAAAACATGATCAAATCGGGCATCACCAAAGACGCGCTGACGCGTGCGGAACTCGAGGAAATGTTGCGTGCGGGCGAGCGTTTGCGCACCAAGCAGTTGGGCCATGCAGAAGGCGAGCAAAGCGACGGCAACGTGTCGGATATCGAGCGGGAATACGCGCGTGACGATGCTGCATCCGATACGGAGGAACGTGGACTCTTGGGCAAAGGTGTGTTGGCGATGGACTTCATGAAGGCCGCGGAGGCGAAGAAACGTAAGGAGAACGAAAAGGAAATGGCGTTTGTCAAGTCTATGCAGGGAAGTGGTGTCGAGGAGTTGGCCGCAGACGATAATCTGATCAACACGCTTAAAAACATGGGCCGCCGTGTGTACGCGCCGCTGGTGGCAGCTGCCAAGGAAGAAATGGAGGAGATTGAGGAGGACACGCTACGCGATGTTAGAGACGACGATGCGAAAAGCTTGCAGAACCGTCTCAGTGCCAAAGATCGCCGTGATGACTCGGAAGAACCGCCAGCCAAGCGCAACAAGGTCACAAAAGAGGAGTTCACCGGATTTGACGAGCCGAGTGACGGTGAGTCAGAAACGGAACAACCCGGAAAATCTGGGAAATCCGGAAAATCCGGAAAATCCGGGAAATCCGATTCTGGTGCCGGGCCGGAATCCGAATCCGAATCGGACGGCGCAAACCCCTGGCTTACGGGTGGAGAGACCGTGCAGAAGTCGAAGAAGTTCACCACTGTCACACAAGACTCGTCCAAGTTGGAAAAAGCCACCAATAAGATCGCGAAACACACGTCCAAAAAGGGCAAACCCGCTAAACTGACTGACACGTATATCGACCTCGACAAGGTGATGAATATCCTGGGGAACGTGATGGGCAGCGAGGACGAGGACGACAATGCCGACACGCGCATGTTCCGCCAGCAGAACCTCATTCTGGAGGCGTTTGCCGGCGACGACGTGGTGGCGGAATTCCGCGCGGAAAAAGAGCAGGTGGCTGCCGCTGAGGACGACAAGGAGGAGGACTTGACGTTGCCCGGGTGGGGCGGCTGGGGCGGCGTTGACGAGAAAAAACCGAAAAAGAAATTCGTGCGCAAGATTGATGGCGTGGCCCAGAGAGACAACAGAAAGGATAAAGGTTTGGACAATGTGATTGTCAATGAGACCGTGAACAAGCACAACCTCAAGTACCAGTCTTCGAGCGTGCCGTTCCCGTACGAGTCCAGAGAGCAGTACGAGCGGGCGTTGAGAATGCCCGTGGGCGAGGAATGGGCCTCGAGCGCAACGCACCAGAAGACTATTCTCCCTCGGGTTATTGTCAAGCAAGGTGTGGTGATCGACCCTTTGAAGGCGCCATTCAAGTAG
>unitig105_44
ATGGCTGACAGATACTCGTTTTCGTTGACGACGTTCTCGCCAAGCGGCAAATTGGTCCAGATCGAGTACGCGTTAAACGCCGTGAAACAAGGTGTGACAACGATCGGCATTAAGTCCGCCAGCGGCGTCGTTTTGGCCACAGAAAGAAAGCTGAACCTGACTTTGGTCAAGAATGAGTGTAACTCGAAAGTAGAGATGATCACACCCGACATTGCCATGACGTATTCTGGCATGGGCCCCGATTTCCGGGTCTTGGTGGATCGCGCCAGGAAATTGGCGCACACAAACTACAAGAGGATTTACAACGAGTACCCGCCCGTGCGGATCATGGTGCAGGAACTCGCCAAGGTGATGCAGGAGCTGACCCAGCTGGGTGGGATCCGTCCCTTTGGTGTATCGTTGTTGGTGGGCGGATACGACCTGCATTCAGACAAGTACCAGTTGTACCAGGTTGATCCTTCGGGCAGTTACTTCCCCTGGAAGGCTACCGCCATTGGCAAGACTGCGGTGCTGGCGAAGACATTTTTGGAGAAGCGCTGGAACGAGGACTTGGAGTTGGAGGATGTCATCCACGTGGCGCTCCTAGCACTCAAGGAGTCCGTGGACGGCGAGTTGATTGGCGAGAATTTGGATATATCCGTGATCAGCGACCCACAGGAACATATGTTGGGCTTCAAGGGCACCGACGTGCTCGGGCCACGCGTTAAGAACTTGTCGGCGGAGGAAATCAATGACAGACTTGATGCATTGTAG
>unitig105_45
ATGTCGAAGCAAATCTCGTTTGACGATTTCTTGAATCAGCAGAAACCAAAGCCGCAGCCAAAGCAGCAGCACCCGCGCGGCTACGGTTCCCAGAATGGGCAAACCGATTTCCAAGGCGGATTTCAGAATTTCCAGGCTGGAAGTCTCGCCGGTTCCGGCCCGCAATCGGCCCTTTCCAGCGGCGCCGCCACACCCTCTGCCGGAGCCTCTAGCGTTTCTGTAGCGTCGTTGACTGCAGCATTGCAGAAGTTGGGCGGCGACACGCCGATCCTGGAACATTTAAGCGAGGTTCAGCGCGCGCAAAAACCGTCCGACGTGAAAAAACAGGCCGAGCAGATCGCACAGAAGATCTTACAGGCGCCGTCGGCGGGTGTTGTGGAGGAATGGAATCTCCTTGAGGTGCTCAAGTCGTTGGCGAAACCGAAAAATACCGCGTTGATCAGGGAACTGGCGCCGTTGATTGTGCAGCAGTTGGCGCTCCAGATGGCGGGCCAGACGCCGAAGGAGGCGCACTTGGTGCAGTTTTTTGGCGCCGTTTTCGACCTCTTCACCGATAAGGATAAGAACGTGTTGCGCACGGCCAAGCACACGGTCGATGTGATGTACGGCGTGTTCCCCGTCGAGGCCGTGGGGTCGATTGTGTTGGACACGCTCATTGAGTACTTGGCGTCGTCGGCAAAGTGGAACCTGAAGATCGCCGCGTTGCAGATTGTCGACCGGGTCATTGACGAGGTGCCTGCGGATTTGCTTGAAATGAAATTCAGGACCGCGGTGCCCGTGCTCACGGATCTGGCCACGGATTTCAAGCCCGAGTTGGCCGCGCAAGGCTTGCAGACATTGAAGAAGTTTGTCAAGGTGTTGGACAACTTGGACTTGCAGAACAAGTACGATTTGATTGTGGAGACGTTGGCCGACCCGAAGAAGGTGCCCGAGTGCATCAAGAACTTTTCGCTGGTGACGTTTGTGGCCGAGGTCACCGAGCCAGTTTTGTCGCTCATGGTGCCGATTTTGGACAAGTCGTTGAAGATGTCGTCGTCGTCAAACGACCAGCTTAGACAAACAGTCACCGTGACCGAGAACTTGACGCGCTTGGTCAACAACAGAAGGGAAATCGAGTCGTATATCCCGATCTTGATGCCCGGCGTCGAAAAAGTGGTCAACAACGCATCCTTGCCCGAGGTGAGAACCTTGGGCGCCAAGGCGTTACAGGTGTTGCAGGAGGCCAAGGATGAGCAGTGCGACGGCAAGTTCCACGGACGCATCTCGGTGGCTACCGCGGAGAAGTTCTTGAAGGAGAATGTCAGCACGCCCGAAATCGCCCTGGAATTGCTTTCAGGCCCGCTTGAAACAACCTACGTGGCCACGATTTTGCAGACCGATGCCAACGTCAACGACTGGAAACGCTTGGCCGAGTACTTGCACCAGGCATGTGACACCATCAATGGGATATTCTCTGCTGAGCAGAAATCCGCATACGTGGACGAGGTGGTGGCCAATGTCAAGGCGTTATTCAATTCCAGAAACCAGATCACCGAGGAGCTTGAGGAAGGCGCGGTGGAAGTTGTCAATGCCGACTTCTCCTTGGCCTACGGATCCCGTATGTTGTTGAACAAGACCACTTTGCGCCTCTTAAAGGGCCACAGGTATGGCTTGTGTGGCCGGAACGGTGCCGGAAAATCGACGTTGATGCGGGCCATTTCCAAGGGCCAATTGGAGGGCTTCCCTTCGCCCGAGGAGGTGCGCACGTGCTTTGTCGAGCACAGATTGCAGGGCGAAGAAGGTGAGATGGATTTGGTTGGATTCATCGGCTCCGACCCAGAGTTGAAGCACGTGAGCAGCGACGAGATCGCCTCGGCTTTGAAGGCCGTTGGATTCCCCGACGAAAGGTTGGAGCAGAATGTCGGCTCTTTGTCTGGAGGGTGGAAGATGAAGCTTGAGTTGGCGCGTGCGATGTTGATGAAGGCGGACGTTTTGCTCTTGGACGAGCCCACCAATCACTTGGATGTCGGCAACGTGAAATGGCTCCAGAACTACTTGGTGGAAAACACCCAAATCACCTCGTTGATCGTGTCGCACGACTCCGGGTTCTTGGACGCCGTGTGCACGGACATCATTCACTACGAGAACAAGAAATTGGCCTACTACAAGGGTAACTTGTCAGAGTTTGTGAAGATCAAGCCCGAGGGCAAATCGTACTATACATTGACTGACTCGATCGTCAAGATGGCGTTCCCGCCACCAGGCATTCTTTCTGGAGTTAAATCCAGCACCAGGGCCATCGCGCGGGTCACCAACGTGACCTTCACGTACCCAGGAGCGCCCAAGCCGTCGTTGGTCAACGTGTCCTGCAGCTTGTCGTTGTCGTCACGTGTGGCCGTGTTGGGCCCGAATGGTGCAGGCAAATCGACGTTGATCAAATTGTTGACCGGCGAGACCACGCCCGACTCGGGTAAGGTCGAGAAGCACCCGAACTTGCGTATTGGCTACATCGCGCAGCACGCTTTGCAGCACGTGGAACAGCACAAGGAAAAGACCGCCAACCAGTACTTGCAGTGGCGTTACCGCTTCGGAGATGACCGTGAGGTGTTGTTGAAGGAGTCGCGTAAGATCTCGAAGGAAGAGAAGGAACTCATGGAGAAAATGGTTGAGTTGGGCGAAGGCGTGCAGCCCAGACAGATCGAGGCGCTTGTGGGTAGACAGAAGTTGAAGAAGTCGTTCCAGTACGAGGTCAAGTGGAAGAACTACTTGCCCAAATACAACTCGTGGGTGCCCCGTGAGTTCCTCGAGAAAGAGGGCTTTCACAAGTTGATCCAAAAGTTCGACGACCACGAGGCTTCGAGAGAGGGTTTGGGCTACAGAGAATTGACGCCCAGCGTGATCAGAAAGCACTTTGAGGATGTTGGCTTGGACGGCGATATTGCCGACCACACGCCCATGGGCTCGTTGTCTGGTGGACAGTTGGTCAAGGTGGTGATTGCCGGTGCCATGTGGAACAACCCGCACTTGTTGGTGTTGGACGAGCCCACTAACTACTTGGACAGAGACTCCTTGGGAGGCTTGGCCGTGGCGATCCGTGATTGGACCGGAGGTGTGGTGATGATCTCGCATAACAACGAGTTTGTGGGTGCCTTGTGTCCTGAGCAATGGCATGTGGAAAACGGCGAGGTTGTGCAGAAGGGTGTCGCTGTTGTGGACAACTCTCGGTTTGCCGACGGAGCCGAGTCGGCCGAAGCTTCGCCTGCGCCTGAGCCTGTCAAGAAGCGGGCTGACGACGACGACTCGCCGGCCAATATCAAGGTGAGAACGCGCAAAAAGAAGATGACCAGAAACGATAAGAAGTTGCAGGCCGAGAGAAGACGCTTGCGCCACATCGAGTGGTTGAGCAGCCCGAAGGGTACACCCAAGTTCCCGGACACCGACGATGAGGAAGAGTAG
>unitig105_46
ATGAAACCCACACAAACAGGTGCCGGCGGGGCCAGAAAAGAGGGCGTATACTCTAATGCCAATACCCAACAGCCACAGTACGCTCACACGCCAAATCAGGGCGGTTCCCAGCCTCAGCCGGCGGGCCCCTTGGCCAATTATACGCTTCCCGGGGTCATCGGCTATTTGACGTCAGAATTCACGAATTTGGAGCGGTTCAAAATCGTGACGAACTTGGAGAAGCTGGAGATGCGGTACAGGATCCAGCAGCTCACAAGCGAGCTCAATAGCGTGCGGTTTGTCAACGAGAAACAGGCGCTAAGAATCAAGCTATTGGAGGAGAAACTAGAAACCGCCAAAGGCGAAAATCTGGAGAAAAAAGAAAGTCTCACTAAAAATAGCGGCTCTGCAAGTGAGAATTGCAGTGATTCACAATCAGGCAGCCTTTCAAACGGTGATTTGGTGAGTGAAAACGAAAAAAATCTCAGAAATATTCATATTACCAAGGATTTGGCGCCGTCACAGGCCAATGGCAAATCCACACCTCCTGATTCCTCAGCAAGCATAGAGATTCCGCATGTGGACCTTGAATATCTCCGAAACTCGAGGCAGAAACTCAATAAGTCTATACGCGAAATCGTGGACCTTCTTGAGCCGCCCTCAGGCATAGATTTTCTCGAGGCGCATTCTGGCTCGGCAACGCGCTCAAACTTTGAAGACTTGCTCGTGGACAAGCGCCGTGATTCGCTTGATCCAGAGCATGAGGACGTGCGTAAACCAAGAGAAAGCGTCTTTGCTCGGTATACTTTAAGCAGAGACGATCTCCAGAACCAGAAAATCACGTTCGAAAATGATGCTGCAGAAACGCCGGCGGCTACGGGATCAGATTTGGGCCAGCCTTGGGAACAGTCTAGACACGAAAACATGGCCACTGACGAGAGCGATACGGAAACGGTGACTATCGACGAGCCAGACCTCATTGGTATTCTAGCAAACGGCACCGACGCACAGATGCCCGAGTAA
>unitig105_47
ATGGCCACGCAATTCAATGCCGAGACCGCAGACAACCTCGAGGATATCGAGAAGCAATTCGCCGTGAAGGCCGTTGTGCAGGCCGAGACATACTGGTCTCTTATCTCGAAAATCAAGGCCTCTTCTTTGAAATTGACCCAGCACGATGACGACATCTTCGAGGCGCTTTTAGAGGATTTCCCCGAATTCAAGGACAAGGCGAAAGTAGCCGAGATCTCCGAAAACGAGATGAAGAGCCCTGAGGGGAAAACGAGATGGAGAAACTTCTGCGAGAAGTTTAAGGAAATCGACGACTACAACTTCGGTACCTTGTTGAGAATAAGGGCCAACGATGAGTACTCCCAGGAAAACACGATTTTTGCTGTGAGAATCCAGTTCTACGCCGTGGAAATCGCCAGAAACAGATACGGCTTGAACGACTGGGCCTCCGGCAACTAA
>unitig105_48
ATGAGTACTCAGGGTTCGGAGCGTGCCGGCTTGCGTATTAAAAAAATTGCCAATATGGTGATTCAAACAAAAGTATGTATCATAGGCGCCGGCGTTTCTGGGCTCAGGGCGGCACATAGGCTTCTCACGCACCCAAACACACCATTTAGGGCCTCTGACGTCATAATTCTCGAGGCTCAAGACAGAATCGGCGGCCGCATCAAAACGGACACAAATCTGTCGAAACTAGGCCTCACTTACGATTTGGGCGCTGCATGGTTTCATGACGCATTGACAAATAGCGTGCTTCATTCAAGCATTGAAGACGGCTCATTCGATGTGAAAAAAGATGGGTATTTCAACGATAAAGACATTTCGTACTATGCTCGCGAGATAGTGGGCAAAATAGACGCGCTGGGCATGAAGCTCGAGAGGGTGGTGGAAGATATCGAGAAATTCATCGAAATCCATTTCCTGGCCTCGCTAGAGGTGCCTGATGTTTCGCTTTCGGAGATAGTACCTATGTATATGCAGAAATATGACCTTTTTTTGACGGACGAACAGAAAAATCTCTGTGGCAGAATGACCCGATTCTTGGAACTCTGGTATGGAATCAGCGCTCAGCAAATCAGCGGGAAATACGCTGTAATGGACCACCAGGGCCGCAACCTATATAACAAAAAGGGTTATGCGTTCGTTATCGAAAAACTAGCACGACAAATCGAAAGTGATATTTTGATCAATGAGCAAGTGAAAACGATCACAAGAGATATCACCGGGAAGCCGTATAGGCATATGATTTCGACCGATTCCGGCACAGAAATCGGGGCTGATTATTTGGTGGTGACTGTGCCACAGTCAGTCCTCGCTTTAGAGCCTGACCACGCATATGGGATCACGTGGAATCCGCCGCTTCCCTCGAACATTTACAACGCGCTCAAAAAGATACACTTCGGGGCGTTGGGGAAAGTGATTTTCGAATTCGACGAAATCTGGTGGCCGGCATCAGAGGACGGGTTCGAGGTTCTAGCAGATGCAGAAAATAGCCCAAAATCGGCAGAAATTGAAGGTTTGGAGATCCAGCCATTCACACACCCGATCTACATTGTAAACTATGCTACGATAAAGCCGTCTGCGGCCAGCTTGGTGATCTTGACGCAATCGCCAGTCACTGATTACTTGGAGAAAAACCCGACCCTGACATGGAGGTATATGAAGCCGATGCTCGAAAAAATTGCCACAAGCGCGATCCGTGACCCAATAAACACGATCGTCACGGACTGGACCCAGAACCCGTTCGCACGAGGATCTTATTCGGCGCTTCACGTCGGTGATGATCCCAGTGACTTGATCATTCAGTTATCTGGTGAATATGAGAATTGCGGCATGGGCTCAGGATCAACAATCCGTTTTGCAGGCGAACACACGATTGCAGACGGGGCCGGGTGTGTACATGGAGCGTATAATAGTGGAGAACGGGCAGCAGAGTGGATTTTGAAGGATATTTCTGAGAGGTAA
>unitig105_49
ATGGCGCCTCGCTCGACGGCCCAGAAACGGCTCTTGAAAGAGTACCAGCAGCTCGCACTAGATCCACCTCCGGGAATAGTGGCCGGCCCGGTGTCAGAACAGGACTTATTTGAATGGGACTGTTTGTTGGAAGGACCCGCAGACACGCCATATGAAAATGGGGTGTTTAGCGCCGTGTTGAAATTTCCGAAGGACTACCCTTTGGCGCCTCCGCTGCTCAAATTTGACCCTCCATTATTGCACCCAAATATCTATGCCGACGGCACGGTATGCATCAGTATCTTGCACCCGCCGGGCGAGGACCCTAATCAGTATGAGAGGCCCGAGGAACGGTGGCTGCCGATCCAGAGCATCGAGAAAATCTTGCTCAGCGTGGTGCTGATGTTGGCCGAGCCGAATCCGGAAAGCGGGGCCAACATCGATGCGTGCAAGCTCTGGCGAGACGACCGCGCCGCGTTTGATCGCCAGGTAAGGGAGCAGGTGAGGAAAAACTTGGGGCTCTAG
>unitig105_50
ATGCGAATGCCGTGGTTTTGGGAGACGCCCTTTCAAAAAAACAGAGATAGCAGTTTGGCAAAAGAGTGCCCCGCTTTATCTTGGCCGGCCCTAGATACAGTCTATACCAAGTTAGGCTTGATGAACAACCTCAGGGACGTTTCTTTTGCGTCACAAGAGATCGATATGATCAATTACAATGCCTTGCTTGACTCATATGGCCTAAATGGGGCTGTGGTGATTGATTTTACGACGTCTCGTGATGAGGAACATGGAGAGGAGACTGGTGCGACTGGCGATGGGCTATTATGGCAGTATTCCGACGGTCGTGTGGTCATCATTTCACTGGTAAACATAGCAAAAACTGCAGATCTCATTCATGCCGTGGGTGAGTATTGTGTGAATAAGGGAGAATTAGATTTGACGGCTGGCCAGTGGGTTTCTTGTGAGCTTGAGAATCCTGCAATTCTCGTGGGCAGAGAATGGTATGATCTGGACGTTTACCTGCGGAAGGACTTTTTGAGAGACATCAGTGACGCATTTCAAGAAGAAGATGATCCAGAATCACGAACTTGGCCCACAGGTGATTTTCCTTCACAGTGCAATGAGCCAAACCGGAGTCCACTTATGCAGAGCAGGTTTCTGTTGAATGCTTTTTAG
>unitig105_51
ATGTCGCAGCAATTCTCTGCGAAGGTGAAAAACGTCTTGAGCGGTGACACGCTTGTGTTGGTGCCCATCAAAACTGCCCAGTTCCCGGCTCCGGAAAGAACCCTCACGCTCCAGTATGTGAGGGGCGAATCGTTTGAGGCCAAAGAGTTTTTGAGGCAGTTGGTGATCGGGAAAGAAATCAAGTTTCGGGTTTTGTTCAAGATGCCCACTTCAGGCAAGGAGTTTGGCGATGTGTCGGCGCCTATTTTCTCGTCTTTGATTGAATACTTGTTGGAGAGGGGCTTGGTCAAGATGAAGGACAACGTGAGGGCCGATTCTGAGCAAGAAGAGGAATTGATTCTTCGCTTGAGAGCCGCCGAGGAGGCTGCCAAGAAAAAACAGGTGGGCGTGTGGTCACCGAAGTTTGTTGAGCCGGAGATTGTGCCGCTCTCGGCGGAGGTCATTACTCAGTCGACAAAAACACCGTTCACGACAGTGATTGAGCGTGTGATCAGCGGCGACCGTGTCGTGGGCCGCGTTATCGTTGCCAAGAACAAACATGTGCTGCTGCCGCTCATTTTGGCGGGGTACAAGGCCCCCAGAACCGACGATCCGGATGCAGGGCAGGCTAAAATCGGCCAGTTGGCGAAAAAGTTCGTGGAGGACGCGCTTTTGATGTCGAAAGCCACAGTGAAGGTGACCATCATTGGCGAGAACCAGGGCGGCTTGCCCTTGGTGCTCGTGGAACATCCTTCGGGCAACAATGTGCATGAAAAAGTGTTGGAGAACGGCTTGGGCGAGGTTCTCGACTGGCAATCGTCATTGATCGGCTCCGAAACGATGGGCAAGCTCAGGCGCGCAGAGCAAACTGCACGGGCATTGGGCAAGGGCTTATTTGCGTCCGCTGCGGGCGTGAAGGTGCCCTCAAGCGTACCAAGTTCCGGTTCTTTGCTGGCCAAAAACTTGAAGCCAGGAGCTACCATTGAACACGTGACTGTCGCCAAAGTTGTCAATGCAGACACGCTTAATGTGCGCTTGCCCTCAGGCGAGGAGCTCACCGTGCAATTGGCGTCGCTCCGGGCGCCTAGGCCCAATGACACCACTGTCACCTCCAACCCACAGCATCAACAGGCGTTGGTGCAGATGGCACGTGACTTCACCAGAACACACGCCATTGGTAAGTCGGCGCAAATGTACATTGACGGCCACAGGGCCGCAAACAAGGATTTGGGGTTGGATGCGCGTTGGCTTGTGTCGCTCAAGATCGGCGGCAAGGACCTTTCTGAGCAGCTTGTGGCCCACGGCTTTGCCACGGTGATTAAGCACAACAAACAAACCGCCCACGAGCGCTCTTTGAACTGGGACAAGTTGGTGGAGTTGGAGGAGCAGCAGAAGCGCGAGGCTAAACGTGGTGTCTACTATTCGGGAGACATCTCCAAGATCTTGACCATCGGGACGCGCGTTGTGAACGCTTCCGAGAGTGTCACAAAGGCCAAGACTTTTTTCAGCGGCTTCAACAAGAAAGGCCGTATTTCGGGCTACTACGTTGAGTTTGTGCTGGCGGTGAACAGAGTCAAGCTTTACAACCCAAAGGAGGGCACTAAGTTGACTTTGATCTTGGGCGGACTCTCAAACGACAGAACTAGTGATGCTGGTGACGCGGGGCTCGCTTTCATGAACAGAAAGTTCTTGCAGAGAAATGTCGAGTTTGAGGTGTACGATACCGATAAGATTGGTGGATTCATTGGTAACTTGTTTGCCAACTCACAAACATTGAAGCCCGTGCAGGTTGAGTTGTTGGCAGCCGGTTTGACCGCGGTACACAATCTCGCTGTTTCGTCTAATCCATTCGAGAAGGACTTTTTCAACGCCGAAAATGTGGCCAAGTCAAGCAAGCAGGGTATCTGGGAGAACTACGACGAGGCGCAGGTACAGAGAGAAAGAGAGCTTGCAAACTCAAAGATGGCTGCGCTTAGCTTGGAGGCGGCGCAACCTAAGTTTTTCGACATTGAGGTCGTTGATGTGGGCAAAAACCTGGTGCTCTCGTTCCACCACATCGACGCAAAAACCAGCGCAGAGTTTGCGCAATTCAAGAAGGATTTCAACGACTTCCACTCTCAGCATGTGAGCGCCAGCACCACGTCGGTAGACTTACCTACCGCGCTCGGCAAGGGCCCGAAAAAAAATGACGTGGTATCGGCCAAGTTCAGCGAGAACGGCAAATTCTACCGTGCACGTGTGATTAACTTTGACCGCGCCACCGGAAAATACGATGTCAAGCACGTCGACTTTGGCAATGTGGATCAGGTACCTTTGTCGGCATTGAGGGCGTTACCCAGAAAATTCGCCTTGGACGTCATCAAGCCGTTTGCACACTCGTGCCGGTTGCAGAACATCGAGTTGCCGCCAAATCAACCAAAGGACTACTTGACCGAGGCCTTGTATGTGTTGGAGGACTTGACGTTCGACAAGAAGTTGGTTCTCAGCGGGCTTCTCTCTGCGGCTGATGGTGTCGAGTACGATGGCGTGTTGTACGACTCAGAGCAGTCTTTGACCGATGCAGACTACACGATCAACAAGCAGCTTGTCTTGGAGGGCTGGGGTATGGTCGAGAGAAAATGCGCCCCACACTTGAAGGAGTATGTGGACAACTTAGTCAAGGCAGAGAAGAAAGCCCAAAGCGACAGAGCCGGCTGCTGGGAGTTTGGCGATATTCGTGTTGAGGAGGACTACTAG
>unitig105_52
ATGAACCCCGCTTTCTCCAACTTAGGGCTCATGTTGATCATGATGCAGGTGCTGCGCCGCCTCGACCTCGAAAACCCGGACATCTTGATGTATGTGCGTGTGGGCTACGTGGCGTGCCAATTATCGGTTTTTGCCATCTGTATGTATGTCAAGTTTCAGATCAACAGGAAGAATGACTTGACCACGATGAAGTACGTGGAGCCTGCCAACGCGATGGGTGGCCAAGAGGAGAAAGCCGTGGTGACCACCGTGAAGGAGTACGATTTGAAGCAGATTGATGCCCAGATCAAGTCGATCTTCACCTCTTTGGCTATGATGGGTTTCATGCATTTGTACATGAAGTACACCAACCCGTTGGTCATGCAGTCCGTGTCGCTGGTGAAGTCTGCTTTGGAAACGAACATTGTCAAGATCCATTTGTGGGGCCAGCCGGCGTCGGGAGACTTGAAGAGACCGTTCAAGGCCGCCCCAGGCTTATTGGCGGCGTTCCAGGGCGCCACCAGCGACGTCAAGACCGACAAGGCATCCGTGGAAGCCGCTGAGACTGCGGGCGCGGGCGGTATCAAGGAGGACTAG
>unitig105_53
ATGGCCAGCGAGAACATCCAAAATCTCTTATCGTGGGCTGCAAATTCCGGAGCCCAAATCCTGGAGGATGTTCTGTTCGTCACGATCGCAAAGGGCAATGTTGGTGCGAGATCAGATTCGCCCTCGAGCTCCATTAAAGTGCCCATGAAAGCCATCATCAAGCTTTCTGATGCTATTTTCGGGCTAGGGTTTGATGTCGAGAAGCATTTGGGCACTTTGAAGAATATCAATGCGCCGTTAAAGCTCTATTTGGCCCAAGTTAGAGCATCTCAGGACGGATTTTATAGTGCATACGTCAAATCGCTTCCAAGTGCAGCAGAAATCAATAGCCCTTATGTTTGGCTGCCCGAGGATAAACAGAATCTCCAAGGAACGAATTTGGGAAGCTCACTCAGGGAAAACATTCTGTTGTTGATTGAAGAGTGGTGGCTGATCATATCTGTTTTACCCGAATCTGTGCCAAAACCGCCGGTGCATTTTGTCAACATGAAGTTCTACTATGAACATAAATTTTACGACGATGCCCAGCTTCATGAATACTTGACTAATGACGAAATCGACAACTGGACGTCGTTTCCTGCATACTTGTGGGCTTCGATGATTGTCAAATCTCGTTCTTTCCCCAGCGCATTGCTCAAGGGTCTGCCAAAAGTTAGCGAAATCGACTTGCGCCAGCTAGATGTCGCCATGCTCGTGCCAGTAATCGACTTGCTCAATCACAGTCCCCAAGCAAATGTCACGTGGACCGCGTCTGATGAATATTTCGAGTTTCAATCTCATAACAATGGTGGTGGCGAATTGTTCAATAATTACGGCAGAAAGGGCAACGAGGAACTTCTTCTTGCGTACGGATTCTGTTTGGAGAACAATTCTGCAGACACAGTTGCCCTAAAGATCAAAGTTCCCGAGCAAATGTTGCCTGAATTGGAACAACACGGAATTACACTTCCGAGATTGTCCGATTACACGTCCTCGGTCGTAGGTGGTGAGACACAAGCAGATTCTGCGCCCTTCGACCAATTTAAAGATGGCTTGCTTTTCTTTATCGCAAAAAATAGGGTCCCTGAAGACCTAGTCAGGGTGTTTCAGTGGCTAGTCAGGAGTCCTTGGGAAAATAAACTCACTGTTAGGATGCAGCTCAGTGGGCTCAACCATTTGCGCCAGGCGGTCGAGTCCAAGGCTGCACTTATCGACGTGAATAACGTGAAGAGCGAGAAAAACGCCGAGATGATAAAAATCTATTTGCGCTCGCAAAAGGCCATCTTGCACGCTGCAGTGTCGGACATCAAACACATGGAAAACGCACTTTTGACCGAGCACAAGGCCAGCATTCTAACGTTGAAAACCATCTACAAAAAAGATGTCAACTTCGCCCAATCCTTGCTTGTCACGTTGGGTGTCACCAGCTACGCGGATATCTTGGCCCAGGAACTCATGGACCAAGTGTGGCTATTATACCTAATCAGATGCTACAACAAGAATAGCTATAGTGACGAGTCCCTGGAAGAACAGTACCTCCCCAACTGGATACACGACGCTTTCGTGAGAATGGATAAGGAAACTGACATGGCTGCTGCCGAGGTCGTGCAGTTCCAAACTTTATATGAAAACCTCATCATCCCCATGAACAAGGCCGTGCCAGAGATATATAATCGCGGCAAATGGACCGTGCGCGAGTTGATTGTGAGCACTAAGCTTTTGGACACAATCAGTTTTGTACGTGGTAAAAAGCAGGAGTGTCTTTTGGTCAACGATTTTGAGTGA
>unitig105_54
ATGCAAAAGATGTTTGCACTTACAAAAGCCACATTCCCCAAGAGGCAGTTGCTAGCAGCCCGATATCTACATGCGACTGTGCCGCGGCTCAACCAGGCGCCGAAATCGGAGCCGAAATCGCCCGATTCTAGCTATAAAAAGAGACCTTTAAGCAGGGTCGCGATCGGCGGGTCTCAGGACCACGCCAAGAAGTTTGCCAAGGGGAACGGCATCGAGTTTGCCTCATGGAAGGCCGTGGTATTGCTTTTGGTTGCCGGTGGCGCGTTCACGTGGTGGTTTGCCAAGGAAAAAGAGAAGCTTAGGCTCCAGAAAGAGGTGGAAAGCAAGCGTGGCATGGGCAAGCCGATGATCGGCGGCAACTTCACGTTGGTAGACCAGGAGAACCGCCCTTTCACACAGGAGAACTTGAAGAACGATATCAAGAAGTTCTCGATCTTATACTTCGGGTTCACGCATTGTCCCGACGTGTGTCCTGATGAATTAGATAAGCTTGGGGAAATGCTCGACGAGTTGAAGCAGAAGGACAACATCGAGTTGCAGCCCCTTTTTATCACGTGCGATCCTGCCCGTGACTCACCCGAGATCATCAAGCAGTACTTGGCCGATTTCCATCCGGCGATTATGGGCTTGACCGGGTCCTGGGAGGCCGTGAAAAACGTGTGTAAAAAGTTCCGCGTGTACTTCTCGACCCCGCCCGACGTGAAGCCGGGCCAGGACTACTTGGTCGACCACTCGATTTTCTTCTATCTCATGGATTCCGAGGGCCAGTTTGTGGATGTGATCGGTAAAGAGGTGGACGCCAAAGGAGGCGCCGAAAGAATCAGAAAACACGTCGAGGCGTTTGTGCCGCAGGCCGAGCGTGAGGCCAGAAAGGAGTCCTGGTTGGGATTCCTTTATAAGTGA
>unitig105_55
ATGATTGGACTCACTCAGGAACAAGCACGCACGTTTAATGACGAGGGAATGCTCTGTATTCCTGATTTTCTCTCACTGCAAGAAATCTCACAGATGATGGCCTCGGCACATACGCTTTTAGCAGATCTAGATTTAGAGAAACACCCAAAAACACAGTTCAAAACCAAGGAAAATGACCATGTGGGGGACCAGTATTTTTTCGACTCTTCAGATAAAGTGTCGTATTTCTTCGATACAGATGCATTTGATGCAAATGGCCGGCTTCAATACCCTAAGAAACAGGCGGTTAACAAAATAGGTCACGGTTTGCACATGCATCACGACGTATTCCGTGAAATCACCTTCAAAGAGCAGATCAAACAAATTGCACGTGATTTGCACTATACAGATCCCCGTGTGCTCCAAAGTATGCTCATCTTCAAGAACGCTACTGGCACCAAAAATGGGTCAGAAAAACATGCGAAAAACGTGGGCGGAAAAGGGAGGGAGAATAATGTCCCGGTGCATAATGACGGCACGTTCTTGTATACATCTCCACAATCGGCATTAGGCTTCTGGTTTGCGTTGGAAGACTGCACCCCAGAAAACGGGTGTTTATCATACCATCCAGGCTCACACAAGACTTTCCCCATAAACAAGAGATTTGTGAGAATTGAAGGCGGAGCCAAAGGCTGTAATATGATAGATTTGGATACTGATAAGCCCATGCCTGAAGACCATCCGGATAAGTACCGTTTGGTCGAGTGCAAGGCTGGCTCGTTGATCTTGATCCACAATTCCGTGCTCCATAAGCTGGAGAAAAACGTTCTGGGTAAATCCCGCTTTGCATACGCTTTCCATTTGATCGACGGCACGGCCGAGTATGACGCATTAAACTGGCTACAAGTGCCTTGTACTGGTGGATCAAATTTTCTGAAGCTTTACGATGGAAATTGA
>unitig105_56
ATGAGCGAATTGTTCACGCGTGCGAAAGAAAAGTTGGGCACTGTTTCAAGTGCCGTGCTCCATCTCCCGAGCCAGAATTCCGTGGACACTCTACGCAACGAAGTCACTCAAACAACCGCCCAAATCACGCATCTTTTGAACCCGAGTCCTCTTGCGCATGCCATGAGCGATACTGCAGATGCCGTAGACGAGTTTGTCGGGCGGAATCTCGGTGTGAATCCGGTGAACAAGGTGGTGGAATGGCACGTGCGCCATGCAAAGCTGTGTTTGTGTTCTGCCAAGGGAATGATGAGCAAAATGGGCGATTTAGACAAGGCGATTCTCTCGGTGAAGGATGAGTATTTGACCAGATTCATGGAGGCGAAGGGAAGCTTGATCCCGGAACCGATTGAGCGGATCTTCTGCTAG
>unitig105_57
ATGAACATCGATAAAATCATTTCCACGGGCGATCCCCTGTTGTGGAAAACAATCTGTCTTGCCGACGGCGAAATCCCAATCGGGAGGGCCTCTGCCAAACACGCGGATCGGGCTGCAAAAAAGTCCAACATGTTTTTCGACAATTCCCACCTTTCGAAAACACACGCCAAGCTATCAATTACTAACAAGGTACTCTACTTGGAGGATTTGTGCTCTACGTTTGGCACTGTTTGGAATAATAACCTCCTCGTTCCAAATAAAAAAGTGGCGGTTAAGGAGGGCGACCGCATTGGCTTCGTCTTAAACCGACCATCGAGTTCCATCAAGGAGATGATCAAGAAGTCAAGTGGCGCAACCATGATCCCAATGGATACATTACTCAACCCACTGGTGCAATTGGTCTTTTCCGTGATTTCGTTCGATGAAGAGGAAGGTTCTTTAGTGTTATTACCTTTGAAAGGCTTGGACTATCTTCTTGACCTCCGCACTGAAACCCTGGCGAAAAAGGCCTTGTTACATTCTGATACAGACCCATGGGGTGAGGAGTCCGAAACCAAACTTCAAGGTGTGGTAATTGTGGTCGGGAACCAATCCACGATCGAAGTATCAGACGGTGAAGTGGACTCCGACGGCCCACCTCTTGAAGAGTCATTTGAGCGGGAGTTTTCACGCCAGGCAGCACCAGGAGGCATCAATGAAGTCAATCAGCCATCCTTAGTAATCAAAGCTGCTAGGCTCGCTGAGTCTGATGCGGTGAAATGCGAAGCCCCACAGAGGATTCCAAGTGATGTCCTCATGTTCAATTCAAAGTTGGAAATTTCCAGCGACAGCCATAGCTCAGATAGCGGAGAAGATTTGAACCCGCTGTGCGAGATTTGTGGTGCAAATGACGAAATAGTAAACTCCGAAAACGAGATAGATCGTTCAACGGGTCTGGACGAGGCGCAATCGAGCGAGAACATCGACCATCAAGACAATGGGGGCTCATGTAAGGCTTTGAATGTTGACGAAAACTCTGACTCCGAAGAAGAACCAGAAAAAGTGATTGCAGATGGAGATTGTTGGGGTTGCGAGAAAGACAACACTCAAGACAACACTTTCTTGCCCTTTGGTCTTTTGGAATACGATTCGGATGCAAAGGCTTCGAATGCAACAGTCTCGAATGATGAGGATTACGTTTCAAATTACGACAGTCTGGCTGTTGGTACTGCAGAAGACTCAGATGATGACCCTGATTTAGAGTGCTCGAATACTAATCGGAGCAAACCTACCGAATCTTTTGATTTTGATTTCGATGTGGAGGACGAAGAAAACATTACTTTCGAAAATTCTGATTCTTCATCTTCTTCGTCTTCTTCCGAAGAAGAATCATGGGCAAGTGATGAAAAGGTCGGGGAAAGTGATGAAGCTCTCTTCAGCAAGAGCAAGCTCATTGCCCACTCAATAATTCCGAAAGAGGAGATAAACAGCCCAGATGTGAAATCAAGTGATGTTGAGGACTTCGAAAATGTATTACCCCAGTGCGCCCAGACGGCACCATTCAATGGATTCTTGGAAAAGCTTGTCACGCAGCCTCCCTCACAAAGAAAAAGGTCATATAGCACCATCGAATCTTCCGAGAATTTAGCTGGGGCCGAGTTTCCCGAAGCGCATCCACCCAAGAAAGCCAGAGGGAGGCTGATTGCGAGGGAAGTCCGCAAAGGTTTCATTTACGTGACTGCCACTCTTGTGGCTCTTGTTTTATATGGAGGCTACCTCGAGCAGAATGGTGGATGA
>unitig105_58
ATGGCAGACCACAGTGCCATGACAGGTGCTGGCCTTGCAGATAGGCTGCCAGCCGTGAATAATGTCATGCCTCAAAAAGCGGGTCTGGCATCGGCACAGCAGAAAATGCAGCCCCCGACGAGAAACGAGCCGGGCGCGCAACAGCCGCCGACGGCCCAACAGCTACAGCAGATAAAAGAGCTGCAAATCCGACAGGCACGCGCCAAGCTCGGACCGGCGTCGTTTACACTGACGCTGGCGGAAATCCTCCGCAAGTTCGCCAAATACCCGCCGTCGCTCACATTCCACATATACAAGACGCATTACCGCTTCAACAACACACAGGACTCCAGCATCATCCCTAAAGACAGCCCGATGGCACGCAGTTTTTTGCAGCATATGATTCGCGAGGAGATCCCCGTGGAGATGACAGAGTTGCTCAAAGACTTTGCGATCAGGTTCTACGACGGCTGCTTGATCGTACAAGTCTACGACCACAGACATATGATTACCGTCGGAGGAAGCAGATCTGAGCTGTCGAAAGCATCTACGATAGCTCACGATAAGGAGGCTGACCCAAAATCGAGCCAGGCTTCCACCCCCGCGACTCCATCCACCCTTTCGACCCCGGCGGCTAGACCAAAAATGTACCGCACATTGCTTCGCCCGACACCGCAATCGCTCTACTACGACTTGCTCTATCACACCGACAGTACGCTTACGAAGTTCACGGACTTGCTACTGTTACAGATGGAGGCCGAGATCCTCACGCTCACAAACCGTAAACTTGACTTGGCCGCGCCATTGAATCCGTATCTTCAGGATGAAATTTTGCAGCCAGAAATCGAGCTGCCAAAGGTTGTTTGGGATGAACAGAAAGAAGATTACAAGGTGATACACTCGCACCGCGAGCCCACCGCTGTCGAAGTGCGCAAGTTGCACCAAGAGCAGATGACGATGCAGAAACTGTCGGAGTTTGAGGAATTGATGTTCTTGCTTTCTAGCAAATATAAGCACCCTTCAGAAAGTACTGCCGAGAAAAAGTTGGTGGTGGTGGGTCCCACTGTTGCCCTGAGTGCTGAAGTCGGCAGCTTAGAAGGCACCCCATCTGTTGGCGCCACAGTTGGGCTGAGTTCGGTGCCCGATAAGACACGTGCTCCAGCTATCGCATCCACATCAGTCTTGGCTGGCGGTAGCGTAACGCTGAACCAATTCATGCGACTTCGCTTCATCGAAGAGATCCGAAAACGGAAAGAGCTGCAAAAGCAACAAGCGGGTGCCGCTGTTGCGGCCCATACTCAAACTTCCATCTCGGGCACACTGGCACTAAGTGGCGCTAACGGCTCAGGAGGGCTGAAGCCAAATATCAAGATCCCAGGCCAAAGCTCTATACCTGGCCCTCCGGTGGGACAGCCGCAGCAGAATGGTCAGCTTCAAAATCAGCAATTTCATAAACAACAACAGCAGCAGCAGCAGCGGGCTTACGTTGGAAAGGGGCCTGTGTTTTCTCCCGCCGCTTCCCATAATGTGCAAACAAGACCAGTGTCTGAGACACAGCCCATACCGCCCGAATATGGGACGTCGCCGTTGCCCCAGAATACTAGGCCGCCTCTGGGAATCCCAAGACAAAACATGCTTATGCAGAATAACATGCAGGGTAATCCGAAGCTTACACAACAGCCTGTCCAGGCCCAGCAACAGCAACAACAATTGGCGAAACAAGCTGACCAAATTCGTGCTCAACAGTTTCAAGTGCAACAGGCACGCCAGCAGCAAATGCGACAAAATACCGTGCATCAATCGCCGCAGCCTTCTCCACAGAACTACACACAACTCAAGCAACTGCAGCAGGCAGCTCAAATGGCACAGGCCCAGGCAGCAAAGAGACAGAAACTTGCTGGGGTTGCGGTGAATCAAATTCCTCAACAAAGCCCTTACCCACAGCAAATGCGTACACCGCAAATGGGCAACGTGCAGCCAGGCTCAAATTTGAACACACCTGTCATGGGAAATGTTCCAATGGCAAATGGGCTCGCTTCTTCGTCACCTCAAATGGGTAGTCAGATGCCGCAGATGACCCAACTGGCGCAGGGACAGGCCTCGTTTCCTCAAGGCCAATCACATATGGGAAACAATCGGCCGGCAACTCAGCCTGCACTAACACAACCAGTACAAGCCGGGCTGAAAACGCTACAGCAGCAACAGCGCCAACAGCATCAGCAAATATTCCAAATGACGCTCACGCCTCAAGAACAACACACATTCAGGCAGTTACAAACGCGAATGAATACGTTAGTGCAGATGGGAAACACGGGAGTTGCTCCAAATAGGACGCGTCTTACTGCACCACAACAACAACAGGCAATTCAACAAGCAAAACATATCCAGCAGCAATTGCTCCTGCGATTTCCGACCTACTTTCAACGGCTCCGCCAATACCAAGCCTTGCTGGAGGAAAGACGCCTTGCAATGCAGAGACAGGCGCCTCAGGGCCAGCCTCAACTGCTGCAACTGCAGCCACAGACTCAATCGCAGCATGATGTAGCAAACTCCATGGGCATAGCCGATAGCCCAATGTACTCGCAGCAAAATGTTGGTATGAACATGACTCTGCCTGCAATGCAGCAACATATGATGAGCCTGCCCATGATGCCGCAAATGAACAATGGCATGCACTCGGGTCCACCAAAGCAATAA
>unitig105_59
ATGATGGCGACAGAGCAGCAAATCACGCCGCAAAAGGCGCTCGATCTTTATAAGAACACTCTCAACTATAACGTCATTTCGCGGTACGATGCACAGGTGAAACAGCTTCTATACACCACATCTCATTGCGTCATCTATAGGTTTGAGCCAGAAACGCAGGAATGGGTAAAAACAGATTATCAGGGCACTTTGGCGCTCTACCTACGCCATTTTAAAGCAGACGTGCCTCCGCGCCCGTTGTGTGAGGCAGACTTGCAGGACTTGTTTTGCTATGGCTTGATACTTTTGAACAGACTGTCGCCCGAGAACTTCTCGATTGGGCTTTTGCCAAATAACGCGATAAAGACGCTTTTCCCGAATGGAGTCGGTAACAACGGCGTGCGCGAAATGAACGTGGAAATCAACGATAACTTGATCATCGTGAAAAACGTACTTGGCGAGATTTTTGGGTTGTGGGTATTCAACGAGGACGACCGTCTGAAATTGTTCAAGCTTATCCAGTTCTGCTTGAACGGACCTGGTGCGAACTAG
>unitig105_60
ATGTTAGCACTCAGAAACAGATTTGTGCCTCAATTGGCTCGCTCCTTCTCTACTTCCCCTGCCAGACTTGTCAAGGCCGGGGACAAGATTCCGTCTGTGTCGCTTTTCGAGGGGTCCCCTGGAAATGAAGTCAATTTGGCCGAGGAGGCTGCCAGCGGCAAAGCCGTGATTGTGGGCGTGCCTGGCGCGTTTTCGCCCGCGTGCCTGGCGTCTCACATCCCTGGCTTCTTGCAGCACTTATCTGAATTCAAGAACAAAGGCTATGACTCCATTTATGTGACTGGCGTGAATGATGCGTTTGTCTTTAAGGCGTGGGGTGAGGCGGTAAATAAACAAGGTGCCGACAATGTGCGTTTCTTGGCTGACCCTAAGGGCGAATTTGCCAAGACGTGGGATGTGCTTTTTGACGCATCGAAATTCTTTGGCAATGAGAGATCAGAGCGGTACGCGGTTTTGGTTGAGGACGGTAAGGTCACTCAGGCATTCGTTGAGCCAGAAAAAACTGCTATTGACGTGTCTGCTGCGGATGCCGTGTTGAAACAAATCTAA
>unitig105_61
ATGATTTTTTTTAAACCAGAAACCACAATCTACGTTCTTTTGGGGTCTAGTTTTGCAGCCGCAATAGTGACCCGTCCACCTGTCTTCAATAATGAGCACAAAAATGGCCAAGGTGTGCTCATGAAAAGAAAAGAAGGGCTTAGAAACAACTCCAAGGCGATCGATCAAGAAGCTTTGGCGGATCATATAGCGTTACATCTTGACCGAATAGAAACGTTTTTCCTTGAGCCTGAAAGTCCGGATATGGCTTGGGATATAGTGAGCTCTGCGGATGAAGCCGATTTGGGGGATGCTTCTTTGGACGATACTGATCACGACACCGTGTCAGTACATTCGGAAGACCTTCATTATTTTGAAACTGAAATGGAGGAAATAGAGGTTTCTTTAGAGGAGCAGCCGGATTTTCGCTCTCTGCAAAATACTGATCCTGTATCAATCCACGGGTCACCGGAAGACTCAACTGAAGGCTCACTGGAAGGTTCAAATTCTCAAGGACTGCTGTTAGCTTAA
>unitig105_62
ATGAAGCTCTTCATTTCATCAGTACTCTGCTCCGTTGTCGCGGCTATTTCTTTGAAATCATACCCAGAATTCGAGTCACTTGCGATTTTCGATGACGAAACATCAAGTTTTGCTCCAAGCGCTGTCGAAGATGAACTGTTATTCCAAAAGGACAATATCATTAGTCAGCTTTCAAAAAGAGAAAATATTGAACTGGTTCCAAGAGCCTCAGATATACAAGTTTCAGATATACAAGTTTCTCGAAACCAACCTTTCGAATTGTCAAATGATGTCAAATCAGACCCACTTACCAGAACCGCCAGGCAATGGTTTCCAAAATTGATTGGAGGCAATGGGGATGATGATGAAGAGACTGATATTCATGAAGAAGAAGAAGGAGAAGAAGATGAGGAGTCCCACTCGCCAAAGCGTCATGTTCCGACACTTGTTCATGGTTTGACCTATAGTCAGCTTTATGAAAATGATTTACGAGTCAAAAATGAATTCATGGTTTCAAAAAAAGCTCTCTTCTCCAAATTGCAGGAATTCGTTGATAGAGATGAAATTCATTTGGAAAAGTTCGCGGAAAAGGAGGTGGCGTTGAAACAAGATTATTTGAAGTTGACAGCGGATTTTGCTCACTTACAATCCTCCGGAAATTTGTTTAGAGACAAATGTCGATTTCAATTTGGATTGCTCCGACCCTTTTATGATCTGCTCCTGTTTTGCTCAGGCCTCATCAAGAGAAATCGCCTTGTGGGACAAACCAATTACAATACGAACGATGTTAAAGATGGGTTAATGTCAAAACTTGGCGCTTTTCGAGTCAATCTCTTGATTGTTCAGATAACCCTTTACGAAACTGAAACTGCAGATGGGAACTGGAACATCTCAGCCCCTGATATTGGGGACCGAGTTCAATTTTTCGAAACATATCTCAACACGCTCTTGGAAGAGAGCGATTTATTGGCTTTGGAGGAAATTGAGCTTGGCCAAGCGTTCAAAAAGCAGGTCGAAAAATTAATAGATGATGTTCAACTATTAAAACGTGTTGCTGGATTAGAGTCAAACCCAATTGAGCGTGCAATTCCGCTCACACCACCTTTGGTGGAAGAATTGTTTGATGAGGAAACAAAGTCACTCATGAGTCAAGTTGACAAAAATATCCAGCTTTTAGAGCAAATGCTAGACGATAACTTCAAGGGAATTAAAATCGACTCCACACATTACCTGCTGGCAAGGGACAGTGTGGAGAATTTGTTGGCCGAGCTTGGCGGTATGACACTTTTGCCCGACATGGAGACACGTATACGCGACTACAGGGAAAATATCAACATGAAGTTGAAATGCATGGATCGAGCACTTAGCTGTGCTCGGTCGAAACTATGCAGCATTATTCTGTACAGTGACGGAGAGTGTGTACATTTATCATTTGCAGTTTTCGAAAAAGATGTGGAGAAGTTGTACGAAAAGATTGGACAGCTTTATTCATCAATCTTTGGCAAAACACTAGAGAATAGCGGTGCTGAAAAGGCTTCATATGAGGACTACAGGTTTCACCTTCTCACACTAAAAACTGTCGACACCTCGAGGTGGAGTGACGAACCGCGGTTGAATAAAGTTTTGGACCGGATTCAGCAGTTGGAAAGATCTTTGGAAGTTATGACTCACTTCTTGCGGCCTATGGAGTCTATTGAAGAAGACTCAATCGAGGATGAGACAGTGGTGTGTGACGAAGAATTCACTAAAAACATTAATAAGCAATTACAACAAATTGAGACCATCTTGTCTGAAAACCTCGACCCATCAAAGAATGAGGGTTCGACTTTGAAGAATGAACATGCTTTACAAAAGAACGAATTCGATAAGATCGTGCAAAAGATAAACCTGGCTGGAGACATATGTGTTGCGGCTTCCTCAGGACTTGTCGAGAAAGTATCAAGTCAGTTCAATTTGATCGAGACTTTGTTCAGTCACACACCTTCATACGATAAGAATCTGGACAAGGTCTTGTCTCGTTGA
>unitig105_63
ATGCTTCGACATACCCTTATTGCACTCAGGCTGTGCTCGCGTAAGGCGCATACTAACCAAGACATTGAGCACGCCAAAAAATGGCTTATTGAATTCCAGCCGGGCGAAATCCCACGAAACGAGTTTTCTATACTGTACAGCCGGTCCCTGGGGCCTGGCGGGCAAAAAGTGAACAAAACATCGTCCAAGGCCACGATATCTCTAGAACCGTATCAATGGCTTAACCAGAAAGTATGTGGGTGGATGCCCAAGGCTGTAATCGGCCAGATTCGGGAAAAACCGTTGCGGTACCAAACAAAAGCAGGGGGTATTCTCATACAGAGCGACACGTCTCGAAATAGAGACGTGAATACCGACGAGTGTTTCCGTAAACTCCTACAAGAGATCAAACTGCAGGTATACTTTGAAGAGGAAGCGTCCGAAGAGGATAAGAAGAAGTGGCAGAAACTCGCTGCTCAGCAAAAGGAGTGGCGCTTGGAGGAGAAGAAACGAAACAGCGAAAGAAAAAAATCCAGGAGCAGGAAGTTTGATGTTTAA
>unitig105_64
ATGTCGCTTGCGGAGTCGATAGATAGAATAAGTATTCTCATTGGGGAATTTGTTGGTGAGATCTTGCCAGAAATCACGCAGGAAGATGCATTGCCGATTGCTCTGGTATATACAAAGACCCATTTCATTGAGCATTTGGCTAGCCTCAAAACCAGACTAAAATCGGAAGTTTTTTCGCAAATGAAAGCTGATTTTCTTGCTGATGATAATAAGGATGCCAGCGAGGACACATCTGCTGCAATTGCGGCGTTTAATGGCTCTGTTGGCCAGCAGTCACGTGAGTTTGTTTTGCAGATGGGGTTCACGAAGTATAGTGATCTGATATTGCACCAAGTGCGTCAAAACAGACGGGAAAGCCCTCAAAATGAAACCAGATTTAAGGAGGTATCGATAAAGGCGGCCCAATTGCCTCTAATAGCCAGTTTGTGCACCGTCATCGATGCTCTCATGTCACTTTCGACCGATGAGGAATATGCCTCGCTGAAGAGCATTTTTTATGCGCTTTTGCAGCACATTCTGGAGTTCTTGGCCCCTTACACTGACTGCATCAGCGTATTCTGGTATTTCGTCGAATCACGTGCTCAGCGTATGCGTGAAACCGTCTTCAGCCCCAAAACCACGCTGAACCGAATCGCGATCTTGAGTCTTTGCAATAGCTTGACAGACCGTGTTTACAAGCGCGGGAAAACCGGACGGCTCGATTCTTATGCAAAGGACCTGTTCAACGATACGTTCCAAGCGCGTGTGCGGGTATTTTTGGCCGGGTTGCTCCATGTTGACGATTCCACCGGACTCAACAAGTATTTCACAATAGCCAACCGCGAAAACCGCGAGCCAGCCTTGAAAGACGTCAAGTCTGGAGATAGCCAGCTACTCGCGGACGTGCTAAGCTTCTATAAGCTTTTGCGGGACCCATATTCGTTCTTGAAGGACCCAAAACAGCTTGCTTTGCAGGCAGATTCGCTTCTCAAATTGCATGCCTATTTGATGGACGAGGAGTTCAAGTATCTGAAACGGAACCCGGCAAGAAACATATACGCTTTCAAGGAACCGTTTCCAAACGAGAAAAAAGAGCTTCTCAAGACAAAATATGCCGATATCGAGTTTTTTCCGGAACAATACTGGCTCTCGCCGTTCCAAGAACCGGGCGCCGATTTTGACGCGGCCTTGGCGGACGATCAGGAACGAGCACAGAAACGGTTTGACTCCTCCAAGTTCCGTAAGCTTTTAATTCTTCAAATATTTCTTGCGAGCTGTTTCTTTTATGAACTCCAGGCGAGCCGCAAGAAGCTTTTCTTGCAAAATATTGGCGCGCTTCCCACCACAAAGCATATCATTGAGAATTATACCCCTGACGTGATAGTGCCCCGCTTCTTGAAGATAAAACGTGACACCATGCGTCTCGTGAAGCTGTGGGACTCGCAGTGGGCATTCACACTCCATCATTTGGCGCTCTCTGAGGAGTACTGGTGGGCCTGGCTCATATATGGGAAACTGAAGGATGGCAGGCCACTTTTAGCCGCCAGGACGTTGACGCAGGCGGATCTTGCTGCCACAGAAGAAAAGTTTGAGAAATATAATCCTGAAAAGACCAAACGGTACTTCAATTCGCACGCCACGCCGCAATTGTCACGCCTAATGAAGGCAAAAACCGGGCTCGCGCTTTTGAAGCGGCAGGGTGGCGGGATCAAAGACTACGCGCTGGAAATCAAGGAATTGACTGTAAAAATTGAGCACGAGTCAGACAAAGAGACACGCCGAGACTTGATCGAGGAAAAAACAGTCTTGATCTGGAAACAGACGCGTGCTTTGCGCGACTCGCTGTGGATCACTTTGAATGACCATTTAGACCCTGCTGACCTCGATAATGAGGAGGAGCAAGAGGAAGAGGAAGAAATCGAGGAAGAGATAAAAGCCGTTTCACCTGAAGATAAAATGGAGATTGACGAAAATCGGAATTTGGAGGAGAAAAACTTACCGCCAGCAGAGAAGAATGAATCTAGTGAAGATCCTTCCGAGCCGAAAGATGACAAAATACTCGGAAATGGTAATGGCACGCTCAACACTCCGGAACCAGGCCAGCAGAGTATTGGCGAACTTGCCGGAGATCACGTGGCCGAAACAAGAGTGCAGCAATTATCAGCAACTCGAGAAAAAAGCGTTGGTGAAATTGCTGGCGAAGCCGTTGCCGAGACGCGTAAGCGCGAGCGTTCGCCTGAGAGTGAGAGCGCGGCCCCGGCTGCGAAAAAAGGGAGGACAGGCGAAGCAGAAAAAGATAACTAA
>unitig105_65
ATGGCGTCGCTAGCGTCACCGGACCAAGGAGCCTTTTCAGCCTCGTTTGAGGGCGTCAAAAGTGGCCGCAAAAACAAGAATAATGACACCATGACGCCCGTGAGGCGTGTCAGCAAGCCCCGCACGCGGTCATCAATACTCAAGGCGGCACTGCAGCGGGAAAAGTCGCCCGGGCTGCCGAAGAAACGCACGAAAAAGACCAAGAAATCGAAAACTCGGAATCTGCGGTCAGAGTCGCCCGTCATCGACTTGACGCTAGATGAAGGCGTGCTAGAGGATCATAGTGGGGAAGATTCGCCCTTGAAGCGAGTCACCAAGCGCCTGAAGGCTGCTGGAACGGACTCCAAACAGGAAAATGCAAACGATCTGATCGATTCTTCAGGTGAAACTCAAACTACCAGAAACGAGCCCGAAACAAACCAAGCGCTGCCCGAATTGGAAACAAATCCCACTCCTGCACGAACAATCGAGACAACGCCACAAATACCCCTACTAGAGCAGCCTACGACCCTTTTGCCGCGGAGAATCGAGCGCTCTCCAGACCTAAATCTGTCGCCTATAAAAAAGCCAGAATTGGCTGCACACGGCCCCAACTCTGCTGAAACTTTACGCCATGAAAATCACGCGCCCTCATTGCACCCCCTGTCGCTGCCGACGAAAAAAGGCAAAAGCGTGGCGTTTTCTGACAGTATTGTGCAGGATGCGCCCAGTCTGCCGCTTTCCCGACTCGTTTCCACGCCAAAAAAGTCGATTCTCAAGCCCAGCGGCGCCGCCGAGTCACTGCCGCTCGACCCGAGCGATTCCAGGATGTGGGTGAAAACAACACGCAATTTGCTGCACCTGTTCTCCGCGGACCATGCGCCAAATAACCCGCTTTTTTGGCAACCTGGAACCATCATTCAGCTCGAGCATAAGAGCCCAGATCTCCCGCAATTGGTCGATGGATGCGTGGAAGTGCTTCGGGAAGACGAATTCGCCAAGAAATTCGAAGTCTACGCCACGCTTAACCTTGTTTGCAGGACAAACGACGCCAGTACGGTGGTGGACCTTTTTTCCGGCGAAAATTCGGCGTGGCTAGCCCTGATTGAGAAAAACACGGGCTACAAGCCCAAGGCCACCCCGGCATATGTCACAAATGTGTGCAGATATGCCAGGCGGGACATCGAGGCGATTGAAGAACATTTGTATGTAAAAAACGAGCATCCTACGCTTTCGCCCGCGAAAAATGACCCTTTCGAGGCTCGGACGTTGACACAGGCGCTTAAGTTGGTGCTGAGCTTCTTGGCCATGCCGCTGATCAACGGCCAGATCCCGGCGTCGGAAATCAAGTGGTTTTACAGCCACGCTTGTGACATGATCGTTCATCCTGCGCTCTCGAAACTGTTAGTCTCGCCCTACTTGAGTATCATCAAGGACTGCCATTTCCCGTCGAAAAAGCGCAAGCTTTTGTTTGAAAACCACCCAAACGCGATTCTGGAGAAGATTCTATTTGCTATTTTGAACATGAAAAACTACCTCAGCTCGTCACTCATAAACGAGAAATTCATCGCGTTGCGCAACTTGATCCAAAATTTCCCGGCAATTTCGGCAAAGCATTTCCACCACTGGTTCCCTGGCTTACTCTTGAATCTCTGTGATTTATCCTTTGTGTTATACTCGAAAGTTGTGGCCACAGGAATCACCACGTTGCTCGAGGCTGCAAGAAACTATCTTGATAATAACGATATCTGCCTTTATACACGCAAATTCATTGAGCTGCCGCTCATGCATGACCAGAAATCGTGGGTCACGGAAAGCTTTGCGAGCCTGGCGGGTGAAACCAAAGAGTTGGCGCTTGATCACGTGGCCGAGTCTTTGAAAAGTCTCATTGACGGCGGCTATTATAAATTTGCCATGGACATATGGGTTGGGGTGACATTACTCATGGGTAAATTCGATGACGGAATCGACACCTGGCGCCATATCGGCACGTGGCTATCTGTACACAAGATGTGCTTCAATGCCAACTCCATTTTGGCGAAGGAAACGGCTCTTTCGGCGTGGAAAGTCATTGTTTTCAAGATCTGCTGCCATGATCTCAAAAACTCGCGCTTTTTCCTGAACCAGCTTGATTCGCCTGCTAAGGGCGTCATAAGTCCCATGACAAAGCAGAACGGCAAGTCAGAAGACCTTTTGCGCCCGAAAATCCGTCTACTAATCCACCCGTTCATGTGTGTCACGTCGGAAATCCGTCGCGAATTGGTCGATGCATTCCATGCCTGTTTCATGGCGATTCTCTACAATTTGATGAGCCCGCAGCCTAAGCTTAACGCACGGTATCTACAGACAGTCTGGGACAAGGTTGTGCAGCCAGTTTTGCTCAATTTTTACTTCAGAAAAGACTGCTCTAGTTCGCACATGCACCTGCTAGGGCTAGCTGTCATGAGCAAGCTTTTGAAGCCGTGCCCGCCGATCTCCGAAAAGTCGTATTCTGGCATCCGCTGCCTATCGCACGAACCTATCAGTTTTGCAGAAATCGGGTCCTTGAATCCGCGCTGGGTCTACCTCAGGTTCGATAAAGTACTCCCCATGGTCACGCTAGCATTGAAACTGCAGCACTTACCGTTTGAGGCCAAAGCCGACGGGTTTATTTCTTTTTTGGAGGCGATCAAGTATGTCACGAAAAAGGACGTTCTGGTCTCCGACACAACGTTTGATCTCATTGATAATTTGCCAATGTGTGTCGAGGCAATGCTTCTGCAGTCCGCGGTCTCGTACACGTCGTTAAACCGCGTGATTTTGGCTCTAAACGACACGTTTGGTGCGGCCAATCTTGTTTCTTTGACGGACGATACCAAGTCTGTTGTTGAGCCGGTATTATTGCACGCTCTCCGTCTGTTGCCCCACGATCAGGCGCACTCTATTATAGGCTTATGGTACAGTGCTATAGGTGAGAAGAAAAACTTGAAATACTTGCAAATCTTGGATCTGGTGAACAGGGACCTTCAGCGGACAGGCGTGACCGACTTCATTGCAGAAAGTCTTAACGACAAGAAAGCAGCAAAGTTTTCTTTGCAGGAATTGGTGATGGTGGGCCACATCTTCCAGGCGCTTGCACGTGACTTTGGGCCGGTTGCGAAAAAAGTCATACAGCAGATTGTGCTTTTGAAAACAGAGGATTTCGAAAAGATGATCATCGAGCTCGGGATTGTGAAGTGGCACGTCAGCATTTTCAACTTTTTCGTGGTGTTGATGCACGATGCTCCGTATAGCCATTTGCGACAGGCCACGGTGACTCTTATAGGCGAACGGGCGAAAACTGGTGCTGATTTCCACGATGTTGCAGAGATATTACTTGCAAACAGGTTCGATTTTGAGATTTCCCATCTCCGCAACGAAATTGTGCGGGCGGTCAAGAAGTGTGAAGATGAAAACTCGCATTTAAGTAGTTTATGGGCAGAATACGTGACCGGGTATGATTCCGACTTTGCCGGTTTGGACGAGTTGCTTGTTTGTGCGATAGAGGCCGGGTTGCATATTGATGACTTGGCTGCAAATATCTGGGACAAGGTGCCGAAACTGAAAGCCGCATGGCAGGCCAAACACGAGGAAGGGTCCATGCTAGAAAAGGGTGATTCGGGCACACAACGTGATGATTCATATGAGAATGTGAATGAGAATGGAACTGCAGCTGCTGGAGACAGTGCCGAGAATATGAACTTGATTTCGAGGAAGGATCTGCAGGACAGAATGCAGCCTCCGGGGTCTGATTCTGTTTCGGACGATACCTTTGAGGACACAAACGGTTCGATGGAAGAGCCCGGTTTTCTGTCACGAGAATCATCGGGCATCCAGAAAGCTGATTCTTTTCCCAAACCGGTAAGTGCAGTCCACGATCAAGCGTCTTCAGAAACCACAGACTCGCATTCCTGGCTCCATCATGAATCTGAATGCATTGAGATCTCTTCGGACGACCGGGACGACGGCCGAGCACCGGCACCAGAGAATGACATAGGTCAGCAACAATCTGGAAACAAACAAGCAGCCGTGGTGGACCCGATTGTTCACGAAACAACCGGCTCTTTGAGTACTGAAACTACGAAATCTACAGATCTGAGTTTGGACCGAAAACGGAAAACCGCACAGGATTCAAGGGATCGCAAAAGAGTCCATGTCGATAGCACTATTTCTGCAAATGACTCCATATCTGACTCAAACAATCACCCAGACGATTTCAAGCAAGTGAGCGATTCAGAGGAGAGCTGTCACGAGAGGCCAAAAGATCCTAATCAAGGCGTGGAAATCACGTCTAGTTCTGAGGAGAAACATAAAGAACACTCGCGGTTGCAGCAAGACAAATCGACATCCCGAAATCGGCCCAGTATACAGGGCCAGTCCACTGCCAACAACACCAGCGACGATCTGGATACATTGGCGTTGACTGGGCCAAAGCACACCAGCCAGAATCACGCTGGGTCAATGGCACTTGCTACTGTGCAGGAGCAACCTCTAAGCGAGAGCCAAAGCCCATTCCAAATCAAGGCCACGGCCCTCCACGAGGTGTTTGACCAATTTGACGATCGTGACTTGGCCATGTTGAACGATCACGAGCGGTACGACTTGGAAACGGGCATGATGCAGTTTATATTACGCATGCGCAGGGCAAGCCTGAGGGATTCAGCAAATCTGAACTAA
>unitig105_66
ATGTCGGTGGTGCCGTACCGCGGGCTGGAAAATGGGCGTATAGTATATCATGACCCTGCGAGCCAGATCTTGGTGGTGCACAATAACAGAGACAACAGCGTCGAATTATATGGCAGCGACAATTTTTCTCGGGAAATTCCCGAGTCTTTATCTCCGTTTTCGCCAGGTACTCTTCAGCACCAAAAACTGTACAGAAATAGCCCTTCTGACACTGACTGCTGCCCAAACTGTGGGGCCAATATTGGTGATTTTCTAGAGCACAGAAATCTGCGCTTTTCTCGCCGAGACCTGCCAAACCAGCGTAGCAGGTCCAGCTCATATAGGGGGAATCACAGCGGTAATGATTCGTACGAATTTCCGCCGTTTTTCTCTCCTGGCGTGGGTACTCATTTCATGGATCAGGACTATTTCCACCTCCTATCAGAACTACCTTTTGACGTGGAATCGACTGGACGTGCACTAGAGGGATCTTTGCAGCAGGCTGAGGATGGCATTTATACCAAAGATTTCTTCAACCAGGGCTACTTTTCTCGCTTTTTCCGCAAAATCCCGCCTGGGATTCTCGGCAGCGGTGCCCACGCGCAGGTATTCAAGGTTGCGCACGTTTTGAAGGACATCCAGCTTGGTGTTTTTGCCGTAAAACGTATAAATGTTGGCGACCACATGTTGTTTCTAGACCAGGTCTTGAATGAAGTGTTGATCTTGTATGAGCTTTCCGTGAAGGGCGCCAACGAGAACAATTTGATCCGCTATAATCACGTGTGGATGGAATATGGTGAATTGAATGACCTGGCCACATTTATCCTCGATCCGTATGCGGAAAAATCGGCCAAAGTACCCTATGTGTACATTTTACAACAATATTGCGACGGCGGACACCTTGAAAACGTCATAAATCGCAATTTCTTGCGACACGAGCAAATGTCAATGAAGGAAAGGCTAGACGAGGAACGCAGTCGCCGTCGCGGCCGTAAAAATTCTGGCGAAAAGCCGGCGGAGACCGATTTGAAAGTGTGGTTATCGGAACTCGAAATATGGAAGTTCTTCGCCGACATCACAAACGGTGTCGCATATTTGCATGCCCATGGCATTCTACACAGGGACCTCAAGCCTTCAAACTGTCTTTTGGAGTCGGAATACGTGCCTGGAAATGGACATAATAGTGAATTACTGCTCACAGAAGATGCTTTCGAAAAAACCGTATCTGCGCTTCCAAAAGTGCTTGTATCTGATTTTGGAGAGGGGAAATTCTTAAACAAGAAGCCGCAAATGGGGCTTTCGTCTGTTGACGATGAAAGGCGGGGTAACACGGGCACACTAGAGTTCACAGACCCAAAACTATGGCTTTATGACCACCCAGACAATCTGGAGCGTAAGCCGAAATTTGCCCACCAATTTACATATGACAGTGATATCTACTCACTCGGGATGATCTTGTGCTATTTATGCGTTGGGAAACTACCTTTGTCTGACGTTCTCACCAATATGAACAACCCTGAATTGGTGAGGCAAGAAATCGCAGATTGGCATATTAACCTCACACCCGAATCGTTTCAGGAGTGGTTCGAACACAAAACCATAGCCATAAAAGGTGGCCTCTCGCCCATTTTGGATGACTTTAGGGTCCTCATCTACCTGATGATCAAGGGCCAACCAGGCACCTCCAAGCCGTCCCCGGAAATGACTATGCAGTGCCTAGACTCAATCAAATGGAGACGATTTATCCTACAGCGCAACCGAAGCCGGTCTGCTGCGACGATTACCGATATGGGCAACTTATCGCCGTATAAAAGCTCTGGCGACTCCGATTTGGCAAAGGACAAAGAAGAAAGCGAGGATGAAGAAAACGAGACTGTTGATTTGGTTGCTTTAAAAAACATACATCGCCCTAAATCGAGAGATTCGTTACTTTCGCGGGGCGCAATTTTCTACGATACATTTGTAATCAAAGGTATCTATATTTTCAACGTGTTGTTACTCGAGCTGTTTGCATCCAAAGAAACCTTATGGGTCACATTTATCAAGCTCATCAATGTGCTATTCCTCGCTATCGAAAGCACCTGCTGCAATGACTATCGCATGCAGCTCGTGCTATTCTCTACCTGTGTTAGCGTCTGCGCGCTTGCTTATTTTCGAGGCTGA
>unitig105_67
ATGAAACTCGCCAATTTGTTACCATGGTGCAGCGTTGTGCTTGCGCTATTCGCGGAAGTGCAGGCGCAAGGAAGTCGGATGAAGGTGCCAAGCGCATATGCGCCGACGGCTGTCCGGTGTCCTCTGAATGATTCAATGATCCGAGAAGCTAACTCGATTTCGATGCAAGAGGCCGCTTGGCTTAGGTTGAGACACGTGAAAACAGATACAGCAATACGCCGGTATCTCAACCGTACGGGGGTGGAGTACACGGCGGCCCGCTTTGACGCGCAAAATAACTCGCGCCCGATCAACATTGCGCTCGCGTTCTCGGGCGGTGGTTTACGCGCGATGCTTACAGGCGCAGGTGAGCTTGCAGCGCTAGACAGCCGCTCCGCGCGTGCCGACGAGGATGGGCTTGGCGGTGTGTTGCAGTCCTCATCCTACATCACCGGCCTTTCCGGGGGCCTGTGGCTTCTCTCGTCACTCGTGTATCAGAATTGGCCCACCGTTGATGAGATGGTGTTTGAAAATCCAAACAATGTTTGGGACTACAACACTATCAACACATTTGTCAATACGACCGAGCCGCTTGATATGATGTTGAATTTTGCCTTCACCAATTATGAAAAAACGCTCGCGCGCATGGCATGGTGGAATATGCCTAATGGTCACGGGGTGCATAACGATATGCGGCGCAAGAGGGAGGCAGGATTCTCTGTGACAGCCACTGACGCAATGGGACGCGGGCTTGCACACCTGTTGTTTCCCCGTGGTACAGATAATTGGCTCGAAAGTGCGACATGGTCTGGCATCAGAGATATACGTGCGTTTGCCAACCAAGATATGCCGTTTCCAATTGTGACTGCATTGGCACGGTGGCCACATTCGCTAAAGTACGACTTGAACTCGCCGATCGTTGAGTTCAATCCGTATGAAATGGGCTCCTTTGACCGGTCGATAAATACGTTCCATGACATCCGATACTTAGGCACACCCGTTGCTAATGGAGTGCCCAGAGGTCTTTGTCAGCGGGGATATGACAATGCCGCATTTGTTATGGGCACGTCTTCCTCTTTGTTCAATCAGTTTCTCAACACATTGGCTTGTCCTGACTGCGATTCATTGAACAAAGTGGTGAAGTATTTTGTGAGAAAATTTCTTGAGTTCATGTCGAGACAGCGTCTTGACGTTGCATGGTTTGAGCCAAACCCGTTTTTTGCCTCGCAGCATGCGGCTTCTGAGCGCATCAAGACAAGTAAGACATTGTACATGATGGACGGCGGCTTAGCAGGTGAGCTCGTTCCGCTTTCCACTATAGCTGTGAAAGAACGTGAGTTGGATTTGGTTTTTGCTTTTGACAACGAAGGCCCCGGATGGCCCGATGGAACATCTTTGATCAATACCTACCAGCGGCAATTTCTCAATGAGGGTGCATCCACGGTATTTCCGCATGTGCCTGGGCAGTCGACATTTCTCCATCACAATTTAACCGCCAAGCCGACATTCTTTGGATGCAACGCCAGTAACTTAACCGCTTTAGCGAAGGATGGCGTCATGCCGCCAATTGTGGTTTACGTTGCCAACCGGCCATACGAGTTCTACTCGAACACATCCACATTCAAGCTCACATATAGTGACCGTCAAAAGAAGGGTATGGTGACTAACGGATTCAATGTGGCAACCAGAGGCAATAGGACTGCCGCGCCAGATTGGCCCACGTGCGTCGGATGCGCAATGGTGAGACGTGCAGAGGAAAGGTCCAACGTGACGCAGTCTGAGCAATGCAGGCAATGTTTCCAAAACTATTGCTGGGATGGCTCATTATATACCGCAGGAAACTACTCTGCACCGCGGCATTTTAGTGCAGATGGCCTCACGGATGAGCCCATGGAGCTTGATACACACAACAAGTACATTCACAAGGTTAGCACAATGCGCAAGATCTTCGGGAAATTGATTCCCTCGCTAGCCCCAACCAAAGTGGCCTGGTTCTGA
>unitig105_68
ATGATGGGTAAATACACTAGTCCACCACAAAGGCTTTCGCCCAAAATCTTGCTACATACAATGGCTCCGAAACGGAACATAGACAGCATGAGCCGGTCGAACGAGAAATCCTCGAAGAAATCGCAGAAAAGCAGGGCTGCAAACGCGTATGAGGCATTGAGAAATGACAGACTGAAAAACGAGGCCGAAAATGATATAGTGCTTGTGGATTCTTCAGATAATGACGATGACAGCGACGGTATTGTTATTGTATCTGATGACAGCGATACGGCGCCACAGACTGAAACACCTGCTGCAAAAAAGAAGAGTCTGTCGTCAAAACCGGCAAGAAAAAGACAGAAGTTGGCCGATCCCGGGAATGAAGTCTCTGGAAATAACGATTTCATTGGTTTTGGCTTCAGCTCGTCGGAAAACGAAGAAGAGGATGATGGAGAATATGACGACGAAGGATATGCGCACCCGCAGGGCGAAACCCGCCTGGCATTTCCGTGGGTCCAAGGCCAGAGTCATAGTACTCAAAAGGAAATCGCAGATTGGCTCACGCTTGAAATCAAGGACTTTGTGAATTACATTTCGCCGTCGAAAGATGAGATCGTCGTGCGGAATACGGTTATCGCCAATTTGAAACGGCACATTGCCAGTTTCTGGCCAGAAACACAGGCACATGTATTCGGGTCGTGCGCGACCGACTTATACTTGCCCGGCTCCGACATAGATATGGTCGTGATCTCCACGACAGGTGACTACGAGCAGCGGCTGCGCCTATACCAGCTCTCGCTGTATCTCCGCACACACAAGCTCGCGAAAAACATCGAGGTGATTGCGCTGGCCAAGGTGCCCATTATCAAATTTGTTGACCCACAATTTAACATACATGTGGACGTGTCATTTGAGCGCACAAACGGAATAGACGCCGCGCGCCGCATCAGGCGCTGGCTCGATACGAACCCGGGCCTCCGCGAGCTTGTGCTTATAGTGAAGCAGTTTTTGCGCTCGCGCATGCTCAATAACGTGCATGTGGGAGGCTTGGGCGGCTATGCAACAATCATCATGGTGTACCATTTCTTAAAAATGCACCCGCGTGTGTCCACAGGCAACATTGCGCCCATGGAAAATCTTGGCACGCTCTTGATTGAGTTTTTCGAGCTTTACGGGCGCAATTTCCTGTACGATAACCTCATAATTGCGCTCGACCCGAAAGATGACTCGCCAAAGTATTTGAAAAAATACAGGTACCCTTCGCTAAACACAGGCCGTGGCCAGTTCACGATTATCATACAGGACCCATCGGATCCAGACAATAACATCACGCGGTCGTCGTACAATTTGCGTGACTTGAAAAAAGCGTTTGGCGGCGCGTACCAGCTTCTTACGGCAAAATGCTACGAGCTCAATAGTGCTGCATACAAGAATCGGATTGGGCAGCTGATATTGGGTGATATCATCACATACAGAGGCAAAGACCGTGATTTCAATGACGATAGAGATAAAGTGGTGAATTCCGCGCTCATAAGTCATGAAAGCTCCGAGGAAAGCGACGGCGCCGAAGGTAATGATAAGTATTATTTCTCTGATATGACTGCTGAGAGCGACGCTGAGACATATGTGACGCCCGACATGTCTGAAAAGGGCAAGATCGTGGCGAACTCGGTGCTGAAGAGTCTGGAAAAGGTTGGTGTAATTTCTCACCCTACTGAGGTGGTTGTTGCGCGTCTGAAAAACGACAAAACTGCTGTAAATAAGCGGTCTAATGGGGCAGTGAAAAGCAAAGCCATCGGTAAAAAAGTGGAGGACTTCATGAGCATAGAGAGCGAGTCAGAGGAGGAAAAGAATCTGGGCAACAAGCCAGCCACTAATTTGGAAAAGGATACAAAACGCGAGTTTTGGAAACTGAAGGGTTTGGAGCCGCAGTAG
>unitig105_69
ATGCCCACTTTGAAACTCGTGCTACTAGGCGACTCGTCTGTGGGGAAATCCTCGCTTGTAAATAGGTTTGCGCTGGACTCCTTTGATGCCCACCTGCCAAACACAATAGGTGCCGCGTTTATCTCCAAGGAGCACACGTCAAACGGGCGGACGGCCAAGTTTGAGATCTGGGATACCGCGGGCCAGGAGCGGTACCAGTCGCTCACGCCGATGTACTACCGTAACGCCAAAGTAGCCTTCGTGTGTTTCGATTTATCTGCGAAAACGCTGTTTTCAAGGGCGAAGTTTTGGGCCGGGCAATTGCGGGTGCTGGGCCCGCAGGATATTATGGTTTTTGTTGTCGGCACAAAGAACGATCTCGTCCAGGAACAGGAAGGCGAAGAAAATTCGGACTTTTTGGACCTTTTGGCGCAGGTTTCGGTCTATTGTGCTGATAACAATTTGAAGTTTATGAGGACCAGTGCTAAAATGGGTGAGGGCATACGTGAGATCTTCGATACGGTGGTTGACTCGCTAGATGAGGCGTTCTTCATGCAACCTGACATGGAGGTCGCCTCATCTCAGGAAAACGTGCTCTTGAGGGTACATGGCAGCGGCTCCAGTTGCTGTTGA
>unitig105_70
ATGAGTGGATTCCGTCTTCTTGACCTTGTCAAGGCCGTGTCGCCGATTATGCCTGAAATCAACTTTCCCGTGGAAAAAGTGATCCTCGATGAGAAAGTCGTGTATACCATTGCCAGTGGCTTGGTTTTCGTGCTCGCACAGCTCCCGCTTTTCGGTCTTGTGAAAGATGCGCCGTTGCAAATGGCTGACCCATTTTCCACCTTGAGACCTCTCTTCGCCATGGAGCAAGGCTCGTTATTGGAGTTGGGATTGCTTCCGATCCTCACCCTGGCGTTTGTGTGGCAAATAGCCGCCGGCGCCAAGGCCATCAAAGTCGATTTCCGCTACGGATCTGACCGTGAGTTGTTCCAGACTGCACAGAAGGCCACGGCGGTGCTTTTCAGCGCTGTGTTTGCCGCCGCATTGATCCTTCTGGGCTACTACGACCCTGTGGTGCGTGGCGCGGCCAACGAGGGTAACTTTTACGGCACCTACGCGTTGCTTTTCACGCAGCTTTTCGGCTGGAACGTGGTGTTGACTTTGATCGTGGAAGTCATCGATAAAGGCTACGGATTTGGCTCGGGCGTGTTGTGTTTCCTTGCGCTTAACGCCGCCACGGGCCTCGTGCGTGACGTGGTCGGCTTGGAGGTGGTTTCGGCCACTCCAAATGGCGTGCCGCAGACTTATGGCGTGGTGTCATATTTTGGCCGCAGCTTGCTCACAATGGACCTTGGAGAGATCAAATCCGCCGCTATTGGCCTCTTTCTGCGCGCTGGCTTCCCCACACTCGCTCTGGTGGTGCTTGCGGTGGCCACAGGGCTCGTGGTGATTGTGTTGCAGAACTTCCGCTTGGAGTTGCCTATTCGGTCCAACCGTGCGAGAGGAATGGCCAACGTGTTCCCAATTCGCTTGCTCTACACCGGTGCGTTGCCCGTGGTGTTCGCTTACACAGTCGTGGCCAACGTTCAGGTGGTACTTCACTTCTTGCTGCTTGCTGTGGCGCCATTCTACCCATTTGTCGCCAGATTGATCGAGTCACGTGACGTGGCTGGAAATGTCGTTTCCGGCTTACGTCTCTACTTCACCGCGCCTGCCTCCCTCTCGGCCTCGCTCTTGTCGCCCATCCGTGCGGTGGTCTACTCCACCACGCTTTTAACCTTGGCCTCGGCGTTCGCTGTGTTCTGGGCCGATATCTCCGGCTCCGCACCTAAGGATATCGCCAAGCAGTTCAAGGACCAGGCGATTGTCATTTCGGGCAAGAGAGACGTCTCCGTGACGCGCGAATTGTCGAGAACGATCCCTGTGGCCGCCGTTTCGGGCGCCGCCTCGTTGGTGGTTGTTTCTTTGATTGGCGAGTTGCTCGGCTCAGCCGGTAAAACCGTTTCCGTTGCCGTGGGTGTTTCCGCCGCTTTTGCCGTATTAGAGGATTTCATGACGGAGCTCCAGCAAAGCGGAGGCTCGTCGCAGTTGATGGGGGCCATGCCTGGCATGAAGTAG
>unitig105_71
ATGGCAGTAAAAGGATTGGGTCAAATCGACCAGCAATACGATGGCTCTAAATTGAGAATCGGCATTCTTCATGCCCGCTGGAACGACAGCATTATCTCGAACTTGGTGAAAGGCTGTATCGAGAGATTGAAGTCATTTGGCGTATTGGAGGAAAACATCGTTGTCGAGTCTGTCCCAGGCTCGTTTGAGTTGCCATACGGCGCCAAACTTCTCACGGAAAAACAACAAAAGTTGAAAAAGCCTTTGGACGCTGTGATCCCCATTGGCGTGTTGATCAAAGGCTCAACCATGCACTTCGAGTACATCTGCGATTCCGTCACGCATCAGTTGATGAAATTGAACTTTGAGCTTGGAATCCCAGTCATTTTCGGCGTTTTGACGTGTATGACGGAGGAACAGGCAGAGGCCCGTGCAGGACTCATTGAAGGCAAGATGCACAACCACGGCGAAGACTGGGGCGCTGCTGCCGTTGAAATGGCTCTCAAATTCAGAGTTGAGATTTAA
>unitig105_72
ATGGCACAAACAACAATAATCATCTCGAATTTGGATAAAAGCAATTTCGTTGCCTCTGGCGGAGAAAACTTGTCGCTTGCGAGCCAAATTAAAGCCACATTACTCGACAAATCACTCTACACGGAGCACACAGATAAGATACTTTCACACTGGTCAGAATTGCCATTTTTGAACCGCATCATCGCGATTTTCGAGACGGAATCGGCAGCCACGCGTGCGCATGAGTACTTGTTGAAATCGCATGCAAATTCCCAGGCAGAAACCGCTTTTCGCTTGCCAGATCTGGCGAGAATTTCCCTTCAGGAGAATCTCTTGCAGAGATCAAAACTGTCGGACGAGCTCAAAGAGGAAAACGCCATTAAGCCGGAGAAGCCAAGAGAAGCCGAGAAGGCGAAAAACGCCGGCGACTTGGCAGGCTACAACGAGCCGGAGCCGAAACCTATAGACATGTACGAGGACCTCTTACATGCAGGAATCGACATTCTGAAGTTCAACACAGAAGAACAGGTGAATGAGGTGAAAACCGATAGCATCAACAAGGCACCTGCTGGGTTAGGCCGTGCTCGGTCACTCACGAAAACATTATTTAAGCCTTCTTTGCTGATTGATACACGGACTGCACACAGCGGGGCTCCGCCATTATCGCCTACCATCACGCTTGATCAGTCTTGA
>unitig105_73
ATGTCGCATGACCACACGACCACACACGCCCGCTCGTTGTCAGACAACCCTAGCCGCCGAGCCTCTTTACAGCTGAGAAGGGCGCTCTCCTCGATCTCCACGAATTTCGCAACAACTCGAGTCCTGAAACCCGAGGACAACAAACGCCGGCGCCATGACACGCGTGAGCCGGGCCAGGAGAATGACCTCGCGAGACCAGTTGTGACATTGAGCTCGTCTGTGCTGAAGAGCTCCGAAGGGCTTCTAATAAGCCAGCATTTCGACACGATCTCACTGAGTGCACGTGATGCCACGGACTCCGAGGAAGACGGGGAAACATCGCAGCTGGCGTACTCTGACGCCCTCCATGAAAGGCGTATTGAAACTCAGACCCCTCCACTTAATACTATTGAGGTACCACATTCTGCGCCCTACGAAGAGGCGGAGACGGCTTATGCAAGTGAAAGTGATGAAAACGTGGCAGAACAGGCTGAAGATGAGGAGGGCGATGCAGAAATGCAACCACAAGAGCCGAAATGGAGTAGAGCTATCTTCGATGAGTTGAGGTATGTGATGCGGAAATACGCAAACACAAACATGGCTGAAGATGATGAAGATACTTACGACGTGACTATGGTCGCGGAGTATGCCCCTGAAATCTTTAATTACCTTCATGAGCTCGAGCAGAAGTTGGCACCTGATCCAAACTACATGGATACCCAAGACGATTTGAAATGGGAGATGCGCTCTGTTTTGGTAGACTGGGTAGTTCAGGTGCACCAGAGATTCAACCTACTCCCAGAGACATTATACTTGACAATCAACTACATCGACCGATTTTTGAGTAAACGCAAGGTCTCGTTATCTCGCTTTCAATTGGTTGGCGCTGTCGCTTTGTTCATCGCAGCTAAATACGAAGAGATCAACTGTCCAACGGTCCAAGAAGTGGCATACATGGCCGATAATGCATATACAATTGAAGAGTTCCTCAAGGCAGAGCTGTTCATGATTGATGTGTTGGAATTTGACATGGGATGGCCTGGCCCGATGTCTTTCCTCAGGCGTACATCCAAAGCAGACGACTACGACTACGAGACAAGAACATTGGCAAAGTATTTCTTGGAGATTACCATCATGGACTGTCGTTTTGTTGCCTCGCAGCCATCGTGGCTTGCAGCAGGCGCACACTATCTCCTGCGAAAAATGCTCAACAAGGGGCCCTGGACTGAGCTTCACGTGTTCTACTCCGGCTATACTGAAGAGCAATTAAAGCCGTTGGCCAGAATATTCATGGAGATCTGTTCAAACGCCGAGACCACGCACAAAGCCATTTACGAGAAATATCAGGAGCGCAAGTACAGACGATCCTCTAGATTCATCTCCCGCATCGCCCTTTCCAACGTCTGCAGAGCCAGCGTGCCGCAATTGGCCAGAAGAGCCGTGCCAATCTCCAGGGCTTTTTCCTCGGGGCTTGTCCGTGCCCAAAACACCACCAGCCAGCTCTCGGAGATCGTGAAGTCCGAGCACAAGGTCGCCTTGGCCGTCGACAACGAGTTGGAGCCTGAGCAGGAGCAGTTTTTGGCTGACAGCGGCTTCAAGGTGATTGAGGGCAAATATGAGTCGAATGTTGAGCTATACAAAACCTTGCCATCCGGCGAAGAGATCCGGGTGTTTTTCGACATCGACGAGGTTTCGGATGTTGAGCTTGGCGCGCCTGAGTTTGGCGCCGAGGAAGGCGTGGAGGACAAGGAGCAGTTTGACGAGGAGCTCGACCAATTCGAGAGCACTTTTGCCAATGTGAAGGTGTTCATCTCGAAGCCAGAGTCAAACGATGGTCTTTTCTTTAACTTGATGTTGCAAAACTCCGAGGAAGAGTTGTTTGTCGACTACTTCAACTACAAGCCCGATGCGGCCAAGTTCTTGGAGCAGGTGAAGGAGAAAGGCACGTTTTTGTCTAGCACCGAGTACCAGGGCCCGCAGTTCTCGAACTTGGACGAGTCCTTGCAGCTCGCCGTCGAGAACTACTTGGAGGACAAGGGAGTCAATGAAGACTTGGCTGACTTTATCTTTGCTTTCTCCGGGTACAAGGAGGAAAACACTTACAGAGACTTGTTGGCCAACATGTCGAAATTCTTGGCCAAGTAA
>unitig105_74
ATGTCCAGACTTATTGTAAAGGGTCTTCCGAAATACCTCACAGAGGACCGGTTGAAAGACCATTTTGGCAAAGAGGGCGCGGTGTCGGATGTCAAGCTCATGAAAAAGCGCAATGGCGAATCCAGACAATTTGCGTTTATTGGATACAAATCAGCCGCCGACGCAGAGCGGGCCGCTAAGTATTTCGACCGCACGTTTATTGATACCGCGAAAATCGAGGTCAGCTTGGCGAAAACGTTCTCTGATCCAACGGTCCCAAAGGCCATTCGTGAAAAGCGCAAATTGATGGAGCAGAGATGGACCGAACAGGAAGAGCGGCTTTTGCGCCAAAAGGAGGAGCAGGAGCAGTATAAGCGACAGAAGCTTGAGCGGAAATCAAAGTTGGACGCGGAAATCGCCGCGAACCCGAAATTGCTGGAGTTTATTGAGACCTTGAAACCGTCTGCGCAGGTGCAGTCATGGAAAAACGATTCCTTGGCTGACGGCAGCGGTGCTCCTTCGGCAAAGGCGCTTGAAGACGCTTTGGCGGCAAAAGATGGCGCCAAGCCAGAACCCGTCACGCTTGACGCAAAGTATAGTGTTGTGCAGGCGAAAGAGGCTGCGAGCGATGACGAATACGACGAATTTCAGGCAAAACAGGATTCTGAAGACGAGGAAATGATGCCGCTTGAGACGGAGCCGGCGGCTAATGATCCCGTGCAGGAAGAAACAGAGGATTTGGCTAGGGACGAAGGCGTTTCTGATCTTGACTGGCTCAAACTGCGTCGGATCCGGATGAAAGAAAACGACGAGGGTGAAATGGCTGGCGTCACGCTGAACGATACAAATGCAGAAAACAAGGGTGAACGCACATCTTCTGCGGCCTCCGAGCGGGCTCATAGACAGGAAAGGGCCGAACAAGCGTTTGTTTCAGAAGAGGATGCTACCGTCCAAAAGCTCCAGGAAACCGGAAGACTATTTATCCGGAACATCCTCTACGACTCCACCGAGGACGAGTTCCGCGAGCTTTTCGCCATGTACGGGCCGATTTCGGAGGCTCACGTGGCCGTGGACACGCGGACGGGCAAGTCCAAGGGGTTTGTCTATATACAGTTTGAAAACCCTGAAGACGCTGTTCGTGCATACCGTGCCATGGACAAGCAAATCTTCCAGGGCCGTCTCTTGCATATTTTGGCGGCGGACGCGAAAAAGGACCATAAACTCGACGAATTTGCGTTGAAGAACCTTCCTTTGAAAAAACAGCGAGAACTCAAGAAAAAGGCGCTGGCTGCCAAGGCACAATTCAACTGGAACTCTCTCTATATGAACAGCGACGCGGTGCTCGACTCTGTGGCGGCGAAAATGGGCATCTCCAAAGCGCAATTGATCGACCCGCAGAACTCTAGCCTGGCGGTGAAACAGGCGCTTGCGGAAGCGCACGTGATCGGCGATGTACGCAAGTTCTTCGAGGATAGAGGCGTTGACTTGACGCTGTTTGACCACAAGGAGCGTGACGACCGTATTGTGCTTGTCAAGAACTTCCCCTTTGGGACATCCAGCGATGAATTGGGCGAGCTTTTCGCCGAACATGGGCCCTTGAAACGCGTGGTGATGCCGCCCCTGGGCACGATCGCCATCGTCGAGTTCCGTGATGCGCCCAGCGGGCGTGCGGCGTTCACTAAATTGGCGTACCGCATGTTCAACAAAAACATCTTGTACTTGGAAAAGGGCCCCAAGGATTTGTTCACGCGAGAACCTGCTGCATCCGAAAACGTGCAGATCGAAAAGGGCGAGGGCGACGACGCCGTGGATGCTAAGGTGAGTGCCGCGGACGTGATGGCCGAGGATGCGGCCGGTAGCGAGGACGAGGCGGTTGAAATTGGCCCCACCGTGTCGATATTTGTCAAGAACTTGAGTTTTGCCACCACCACGCCGCTGTTGACGGCGTTTTTCGAGAAATTGCCCGGCTTTGTTGTGGCGTTGGTCAAGACTAAGCCCGACCCGAAAACGCCGGGCCAACTGCTAAGCATGGGATTTGGGTTTGCCGAGTTCAGAACAAAGGAAAACGCCGAGTCGGCCATCAGAAACTTGGACAACGCCGTGTTGGACGGCCACCGCGTGCAGCTCAAGTTGTCACACCGCAAGCTGGGCTCTGGCTCGAGTGCTGCATCGGCAAGCAAACTGGAGAAAACAAACAAGATCATCATCAAGAATCTTCCGTTCGAGGCGTCGAGAAAAGACGTGTTGGAGCTTTTTGGCGCCTACGGCCAGATCAAGTCCGTGCGTGTGCCGAGAAAATTCGACAAGTCTGCGCGTGGATTTGCATTTGTCGAGTATACCTTGTTGAAGGAGGCCGAGAGTGCCATGGACTCGTTGAAAGGTGTGCATTTGCTCGGGCGTCGTTTGGTGATGCAATACGCAGAGAAGGCGTCGGAAAACGCCGAGGACGAGATCGAGAAAATGACCCAGAAGGTCAGCAAGCAGGCCGCGTCACGAGAGGTGGCTGCCGTGCGCTTGGCGGGCCAAGGAAAGTTTCAACTAGAGGAGTCCGAGGACCCATTCAACGAGTTTTAG
>unitig105_75
ATGGAGGTAGTATCGCATTTGGGGCTCCGCCCGCGGCCCGAGCCAACTTTGAGACGGATCGCGTACCGTGCGTGGTCGATTTTTGTTTGTTTTCTTCTTCTTCGCATCCTTTTCTGGTACCACGTGATGTCGGTTTTCCTGTCTGCTTTGTCCTATCTAACGCCAGTTGGGGCACACAAACTTGAACGAATATGCACCGAATTCTTCTGGCGGGCCACGGCGTTTTTCGTGCGGCTCAACAACGTAAAGGTCACCGTCACGGGCGACCCGCTCGTGCCCGAATCGGCCGTGGTCGTGTGTAACCATCAGTCGCTCGTAGACTACTTTCTCATGGTGCATTTGGCTCAAACAACCCCTGGCTTGGCGCCCGAGGTGAATTTTTTCACGTGGTACGCATTGTGGCGCGTGCCATCACTCAGAACTGTGCTCAATGTGGCACTTTGCGACGAAAACTGGGAGTTATCACGCCTGTTGTGCCAAACAGTGTTCCAGAAAGTCGTTGTGGCCGAGGCCCCACAATGGGTGGTGCTTTTCCCCGAGGTAAACATCTGGACGCCGGCGGCTGCGTACCTGCAGCGTCTCCAGGCGCAAAAATACTATTTGCCCTACCACGACCACACTTTGTACGCACGGTACCCGGGGCTCTTGAATGCAGTGAATACGCTAGGAAGTAGGGCCCACATCAAGTTCCTGCATATGTATAACGTGACGGTGTTGTTCCACGGGGCCCAGCCGCCGAGCTTGCTAGATTTGTTTGCGCTGGCGGAACAGATCACCGTCACGATAGACGTGCGGGTCACGCCATTGAAGAGCGTACCGCAAAAGAAGGCCAAACTCGAGAACGGGATCTGGGCACGCGCAGACCGGCCACACGGCCGCAGAATCCGTTCTGGGACGTGCCTGTAG
>unitig105_76
ATGTCGTCCCTCTACAAACTCCTGATCTCGGGAATCCGGCTGTTTTCTCCGAAAGACCACGAAACGATCCAGTTTGGGTCTCCGTTGACACTTATTTGCGGACAAAACGGGTGCGGCAAGACAACGATCATTGAGAGTCTCAAATACGCCACCACGGGCGATCTCCCGCCGAATTCAAAGGGTGGCGCGTTTGTTAACGATCCTACCATCGCAGACCGGCTGGTGGTGAACGCCGAAATCAAATTGGGCTTCGTTTCCGTCGACGGGAAACCCATGACAGTGACGCGGAATATGCAGCTAAACCGGAAACGGGTGACCAGGGGCGTGCAGAACTCAAACACGTTCAAATCATTAGAGGGCCAGTTGGCGGTAGTGGCCAAGGGCGAAAAAACCAGTATCAGCACGAAAAACGCCGAGCTCGACACGCGCGTGCCGCTATATCTTGGCGCGCTGAAGGCGATCTTGGAATATGTGATTTTCTGCCATCAAGACGACAGTTTGTGGCCGCTTAGTGAGGCCGGTGTTTTGAAAAAGCGATTTGACGAGATATTCGAGGCGCTGAAGTTCACAAAAGTGCTTGACTCGCTCAAGACGATCCGTAAAGATATGGCCGCCGATATCCGGGTGATTGAGCAGGGCGTACAGCATGCCCAGTTGGATAAGTCACGTGCCTCGAAAGTGAAGCTGCGGTTGCTGGAATTGGTGCAGAAAGCAGAGCAGTTTCTGCTGGAAATCGCCGCTTTGACCGTGCAGATTGAACGCCTGGAGCAGCGTGCGAACGAGCTTTTCCACCTGAACCAGGCGTTCCAGCAAACATTGAGTGAATATGAGCGAATGCGGCTTTTGGTGGATCTGACAACTACCGCCGTGCGTCGCCTAGAGAACTCGGTCACGTTGTTGCATGAACCCGACGCACAATTGCTGGCCATGGCGGCGGATTTCGGGGCGGTCAAACTCGAAAAAACGCACCTTTTGGCGCTGGTGCAGGCGGAAATCGCCCTGATTGAGTCCTCGCTTAACGGGTTGCAAACTGAGTTCCACACTTTGGTGAGGGACGAAGGCTCGCTCGCGGCGAAAAAGGCTGGCTATGAGGAAAACTTACATAGCCTTGAGACCTCGAAAACCCGGCTTTTTTCCGGCGAAAACGTGGCTAGAATGGAGAATCTGGACTTGGAATCGCGTCTTCGCGAAAAACAGCAAACGGCAACCTCGAGGCTCGAAAAGACTGTGGCTGAGAATAATAAAAGGAAAAAATCGGCCTCGGATGCCTTGCAAACCGTGTCTGAAAAGCTCAGAAAGGAGGAGGACCGTCTTGCATATGGCCGTGAGGAGATTGCATCCACAGTGAGCAAAATCAAGGCGACCAAAACGAGAATCTCGGCGCTAGCTGCCAATGAGGAAACGCTTGAGTTAGAAAAATCGCAACTCGAAAGTTTACGTGTGAAACTCGAATCCCGAAAGGCTTCGCTGGATGCCAAAACACGCAACGATCAAATCGAGGCTGAAAACGCGCAAATCCATCGATTAGAACTGGAATTGGAGGATTTGATGCGCAAAATTCACTCGGCCAATAAACTGTCGGCTTTGGTCAGCAAGATCGAGTTGCTCCAGGAATCACGTGGGGCGAAACAAAGTGTTCTTGAACGGTACATGAATACGCAAAATCCGGCATTTTCAGCAATTTTCGGGTCCGAGATCGACCCTTCAACTGCCGAAACCCTTGTGGAGACCGAAAGAAGAAAGAGGGGTGAAGACCATGGGAAATTACACGCCGAGGCAGGTGCCTTGCTGGCCACAGCGAACAAGCACGACTCAGAGGTGCAGGCGGGCGAGAAAACGCTTGCAAACCTCAAGACAAAGTTGCAGAAACACGCGAAAAACGTGCTCAGCGTGCTCTCTGAAACAGAGATCTCAGAATACGAGTCCTTGGTGGCGGAGCTCGAGGAGGACTACAAAACCGCGGTATACAACCTCAACACGTTTGAGGTGACGAAAAGTTATAAGCTAAAGGCGATGGAAGTGGCGAAAATCAGCAAATGCTGTGCGTTGTGTAACCGAGGAATGGACCAGCAGGAGCTCACGACATTTGTCAGGGATATCGAGCAGAATGTCGCCACATTCACCGCGGAGAAATTGACCATGGACGTGGAAACCACCACCAAGGATCTCCACGAAATGAAGGCGATCAACGTCGACGTGATCGAGTACCGCCGTGTGCAGGACGAGATTGAGCAAACAGAAATCGAGCTTGAATCGCTGAAAAATGCGCTAAATGAGGCGAAAAAGCTCTATATGAATACCTCCATGTTGGCGGATACAGCCAAGGACAAGTTGGATGCAATCGAGGCACTTGTCAAGCCCATGGCCGACGTGGCCCGCATGTCCGAGGAAGTCAAGGCGTTGGACAGACAAATTTCAGACATAAGTGACGAACTAGAGGAGTTGGGCGTATCGTCGGTGTCGATGAACGAGCTCCAGAAATCGCAGCAACAGAAAAACTTCGAGATCAAGAACTTGCGCCAAAGCGTGACCGACTTGGTGCAGGAGGGAAACGCACGACAGAAGGAAATGTCCCGCCTCGAGTACCAATACAAGGAAAAAGAGCTTTTGATCAGCAAATTGCAGCTTTCGTTGAGTGAGGCGACCAGTCTCAAGCAACAAATCCGAGAATTGGAGACCCGTGAGCTGGAGTTGAGGGCCCAGAGCTATCAGTTCGAAGAATCCATTCAACTGTTGCGTTCTGTGCAGGAACAAAAACGAAAAAGCCTTGAATCGGTCGAAACTCAATGTTTTGAGACCGAAAAGTCGCTCCAGAAAGCGCTTGACACGGCGGAATCCGAATTACGCGAATTTTGCTCCATTTTGGAACATCTCAAACACTTTGAGGAGGTGGAATCTGCGCTAGTGGCGCAGAATGAAACGGCGCTCGCGCAAACCAAAAAGAAAATGGATCTGTTGGTAGCGGCTAAAAAGGACAAGGAGGAACAGGCACGAGAGCACCAGAATTTCATCAATGACGCGGCCAGCACAGAACGTAATATCCGTGACAATTTGGAGCTCCGGCATACAGAGCAGCAGTTGCAGGAGCAGCAAGAGGCGTTAGCGGAGATGGATATTGCTAATGCTGAACAGGAGAAAGAACTTTACCAGGAAAAGTCACGTGAGATACGAGCAGAAATATCGGCGTTGAACGAGCAACACTACGGGAAAGTGGGCGAGGTGAAACAGATCCGTGACCAGATTCAACTGCTACAGAAAGAGCTTGCGACGGATTTCAAGGACGTGGAAAAACACTACCATGACGAATGGATCAAGCTACAGACTAATCTCTTGGTCTCGACCGACCTCCAGACGTACCTGCAGGCGCTCGACAACGCCATCATGAAGTACCACAGCATGAAAATGGACGAAATCAACCGGATTTTGCGCGAGTTGTGGACACAAACGTACCGCGGCACAGACATTGACGGGATCGAGATCAAATGCGACGTGACGAACCAGACGCGCGGACGCTCGTATAACTATCGCGTGGTGATGTATAAAAAGGCGTCTGAGCTCGATATGCGTGGACGATGCTCTGCCGGACAAAAAGTGCTCACGAGTATTTTGATCCGGCTAGCGCTCGCAGAGTGTTTTGGCCTGAATTGTGGCATGATTGCGCTAGACGAGCCCACCACGAATTTGGATGTGGAAAACGCCGAGTCGCTCGCGAACGCGCTCAGCAACATCATCGAGTTCCGCAAAAGCCAGAAAAACTTCCAGCTTATAGTAATCACGCACGACGAGAAGTTTTTGAATCACATAAACGGCGGCCGTTTTGTGGATAACTTCTACCGAATCGAGCGCGACGAGAATCAGCACTCGATCATCAAAAGCTTGCCTATCCACGTGATGCAAGGCGAGTGA
>unitig105_77
ATGGGCGACACCTTGAGAGCGCCCAGCACGCAGCGCGGTGCCAACACACAAGTCCCGCCCGTGGATAGCACTATTCTGCGCCCCCTGCTGCCGGCGAGCAGCCAGCCGCGGAAATTCGAGCAGTACGCGAACACAGCGGTCAACGGTGCCGCAAACATGAGGCCGAAGGAGTCTCTGCGGCCAGATCCCGGCTACTACCAGAACTTCGCACAGCCTCAGCGCAGCCGACATAACCTGGCGCTGTTTTTGTTCAACACGCCGCGCCAGGACCTGTTTCTCGCCAATAATTACCCGATCGGGCCGCCGCCGACCGCACCAAACTCGGCCCCGCCGCGTCAGGCGTACCCGGGCTATTACCTGGCCCCACGTGACTCAGTGGCGTTTCCCATGCCACCGAATGAGCTACCAGGACGTCTACGTGGGGACTCGATCTCGTTACCTCACCCTTTGGGACAGCCACGGTACCCGGAGAGCGATTCAATGAATTTTGTGGGGTCGCAAGGCATGTCCGGGATACCGGCACGCAATCCGTCGCGGGCGACAAGTATATTCAGCCTGCTTATCCAGCTCCCAGAATCTTCACGCAATTCTGTAAGTGGTGCCTCATCAAAGGATATGGTGAAGACCGAGAAAAAAGGCTCTGCGTCGCTGGGTAGAGGCTTCTCCCAGGATTTCGAGTCGCTTGGGAAAGACAGTTTGGGCAACATGTTTGGCTGGAACCAAGGAAACAAGATGACGCCCAGCAGTTCAAAGCGTGGCACTAAGGAGTTTGAAAACCAGAACGCATTTTGGGATCAGATGGGCAACGGCGTGACAGGTTCGATCGCAGGCGTCAGTAACGACAGTATCAACGCCTTTCTTGCAAACTTGCAGACCACTGGAAGCATTGATTTTCTGAATATGAGCAATGAGCAGCGGCGCGACTCGATCATGAAGTTCATCACCGATCAGGGTCAGAGATCCGAGCCTCCACGCCTGATGGGTACATCTTTGCGGGAAGATATATTTGAAGATCAGAGGAAATCCTCTCATGGCTCGAAAGGCCGCAAGTCGAGTCTTTCCGAATTGAACCACGTGTCGCCCACATCGTCGATGTCCTCAAAAAACTCCAAGTTACGTGACGAGCCGCACTCGCCAAAAACGTCTCCAGGAAGACGGGCTTCTCAAACGCTTGATCAAATCGGCGGGTTGCAGATGCGCGGAAACCAACAACAATATCTACATGGGCAGAACATGAGTTCCCAAAGGCAGGCGCATGCTTACTACCCTCCACAGCAAGAGGCTTTTGGGTATCCATACCAAGAAAATGCTCAGTTCCAGGCCCCTCAAATGAGAACCACGTATTCACAATTTCAGGCCTCACCGAATGTGCTGAATCAGCAACAATACGCTGCAAACGCACCAGCTGGCGGCTATGTTCCCCAAATGCAAGTCACTGATCCAAACTACGCAACAGTGTATAAAGGGTCTCAGTTCATATCGCCTGGCGCCGTTGAGCAGCTGAACTATTACCCAAAAGCTGATCCACAGCCTACAGAGCAAACGTCTGTTGACCCGAATAAACAGTTAGTACAGGCCCAGCAGTACGCACGTGCTGAGGATGGAAGACCTCTCCTAGGCGCGACGAAAGTGGATCAGCTAATGCTTGTTATTCAGGCCAGAGAAAAGGGCAACAAGACTGCGATCAAACAGACAACAGATGGAAGCATTCTTGCATCGCCTAATGTGGATCACGATAAGAATGCTGTGCTTCCGCTGGCCGTGGATCTTGTAGGAGGCATTGAAAAGCCTCAAAGGGACAACCTAGAAGACGGTGAGCCGAGCAGAAAACGCAAAAGAAAGGGCAAAACACAAGAATGCCCCTACTGTTTCAAGCAATTCCACCAAACGACACATTTGGACGTCCATGTGAGGTCACACATCGGACTAAAGCCGTTCGAATGCACGTTTTGTGGGAAAAGGTTCACACAGGGTGGCAATTTGAGAACGCACATGCGTCTTCATACTGGTGAGAAACCATTTGTTTGTGATATATGCAACCGGAACTTCAGTAGAAAGGGAAACCTCGCTGCGCATATGCTAACACACAACAAGGAGAAGCCATTTGATTGCAAACTAGATAATTGTGACAAATCGTTTACGCAGCTAGGAAACTTGAAGTCACATCAGAACAAATTTCACCTACCGACGTTGACGAAATTGACGCAGACTTTTGCTAGTATAACCGGTGATGCGCTTGCGCAGCTTCCAGAGGATGAGAAACAGCTTTTGGAATATTTTGCCAAGCTTTATAAAAACGCCAACAAGGGAATACGTGGGCGTGGGAAGGGCAAGCGGGTCGCTAAGGTTGATGCTGGCGGGAATGAGTTGATGTCTCCAGGAAGTACCCACACGAGCCCCGAACAGCTCTCTGTGGCCATGGCGAGACAGAATGATGCAAATGCACGTGATGCACAGATCATGAATCAAGCCAATTCAGCCACTTATGCGCCTAGCGCTCAGAAGTATGGAGTGTGA
>unitig105_78
ATGGCGTCTCTGACCAATGGCGACCTCACGGAGTCGTTTTTCCATCTCTCGCTGGACCATAGTGACCGCCTCAGCTCTGGGGATGACGTATCGGTGCACACTTTGGACGATATGCTGACGTTTTTGCGGCTTGCAAAGGCCCACGATATGAATGCCCGGCTTCGGGATGGCAGCCGCGATTTCCCGGGCGAAAATACCCTCAGGGCGCGAGAACTGGCCTCAAAACGCCCCAGTTTCGACGATTTCACACAAAATTCGGTCGATTTCTACAGAAAGTTTGCACTGGACCCCGTGTTGGCCACGAGACCATCGCAGTCGACGCCTGCGGCGCACAAGCGGGGTTTTACGCGCAAAAATGGGCATGAATCGCGGCCCAAATCGGATTCTGAAGACAATTTGGAGCAGAATTCTACACTCGAAGAAAACCAGGACAATTACAACACGGCGTCTCCCCATGAAACCAAAGTGAAAGGCAGCACGCAAAACATTGACGTCGAGTCGCTTTTCCGCGCGTTCCAACCGCTTCTCGACCAGTATATCCGCACCCACATACCTGTCGAAAAAGCACTTTTGCCGGGCGAACTCGGGCAAAACGGGCCCGAATCGGACCCGGATTCCGCCGTCGACGATACTTTCGACAGGCCGAAACGTAGCGGCACACGTACAGCGCGGCCCGAGCTCAGCTCGCCCGTGACGTCGCCTCCTCAGTCCAGCGGAGACTCCCAGTTTTGTTTCGATAAAAGTACTGAAGTCGAAAGCGACGTATGCCAGCAAATTCTTCCGGAAACACAAGCACGGAAACTGATAGCGAGAAGTAAACACGAGAAAGTCACAAGCAGCGCGCCACAGATCGAGATGGGCGACTTGACATCGGACGAAATCGATATGAATATGCTTTTGCAGAAAAGTACAGAAAGTGCATCCGAAACAGCGGAAAGAGAAACTTTAGAGAGTTTGAATTTCAAGCTCGACCAGTACCGAAAGGACAATGAGGGCATGCTGAGTGAGATCAGGTACCTCCGGTGCAAATTGGACGCGCTCACGAAAAACGCCCCTTCAAAAGGACTCGAGACATTGTATGAGGACAATAAGGGGGAAATAGCCGCCGAGGTGCCCAATCAGGAAACCTCCAGTGGGGCCCATGGAGACGCGTTCGAAACAAATCTTCCCGAACAGTTTCGCCCGTACTATCTGCGGCTACAACTACACAAGGTGGACGAATTGGGTGGCGCCGAGAAAAGCAATTTAATCAAGAACCTTATGCTCCTGCTTCTCGTGTCGGACTTTGACCACATCTCGGTGATGGCGCCGAAAGTCGGCACGTATTTGCGCGTCACCACCGCGTTTCTCGATTCTCTTCACGAACGGCTATATCCCGATGTGGAAATGAAGCCACTGCAGTATCTCCGCAACCATAAAATCGACATCAACGACGGGCTACAGCAGTGTCTCGACGGCATGACAGAGCTCATATTCGAGCCCTGA
>unitig105_79
ATGTCGGAGAACGCAGACATTCCCATGGATGACGTCGAGGCGCAGGAGTACGACAGCGAGAAGATCCGGATGTTGCCCGGGCTGTCTGAAGACGGCACCGCTGCATCGTTCCAGATCATAGATGAGGACCATACTTTAGGCAATGCTTTGCGGTATATGATCATGAAGAATCCCGAGGTCGAATTTTGCGGCTATTCGATCCCACATCCTTCCGAGAACAAGATGAACGTGCGCATCCAGACATATGGCAACATCACTGCCACAGAGGCTCTCCACCAGGGCTTGGATAACTTGCTGGAAATGTGCACGCAGATCGAGGACACGTTCAGCGAGAAAATCGAGGCCGGTGGATTTAGCGTGGTGGAGCCATGA
>unitig105_80
ATGCGCGCCCTCATCGCATCTCATCGCCCTGTCTACGCTAATATAAGATTTTTCTTTCTTTTTTGTGCGCACCGGGGTATAAAAGACGCTCACCCCCCACTCACTTTTTTTACAGCCACAAGATTTCATACACCAAAAATGTCTGACTACAACGGTGGATACTCCAATTACAACAGCGGTTACAACAACAACACGCACCTGGGTGGATACGGTGGTAACGGCGGCGGTTACGGAAACGGTGGCGGCTACGGAAATGGTGGTGGCTACGGTGGCCGTGGTGGTGGCCGTGGCGGCAGATTTGGTGGCCGTCCCCAAGCTGAGCGTGTTGAGTTGAGCACGCCCGAGTGGGACTTGGACGCCTTGCCTCCATTCGAGAAGAACTTTTACACTGAGCACCCCGACGTTGTTGCACGTAGCGACGCCGATGTGGCCGCTTTCAGAAAGGAGCACGACATGACCTGTGAGGGCTCTGACATCCCAAAGCCCATCACCAGTTTCGATGAGGCCGGCTTTCCCGACTACGTCTTGAGCGAGGTCAAGCAACAAGGTTTCCCAAAGCCCACTGCTATCCAGTGTCAGGGTTGGCCTATGGCCTTGAGCGGTAGAGACATGGTGGGTATCGCTTCGACTGGTTCTGGTAAGACGTTGTCTTACTGTTTGCCTGCCATTGTGCACATCAACGCGCAGCCTTTGTTGAAGCACGGTGATGGTCCAATTGTGTTGGTTTTGGCGCCAACGAGAGAGTTGGCCGTGCAGATTCAGACCGAGTGCTCCAAGTTCGGTGCTTCCTCTAGAATCAGAAATACTTGTGTCTACGGTGGTGCTCCTAAGGGTCAGCAAATCAGAGACTTGCAGAGAGGCCTGGAGATCTGTATCGCCACCCCAGGTAGATTGATCGACATGTTGGAGACTGGCAAGACCAATCTCAGAAGAGTCACCTACTTGGTGTTGGACGAGGCCGACAGAATGTTGGACATGGGTTTCGAGCCTCAAATCAGAAAGATTGTGGACCAGATCAGACCCGACCGTCAGACATTGATGTGGTCCGCCACTTGGCCTAAGGAGGTCAAGAACTTGACCAGAGACTACTTGCTCGACCCTATTCAGGTTACTGTCGGCTCCTTGGAGTTGGCTGCCTCGCACACTATCACCCAGGTTGTCGAGGTCATCTCTCAATTTGAGAAGAACGATCGTTTGCTCAAGCACTTGGAGACTGCTACCACGGACAAGGAAGCTAAGTGTTTGGTGTTTGCTTCAACCAAGAGAGCGTGTGATGAGGTCACATCTTTCTTGAGACAGGATGGCTGGCCCGCGTTGGCCATCCACGGTGACAAGGACCAGCATGAGAGAGACTGGGTCTTGAAGGAGTTCAGATCCGGTAAATCCCCAATCATGGTCGCCACTGACGTGGCCGCCAGAGGTATTGACGTTAAGGGTATCACTTACGTTATCAACTACGACATGCCAGGCAACATTGAGGACTACGTGCACAGAATCGGAAGAACTGGAAGAGCCGGCACTTTCGGTACCGCTGTTTCATTCTTCACCGACGCCAACTCCAAGTTGGGTGGCGACTTGTGCAAGATCATGAGAGAGGCCAAGCAGGAAATCCCTGCTGAGTTGCAGAGATTCGACAGAAGATCGTTCGGTCTGCACATCAGATACGGTGGTGGTCGTGGTGGCAGAGGCCGTGGCCGTGGCGGTTACGGTGGCCGTGGTGGTGGTTACGGCGGCGGCCGTGGTGGATACGGCCGCCAGTCGGGCTCCAACGGACAGCCAATGGGAAACCTGCGTCGTTTTGACTAA
>unitig105_81
ATGCTGCAGATGTCGGGCACGGCCACGATGGAGGAGGCTCAAGCAGCGCTGAATGGCCCACCAAACAACACCACAAGCTCCCAAATAGCTCCTGAAACGGCTCTTTTGGAACACCGCGGCGATAAACCTAGCTATACAGCGAATTTTGCGGAAATTCCGGCGGGAATCCCGGCAATAGAGGCCTCGGGGTCGTCGCCAGCGGCTCAGACGGTTCTGGCGGCTAAAACGTCGGTGAAACCGCACCTGGAAGAGTCGTTTTCCGCCAATAGCTCGCGGCCTGTCTCTCCCACGGACCAGGATTCCGACGAGCCCGCTGACGGCCCGGGCGACCTCCAATTCAAGAAAAAAGAGTTCCCGAAACTGCGCACCCAGTCGTTCCAGTCAGTTCTCTCGTCAGCCTCGCTAAAATCGCTCAAACACCAGTTCACCGCGCCCACGCAGCCGCAGTTGAAGCGGAACCCAAGCACGGTCCTGCAGGGGAACACCAAGAACTTCCAGCTGTTTATCCAGGCGCCCGTATTGCTGCTGGTGACGAATCTACGCACTGCTGACGACGTGGAGATCGGCCAGCGGCTACCGTTTGACCAGTCCTTGGATGCGTCACGCGGCCACTCGCGCCAGGCACTGTTTCTCGATCCTGCAGCGGCTACCGACCTGAAGGCGGGGCAAGCATCGGGCGACGACTCTACGCTGGACGAAGACGACACGTATAAGGAGGAAACCACGCTCCAGCAGCAGCGGCTCACGCTCAACGCATTGAAGAAACTCTCGCTTTCGCTCGCGCCGATCATCCGGTCCGAGGACGACGACCAGGGCCCGCAACTGCGGCAGCTCACCACGAAACTGTTGAACTCGGCACGACCGGATTCAACGACGAAATCAGACCCTAGGCCCGAGCCGCGCCCGCTGCGTGACCTAAGGCCCGTCTTGCGCTCTGCAGGGCGCAAGCTGAAACCATATCAGCCGGCAGAGGTGGACCTTTCTCAGTTCCTGAGCTTGACGCGGCAAAGCAAACACTGCGAAACCGGGCCGGTACAGGCGGAAAAGCCCACCGACTCACAGATCATGCGCCCGAGCCACGCGCAGGTGGAGCGGGCGGCGCACTCGCAGGTAACAGCCGCGCCGCAGAACCCTTTGCAGCCACAAACACAAGCGGACAGTTTGCCTCTTTTGAAAAACACGGCCAGAAGCGGAATGGTGTCGAATGCAGAGCACAGGCTGGAACTTGATGCAAGGCAGGGCTCGAGACCGGGGAGAATATCCGATCTAAATTCGGGTTCCAGGATGACAAATGTTGGCTCTGGACCACAAAACGCATTCAGCCTGAGCACGCAAAACCAGAGTCCAAATCAGAATCAGAATCAGAGTCAGAATCAGAGCCAGAGTCAAAATCAGGGTCAGAGTCACCAAACGCTACTGTCTGATACTCGTAGCCTGAAAACTAACGGGTTTGTTGAAATGCAGCAAAAGGAATCTCCAAAAGAGCCAGCCTCCGTGCTGGAATCAGAGTCAATAAGGCCACAAAAGAAGACCGGTTCGGATGTCCCCATGGGTATGCAAACGCACTCAAACCCAAGAACCCAGAATTACATGCGTCCTGCACAAATGTCGACTACCCTAAGTCACCGCGAGATGTCCGCACGCAGCCAGGGCCTGGATATGGCTCATGGCGGCTCGTTCGGGTCGCTGAAACTGCACGCTCAAGATAAGCGGCTCCAGCAAATCAACGGTTTCCGCAGTCCGATGTACGTGCCGGCGGTGTTGCGTAAAACTGTGGATGAGTCACTAGAAAATGCCCCGGAGGCAGGACTGCCAGGCGAACACTTCACTGACTATCGCGACCATGCGGAAACTGCCGTGGGCCCAGCATCGTCTTCGACACTGATCAAATCCGTAGATCTGGCATTTTCAGGTGAGAGGAGCGTTTCCCCGCAATTCCATGCACAGACCGGGCCATATGAGTTGAGCCGGCGCCAGTACGACAGGATTCTTCGCGCAGCCCCCACGCGGCGGCACTGGCTTAAAGACGAATCTGTTTTCGAGTGTGGAATCGATTACTGCGGCAAAAAGTTCAATTTTTTCGAGAGAAGGCACCATTGCCGCAAGTGCGGTGGTATTTTTTGCAAGGAGCATACGCTGCACTACCTATATATCAACCACTTGGCGCAATTCACTACGGGCGGCCGTGGCACTTTGTCGCGTGTTTGCGATCGTTGCATACAAGAGTACAACGAGTTCATCAGGCACGAGTTTGGCGTGGCGTGTCATAAGCCGCTGTCTCGTGAGCTGCTCCCGCAGCCAGCGGCGCTCAATAAGGTAGACTACCGCAAAGAAATCTTTACCTCGAAAATGGGTGCTGGCAATCCCGGGGGCGCTATCCCGGCGAAGCTGCAAGAGTCCAGCGAAGATGGGAAAGCAGCGGACCAATTGGTGGGCTCCGTGCCAGCAAACTGGAGCTGGTCTTCTTTCTAA
>unitig105_82
ATGTTTGCAATAGACTGGCTCCTCATAACATTGTGTATCGTGGCAGCATACTGGCTTCGGTGCCTTGTTCTTCCACCAAGCAACTTTCCCCGCAACATCCCCACTATTCCGTTTTATGTTGTTTTCATTCCGATTTTCACCGACTGGGACCAGGAAAAGACTTTCAAACGTTTTTTCAGGGCAAAATTGGAGAAACATGGTGCGGTGAAGGTTTATTTCGCGTCAAAATGGAATGTGCTAGTAACTCGCCCCGAATACGTTGCACAAGTATTGAGAAACAACGAAGTTTTCGAAAAAAGCGGCAATTCCGAAAAAATCCCGTTTGCCGTGACGCTGGAATACCTTGGCGACAACATCATATCTGCAGGAAATGACCGTTGGAGGCGGTACAGGAAAGTGATGACCAATAGCATTTTGTTCCCCGACCATAAGCCTTTGGCAGGTCACGTCCAGGGCCTAATCCTGGTTCTTGACACAAAATATGGTGTGAACAACATTGTCAGCGTGCCAGACATTATACTGCGGTTTTTCTTGGCGTGTGTTGGGGATTGTGTGATTGGGTGCAATTTGGATATAGACATGAACGGCGAGTCTGTCCTCAGTCGCGTGAAGTACCTCAAAAGGCAGATTTTCCGTCCTATGTTCATGACGTTTCCTTCCTTGGACAAGCTCCGTCTACCTAGCAGACAGCGTGCAAAAGGCGCGATCAAAGAATTCAAGGCCTTGTTACGGTGTAAGATCCTACAGGAGAGAACATATGAGAATAGCGAACGATTGGGTCTGAATTTGGCCAACGCATATGAGACGGGCGAAATCACCGAAAAGCAATTTGAGGATAATGCAATCATTGCTCTAGTGGCTGGCCACGAAAACCCAGAAATGCTTTTGACCACGGTATTATACTTGCTCGCAAAACACCCTCATATTCAACTGGAATTGCGTACCAAGCTTAGCGAGGCGGATATCAACGAGAAAGAAGATGTGCCTTTTTTGAACGCGGTGATTTTTGAGTCCCTTCGAATGTACCCGCCCATCGCCCAGTTGGTCAACCGGATCACGAGACAAAGCGTGGTTTTGGGCAAAGATATACACATTCCCAAGGGCGTATACGTTGGCAACAACAGTTTCATCACGCAAAGGGATCAGGGCTACTGGCCAAACGCTGATTCTTTCATGCCCGAAAGCACTTCGCGCGCAAATTATACAGATTTCAATACAACACTGCCCGAAAGGTGGGGAACCACTGACAAAGAGATTATGAAAAAGTATACTTTGGCGAAAAGCAAGTGTGAAATCACCGCATTCCATGGCCGCAACCGTGCGTGTTTGGGCGAGAAGTTTGCTTTGGTGGAAGTACGGAAAGCTACAATTGCAATAGTAGAGAAATTTGAGTTTTCACTTGATCCAAATTGGAAGGAGCGTATCACGCCTACGGGGCCGATCTGGCCCGTCCAGCTTTCGTTGCACATGACAAAGTTGTCTGAAACAAAGAAATGA
>unitig105_83
ATGCTTTCTCGTGTTGCTTTGAAACCACTCGCAAGATTCCCGCTCAGATCCGTTGGTCTTTGCGCGCTTAGAGCGTCTTCCACATCGACCGTGAAGGTCTCTCATGATCAAGAACAGGAACTCCTTGTGAACCAGAGGAAAAACCGCCCTGTCTCCCCACACTTGACCATTTACACGCCACAGATCACCATGATCTTGTCGTCCTTTCACAGAATCACAGGTGTGGCCATGGCCGGCGCTTTCTATGCATTGACGTGCGGCTACGCCGCTACCTCGCTTCTCAGTGTGCCATTTGACTCTGCCGTGCTTGTTTCCGCTTTCGCCGGCTTGCCATTTGCTGCCAAATTCGCCGCCAAGGCCGCCATGGCCTACCCCTTTGTTTTCCATGCTTTCAATGGAATCAGACATCTTGTGTGGGATCTTGGAAAGGAATTGTCCATCTCGGGTGTGTACAGAACCGGCTATGCCGTTGTGGCAGCCACCGCCGTGCTTGGCTCTTGGATGATCTTCTGGTAA
>unitig105_84
ATGCCGCCGCCCGACCCTGCCCCAAACGCCGCCAAAACCACAGCGGGTCACCAAAAGGGGATACCTAATACTAACAGCCAAAGTGGCGTGTCCCTGAATGTCCCTGGCGCCATGAAAAATGCTGCAAAAACTACAAAGCCAGGCGCTCCTGCCAGCCTGAATCCGGTGCCCCTCGGCGGGCTACCGGGAACCCCGATAGCGATGACAAGTCTCCACAAGCCGGGGCTAAATACCACACATGCAGCAAACTTACGTGCCGGGCCGGCCCCGCACAAGTACGCCAAGATCCAGCCTGCAATCGCCATCAAACCGAAGCCCGTGGCCCCCGTTGGCGCCGCCCCGGTGGTGACGAAACTGGCATTCAACCCTCGCTATAACCCGCTGCTGTCTCCGTCTCAAACACTTCTTGCCGACGATACCGCGGCGGGTAATATCAACACGCTGAAGAAGTGGGTGCTCCCACCAAGACCTCGGCCCGGCCGCAAGCCACTGGCGGCCCCTGCTTTACCCGGGGGTAGCCCGAATTCGCCCGGGACCGAACCCAGACTACTATCTCACAAAAAATGCAAGCTTCTGGGGCGACTGGGCGGCTCAAAGACGGTTTCTACGGGGTCTGAACGGACGCGTGGTGCTATGGGGCGCCTGCTGCTGCTTCTGCTGCTGCCGCCGCCAGGGGTTACGCCTTCTACCCCAACATCGAATGGAGGTTCTGCTCACGTATCGACGCCGATGTCGGCTCCAAACTCCGTCAATCTGATCCACTCCTCTGCTGATCTGCGCCGGAGTTTGTCGCAAAGAGGTAAAGGGGGGTTGCCGCTGACGGCTAATGCTGAAACAGGAACGCCCCTAAGGCCTGAGCTGGCGCCAACACCGCAAGTCTGCGAGCTTCAGAAAACTTACTTGGCCAAGCTCAAAGAGCAGGAGTTAGTGCAGAATTATATTGATATTCTCACAAACCAGATTCAGGAGCTTAAGTTTGTGCAAAGTGGGGTCATAACTTTCGATGCATTGGACACGCGCCCATCAGCTAAACCGCAGCTGCCGCAGCTGCCACTGGATCAACTTGATCACATAAACAATGTGCGCGATTTGGACGCTTTTTTGGCTCATTTAACCACGCAAGCGAACGTCATCCACAGCGTGACAAAGAAATTCGTCGGCGATTCACTGAAGGAAGGTTCGCATGTGCAGCTGCAGATCAAACACTACCTCGACTTGAAGGCAGGTCATGGTGCATCTAGATCGCCTTTCTCTAATGGGAATGATGCAGACTTTGTGGGAACAAATGTTGGCCTAGATTACGAAGTATCGAAGCAAAACTTACCGGATGTAGATCCCGAACCTCCATCGAAAGGGGCAGAAAGACTGTTCGCAGGTCCGAGTTCCAGTTCATTTTTCACCTCTGGCTTTCTTCGCCCACTAAACATGAACTTGTTCGAGCAGGAGGACGGTATGATAAACGTCGATATCATCAACGAACGTGACCCATTCTCTGGCAGCGTGGGCTCATTTGAGAAAAAGCGCCTGGACTCTGATGTTGAACTAGAGCCGCTTGGTGGAGCAGAATTCAAATTATCAAATGCAAAGAAGAAGCCGGGATGTGGGTTTTGCAGTGGCGAGACGCACTGTCTATGCTTTGAGGCCGAAAGCGTTTTCGGGGAGAAATAA
>unitig105_85
ATGAACGAAATGAGTAAGCAGCCCTACGATAATCGGGAGCTTCCTACCAACCCAAACATGCCCGTTTGGGTGCTTACGCCAAAAGAAGAGCAGGTATGTTTTGAGCGCTGGCGGAAAAAGACATTTGCCCGCTGTGACGACCTCATAAAGGCATATGTGGCATGTTCGAATAGCTACGAGAGCCCTATGGAGGCGATGAAGAAGTGTGATGGCATCAATCAAGCGCAATTGAACTGTGTTAAGAAATACCAGACAATGGAGTATTTGGATGAGGAACGAGATATCTTGATAGCGGATAAAAAGTTGAAACAGAAGATATATAGGGAGCGTTTGGCAGCGGCGCGTGCACAGAGCCCAGAGAGCAGTTAA
>unitig105_86
ATGCTTGATGAGGCGCCTGAGACGCTCATCCTCTCAGCAATAGAAGGGTTTGAAACCCAGCCCGATGTGGCAAGTATTGGCCGTGTCAACGAGCTGGCAAACAGGGTTAACGAGCTGTGGCTAGAGGAAGAAAATCGGTTGGAAAATGAGGTTTCTGCGCTCGAAAACGACCTTCGGGCTGAATTGGCCGAGATCGACGTTATTAAACGCCCCACAAATGCCGTTTTCGAGCTGCTACATCTTCAAAACGATGCTATAGCGCTGATATTACGCAGAAATGCCGAAAACCCGGAGAAAAACGACGTGTTCAGCGTGATAAACGAACAAAAGGCGCTTTTGGATAAGAAAAAAATCCTGCTAGCAAAACAGCTCTCGGAGCTTGAGAGCAGAATCGCCCAGATGCGTACAACTGAGATGGAATTGACTCAGCGTGAGTCAGAACTTGCAGAGCAAAAATTGGCGGCTCTCCAGACAAATACGTCATCCAATATGGATCTGACGACGATGAAAATCATGCTTTTCAAAAAATTCGGGATCCACATTGAGGAAGGCGAGGAGGGGAAGAACGACAAGATTGTGATCTTCAACGAGAAGCGGAGCGGCGCGAAAACACTCGAAGTCGACCCGAAGTTTCTGGATTATTTCATCAGTAATTACATTTGGGAGCATGTCGGGAACAATGAGGACGCATAG
>unitig105_87
ATGTTCGGTGCCTTCAAGTCGACGCTTGTGGCCCAAGGAGGATACCTTTGGAAAAAGGCCCCTAGGCTTTCGGTGCCGCAAAAGTCTCGTATGAGGTCAAGAATGCGGCTCGTGGATCAGAATATCGAGATCTTGTTCCAGCTGTTGAAGGCCCCTTCCGGAAACACAACCAACTGCAAGAAAATCGATAACTTATACTTCAACTTGCCCCGTGAAGCCGACATGAAGGTCAAAGACAAATATACGACTTTTGACAAGAAGGCAAAGGGCTACAGGAAGTCTGTGCATTTGGTGCCCAAATGGACCAAGACCACTTTCAGAGAGAACCCTAAATACTTTTGA
>unitig105_88
ATGATGGATTCGGACGCCTTTAACAGCTACTGTATCACCTGCGATCAGTTATGCAGCGATAATTCTGTCTACTGCTCTCATGAGTGTAGGGAAAAAGACGAGCAGCAATCTAATTCACTTCTACAATCGTTTAACGCTGACATGGCGCTGCCTTTGCTCACGCCATCTTTGTACCAGCAGCCACAGAGCATGCCGCTTGCAGAGACCATTGGCCTGCCTTTGCTACTACCAAGAAGCTTTCACTCCGAGGCCAACTTGGCTGATTTCTCATTGAATTATTCTCTCAGCCAGCCAATTCTGCAGGGCAAGGCGATTGCCTCCACATCACAGAATTACCGTCTATGGTTGAGCGGGATGTAA
>unitig105_89
ATGTCGCGTCTCCGCAGGCTTGATCGTGCAATTCTTTCCGAAGGCGCTGACACGCCGCTTGATTCCGACGATCAGGAGCTCCTCATCGCACAGCTAGTGGAGCAAAACGATGCGCTGCTCAGATTATTCACAAAGACACTAGTGGGGTCAATTTTAGTGGAGATTCCGATCTCAGTGCTTGCCTTGAGGTTTTCTTCTGAGGGTGCCCGCCCCGTTGTGCTACTATTGGTGAGTCATGTGTTGACATTGGTGAATTGTTTATATGATTTCAAGCCACCAAGAAGCACACATAATGATGTCAATTCAGAGGCAGATTCTTATCGAAATTCTCCCAGCATTGGGCATAAAGCCGTGTTTGTTGCGAAAAAGCTCATGAGTTTTCACGGTGTCCTAACGCTCAACATTATTGTGTTTCTTCAGCTTACATACAAGCTATACACGTCTCAGGGCCTCAAGCTAATTGATTTGTTGCTACTACTTCCCCTCATCAATATGGTGGCGGTCACGCTAATCAGACATTGGTACTCCAGTGTGGCATACGAAATCAGCGGCCTTCATGATCTAAAATATAAGTTCAAAACAGCATGA
>unitig105_90
ATGAAGTTATTCATTCTCAACAGTGTGGCCATGGCGCTAGTCGCCTCGGCGGCCGCTGCCCCAGTCGCAGATAACGAAAATTACGTGCAGAAACTCGTCAACTCCTTTTTGAATGGGAACTATAATAATGCGTCGAGCTCAGACACGACATCATACTTGCAGACCACCAGTGATTCTATCGAGGAGACACAAAGCCTATCTGAGGCATACACACTGAGCGCGCCCACGGTCGAAATTTCTTCAAGTGAAGATCCATTTGTCAACCAGCTTTTCAAGGCGTCATCGAGCTCGTCTGCTGAGGCCTACATCTCAAGCGCGGAATCGGCTCCGTTGGAAACCAGTACGCCCGTGGCCATATCGTCGGCTGTGCCAACCACAGCTCCTAGCCTGAGTGCTAATGTTGTTTCGAGTGATGAACCGAAGTCAAGCGAAATCGCTTCAGCGGAACCAATCGAGAGTGTTGCTCTGGAGAAAAGCTCACAAGCCGCGTATACTAGTATTGTTGCTTCGCTGGCGGCAAAAAGCGTTACACCTTCCCCAGCAAGTGTTTCTCTGATAAGTGCTGAAGCTAACACTGCTTTGAAGATTGGGGCTTTGGAGGAATCGAGCTCGGCCCCTGCCACTCTGACGAGCCCTGTTACCTCGACGTTTAGCCCATCCCCTACAGAGGAGTCGGCAACTTTGATCTCCAGTGACCTAGCAACTGACAGTCCTCTCCCATCCACAAATGCTTCGGCTGATTCTGAGGAACCCACGAGCTTTTCATATGCTGATGCACTGGTATCGTCTTCCGAGACAAAGTCGCCTGCGTCCTCGCCTATAGCCGAAAGCACGAAGAACGTTGCAAGCTCGGCAAGTTCTGCTAGCTCATCGAGCCTTACAAGCTCCATCGAGCCAGTTGAGTCTTCAGCTGTTGATGCAGAGACATCCAGCCCTCAAGCATCTAGTGCGTCGTCGACACAAGCTTTTTCCTCGGCGAATAGTGCGTCAAGTTCAAGTCTTTTAGACAAGGCCACCAGCGAAGCGGCAATTTCCTCTACATTGCTGAGCTCTGAGCCACCTGCCAGTTTCACCGGTGGGGCTCTCAAATTATCTGCCACGACTTCTAGCCCAACAGTCGCTCCCACCAGCTCAGACTTTGGCGAGACGGAAAGTGCTCTGTCTACACCGCTTGAGGATGAACAAGAGTCTTCCCAGAGCTCAACAGTCGTTGCCACAAGCTCGAGTTTCTCGCAGATCGAGCCCAGCCTGAGTACGAGTGCGGAGCTGAGCTTAGATGTCAGTACCCCCTTCTCGACGGTTGTGGCATCCGAAATCACCCCATCTTCTTCGACGGAAACACCTCAAGCAGAAAGCACGGCGAGCGAGCCCGCAACAGAGGCAAGCCCGACTTCGATGGTCGCTCCTAGCTCAACATACATAAATGAGGACACAAGCAGCTCAGAAAGAACGACTCAGCAAGCTTTGTCGGCAAATTCGTCGGAGGCGTCAGCTACGTCAGATCAGTCGACTGCTGACACCACACTGGCGACTCAGTCTCCAACGTTCTCTACCTACACGCCTTCAGATGTGGCGTTTTCCTCGTCGAGCGGCTCTCTCAGTGTCGAGTCCACTGTTTCGCCCTCTGAGCTGTCTGCTTCGAGTATCGTACCTGCAGCAGCATCTGAGATGGCCCCTACAACCGAATCTCCTTTGGTGGATTCTAGTCTGGCACCTATTTCGCCAACGACGACGTCCGCCCCTGAGACCGTGCCTGAACTGAGCGCTTTTTTTTCCAGCACTTCATCGGGGGCTAGCTTGACTCCTGGGCTGGCGAGTGCGGCAGCTTTTATTTCTCAGGTCGCTTCGTCGTTCAGCTCAAGCACGAAGCTGTCTGTGTCTGAGTCAGGAATTTTCATTACTACATCCTCGGAACCGTCTTCTAGCACCAGCGCGCCACTGGAATTGTCGCCCGATATTTTTTCTAGCCCCACCGCTTCAAGTGTGAGCCTTCCGAGCTCGAGCAGGCTATCGAGTCTGTTTCTTTCGGCCACACTGTCGGCTGTAATCATCTCGGAGAGCCCGACTTCTGCGCAGAACAGCCATTCGACTACGGATCTGAGTGGAGGATCGCCTGCCACGTCGTCGAGCGCGACTGTGAGTGCCACCAAGGAACTGTCGTCCATTTCGAGTGTGCCAAGTTCGGGAACATCTGTTTATGTCGAACCAACTTCTACGCTGCCATTGGCTGAACTGTCGACTTCGACGCTGTCGGCCATAAGCTCACTGAAAGTGGAATCGGAGACACCGTTACAGACATCGGATAAGGTGAGCAGCACTTTCTCCGTGCCTTTTGTGAGCTCAACCAGCACTCCCTCCATTGTGCGCACTCTGACAGGTTCTTTGTCGGAAACCTCGGGTACGTCAGAGAGCATTCGTGTCTCTTCTGAAGCAACATCGAGTGCTGCTGACGCAAAACCCCTCGCATCTGAGTCATCCGTCGTTGTTCCCTCGTCTGCTTCTCAAATCAGTGATGTTGTTCCCTCGACTACTGAGGCGATGACTGACTCTTCTCTTTTTACGTCAAGTGGAGACGCGGTGTCCTCAGTGTTGCCTGAAGTGAACTCCACTCTTGCCACTCAAAGCCAAAGTGTTGAAACAACCAGTGCGATTTATCCCGCGAGCACCTCTTCGACTTCGCAAGGTGAGGTAGAGTCGCTGGTTGCGTTGGGCTCTACGCCCCTTTCGACTGGAGCAGAAAGTACGCCATCAGCCGTGACGCCCTTAGAAGCATCTACAGCTGTTGTGAGTGAGCCAATTCCCCAAGTGTCTTCTTCGCAGCCGCCGGAACCTGCGATTACCCTGGCACCCGAAAGTGAATCCGGCGCGGATGCGTCTACCACCTCCACGAGCAACTGGGTGCCTACAAGGATTATTGCCGACACAGACACAGGTAGTATTTTGACCGCGCAGACCGGTGCGGTGGGCACGCAAACCTCGGGTCTTCCACGTGCAATCACACCTGCAACGACAACTGCACCAGGTGCGGACTACGGTGTCGTGACAATTGGTTTCAAACAAGAGTTGAACTACCCTTTTGTTGTGCAGCACGACATGTCGTCGGCGCAGATATTTCAATATTTGCCACTGGTTTTGACCTACAGTTTCACGAGCGACTCTATGTTTGCTAACGTCAGCGTGAAGAGTCTTGTACCTTACACCGCGCAAGGCATCAACTATGTGATAACTGTTGCTGAGGTCTACTTTCCTTACGAAGCCATTAGCTCCTTGCAATCTCTCGTTCTTTCTGCGGACTCGAAACTTTACAACAACCCTGATTCCACCAGCAACAAGTTGGCTTTGATGATTGATCCAAGGATTCCTCTCACTGGTCTCGAGACAGAGTCACTGACGACAAGTTCTGCCTCTTTGGGCAATGGATCAATGGATTCTGGCAACTCGTCTTCTAAGCTGAAGAGTGGGACGGTTGGCGGAGTTGTTGCAGGCGCGTCAATCGGAACTTTCGCGTACATGGCCTTGATGGCGTTATTGTTCAAAAGATATAAGAAAAAGAAGAGCGTTGAGCTTCCACCATCTGATTCCGAGAGCAATCTTGCCAGCTCTGAGCAGAGACCGGTCTCCTTTGGATCGGGCGGAACCAGGCCTCCGATTTCCAATCCTGTGAATGCACAAAATTCGTTGGGCTGGTCACATTAG
>unitig105_91
ATGTCAGAAATAAAACTAGTGGCTCCATTCACCGCGTCGAATGGTCATCATAAGCTGATTTTGGACCTCATAAAACACACGCCAGCACCCATGTCTGGGCCTGTTCCGGTATTCCAGATCCCAGTGCGTCTGGACGTTGATGTCACGGCGATCATAGGACGGAATGGCCGTAAAATGCCCGAAAATGGAAATAAAAACATACTGCGTGGCTCCGGAAATATGCACACGGAATCTGATAGCTTGGAAGATTCAGCTGAGGACGCTGAGGCAGACGAAACACCGCCCTCTTATATGGAGCTAAGCGCATTCCAGCCTAGGAATCGACTCGAACAAGTGACCACGATATTTCTTCAGGATTTCCCCGCTCTTCGACCAAAACAAGTCGAAAGAGTATTTAGTAAGGTTGCTAGTGCATGTCCGCTTGATCACGGTAAAGAATACCGATTCTCGCTTATCACCGAGTCTATCAACGACACCAGAGGCGTATTTTTGCGGTTTTCAACGGTGAAAGTGACCCAGTGGGCCCGTCAAACATTTCTGGCAATGTTTCCAAACATCACCACGATTTTCGATGAAAGTTTAGCGGATTTAGCAGAAGATACTGACACCAAAACACCTGATTTGCTGTCGCTCGGCGGTTTGGCGGCCGAAATTGCAGCGATTTTCGCCAACAAAAAGCTATATAGCCGCCGGTCCGGACGGAGCGGCACAGAAGATCTTGATGAGGTCATGCAGTACTACAGAACGTACAAAGTCGAAAACTCGGAGCTCGTGGAAGTCCCCAAGGAGTTGAAGGAGGTGATTGTGCGCGATATCATCAAGTTCAGGGCGAAAGTCTTGACCATAGAGAGAGAGGCGCGCAAAAAGGAAATCGAGAAAGAACGCAGAAAAGCCAAATTGCGCCTTACACTGATTTTTGAGGGTATACGAGCGTCTGGTGTCAACGCCGAGAACGGAATGCAAACGGATGACAAAGACACTGCAGAGACCACAAACCCGCTAGATCACTTAAGCGATGAGGAGTATGAGAAGCACCTAGCCGCCGAGGCAAAAGCGCAACTCGAAGCGCAATTTGCCGCGCAACACAAGGAAATGCGCAAACTCGAGCAAAACGAAAAGGCCGCACTTTTAGAAAAGCTCTATACCGTCAGGGGCTATGAGCAGGCACTTGTGGAAAACAAACTTGCACTCATGGATGAGTATAAGGCGGTACATGATCATGGCGTGCAGGAACCTGTAATCATGCATGATTCTGGCTTTTCGAGTGTTGGTGCTAAGATGAAAGTTTATTACAATAATCATGGGGAATACATTCGTATTCGCAGCCACGAAAGAAGTAAGGAAGAAGCGTTGGATGACGCAGATCGCACTGAGGAGTTCAAAGGTTTGGATCAGCCAAAGGATGCACCAATTTTTGCAGCCACAATCTCAAACACTAAACAGGCATCGAAGATTTTGAAGCAAGAACAGTCAAATCCATCATCAATTGTGAATGTCATTGTTTCAAGATTTTCAGAGGGGGAGTTGGCTGCGGTGAAGGAAAAAATTGGCAGTTTGATCGAGGAGTTTTTGGGGATCAGGGAAGATTTGTTAATCGAATTTATTTACGAGTTTGTTCTTGAAAACAACTTGGGCAGTCGTGAAGATCTTATTGCTGAACTCCAGGAGACGTTAGACGAAGACTCGACAACTGTGGTTGAACAACTCCATGAGTATATTGCGTCGGTCGCTGAACATAAGGGTCCATAG
>unitig105_92
ATGCAAGATTACATGCCTCAAGACTTGCTTGCAGTGCCGGAAGAGCTTTTGGCGGAACCAAATCTGCTACTGAAACTACCCTTGCGACCCAAAAGTCGCCCTGAGAAATGGGACCACGCCAAATCCGCCGCTTTGAATGATAAAGATAACTGGCGCAAATGGGACACACTATTCAAAGCTATAGATGATGCATGGGCCACCTCGCCGTCAAAAGAGGCTGCAAATTCGGCCCATCAAGCACTGAAAGCGGCGTTTACAATGTTTTTGAAACGGTTCCCGTACCTGGCCCAGCACTGGCGGCAATTCTCGCTTGCACAGTACAAAATGGGCGGAGTCGACGATTCAGTTGCCGTTTTAAAAGATGCAACTGTTGCTTACCCGCAAAGTGTGCTGCTCTGGGTCGAATACTTGACTGCTTTGATGACGGTGGAAACGAAGAATATCGGCCCTATAAGCGGCGGAAATGATGCAAAATCTGAGCCAAATGGAGCCGAAACACAAGTCAAGCAGGAGCAGGGCATGGGCGCTGTCACAAAACCGGAATTCGCCGAAAAGGTAGCTTCTTCCGCGGCTAATGGCGGAGATTCGAGCGAAAACGTTCCAAACGCCAGAACTGTGCTTTTACGAGCCGAATTTGCACGCGCAGCAGACGCCATTGGCTTGAACTTCAATGCCGATCCATTCTGGAACAAATATCTTGAGTTTGAGGCTTCCATTTCCCCGAAAAGTCCGTCTCTCCCGCTTCTCAGAGTATATTTGCGCCTTATACGCATTCCGCTATACCAATATGCACAATACTACAGCCAGTTTGCCGAAATCAGCAAATCTTTCAAAATATCTGAGATTTTAAGCCAAGACGAGCTCCCGCGGTATCTCCAAGTCTTTGGGAAATCACTGCCAGAAGAGCTTTCTGTCGTGGAACAGCACCAGCTTATCGATACATTCTCATACGATATCTTTACAAACACACAGGCACAGGTCACGCGGAAATGGCCCTTTGAGGCTGCATTGACGTTTCAGGAATTCAGTTTAGCGGACTCGGACCTGATCAAGAAGCAGACAGGCGAATGGATAAAATACCTAGATGCTGAGATCGACCTTTATGTTTCGTTGACGGATGCAAAAGGCAGAAATATGCAGTATGAACTTATAGTGAGTCTATTTGAGCGTGCTCTAGTGCCGAATTGTGGGAACAATAAGCTTTGGCTCAGGTATATCGCATTTTTGAAGAATCACGCACCTTCTGCAGAAAGATCTCTTGCTGCGAGAAACGATCTTTACCGCAAAGCCATTTTTACTTTCTTGCCGGTGACTTTCTCGCAAATACGGAAGGATTATGTATCTATGCTTGCGACAGAAAAGAGTTTTGATGCTGCAAACGATTTTCTTCTTGAAACCGTCCGTCTATTTTCGGGTATCACGGAAGCAAGGCTCTATGTGAAGTCTGGGTATTTAAGCGATCTCACCCAGGTTTTTGAGTTATGGGCGCTGCATGTACCTGCCATGGAGGTCGCTTCAGCTCTAGAACTTCTTGTCACATCTCATTTTGATCGCGTTGATAGATACAAAAAAGACACCAAAAGCGGAGGCAAAGACGCACAGGTCGAACAAGGGGCCCCAAGATTGAAATCGCATCACACGAATGGTGTATCGAAATACCTCAACGATGACGGAATCTGCATAGCCGCAGTTCATTTACTAAAGCTGTTACAAAAAGCTCCTGAAAACACTTCTCAAATTCGCAAGTTCTACAACAAGTTTCACGGCGAGCCAACGTTTTCGCGTTCGGTGCAATTCTGGAGATTTTTCGTTGAATTTGAAGGCTATGCGCACAGAAACTTGGTGAACTTGCGAAACGTGATTGAATACATCAAAACGTCCACGGCATTGCCAAAATTGGCGGTGGATGCGTTTCTCGATATTTATTATGAAATCACGTGCGCAAACTTGGCCCATGCGAAGTTGCTACTGGGAAAAGAAAACTACTTGGATATCTTAGTCACGATCAATGCAGAGAAATCCGACGATTTGTTTGTGAATAAGTCTGCGCGGGCCAGGCTCGCGAAACATAATTACTTGCTCCTGGACCTGAAGCCAGGGCCTACTTTGCCAAAAGAAGATGCTCTAATGAAATTGAGATTGAAACATTTACCGCATCCGGGTGTACCCGTTGAGCAAAAACCGGATTTCAGAACTCGACTCATGGACGGCGAATGGATTTCGTTGCTCGATGACGATATTGAGCCACCCTTGTTGCCTACATTCAAGCACTTAGAAAAGGCTAATGCCCCGATTAGTTATCCTGATGAATAA
>unitig105_93
ATGAGACGCTCCAGAGTACGCGGCCCAAACTCGGCCTTGACGGAGTTTCTTCGCGTGGAAGGTATCACCGACGCGTTCAGACAGCGACAAAACGAGCAAGGTGGTGAAAACGCCGAAAATGGCGAAAACTCGCCAAATGGCACGCCTCCTAGAGCCACGTGGTTCACGCGTTCCAGACGCACGAGAACGCCGGAAAATGCACAGATAGTCGTTTCTAGTGAGGACGATAACGGCAGCGATGGTGACTATGAGGCAGATATTCGTCTATCTGACGATGACGCCGAGAGGCAGCCGGATCAGTTCGGCCAGGAGGAGGACTGTGTTGACTGTGGCAATCCGTTCACGGTAACGGTGTATTCGCGGTTTGTAGACACTTTAAAAGGCTACATTTGCGAGGATTGCAACGAGATTTTGAAGAAACGCGAGAAAACCGCGCGCCAGAACCAGGCGAATGCCCGGAAACGGCGGAAAAAGCTCGCCAAGGCACTTTTGGACAAGAAATCCGTGCGAATTGCGTCATTGCAGGATGTGTGTATCAGGACAATCTCCAAGAACATTGCAGACGTCGAGGTGTTGGGTGATATCGGCCAAGGTAACATCAACAAGATCCTGAAGATTTTGTCGAAAAACCGGTCTCTCGATGACTCTACTGTGGAGCTCTTTTTGAATCCAGATTTGACCGCGCTAGAGTTCTGGGACTGTTCCAATGTGTCGAGTGACGCATTCAACAAGATCGCTGCGTATTGTCTGCGTCTCGAATCGCTCACATTATTCATGTGTGGCCAGTTTCACAACGATAACTTGACCTATTACAAGGACAAGTTGCCTAACCTCAAGAAGTTGGCCTTGAATGGCCCGTTTTTAATCAATGACCGGGTGTGGCAAGACTTTTTTGACCATGCAGTATGTGATTTGCAGCAGTTCGAAATCAGGAACACGCATAGGTTCTCGAACAGTTCCTTGATTTCGCTTTTGGAAAAGAGAGGCGCCAATTTAACACTGTTGAAGCTCTCGCGGCTCGATGGACTCGACTCGGCCGCGGTTTATGAGCTCATTCCAGAATACATTTCCGCTGGAAAGTTGGTCACTTTGGAATTGTCCCATCCCCATAGAGCGGATTTGATCTCAGACGACTTGCTCATACACATATTGGCCATCACCGGCGAGTCAATAAAACACTTGAACTTGGATGGGTGTACGGGCTTGACAGATAACTTTTTGATCGAGGGCGTGGCGAAGTTTTGCCCCAATTTGGAGCTGCTTTCCATGCGAAACCTTGAATTACTTACTGATGAAGGCTTTTCTGATGCATGGAGGGAATTTCTGATGATAAATTACGGCGGGCTTGTGAATGTCGACCTCACTAAGTGTACCGGTTTGGGCGATAGAGCCGTCCATGCGCTTTTGGCCCATTCTGCCAATACGTTGGTGGAACTTCTGTTGAATTCGCTAAACAAGCTTAGTAAAGGATTCTGGATGCTGACGTTGACCGAGGACTTTGACGCTTCGAAAAAAGCTGCAAAAAAGAATGAGAATGCCAACGTTTCTGCAGACACTGAAGATGGCACAAAATCTGAAATTTTCAACAAGGTCGCTCTTCCATTACTCACAAAACTTGATGTAGGGTTTGTGAGAAGTTTTGACGACGAAGTTGCTGAGAAAATCTCTCAGGAATGCGCAAAGTTGGCCATTTTGGAGGTTTTTGGTAACAATAGATGCACGTCCAAGGCACATACGCGGCCCGAACTTTTGGTGATCGGCAGGCAAGGGGAAGATATTTAA
>unitig105_94
ATGGAGACCGGATTGCCTGCGGGCTGGAGCATCAAGCTCAGCAAAACACATAATGAGCCATACTTCTTAAACGCCGCCACGCGTGAATCTTCGTGGGAACCTCCTTACGGCAGCGATGGCGAGAAAGTGTCACTGTATATTGCCAAGTTTAAGGAAAACGGCAACAAACCGGTGGTAGCCGCCGACGGTAAAGTGCGTGCGCTGCACTTATTGATCAAGAACACCACTTCCAGAAGACCCAAATCTTGGAAGAGCCCCGAGGGTGTGACACTCTCACGTGACGAGTCCATTGCCAAAATCAAGGAGTTCCAGAAACGTATTTTGAACGGCGAAGTGTCATTGGCGGATGTGGCACGTGACGAAAGCGACTGCTCTTCACACGAGAAAGGCGGCGATTTGGGCTTTTTTGCCAGGGGCCAGATGCAGCCGCCATTTGAGGAGGCCACTTTCGCGTTGAATGTGGGCGAGTTCAGTGATATCATCGAGACAGACAGCGGTGTCCACTTAATTCAGCGCACAGGATAA
>unitig105_95
ATGACGTTGATGCCTGTGCCCGAATGGCTCGAGAAATGGCAAGATGAACAACTGTCCACGGAACCCCCTCGTTTGCCAAAAGAAGAGCTTCTTTCGAAATTGAAAACAACGCCTGGAAGTGTTACGGTAGTGGATATAAGAAATGAACAGGAAAAGGGATACATCACGCTGGCAATACATATTCCTGCCACGATCATTAACGGCCCAAACGATATTCAGGAGAAGTTCATCAAGCCGATTTTGGAGCGTAATCCGAAAACGGAAGAAATCGTGATTCACTGTAATCTGTCTGCTAAAAGAGCAAGCTATATCGGCGGGTGGGCCAAGGACCATATTGATCAGTATGGCCCTTCGAATGTCAGTGTGGAGATTCTACACGAGGGGATTGTTGGCTGGTTAGCTGGCGGCGACGCGAACCGGTCAGAAACGACAATCGTTGGCGAAGGAAGATAA
>unitig105_96
ATGTGTACATCCACGACATTTGAGCGGGAGATTCTCCCCACAAACGTAACGCCGCTCCGGTATGCGCTTACGCTCGAGCCGGATTTCGAGAAATTCGTGTTTGCGGGCGACTTGCAAATCGACTTGCGCGTGAACACGCTCACGACCGAAATCACCTTGAATGCGTTGGAAATAGAAATTCACAGCGCTAAATTCAACGGCGAAAACGTGAAAGATATCAGCTATGATGAAGAAAAGCAAACGGTGACTTTCAAATTGGCCGCCGAGGTGGCAAAGGATGCTTCCGCCGAGTTGCAAATGACATTTACGGGTATCTTGAACGACAAAATGGCCGGATTTTACCGGTCTACGTACACCGATGCTAATGGAGAGACCGCTTACTTGGCCACCACGCAAATGGAGCCTACGGACTGTCGCCGTGCATTCCCCTCCTTTGATGAGCCAGCGCTTAAGGCGAAGTTTGACATTGCTTTGGTGTCCGACGCGAAATTGGTACACTTGTCGAATATGGATGAAAAGGAGACTGTGCTGTTGCCCGGAAATAAGAAGAAGACCGTGTTTCACACGACTCCATTGATGCTGACATACTTGGTGGCCTTCATTGTCGGCGACTTGAAGTACGTCGAGAACACCTCCTATCGCGTGCCCATCAAGGTATGGGCCACGCCAGGCTCGGAGCACTTGGGACAGTACTCCGCCGATATTGCAGCGAAGACTCTTTCGTTCTTCGATGGCAAGTTTGACATTCCGTACCCGTTGCCCAAGTTGGACATGGTGGCGATCCACGACTTCTCTGCGGGTGCCATGGAGAACTTTGGCTTGATCACATACCGTACTGTGGACTTGCTTTTGGACCCAGCCAATACAAACGTCGACACGAAGCAGCGCGTCACTGAAGTTGTCATGCACGAGTTGGCCCACCAGTGGTTCGGTAACTTGGTCACAATGGACTTTTGGGACGGCCTTTGGTTGAATGAAGGTTTTGCCACCTGGATGTCTTGGTATGCTTGTGACGCTTTGTACCCCGATTGGAAGGTCTGGGAGCTGTACGTGTCAGACTCCTTGCAGCACGCGTTGACGTTGGATGCATTGCGCTCCTCGCACCCAATCGAGGTGCCCGTGAAGAGAGCAGATGAAATTAATCAGATCTTCGACGCCATCTCGTACTCTAAGGGTTCTTCGTTGTTGAAAATGATCTCGCGCTGGTTGGGCGAAGACGTATTCATCAAAGGTGTGTCGAACTACTTGAAGAAACACAAGTGGGGCAACACCCAGACGTCGGACCTTTGGGAAGCCTTGGCAGATGTCAGTGGAAAAGATGTGGTAAAGGTGATGGATATCTGGACAAAGAAGATCGGCTTCCCTGTCGTGAGCGTGGAGGAAGCTGGTTCTAAATTGACCGTTACTCAGCACAGATTTCTTGCCACCGCCGACGTTAAACCTGAGGAGGATGAAACGTTGTATCCCGTTTTCTTGGGCTTAAAGACCTCTGCTGGTATAGATGAGTCTGCAGTGTTGAACGGCAGATCTACTTCCCTTCAACTTGATACCGCCGACGACTTCTACAAAATTAACGCAGACCAGGCCGGTGTGTACCGTACCGCATACGCCCCAGAGCGCTGGAGCAAGTTGGGACAAGCCGGTGTCGACGGCAAACTTTCTGTTGAGGACCGTGTTGGCTTGGTGTCGGACGCCGCCTCGTTAGCTTCCTCCGGATTCATCAAATCTACTGACTTGCTCAATTTGGTGAGGGCGTGGTCGAACGAGTCCAACTATGTTGTCTGGGAGGCTGCCTTGGGTAGCATTGGCAAGATCAAAGCTTCTTTGATTTTTGAGGACAAACTGATTAATGCCGCGTTGAACCAGTTTGTTCTCGACTTGACATCTGAGAAACTTGCCGAGGTTGGTTGGGAGTTCTCCGAATCCGACTCTTTCGCGCAAGAGCAGTTGAAGTCTTTGTTATTTGCCTCTGCTGTCGGGGCCGGGCACAAGGACGCCCTCGCGTACGTTGATAAGGTGTTTGCTGCTTCCATTGCTGGTGACAAACATGCCATTCACCCCAACGTGAGGGCATCTGTATTCAACAGCGTTGCCAAGCGCGGAGATGCCAAGGTCTTCGACCAGCTTTACGCTATTTACCAAAAACCTGCCTCGATTGAAGAGAAGATTGCGGCTTTGAGAGCCTTTGGCAGGTTTGAGGATGAGCACGTTCTTGACAAGGTGGCCTCACTTTTGTTGCAGACCGACGTGGTGAAAGCGCAGGACATTTACATTCCTATGCAAGGCATGAGAGCACATAGAAAGGGCATTGAGAAGTTGTGGGCTTGGTTTACCTCTAACTGGGATGACATTTACAAGTTGTTGCCACCGGGCTTGTCTATGTTGGGTTCTGTTGTCACCATTGCCTCGTCTGGATTCACGCAGGAGGCACAGAAAAAGGACGTGGTTAAGTTTTTCGCTGACAAGAACACGAAGGGCTTTGACCAGAGTTTGGCGCAGTCTTTGGACATGATTACGGCCAAGGCCAACTGGGCCAAACGCGACGCTGCCAGCATCACCGAATGGCTCGACGCCAACAACTACACAAAATGA
>unitig105_97
ATGAAGAGTAAGAAAAAACCCACTGCGGTTTTGGACCTCAGCGAAACTCCCGCTGTGTCCAGAAAGCCCGAGTTCGAGGTAAATGACTACGATTACGAGCTCCGCCAGGGCAAACTGCCGCTAGCGCTCCAAGAAGATTTGGAGTTACTTCTTTCGGAACAAGAAGGGCCGCTGTTAGAGAGTGAAAATGGCACAGGACGGAAAAAAAAGGAGAAGATTATCCATACTCCCCAGGAATTAATGCTGCTCAAACCCACACCATCATCACTTTCGGCGGCGCTTCGAAACAGGCCCCAGAGCGCCCATTTTTCGGAGGTGACCACAAGTCTTTCACACATGCAGCTTGACGGAGCGGGCGCTCCGTCAAGTATGCCACGCTCGCAGGCAACTTCTTCCGGAAAACAGGGGAAACAGAGGCTGCAAAGACTGAAGCCTAGCCTGGGGAAATCGGCCTCCACAGATATCACGAAAGACCTCGATGGGATCGATTTTCTGTCCGAGGATGAATGTGCAGACGTGATGGTAACCAAATCATTGCCTGGGTCGAAGGGTATGAGGATGTCTGGAGATTTTGCAGACCTTGACGCGGTCAGCTCAAATGCGAGCACTAAAAGGCGCCGGAGGAGAAACCGAGCAAAGAAGTCGATCGCCGGCTCGAGCGTGCCTCCTGAATCTCGTGAAACGACGCCGCAGGCAGAACTGCTCACCGAAGAGGCACCCAAGCTGAAATCAAAGGCAAAAAAGCGGGCGTCTACGGAACCCGAAACAGAGGACGAAACAAGCCTGGAGAAGTATCTTTCCGTCAAAATACCCAATGGAATACCCAGGACCGATCTTTTGCGCCCTGGCAGCGCGCAAACGCCGCCACCCTCGTCTCTGGACTCAAGGCCCGGTGATTTCTCTCCGTTTTCGCGCTTAGCATCGGCCAAGGCTGCACAAGTGAAGCAGTTGCCCCAAGTACAACCCGTCTCGACGATATTTGGCCTTTCTCATGAGCAAATATACAAGACCAAGCTCACGGACGTGAAAGTGAAGACGATTGTGAATGTGCCAATGTCGAAGATGTGCAAGAACGCGTTGACTTTTGTGATGGCAGAAAGCGAGGGGCTTTTCATGGATACGGCCAAAAGGGCGCAGTTTGTGGACTTGTGCACGAAAGTAGCCCTTTATGAAGCCCCTGGTTTCAATGAAGTGACGAAAAGGATCCCGGAGTTGTTGAAGTGGGTGCCATTATATGAGCCTTTTACACTACAACACACAAAAACAAACCTCACGACGTCGAATAAGAAGATGCACAAGAATAGCTTGGACTACACAGTGTTTGCCTTTTTCGGCCACATCATCCTTTGGGCTAACGAGCTCCAGCACGCTGCCAAGCTTCCAGAGATTGTCGACAAATTCCGGCTCGGGATTTCTCGTGCCCAAATTCTCAATCTGCTAGGCGGATACCATCTATGGGACCGACTTCGGCGCGACAAAACCATCAACACCAAGCGCTGGAAGCACATTCAAAAGTTTCGCCAAACATTTGCATTTGAGGAGCATCAGTTTGTGTTGATTTTGCGTTGCATGAACCTCGGCATCCAGGTATGCTAG
>unitig105_98
ATGTTGTCAGCTCGTTCTGTCTTCCGCACTGCCGCCCGTGCAGCCACCGTCTCTAGAACGCGTATTGCTCGTCCAGCCTTCACTGCTGTTCGTTACGCTTCTGCCAAGGCTGCCCCTACTGAGGTGTCTTCCATCTTGGAGGAGAGAATCAGAGGCGTCTCTGAGGAGTCCAACTTGAACGAGACCGGTAGAGTTTTGTCCGTTGGTGACGGTATTGCCCGTGTCTTCGGTTTGAACAATGTCCAGGCCGGTGAGTTGGTTGAGTTCTCTTCTGGTGTCAAGGGTATGGCCTTGAACTTGGAGGCCGGCCAGGTCGGTATTGTCTTGTTCGGTTCCGACGCCTTGGTCAAGGAGTCCGAGCCAGTCAAGAGAACCGGTAAGATTGTCGACGTCCCAACTGGTCCAGAATTGTTGGGCCGTGTTGTTGACGGTTTGGGTAACCCCATCGACGGTAAGGGTCCATTGAACAACTCCTCTTCCGCCAAGGCTGAGGTCAAGGCCCCAGGTATTTTGCCAAGAACTTCCGTTCACGAGCCAATGCAGACCGGTTTGAAGGCCGTCGACGCTTTGGTCCCAATTGGTAGAGGCCAGAGAGAGTTGATTATCGGTGACAGACAGACCGGTAAGACCGCCGTTGCCTTGGACACCATCTTGAACCAGAAGAGATGGAACGATGGTGCCGACGAGTCCAAGAAGTTGTACTGTGTCTACGTCGCCGTGGGTCAGAAGAGATCCACCGTCGCCCAGTTGGTTAAGACCTTGGAGGGCCATGATGCCATGAAGTACTCCATCATTGTTGCTGCCACTGCTTCTGAGGCCGCTCCATTGCAATACTTGGCTCCTTTCACCGCTTGTACCATCGGTGAGTGGTTCAGAGACAACGGCAGACACGCTTTGATCATCTACGATGACTTGTCCAAGCAGGCCGTTGCCTACCGTCAATTGTCCTTGTTGTTGAGAAGACCACCAGGAAGAGAGGCTTACCCAGGTGACGTTTTCTACTTGCACTCCCGTTTGTTGGAGAGAGCCGCCAAGATGTCCAACGCCAACGGTGGTGGTTCCTTGACCGCCTTGCCAGTCATTGAGACCCAGGGTGGTGATGTGTCTGCTTACATTCCAACCAACGTCATTTCTATTACTGACGGTCAGATTTTCTTGGAGGCTGAGTTGTTCTACAAGGGTATCAGACCAGCTATCAATGTCGGTTTGTCCGTCTCCCGTGTCGGTTCTGCCGCTCAGGTCAAGGCCATGAAGCAGGTTGCCGGTTCTTTGAAGTTGTTCTTGGCTCAGTACAGAGAAGTCGCTGCTTTCGCTCAGTTCGGTTCTGACTTGGACGCTTCTACCAAGCAGACCTTGGCTAGAGGTGAGAGATTGACTCAATTGTTGAAGCAGAAGCAGTTCTCCCCAGTCGCCGCTGAGGAGCAGGTCCCTGTCATCTACGCTGGTGTCAACGGTTTCTTGGACGACATTGAGATCTCCAGAATCGCTGAGTTCGAGGAGTCTTTCTTGTCTTCTTTGAAGTCTAACAACCCTGAGATCCTTGAGGCCATCAGAGTTAGAGGTGAGTTGTCCAAGGATGAGTTGGCTTCTTTGAAGAGTGCCACCGAGTCCTTCATTGCTTCTTTCTAA
>unitig105_99
ATGGATGAAAAAGTTCACGCAGAATTCCTGGAACACGCGTCTAATCGCTCTCAGCCAGTGGATTCGTATACCGATATCGATGAGAAGAAATTGCTTCGCAAAATCGACTTACGCATTATCCCGCTTTTCACAATTTTGTATCTTCTAAGCTTTCTAGATAGAGGCAATATTGGGAATGCTAGAATTGAAGGGTTGGGTGAGTCTTTGAATCTTCAGGGAATGCAGTATAACTTATGCTTGACGATATTCTTCATATTTTACGCACTGATGGAAATTCCGTGTAATGTGATATTGCGCTATGTGAAGCCGAAAAACTTCATACCCATAACAATGGTACTATGGTCCGTTGTGATGACATTAATGGGCACAGTGAAGAATTTCCACCAACTTATGGCCACCAGGGCTCTTTTGGGAATCTTCGAAGCAGCCTTATTTCCTGGAATATCATACATCTTGTCCATGTACTACAAAAAGAATGAAGTCTTGGTACGAGAGGCCATTTTCTTTTCGGCGGCCTCCATGGCAGGGGCGTTTTCGGGCCTTTTAGCGGCGGCAATTTCGAAAATGCACGGCGTGGGCAATTACGAAGGCTGGAGATGGATTTTCATCTTAGAGGGGCTTCTCACGTTTGTGGTTGCCGTTGGGTCATGGTTCTGTTTCCCTTTGTACCCTTCAGAATGCAAGTTTCTCACGCCCCGGGAACGTGATTTTATTGTAAGCCGCGTTAAGTTCTCCTCAAACTCGGGCTCGGCAAACGTAGAGGCTAATGAAATTGTCCCTGTCAACATGGGCGAAACCAACGCAAACGACAAAAAATGGGTGTTCGCCGTCTTCAAGGACTGGCAGGCCTGGTGTATGTTGATGGTTTATTACGGCGTTTGCGTACCCCTTTACGGTGTGAGTCTATTTACTCCTACAATCATCAAAACATTGGGGTACACGAGTACTAGGGCACAACTTATGAGTGCCCCAATCTATATTGTGGCGGCAGTTTACAGTATTTTTCAGGCATGGATTTCCGATAAGGTTGGGCTCAGGTCTCCTTTTCTACTTTTCAATTTCTTGTGCATGGCTGTTGGGTACGTTGTCTGTCTATGTATTGATCCGCGTGACTTCCCGCATACAATCTACGGGGCGTGTTTCTTGATTGCGCTTGGGATTTACCCCGCTTTTCCGTTGGTGGTGATATGGTTCTCCAACAACTTGGCCGGTTCCTACAAAAGAGCTGTTGGCATGGCGTTTCAAATTGGAATTGGTAATTTCTCGGGCGCATTTGCATCCAATTTCTACCGTACACAGGATCTGCCCAAGTTCACTTTGGGTCATGCACTTGAACTTGGTTTTATTGTCATGGGGCTCATTTTCATGACTATTGTGGTTTTGGGCTACATAATGATAAATAAGAAAAGGAGAAGGGATTTGGCGAAGGGTGTCTACGCGGATTACTCCAGAGAGGACTTTTTGGCCATGGGTGACAAGAGCCCGCATTTCGTCTACAGATTGTGA
>unitig105_100
ATGTCAGCCCCTCCCGCCAGATACGCTATTGCAAGCACCCAAATCCAGGCCTCCAGAGTCGAGTTTAACGAGGATGGAATTCTTGTCATCAGCGGAGAAAACACCAAGGATTCCAAGTTTCCAGAGTACCTCCCTCAATGGGACAAGTCGCAAAAGTACCCTCACCCTGATTTCTTTGAACATGATGATCCTGGCTTGAGAGCGGACCCCGCGTTTCCCAACCTTTTGCCTAATTTAGGAGAAAAAGTCCTGAAGATAACACCCAAGTTCGGGAGTGAGGTTAGAGGTGTCCAGATCTCAGATTTGACAAACGCAGGAAAGGATGAGTTGGCGTTATTGGTAGCGCAAAGGGGGGTGGTCGTTTTCCGGGACCAGGATTGGCAAGAAAAGGGCCTGAGTTCATCACTGAATATGGCCACTTCAGGTGCCCCCAAAGGATTTCCAGAGTTACATATCACTTACCGCAAGCCTGAAGATGATGAGGGTTTCACAAAGCATATTACGAAGAACAACTACGTTCAGTGGCATTCTGATGTGTCATACGAACTCCAGCCACCGGGAACAACTTTTTTTGCGGTTCTTGAAGGCCCAGATGCTGGAGGTGACACTGCGTTTGCTGACACAGTGGAGGCATACCGCAGATTATCTCCCGAATTTCAAAGGAGATTAGAAGGGTTGCATGTGTTGCACTCAGCATTACGCCAGGCTAACGATTCTTCGTCAAAGGGTGGGATTCCCAAGAGAGAGCTTGCCGAGCATATTCATCCTTTGGTGAGGATACATCCTGTGACGAAGGAAAAAGCGCTTTTTGTCAATAGGCCTTTCACCAAACGGATTGTGGAATTGAAAGAAGAGGAGTCTGATTATCTCCTTGAATTTCTCAACAGACACGTGGAGTCCTCTCATGACTTGCAGTTGAGAGCCAAGTGGGCGCCTAACACTGTGGTGGTGTGGGACAACAGAAGGACGGTACACACGGCGATAATTGATTGGGATACTCCAATTCTGAGACATGCCGTGAGAGTGACACCCCAAGCAGAAAGGCCCACCGATTCCCTCGAGGATTTGAACAAGCCGAAACCGGAGCTCGGTGACGGAAAGTTCCTGGCACTTTCCACGAGCTCGCTGGTATGA
>unitig105_101
ATGTCTCCCCCTGTTGCAACTAAAACTGCCAAATTTGCCATTTCCAGCAGCCAGATCCAAGCCTCAAAGGTAGAGACCACCAAAGACGGAAAATTAGTGATCAGCAAAGAGAATAGAGAAACCTCGAAATTCCCAGAGTACCTTCCTCAATGGGATTCGAGCTTGAAGTTTCCACATCCTGATTTTTTCGAGCATCATGAGCCTGGAGCCAGAGCCGACCCATCGTTTCCCAATTTGTTCCCAAAGTCAAACGAAGTGGTGAAACATATTACGCCAAAATTCGGCAGCGAAGTTCGCGGAATACAAATCTCGGACTTAAATGATGCAGGAAAAGATGAGTTGGCGTTATTGGTAGCGCAAAGAGGCGTGGTTGTGTTCCGTGACCAGAATTGGGCTCAAAAAGGTCCAGGTTTCATAACCGAGTTTGGACGCCATTTTGGAAAGCTTCATATCCATCAGACCTCCGGAGCACCGGAAGGGTTCCCCGAGTTGCACGTGACTTATCGTAAGCCAGACCCGGAAGAATTTGCACGGTACAATACAAAGACTAATTATGTTCAGTGGCATTCTGATGTTTCGTATGAGCTTCAGCCACCCGGAACAACTTTTTTTGCGGTTCTTGAAGGCCCAGATGCTGGAGGTGACACTGCTTTTGCTGACACAGTGGAGGCTTATCGCAGATTGTCTCCTGAATTCCAAAAAAGATTAGAAGGCTTACACGTATTACATTCCGCCGTTCTCCAGGCACAAAACTCGTTGGCTCAAGGTGGTACCCCAAGGAGATCTGCCTCAGAGCATATCCATCCATTGGTGCGCGTGCATCCAGCAACAAAGGAAAAAGCGCTTTACGTGAATGCGGGGTTTGGTCGGAGAATCGTCGAGTTAAAGGAAGAGGAATCCGATTATCTCCTCAACTTTCTTTTTAATCATATAAATTCTGCACACGACTTGCAACTTAGAGCAAAGTGGGAGCCCAACACCGTGGTGGTATGGGATAACAGAAGAACTGTGCACACTGCGATAATTGATTGGGATACGCCTGTGTTGAGACATGCCGTGAGAGTCACACCACAGGCAGAGAGGCCAACAGACTCGCTTGAGGAGCTCAACAAGCCGAAACGGGAGTTTGGTGACGGGAATTTTCTGAAGATTCCCGAGAACTACAAGCAGTGA
>unitig105_102
ATGTTGCCGAGGATCCTGCCATGGACGCTAGGCGCGCGTGCTAGGAGCTACTCAACCTCCGCTCCGGGACTGTCTGGGTTCTTGTCTGACTTGATGAAGAGAATCGATAAAATCAACCTGAAGGCGGAGCTGATTGGCCAATCACAAGCAGTGAATACTCTGAAGCCAGTGAAAAAGCAACAATCTAAATCGTTTGTGCCAAAAACCACAAGGGCACCTGCACGTGCCAAGATCGCCGTCAAGGACCACCCTTTGAGCTCGAATATGTTCAAATTAATGGATGAGAAAAACTTTCTGAGATCTAATAAACAACCAGTTAAGAGAGGCGACACGGCTCAAAGTCAGCCCAGAGGACCTCCTAGAGGACCTCCCAGAGGTGACAGGCCGCAGGGCAGATTTGCCGGCAGACCGGGGCGGTCTGAGCAGGCTGGTGACAGAAGGCCGAGAAGAAATGACCGTAAACCTGCATTCAACCAAAAATTCAAGGCCCAGCCTGCCAGCATCGTGCCCAAAAAGTTACAATCTGCTGCGCTCAAACCCACGCTTGGAGGAGACGTTTTCTTGCACGGAAAACCGGCCAAATTGGGTGTTTCCGCGTCGACCCGTGTGGCTGCCGTGGCAAAAGAGTGTTTGCTCAAGTCGAACTATCCTTACAAATTGCCCAAGTCAATCATTGACGGCTTGGATGAACGTTATTCCGGAAACAAGTTCATTTTGCAGAAGGATTTCACCACTGACGTAGATGCGGAGTTCTTTCAGGACAGAATTAGAAGAGTTGTCAGAGGTGAGGCTGATGATTTGCGGATTGCACAAAGCGCCACTCCTGCAGAACAGGCCACTCTTCAGGGGTTGATGGCCAATGGTACTTTGTCGATGGAGCACAAACAGACGATTTACGACGTGGTGGCTGGCGTCAAGTCTGCACAGGACTTGTTGAAGGATGCCGCTTGGAACAAGTAG
>unitig105_103
ATGGCCAAACCTGATTCGCGCACGCTGAGATCGGCGTCACCCAATGGCGCCGACACATTTGACGAAGAGTTCGAGAACTCGCTAGACAAAGCACTCCACTCAGCGTCATCAAACTACTTCCACTGGACCGGCCGCCGCGGCTCTCTGGGCGCGAATCTGCGCCTGGCACTGGGTATTCTGCTCGAGACTCTAAACGCGCCAAATCAGCCATCCATAGGAACGTCTTTCGACCGAAACAGCGATAGTTTCGATAGATCCTGGGGCTCAGATGTAAACCCGCTCATGGGTGGTGGAGAGACTACGGGAAATACATATCTTCATGGCTCTAACGACCCAAACGGGCCCAATTACTCACGAAACTCACTCATACACAGAATGAGCCGTTTTCTACAGTCGCTGCTTGGGTTGTACAGGTTTTTACGCAGCCAAGTCTCGCGAGAGTTGCAGCAGCAGCAAACTCATGCGGATTTGCAGCATTTCAGCGGCGAAAATACCGCTTCTGCTGCAGTTTTGGAAGAACGCATGGTATCGCCGCAGAATTCTCACCAGAAACAGCCCGTGCTGAATGCGGTGCTGAATGCAAAGTACAATCCGGTCACTTTTGTACCCGTGATTCTTTACGAGCAATTCAAATTTTTCTTTAACCTTTATTTCTTGCTTGTGGCGCTCTCGCAAATCGTGCCCCAGCTCCGCATCGGGTATTTGCTGTCATACATCGTTCCCTTAGCGTTTGTCTTGCTCGTGACCATGCTCAAAGAGGCTGGCGATGACATTGCGCGCCGGCGCCGCGACATCGAGCAGAATAACGAGCAGTACGAGGTTTTGAACAGGTCCTTTCTGCTATCTGCAGACGTTTCGCTCGTACCGGCAAAGAATTTGAAAGTCGGGGACTTGGTCCGGCTCCACAAAGGTATGCGCGTGCCTGCAGACATGGTGCTTCTCCACTCCTCTGACTCCAATGGTGAAGCGTTCATAAAGACCGACCAATTGGACGGCGAGACCGACTGGAAGCTTCGCGTGGCATGTTCCGTGACGCAAAGTACACCCGACGTAGCACAAATCTCCGAGCGCGTCTCACTTGTTGTGGGGCGCCCAGAAAAGTCGATCCACAGCTTTCAGGGCAAATTGGTGTACCACTCGCCTACAGGAACGGACAGAACGGTGCCACTTTCTGTTGATCAGACGCTCTGGGCAAATACCGTGCTAGCTTCAGGCACTGCTTTGGGAATAATAATATACACTGGCGTGGAAACGCGCCAGCTGCTCAACACGACAATGTCTGGCGTGAAAACGGGCCTTTTGGAGATCGAGATCAATAGTCTTCTGAAGATATTATGTGTCACAGTTTTCCTACTATCGGTGGTTCTTGTCCTCGCACAGAGGTTCCCGCCAGGCGGCACCTGGTACATCGACATTTTGCGCTTCCTCATCCTATTCTCTTCAATCATCCCTGTGTCTCTCCGGGTGAATTTGGATCTCGCGAAATCTGTGTACGCGTCACAAATACAAAAGGACAATGACATCCCTGCAACCATTGTGCGGACCTCGACGATCCCAGAGGATTTGGGCCGCATTGAGTACTTGCTCAGCGACAAAACAGGCACGCTTACTCAAAATGACATGGAGATGAAAAAGCTCCATCTAGGTGCCGTGTGCTACGCGGGCGAAACCTTGGATATCGTCTCTGAGAACGTCAGCAAGATGTTCGTGCACGAAAAAGGCGGTAACACCACGAAGAGGCGCGATTTAGCCACGAAAGTGTGTGATTTTGCGCTTGTTCTAGCTCTCTGTCATAATGTGACGCCTTCGGAGGATGACGGAGTGATCTCGTACCAAGCAGCATCACCCGATGAGGTAGCCATTGTCAAGTTTTGCGAGCAGATTGGACTCCGTCTTTTGAAGCGTGACCGGCACTCAATCACACTTTTGCATTTGGCCTCTCTGCAAGAGCTTTTGTTTCAAATCTTGAACATATTCCCATTCAACTCTGACACCAAGCGGATGGGTATTGTCGTGAAAGACACCCAAAAAAACGAGATATGGTTTATGGAGAAAGGCGCGGATACGGTAATGACTCGAATTGTTAACACTTCGGACTGGTTGGATGAGGAAACGGCCAACATGGCCCGCGAAGGGTTACGTACATTGGTGATTGGTCGAAAGAAGTTGGGTACGTCAGTATTTGAGGAGTTCACAAAAGCATATGAACACGCTTCTTTGTCCATGCAAGAACGCGATTCAAACATGCAGCGTGTTGTTGAACAATATCTTGAGACAAATGTCGAGCTATTGGGTTTGACAGGCGTTGAGGATAAGCTTCAAAAGAACGTGAAACAGTCAATCGAGCTCTTGCGTAACGCTGGCGTGAAAATTTGGATGTTGACCGGCGATAAAGTCGAGACCGCCAAATGTGTTGCAATTAGCGCAAAGTTGATTTCGAGAGGCCAATTCGTGCATCAGATAACAAAAGTGACAAGCCCAGAGATGGCAATGAGCCACCTAGATCAGATCACAAACACGGCCAACTCGGTTTTGTTGATAGACGGCGAGTCTTTGGCCATGTACATGAAACATTTCAGCCAGGAGTTCTTCGAAATGTGTATTCTGCTTCCCGCCGTAATTGCCTGCCGCTGCACACCGCAGCAAAAAGCTGATATTGCGCTAGCCATAAAAAAGGCAACCGGTAAAAGGGTGTGTTGTATCGGTGACGGTGGAAATGACGTCAGTATGATCCAATGCGCAGACGTCGGGGTTGGCATTGTTGGGAAAGAGGGAAAGCAAGCGTCGCTCTCAGCCGATTTCAGTATTGATCAGTTCCACTTCTTGCTGAAGCTTTTACTCTGGCACGGCAGAAACTCTTACAAGCGGTCTGCCAAGCTCGCGCAATTCGTTATTCATCGAGGCTTGATTATTTCTGTCGCACAGGCAATCTACTCGATTTCGTCTCATTTCGAGCCCCTTGCATTGTATCAAGGATGGCTTATGGTCGGCTACAGCACTCTCTACACAATGGCTCCCGTGTTTTCCTTGACCCTAGACACAGACGTCGACGTTAGACTCACGAAATTGTACCCGGAGTTATACAAAGAGCTTACGTTGGGTAAGTCATTGTCGTACAGAAGCTTCTTCATGTGGGTAGCCATATCACTTTTCCAGGGCAGCGTTATTCAGTTACTTTCACAAAGTTTTCAAACCTTGAGCGAAAACAAGTTTCCTGCCATGGTGAGCATCTCCTTCACCACATTGATCCTCAACGAATTGTTCATGGTGGCGTTCACGATTCGCACGTGGAATAAAATCATGTTTGCGACTATTGTCATAACTTTCATGATATATGTGTTGCTGGTCCCGTTTTTGAAGGAATATTTTGATCTCGATTACATCACTTCGGTATCGTTTCTTTGGCAAAGCGCGTTAATTCTCGTGACAAGCCTTTTCCCCGTGTGGCTCGTTAGGACATTGAGCAGGAAATTGAGGCCACCTTCGTATGCCAAGGTTCAACAACATTGA
>unitig105_104
ATGCTGTCGGAAGAACACTCTAGCCCGGAAGCATCGCCCGAAAATGTGCCTTCTGCTGCCACCTCAGAGGCAGGGCTAAAGGCATTGGCGCAAAAACAGCACGAATGCACTCAATCTTCCTGGCAAAAGACAATAGAGTTTCTCAAAATTGCTGTTTTTGAAAAAGCTAACCACTTTGAACACGCTGTAATACATGCTGAGCGCAATGACTGTGCGTTTGTAGCGAAATACTCGCAAGTATCGGCAGTTGATGTTTCTCATGTAACATCTTTGAGCGTCGACAACGTCACACTCCACACACTCCACGCGCCACATCCGCTTGTGAATTTTGCCAAAGTGGAGCCATTACTGGAAGACACGTCACGAGAGGTGGCTGAGCTGCCCGTATTACTATTCATACATGGCATGGGTGGCCAGATGTCGCAGTTCGAGCCCGCCATGCGTTTGCTCCTGCAATGTCTGGAGATATTTGCCCTTGACTTGCCGGGCTTCGGCGACTCTCGGCTAACTCCTGGCAAGTCGTCTACAATTGACATGTCTGATCAAGTCTTGATAGCTGAGTCTGTAAAGGCGATGAAATGGCTGGATTTCCAAACAGACAACATTGTGGAGGTTATCGTCGCGTTCGTACAGCAGTATATCCCACAGGACAAGAAGCTAATCATTATCGGCCATTCTATGGGCACACACCTTTCTGCGAAAGTGGCGAGAAAATTGGAGCGGTCACGTGTCGAGGGCATGGTGTTACTTTCGCCACCGAAGTTCGTGAATGATCTTTCCGGTAGACCACCTCCAGTGGTAAAACGGCACGGAATCTACAAGTTTCTCTCGATTTTTGCATACTTCCCCTTTTTGTTCAACCTTTTCCGTGTTTGGGACAGGCTAGAGGGCCTTTCGAGCAAAAGCGTGCTCCGACAACTACCCTCCGAGAGTAGTTTCTACATGAAACTTCGGCAATTCCGATGGAATCTCGATATCGATACGCGCGTGCTTTTACGCTATGTCAATGGGTTTTCCGGATGTAAATACCTGGAGCTAATCGATGCAATTTCGCGGTATAACGATAACCCAAACGACCCGAAGGCATACCAGAAGACTTTGTTAATTGGTGGGCTCGAAGACAAGGTCACGCCTGCCACTGTTTTGGGTGACGTCACCAGTATTCTTTTGCAGCACTTTGGTCGGGAGGTCGTGCAAGCAACAACCGTCAAGAATGCAGGACATTCTATACTCTTGGCGAAACCAGAATTCATCAGCGGCATCATCTTGGACCACCTTGAGCTGCGGTTTCCAGAGCGGCTACATGTCTCTCCTGCGTGGGTGCTCAAACTCAAGGCCGAGATATCGGGCGATAAATGGGGCTTGAAGAACGAGCTCAAGTGGCTACAAACACAGAGTGTTTCGTATAACATTACACGCAAGAATGGCGCTGACGTGGCGCCGCTTTTGGGTATGAAGACTTTACGGGAAGGAGACCTGGAGCATTCACCGCAGCAATTGGAACTGACATTTTACGGTAAAAACGGGATGTTGACCGATGGTGTTACAATTTCAGGCACACTCATTGCAATAGTTGATATCTCCGCGGATATTCCACCGTACGCGCCCAAATCACTACAGCACATCAAGTACTACAAGTGTGCCACGGTGTCGAAAGTAGCGCCCGATCAGAGCGCTGTGAGAAGATTTATTCAACTTGTGGATGACATTTTGGCGGCTACAGATGAGCCGCATCCGCTTGTCGCGGTGCATTGCCATTACGGGTTTAACCGCACGGGCTTTTTAATCTGTTGTTACTTGATTGAACGCCTCGGGTGGAGCGTGCGTGAGGCCGTTGAGGGTTTCAAGCGAGCAAAGAGCCCTGGAATCAAACATCCACACTTCATTGACGCGTTGTATGTGCGCTACGAGTCCTAA
>unitig105_105_partial
ATGAAGTTTGGCGAGGCTCTTAGTGAAGGGCTAGTTCCCGAGTGGAGGGATCAGTATGTACATTACAAAACGGGCAAAAAACGCATCAAATCGATTGCAAGCGTTTATGAGCAGTTGTCACCACAGATTGTCACTGATAGCACCCCGTTGCTTGGCCCAACAGACGCCGAGCACACGTACGTGCCTGAATTAAGTGTTGGGAACACATCTCAAAGCCCAATCGGGCAAGTGCTGCACAAACATGGACAGGAACATCAAGGAAAACCGGCTGGCGCGGGGAAACCTGAGACCTTACAAGTGCCTCCTAAATCGCCTGTCACAAGCGGGAGAGGGTCCGGCAAGGCGTCCATGAAAGGCTCTTTCAAGAGCCTGATGCGACACTCCTCCGGCAAATCGCTCAGCGAAACGTTCAGGGACGAAAAACGTGACTTTTTGAATTGGCTCAATGAGGAGTTAGGGATGGTGGACGAATTCTACAAGGAGCAGGAAAAAAACATCTACTCGCGCTTCTTGATTCTTGAAGACCAGTTTTTTCAGCTTAAAGAACATAAGGCCGCCGTGGCTCGCGTACTGAAGCAGGCTGCTGAGGCTGAACGCTCCAAACATCTTCTGGAACCGGTGAACGTAAAGATTTCGCGCTGGTCGTTGTATGTTAAATCGGTATTGGAGCCTTTATCGCGGTACGAACTTCCTTCATTTCCCCTGACCACGTTTCTTGCGAAATTGCGGCCGAAGACGGGGAACGAGGATGTCGCTTTGGACCAGCAATCCATCGAGTCAGCGTACGATCTTCATTATCGTGAAAACCAGATCCGAAACGGACAATTGGCTTTTGAAACTGAGCTTGACGAAGAGTCTGTTTTCAGTCTTGACTCAGCACAGAGTCTAGGTGTCCTAGAGGGTAACCTGCAGGCATTCAACCAACCCCAAATCGAGCCGGATCCACAGCAGGCGGCCATAAGGCAGCGCCAGGCACGGCGAAAAGATTACGTGACGAAAAAACGGTTTGGTGTGCCGTATTTTTATGCGAGAAAACACTTGAAAGATGCCTTGATCGAACACTACCGCTCGATCGCGTTGATCAGGTCGTACCGTACAATGAACAGAACGGCGTTTCGCAAAATCACAAAGAAATTCGATAAGGCCACGAAATCTGCGATCTCCGGTGAGTTTTTGAAGAAGGTGGATAAGGAATCGTATTTCCAAACGAGTGAAACACTTGATCAAGTCCTGACGCGAGTGGAGGACATCTTCCTCACTTTTTACGACACAGAAAAAACCGACAGAAAACATGGGTTGGAGAAACTTCGCAGTGCTACTTACGCTTACAATAACTCTGATTTGCGTGCAAACACATACTACAAACTGACATTTCTGCTGGGGTTGTTTACGGGCATAGCACTACCTTTTTTTGGTATCGGTCTCTATCTCGCTCTAGCGCATACGCTATCACATGCGTTACCCGAGGGAAGGTTTTTGCTTCAAATCTGGGGCGGGTTTCTTTTGGTGAACTTGACGCTTTTTTTCGTGGGCATCAATTTCATCGCTTATACGCATTTCAAGATCAACTATAAGTTCATTTTCGAGTTCAATTTGCCCGACGCGTTGGACTATCGGCAATTCTTTTTGTTTCCCAGTATTGGTCTCGGTCTATTATGTGCGTTTGCGTGGTTATCCTTTCTGGACTTCTGGCCAGAAAAACTTCCTGGTAGAGTATGGCCGCTCATATACCTTGCATGTGCTCTCCTTATATTTTTATGGCCTGGGGCACAACTTTACCCTTCCAGTAGACGCTGGTTACAGGTGGCGATCTGGAGATTGATTTGTTCGGGACTTTACCCTGTTGAGTTCAAGGATTTCTATCTAGGCGACATTCTTTGCTCGCTTACTTATAGTATGGGCAACCTCTCCTTCTTCATATGTTTATACGCAGATAAATGGCGGCACGTGTTGGGTGGCGGTGAAATTCCTTCCTCCAGTGCTCGCTGTGGGTCGCGTTATTCCAGGCTGATGGGCTTTCTTTCTACACTTCCGTCTATTTGGCGGTTCTTGCAGTGTTTGCGGCGGTACATGGATACAGGCGATGCGTTTCCGCATTTGGCAAACATGACGAAATATTTGGTCAGCACTATTTACTACTGTCTTCTCAGTATTTGGAGAATCGAGCAAACTTCGGCGGCAAGGGCGTCGTTCATCACGTTCGCGTGTGTCAATTCGGTCTTCTCCTCTATTTGGGACATTGTGATGGATTGGTCGTTGGGGCAGTGGAACtcg
>unitig107_1
ATGAACGTCAATCACAAATTTCCGCTGTCTCTGCTTGGCGTACCCTCGCAGCAGGTATTGCTCCAGCAATTACAGCAAGGTCACCAGCACCAACAGCAGCAGCCACAGCAGCCACAGCAGCAGCAAGATGGATTCAATGGCGATCCGGCTTTCTTTCAGAGAGCCGGCCCAGGACTCAACTTTTTCCCGCAGCAGCAGTACCAACAGCCACAGAATCACCCTCAGCAACAACAGCAACAGCAGCAACAGCAACAGCCAGTATTGGGCCAGTACCAAGCGCAAAACGCGCTCCACTCCCAGCTCCCACGCTTGAACCAGCCGAAGTTCATGACACAACAGGGAGCGATTGCCCCACAGCCCTCTCAGACACTCCAGATGGGCGCAGGAAGCTTTCCCTCCCCAAATAAGGTAAACGCTGTCAATGTTGACGAGCCGTCGTCGGTGTACTGGCAGCATCAAGTGCAATTGTGCCTGTTGTCGCGCACAGAGGACTCTCCCCACTACTACGCGCGTCTCTACGCACAGAACTCACGGAAAACGAAGAATCCTTACGCGGAAGCGAAATCAGTGACTTTAATCGATGCCACGAAGACAATTGTCGCCGCGTTGGAGGAGCAAGAGAAGCAGCAGCAGGCCGCACAGACATACGCGACTCCGGCGGCGTTGATGCGCAACAAGAAAACAGACTTAGAGGAGGATGAAGAACAGAGAACCACGGCTCGTACCCAAGGTAAGCAGCTTTGGTGCCATTTGGATTTCTCGGGCCAAGGATTACTCAACTTGGCGCCCAAATTGTTTCAGTACGACTTCTTGGAATCATTATATTTGAACAACAACAAACTCACAACGGTACCCCTGGTTGTGAGAAAGTTGCGTGGTTTGCGGGTTCTCGACTTGTCGCGGAACAGAATCGGCGAGATACCTCCCGAGTTGGGCCTATGCTACAATTTACGGTATCTCTATTTGTTCGATAATAACATCAAGACGTTACCTCATCAATTTCGAAACTTGATCGACTTGTTGTTTTTGGGAATTGAAGGCAATCCGATTGATTTGAACATTGCTAACTTAATTGCTGAAAAGGGCACGAAAGCCTTAATAACACACTTCAGGGACATGGAGCCCACCTACCCAGAGCCAAAGCCAAGATCGTGGCTTTTGTTGGAGGATGACGGTGACGTCATTGACCCTATTCAGAATCCCAACGCTTACACGAATGATCATCTTCATGCAGACTCCGCTGATTGTTTCACGTTGATGTCGTATAACACTTTGTGCCAGCATTATGCCACCACTAAAATGTACAAGTACACTCCATCATGGGCTCTTGATTGGGAGTACAGAAGAAATGCTTTGAAAGAAGAGATCATTCGGTACAATTCCGACGTAATATGTTTGCAGGAAGTTGAAACAAGAACATTCTATGAATTCTGGGTACCCATAATGTCCGATATAGGATACAAGGGCTACTTCTTCAGCAAGACGAGATCGAAGACGATGAGTGACTTGGAATCAAAGAAAGTCGATGGATGTGCGACCTTCTTCCGCACATCCAAGTTTCAATTGATACAAAAACAACATTTAGAGTACAACACCGTGTGCATGGGATCTGATCGCTATAAGAAGACCAAGGACTTATTCAACAGATTCATGAACAAAGATCACATCGCTTTGATCACATATCTACAACACACAGAAAGCGGAGAGAAGATAGTTGTTGTCAACACGCACTTGCATTGGGATCCCGCCTTCAATGATGTGAAGGCGTTGCAGGTTGGCATCTTGTTAGAAGAGATGCAAGGTATTATTAGAAAGTTCAAGGGCACTAACAATGCGGAAGAGGTGAAGAACACGTCAATGATTATTTGTGGGTGA
>unitig107_2
ATGCCTCCAAAAAGACCAGCAGATTTCAAGCTAGAGTCCCCTTTCAACCCTCGAAGAAGTGCCCGTCTATGGCTGCTTTCAGACTCAGTAAATGCGACCAAGTCAATTGTTGAAAAGGACTACCTCACTGATCTAGAGATCAAGCATGAAACTGCGGAAGTGAAGGTGGAATACGAGGAGACATCGATGAAATCAAAGCCTACGATCAGAAAAACGAAGATAAACTTGAAGTCGTTTGTGTGTACTGAGGAGCCGTTAACTCCCAGGCCCCACATTCCCAAGACTGTCAAAAATGAACCCACAGCACAGGCCCTTCCGCCCACGCCCATGTCCGAGTCCCCAAAACTCACGCCAAAGTCTGAAAACACATTCTATACACAAATAGGCTCGAATGTCTTTCAGCCCGTACAACCCCAAGATGTCACTGCAAGACAGCCGAAAAATTGGGACAAGATTTATAACGAAATCGCAAAGATGCGGGCACTCATTCACACGCCCGTGGACAGTTTTGGTTGCGAACGCCTACCAGACTCGATTACTCCCGGGATGTCATCAGTAGACCCAAAAGCCTACAGATTTCAGTTGCTTATTTCACTCATGCTCCTGGCACAAACAAAAGATGAAACGAATTTTGCAGCCATGAAAACTCTTCAGCAGCATTTCGTGCAAAAGGGATACCCTGGTATATGTCTCGAGGCGATTATCGATTCTACTGACGCGGAAATCGACATGTGTATTGCCAAAGTGGGATTTCACAGACGAAAAGCCGTTTACATCAAGAAGTCATGTGACATTCTCAAGGAAAACTTCGGCGGAGAAATCCCAAAGACAATTGAAGAAATCGTTACGCTTCCAGGGGTAGGGCCCAAAATGGGTCATTTGATTTTACAAAATGGATGGAGCATCAACTCTGGAATTGGCGTGGACGTGCATATACATAGGTTGGCCCAGATGTGGGGATGGGTTCCGAAACTGGAAAAGCCAGAACTTACGAGAAATACATTGGAGGGCTGGCTCCCGAAAAAATATTGGGCAGACATAAATCCGTTGCTTGTTGGATTTGGACAGACGGTGTGTGCGCCAAAAGCTAACAATTGTGATATCTGCTACTTGGCTAATGGGCTTTGCAAAGGCGTCAATCGCAAATTGGCCAACACCAAGCTATCAGGTAAAAGGGTTCAGAAACTCGGTATGCTGAGGGGCGATATGTCGGGATTGGTGAGCCAAAAGTTAGCAAATCTTGAGATGTGA
>unitig107_3
ATGAGTGACGCGGCTGTGGAGGAGGCCAGGGCGAAAGTGGAGCCTTATAATGCAGAACAACAATCCAAGTTTAAAACGGGCTCAAAGTCGTCGCAGCCTAAGCTTCGAGGCGCGAAAACGTCTAGCAGGAAAACCATTAATGCGCCGGGCCTGATTGGCATGAGAACTGCCCAGGCGTGCGACCGGTGCCGAGCGAAAAAATCACGCTGTGACGGGAAACAACCCGCATGCCTGTCGTGTGCCGCTGCAGGCATGGAATGTGTTGTTTCCGATCGCTTGACGCGCAAATCGTACCCTAAAGGGTATACCGAGCTATTAGAGGAGCAATCGCGACAACTTATCGCAGAGAACGCCAGACTCAAAGGCGCTCTCAGTATGAGAGACGAACAGTTAGCTGTGTATGCGGCACAGGCCCAAAACGGCGCCGTGGCTGCAAATACAGACTTGATTCAGAAAAGTTCGAGCCAATCGGAGAACTCGCCGGTTTTGCCGAGTCACGTGCTTCATACCCACGAGGAAGGCTGTCTGTGCTGTCTGGACTCCTTGGCCGTGCATGAACGACCCGTGTCCGTTGCGGGCTCTGTATACAATGGCGTGGACGACCTTTCGATCCAAGGTTCTGTATACAGCGACTTTGATGACGATGAATACGATCTTGTCAGTACGGCGAGTGGCGAAAGTCTACAAGAGGATTACTATGTGCAAACTTTTGGAAATGCGCAAATCCGGCCAGCGCCAGGGGCATTTGCTGCGGCCACAGCGATCGAGCAGATGCAGAATAAGCGTGGGGCGGGCCAGAAGGTGAAGGGCGAAAGCAAAGAACAAATGCTCACAGCTTTAGTGGCGGCGTCTGTTCCACGCAGTACTGAGGAGACTCTATTTATACCCACACTCTTGGCGCGTGTTTGTGAAGCATACGGGTACGCATCAACGCCAGCAAAACTTACCGCCAGCGCCTTGGCGTCATTGAAAGATGCAAATCCGTCGAAAAAAAGCGACGACTTTGATTTTCCTCCAATCTTTAGCGATTTGCCGAGGCTCGAGCCGACCATAGCGGCACACTTTCTTCAGCGGACCATGCTACCGCCACAGCCGGAGCTTGAATCCTTGTTGAAGGTGTATTTCCAAGACTGGGGTTGTGTATTGCCCATAATCAACAAAAACGCGTTTTTGAAAAACTATCCGCGCTTAGCAGAGCTTTTGCAGCATGGGGTTCTGTCGCTACCTGCAGAGTACTGCTATGAACTGGCGGAGAAGTTAGGCGCCCTTGTGGTGCTAGCGGTTGCATTGGCACTTCTTTCTCAAAAACACACTGGATCAAATACGAGTGAATATGCGTCAGCGCTTGCACATTACGATAGTCTCATACACGAGTTCATCAAGCCCAACTGCATACTCACGAAAACGTGCTCGCTTCAGTCGCTCCAGATTCTCGCCTTGGCACTACAGTACTGCCTTGCCACGGGCGACTTCATGACCTGTTACGAATTGCGCGGGCGCGTCGTTACCATGGCCCAACAATTGCGTCTACACCGGTGCCCCGCAGCCGTTTTGGGTCTCAGTAGGGAAATGAATGACCGTACAATCAAGGCGTTCATGCAGGGCGAGCGGCGGATAGTGTTCTGGTGCGTTTACGTGTTGGACGTGTACGCGTCGTTGAATCTAGGCGTACCGCGGCTATTAAAGGACTACGAAATCGAGTGTGCTACGCCGTTCAGCGGGAAAACAGACGACGACACGGAAAACAACGAAAACATCTTGATTGTAAACAACACCAAGTTGACCATTTTCGGTAAGGTTACGCGCGTTGCGTTATGCGTGATGCAGTATTGTAAGGTGTTGGGAAATATCATGGACACGATTTTCCTGCGCCTGGGTAACTACAATGTGCACGAAAAAGCGCTTGAGAAAGACCAGATGTTGGACTGCTGGCGCCGTGATCTACCTGAAGATTTGCGCTTTGAAACCGATGTAAATGGGTATTCCTTTGGCGAATCTGGGGCGGGGTTGAATCTGGTAAAACACCCGCACCTCCTAGTGTTTCTTTACTACCATGCCAAAATCTTGATCTACCTCCCGATCATCTCAAAATACGGGTATCACCATAATGTTGGATTGTCAATGAAGGAAAAACTTGCTTTGGGCCAGTCAGACATTTCTACAAACGTCTCCAGCATGACGCTGATCCAGCAGTCTGCAGTCCAAATCCTACATCTTTTGAAGTATCTTCTGGGTTCTGCACACTACTTGCTTCCTGTTCCTATAAATATCCCGCGGGAACACGCACGTTTTGCCATATTGGTTGCAAAAGGGGCGTTGGATTATATAAAGGGCGGGCCGTTGCACTTGCAACTGAAACAATTGCTATTGGAAACAATTCCGCTACTCAAAAGTGAGGCGTTGCTCGAAATTCCCAGCTCATTGACTCAGCGCAGTGCCAGCTTACTAGAGTATGCAATACTTAGCATTTTGGGCCTCAATCTCGGCAAAGTCTCGGGCGGTAACTTGCGCAGGCGCATTATCAACAACGATTCATTGGCGAAGTTTGGACAGACTGCCGAATATGTGAAACATGGAAGCGCAGAAATACCCAATCCGGCTTTTGCCAACACTACCCTGTTTGATTTACCCATGGCAGATGTCACGCCTTCGTCTGGACCTATGCAGTATAGTCGTGTGCCGGCTCAAAACTTGCAGAATCCGGGCCCGTTTCAATCGACCGGCCAAAATATGGACAGCTCTATAGATGGCTTTGCTGGCCCAGGGAATGCCTACATATCAGCTGCAAATGAGCCTGTGTCAACTAATCGCGATTCATTCGATGAAAATGGCGATATCTTCAAGTTTGACGAGCTTATCAAGAACTTTGGGTCCGAGTACATGAACAGCGAATTCGTCACAGACGGGTCGCTCGGGCTTGTGCCATTCTTGAATGAGCCGAATGATTACTTTAATTAA
>unitig107_4
ATGTTTCTACGTGTCCCAAGATTTCTCATAAGACTCTTCCTCACGTCTCTAGCGCTCTGGATCGTGCTCTCGACGGCAATTCCTCAGGTACTTCTGCGGTATTCAGAGCCCCAGATTCGAGACTTGAACTTCACTCATCTGATATACCCATACAATTCACTCACCTCACCGGCGCCGCCACCAATTCGAAATTCCACCGTATACTTTGTCATTGGCCACCCGGACGATGAAGTGATGTTCTTTCTGCCATCCCTCGTAGAGTTGGCAAAGCCAAAACACAACAATATTGTGAAACTTATTTGCTTTTCCAAAGGCGACGCTGCGGATGCCTCTTTCGGCGATATAAGGGCACAGGAATTACGCAATTCGGCCCGTATAGTGGGTCTTGAGCCGCAGAATGTTGTTGTCATGGATAAGTACAAAGATGGAATGGATATTCAGTGGAACGCTGCAGATGTAGCGGAGTCTTTACACACCCAGATTAATCAGTCGAAAGATTCAAACGTGGTGCTCATAACCTTTGACGAATTCGGTGTTTCCAGCCACCCCAATCACATCTCGCTCTATTATGGCTGCAGAGAATACTTCAGAACATACGTCAAGCTGCCGCTGCGGCTCTATGTGTTGAAAAGCTTAAATTTCTGGGAGAAGTATTCGTTCACGCTTTTGACCAATGTGGAGTTGCTCGTGGATATTGTGTCGCGGTTTTTCCTCAACACATTAAAGATCAACATCAACGTGAGTTTCTTCAATACTTATAGTGGGCGCAGTTTATCGCTGGTCAAGTTTTATTCGGACCTTAACATGTTGAGCGTATCCTATGCGGCAATGGCATACGGCCATTACTCACAAATGGTGTGGTTCCGTTACGGCTGGTTGATGTTCAGCCGATACTTGACATTCAACCACTTGATACAAATCCACTAA
>unitig107_5
ATGTCAAGGCAACATATCGTGCTTGATAACGGCGCCTATCTGATAAAAGCTGGGTATACTACACAAGATAATCCGTTAATTGTGGAGAATGTTCTCGCAAAAGCACGTGATGGCGTGATATACATTGGCAACGATTATAAGGCACAGGCAAATCTCTACTCGGGCATCAATTTCAAGCGCCCACATGATCAGGGCCATTTGACATCTTGGGAAACGCAAAAACCGGTTTGGGACTATACGTTTGACCGGCTTCTGCCGAAAAAGGCGTTTGACCCGCTGGAATTTCACCTCACACTCACAGAACAGCCATTCCAGCTACCGCAACTCTCGATGAACACGGATCTCATAGTTTTCGAGGAATACGGCTTCAGCGAGTACTACCGCTGTGCAGCACTGCTGCTTGTACCCTGGGCCATGTCTGATCAGGCGGCCGATTTCTCATTGGTGATTGACTGCGGCTATAATGCCACACATGTCACGCCCATTCTATACCAGCGTGTATACTGGAAGGGCGTTCGAAAACTACCTTTTGGAGGACGGCATCTAAATGGGCTTTTGCGCGAAATGATCACGTTTCGCCATTACGACGTGGCGGACGAGCCCGTGCTTATAAACACCGTGAAAGAACGCACGATGTACGTGGCACCCAATTTCGAGCAGGCATTGAAAAACAAAGTGAGCGCAAAATGCGAGTTTGTGCTTCCTGACTTCAAAAACACAATCACAGGCTATGTCCGTGAGGAGGGACAGAAACTACCGCCCGACGCTCAGTCGATCCAGCTATACGACGAGAGATTCACCGTTCCGGAACTGTACTTCCACCCGGAAATCATGTTGGACAACAACTCCCACTCGAAAAACACCATTATCCAAAATGCCAGTTTCAAAAACATCACCGACTTGGTGGTGGAGTCGATCATGGCGTGTCCGGAGGTCGTGCGTCCGATTCTCCTGGCCAACATCAGTATAGTTGGTGGTGCGGCAAACTTGACGAACTTCGAGGACAGACTCACCGCAGAATTGAAGCGTGAATTACCCACAAATTGGAAGGTGAAGGTCTTGCCACAGAAACAAGCATTGGACGAGGTGGCATGGCATGGCGGGTGTACTTTGGCGAAAAGCGACGTCATGAACGAGATCAAAATCACGAAGCAGGAATACTTTGAGCATGGTGCGAATTGGTGTCAGAAACAGTTTGGGTTCAGAAACTTTGCCGAATAA
>unitig107_6
ATGTCGCTTTTATCAAGAGTCTTTCATCACTCCGAAAAGAGCCCCAGACCCCGCTCAAAATCATCACTGGCGTTTCACCAGAGTAATGGCCAAAAGAAGTCCTCGCCGCCAATCTCGCTACACATAAATTTAGAGTCACCACCGGTGGTATTGTATGGCCACGCACACGAGTCAACTGGATCTCTCATTTCCGGCGTGCTCACGCTAGAAGTCAACTCTCAGAAGCCAAAATCAGTTGCTCTCAACACTTTAACACCACAAGCCTCTGCCAGCGGCCTACATCCGCTGACATCTGCGAGTGGGTTACACCCGCAGGCCTCCGCAACGTCGATTGGTTCCGAGTTCTCCAATGGCGACGGTCATTTATTGTCACCGTGCACCTCACTGGACGTGAGCGTCGAGGTAGAGTCGGTTATATTGCTGCTTGTTCAAACAGTGCACTATACCAAACCTTTCATTGTCTCATCCAACCTGGTCAGCTCGTGCAAGCGGTGTGCCACGCGGAAAAGTGTTTTGGCCCAGTGGGATGTTTTACTGCAGCGTGCCCTGTTCCCGGATGGCTCTCACGCTTATCCGTTCTCGCATTTGCTTCCTGGATCAATTGCAGCATCTTCCAAGTTAGGGAGCGCCCATCTGTACTCTTACATCAAGTATGACCTTGTCGCCGTCGCTAAGTGCGCAAACAAGAAGGTCACTGTGACGCTCCCTGTAAATGTCCTGCGCTCGATTCTCCGAGGGCCAGACAGAAACTCGCTTCGTGTTTTCCCGCCCACCGAGGTGACTGCTAGCGCTGTGCTCCCTGGAGTCATGTACCCGAAGTCCACATTTCCCATTGAGCTCCGTATGGGGCACGTGGTCAATTCCAAGCAAGATAGACGGTGGAGGATGCGAAAGTTGCTGTGGAAGCTTGAGGAACACACCCAGATTGCTGCGTACGCTTGTGAGGATCATGCACACAAGATCAAGTCGATCGAAGAACTGCAGCGCAAGGCACAACTTGCCAAAATGTTGCGAGCTGGCGCGAGCCCAAACCACCCACCAAGTGGTTCCAATAGCGGCGATGGACCCAGCAAAAGTAACGGAATGCATCATCTGACTATCCAAACGCTGATGTTTGTCAGCCCGCACCCATCCAACCCCCAAGGCGCTATTCAGGCTGCCGCCATGGATGCGGCAAATCTAAGCGAGGTGCCTGCTGGTAACCATGACATCGTCGAGCCTGAAGAAGAAATCCCCACAAATAGAGTTGTGGATGAGGTTGTACATTTCGAGGAAGACTTTGGTGATGCAACAGCGAGAGCAAATGAGTCTCCAGCGCAAGGCCAGGCATCTCCTGCTCCCTCCACGGGTCTATCTTCCATTCGGAGCAACGGTAATGATCAGCCAGCGGAAAGTGGAAATGAAACCGGACGCACGGATGAGTCACTCTTTCTTGATGAGCTTCGCGTCGTGGCTCATGGCGATATAAAGTCGGGCTGGAAATCGGATTTCTCGGGCGACGGCAGCATTGAGCTAGTGGCGGAGATATCTGCCCTTGAGTGTTCCAGTGGTATCAAACGGCACAAAATAAAGGCTCTGTCGGAAGAAACGCCCCCTGACGAGACGCACGAGGGGCTTCGAAACGACGCCAATATTTCATGTGACATCAACGATCCCGTGCTTGGAATTTATGTAGGACATGTGTTGGTGATAGAAGTGATTGTTGCCGAGGAAATCGTCCAGCACTCAAAACACTCACATCTGGGGAATAATGGTCTTTCGCCCGTGACGTCAACCACATCTGTCACGTCCACCTCGAACCTGGTGGGTGTGCCTACAGGAGCAGCGCGTGTGTTGCGAATGCAATTCAAGGTTGTCATGACGGAAAGATCCGGGCTTGGCATTGCCTGGGATGATGAAGTGCCACCAACTTACGATGATGTAAGGGCATTGAGCCCGCCCACATATGAAACGCTGGCAATTGGTACGCCGAACCTGGCCCTCGGGATCCTGCCTGGAATTGGGGGCCAGCAAATGACCCCGGCCGTCATCTACGGGTTGGGCGATACTCCAGTTGTGGGGTCATTTGTGCCCAACAGGAATGTGAACAGCATCGATGCCATCACTGATCTAGACGATAGCGTGCAAGAATTTAGGCTCTAG
>unitig107_7
ATGACAGGCTCGCTGGGCCTAAAGAAGCCATTCCATTTTGCCGAAGACGAAGAGACGCACCACGATCATATGGGCCGGAGACTGTCGTCGATCGACCAAAGCAGCACCTTGTCGACGTCCGCCACCGTCTCGAAAGTCTCATCTAGGTCATCTGAAACCACAAATTTGGAGGATATATTGTTGTTTCCTGTTGAGAACTCCCACGCGTATTCATATGCTCACCTATCCCCAAACTCCTTGGCTCTTAGGCTCAATGTGTTGAAGAGATCGCTAGAAATCCTCAACGAGCGTCCTGACTGGCTCAAGTTTTTGAGATCAAAAGATGAACCAAACAATAGTGATGAGGATACCTCGGCCCCGCCCTCTCCGATCGTCGCATCACACACACAGGGAAATAAGTCACGAATGGCGCAAATTGCCCGACCGCCCATGTTCAAACTGCAACTGCGCACCGAAGTTAGTAGCTCGTCTTCAAAAGACAGATTCAAGCTAAGCTCGACTGCTTCATCGGCGGCTTTGAGTGCACTCTTTCGGCCAAAGCTCGGGCGGGCAGAAAGCGCAGTTCGCTCGCGTACACAATCAGAGACTCCGTCACTTGGCGGCGAAGGCCGGCTTGAAAGGCCATTCATTCGGAAAGACGAAGATGAAACGGTTGATACGGACTTCACCGATGATCTCAAAGATATCATTGAGCTCATAGAGCAAGACGCCAGTCTTTTATCGTCGAAGAGTGAAATAGCAGCGACTTTGCATGACCTATCGCTTTCCTCTGGGTCTCTGGATAGCAAGAAGAAGCAGAACATCCTAAAAACCAAGCTTTTGTTTGCTCTTGCGTCCCCTTTTGTGGAGACGGCGAGCATGGCCACGCCTCTTTGGGGTGCACCCATGCCGACTTCAGCCTGTGCCTCTGAAACCTCGGCAGCCTCGCACTCCTCCATGACAGCACTCAATATGCTCGCGTCTCAAAGTATAAGCTCGAATTCTGTTCAGCTGGTGCCTCCAGGAAATCGGCCATTTCACTCGATTTCTGCTGGAAAGCATTCATCGCCACAGTCTATCATCACAGTGGAGGCCGAGTTTCCATGGGGGTTCAAAGCAGCTAATGATTTGGCTTGCTTGATGTTTGGGGTTCTGAAAAGTATGATAAAGAACGTCACATTAATCGACCTCATAGCCCCACAATTCAGAAACTTTGTCACTGAAAGAATGACAAAGGTAATTGGAAATCTCGACAGGCATCAGAGACAGAAGAAACAAATCATTTTTGCCGGTGAGATCATCGCGATCACAAGGCATTCGGAGGGTGACTTTGCCTGGACATCAATCTGGGCTCAGAAAAAGGGCGATATGATCATTTGTATGTTTGAGCAAATTTCATGTGACGCATTTGACATTCTGATTCTGTGTGATGTCGAACTATACACCCAACAGCCATATACCGTGACGGCCTTGGATGTGGTAGCCGGCAGCTTGATCAAAAGGTCCGACACAAACGGCATAAAAGACCTCCGAACAATCTCTGACAGCTTGGACAAAGATTTGAAAATGCTGGCTGTGAAGCATGGAGATGACTCTAACTACGACTGGGAAGATAGCAAAATGCTCAACCGCCGTCGTTACTACACTCTTCAATTGAACGGAGAAGACAACATACCCTGTGCATTAACCTCATATCCCATGGAGAAGGATGATAGTAAATTTGAACTCAAGCTTAAAGTCCACTCCATGCCTTATATTGCAGGTATGTTTGTCGTGGATTCTTCAGATTTGAAAGTTCTTTCGTGTAACAAGGCCATCGCCAAGAATCTATTTGGCATTGCCTACGACGATGTCTTGGAGCACAGTATAGACAGGGTCATTCCAGACTTTTCCAAAATTCTACAAAATGGATTGGAAGATCAAGATTCGTCGTTCCAAATTGTTCCCGGGTTGGTTCTACCCGAGCATTTCTTCAGAAAGTACGACGCGATCTTGCGACTGAGGCTGTCGCCCAATAAGTCTGCAGAACAGGCCTTTCTAAACTCGAGAGGAATTCAGGGCTTGCATCGGGACGGCAAAATCATGTTTGTTGATATACAATTACGAGTAGTGAGAAAGGACGTGTTTGTTTTGTGGGTCACATATTCTCGCCACAGCAACAAGAGTATTCACAAACAGTTGCAGAAGTTAAGTGTCGGTGGGTTGGACGAAGCGCCTCTGCCTCTAAGGCAAAAGGGAGGTACAAGCCGGGTTGATCTTCCCTCACAAATGAAATTGTTTCCCGAGAATGAGGCGGACATTCTCGAGCTTGGCTCAAGCAGTTCTGATGTGAGCCGTCACAGCAGCACTAGACGGCCCAAACGAGCGACAACTTTCGCTGTTCCCGTCACCTATATTAGTGACGCAACTCTGAAAAGAGACCTGAACTCTGAAAAGTACGGGTCACTAAGGTCGATCTCGATTTCGGAAGGTACTCTTGCCGCGAGCGACATTGGAAAGGCGTCGACTCGACCTAGTTCAATAGAGACGGGTGCATCAGAAAACGAAAAGGAGCACTTTTACACAAATTACACCGAAGCAGAAATCTTGGCAATCGAGAACCAGGAGCTTGAAGAAAGAAAAAGCAAATCCAAGTTCTGGCCGTCTCAGATCGGCGAGCGGAAGAGGACGAAGAAGTACAGTGAGTTTAACATCTTGAAGAAAATGGGTGAAGGTGCATATGGCAAGGTTGTGTTAGCGGAGCACAAGGACGATCCAGCTTACAGAATCATCATCAAATGTATTGACAAGCAAAGAATTTTGGTGGACACTTGGGTGAGAGACCGTCAGCTTGGAACAATACCTTCGGAAATACAGGTGATGGCGACACTTAACCATGACCCCCACCCCAACATCATGCGCATCATTGACTATTTTGAGGATCCGGACTACTATTACTTGGAAACCCCAGTGTTTGGAAATCCGCCTGCTATTGATTTGTTTGATTACATCGAGGTGAAGAGTGATATGAGCGAGTTGCAATGCCAGCTTATTTTCAAGCAAGTGGTTTCGGCCATCTATTATTTGCACAAGCAAGGTATTATTCACCGAGACATCAAGGATGAAAACATCATCGTCAACGAGGTCGGAGTCGTGAAACTCATTGATTTTGGCAGCGCGGGGTATGTGAAGCTGGGCCCATTTGATGTCTTTGTGGGTACAGTGGACTATGCTTCTCCAGAGGTGCTTCGAGGCGAGAAATACGATGGCAAACCGCAGGATATATGGGCCCTTGGGATTCTTTTGTACATCATGCTTTACAAGGAAAACCCCTTTTATAATGTTGATGACATCATGGAAGGCGAGTTGCGTGTGCCGTTTATTGTGAGCGAGAGCCTGATGGACCTAATCGAGCGAATTTTGGTTCGGGACATCAAAATGCGACCAACCATCACTGACATTGCGGAACACGAATGGCTCAATGTTTGA
>unitig107_8
ATGGCCACTCACTCTCCTTCTTCCGTTGAGTCGTCGCTACCGGCCTGCCTCACAATCCCAAATGGGTCTGACCCGTCACACAACATTGTGATCACGGTCACGAAGCAATTGCCGAATATTTATATTGAAAGCCTAAACCCCGAGCTATTTTCGAGCCGCAAGTCGGTGTGGCTTTCTCAAGTGTCACGGAAAAAACTAGGGGCGGGAAACGGAACGTTTCTTGTGAAAGTTCAGACCCTAAATTCAGATGCATTGCGCCATGGCATACTCACCAGTTGTGGGTTTGAAGGTGCGTATGAACTACTCGAGGGAAGCACGGAGCCGCTCAATAGCGATGTTTTTACTGAGACTGGCATGTCTGTTTTCGAAAATGACTGTTTTCCCGATTCAAAACTACCCGTGGGTGATTATATAGAGGCCTGGTCAGAAGCAGGTGAGGAATTAGTCCCGTCAGACATTGACCGCACTAGCTTTTCCATGAGGCCGCCGCAGATCCCGAGCCTTGGCCATACGGGTCCGGTGGCGCTGAAGTATACCATATCGCCACAGAACGAAAAGAACCCGCTAGATTTCCTCTTGTCACGGTACTTCAACACGCTATACTCATTGACCACGCCTCTCAGTTACTTTCCGAAAACAGCACTTTCCCGCTTTAAGAACATGTGCAGTGGCGACAGTCAGCAAGTGATTGAAAACCTCTCAAAAGTATACCTATCACAGGATCAACTAGACCGGCGCCGGGCTGCCAAATTTGGCCTTCCGAAACAGGCGTTGGATGCAGGACAAGTGTTTTTCACCAGATTCGAGCAGGAAAACCAGGCCCTATTTGCGAGCAAGCACCACGACGAGCTTTCGAAAGAGGACCTGATGGAGAATCTTGTTTTGGAGTTGAAAGTTCGCGAGGCGCAGCTCCAGATTTTGCTCCTACTAGAAATACTAGTGTGCTCACAAATTGACGAGGACGCGTTTCTCGATACCAGCCAGAAACAACACGAGCGGCCGAAAAAAAGCAAACCGTCGCTTATTCGACGAAAGAAAACCAAAGTCGTGCCCACGTTTTTGGGTGTGGGTGTGCCAGATGCAAATGATGAGCCCCAGCTGGCCATTACCCCCCAAAACCATATCTCGCATGCAAGCTTGTTCCTATCTTTATCGACACTTATCGACCAGATCGGACTCTGGGACTCGCTCTTAGATAGGGCCAAGCTGGAAAAAGATCAGAACACCCACGGGTTTTTGGCGTTTGTGGTCGTGCCCTACTTCAGCAAGAGCCTTCCCAAGGTGGTGCATCACGTGATCAAGGGCTTCAAAGACCTTCGGCCTAATATCATGAAATCAAAATCCACAAATGCCGAGCGCAGAATCGCCAAAGAGCTTTTCCCCGTTCCACTCGAAGCTGAAGTGGCTGCAAATGAACCAGGACCCGCTACGCCGCCACTTGGGCTGGATTTCACAAAAAGTCTATCGTCACTTGATATGGGGCAATCTGAAAAGCCAGCCGAACGGAAATCCAAGTTTTCAAAAACGCTCTTGTCGAAAGATAAAATCCCGCATTTGTCACGTGCTGCAACAACAATAGATATTGATAATGCTGCCCCTGCGTTCTCGCTCAAACGGTCAAAATCGAATTTGGGTGCGAAAAACTTGAAACGGCGCCAGGTTGACATGTCCGTGGCGAAATCCGAAACGACAGTTATTGAACCAAGTAAGCAGAATCTGTTTCTTTTCGCTGATGCCAGGAAAATCAAGCTGGCGGCCAATCTTGGCCTGACAAGCACCACGTCGATGGCTATACGTGAGGTGGAGGCGACGCCTGCAAAGCCCAAAGCACGGCCCTCTAAGGAAAATAAGCCCCAGGTGTTTGCCACGCCTTCCAACCAGCGAACTGCAGATATGGACTTCATTGTGAAAGAAACACCGCATACAACAACATCCGCCAAAAAACCTTCTGTGCATGAACGGATCTCACAGGTGGCCGAATCGGGAAATAATATGGCTATTGACTCTTCGCCAGTGAAGGATTTGGAAGAGGCTTTGTTCCTGCGCAGCCTAACTTATGACGACACTTCCCCTGTGAAAATGGTCAACTCCCTGCCATTCGTCAAGACTAAGCCCGGCCAGCAGATCCCGATTAGGCAATCACCATTCTACACGGGCCAGTTGGCAGGATCACCGCCGCTGCTCAAATCCACACCCAGTCGGGTCCTGCCATTGGCCGAGAGAGACGAAGCGAAAAAGCAGGAAGTGAAAAAATCGACAGCGAAAACTGCCGCCCGAAAAAGCGTGGCGAAAAAAGTCACAACATCTGCCCGCAAGGAAAGACGCGTGGCCCAAAAGCCTGTACTCAAGAAAAGGCCCGTTTCAAAGGAGAAGCCTGCTTCAAAGGAGAAGCCCGCTTCAAAGGAGAAGTCCATGACAGCAAATCACTTGATAAGCGGGCTTTCGAATGCAGACATTTTTGAGATCGGTCCATCTGAACCATCAGCCCCTGAAAATGAGTCATTTGCAGATTCTGTGAGAGAACCGCCTGTAGATTCAAAAATGCCCGCTGAGTCTGTACCTGCAAGCTCTCAAGGGTCTAAATTTTCTGGCACAACAACGCATTCTTTCCTCGATGCATCTGATACAGACTCGGACTCGGACTACGAGCGTCTCCTAGCAGCAGTTCTGAAGCCCGCGCCGAAAAAGTATACGAAGAAACGTACATAG
>unitig107_9
ATGGAGCACGGCAAAATCCCGCTCTCGCACACGTTGTGGTCGCCCCATGACACGGTCAAAGACCTGGCAGAGTACCTAGGCGTGACGATGCCCGAAGACGCGGCGAAAAACTTGGCCATGGATGTCGAGTACCGGATCCATGAAATCTTGGAGTGCGCCAATAAATTCATGCGCCACCTGAAGCGCAAGTTGTTGACCACAGGCGATATCAACCATGCGTTAAAAGTGCTCAATATTGAGCCGCTCTTGGGCTACGACACAACACATCCACCCGTGTTTAAGGAGGCGTTGTTTGGCGCCGGCGGGCAGACACTCTACTACCTTGATGAAACCGAGGTGGAGTTCGAGAAATTGATCAATATGGAGCTCCCGAAAGTGCCCCGCCAGCTGACGTATACTGCGCACTGGTTAGCCATCGAGGGCGTGCAGCCGACAATCCCGCAGAACCCGCTCGCGCTGGAGATCAAACAGTTGCCGCCCATTGCACGCGGCGCCATCCTGTCGGTGCTCAGCAGCGATCTTCTCCACCTTTCTGGCGGCGATTCGACAGAAAACAAGGACACGGCGCGCCTGAAGAAGAAACAGGACAAGGACGCCGAAATCAAGCCATTGGTGAAGCACGTGCTTTCGAAGGAGCTCAAACTATACTTCGATAAGGTTGTGGAGGTGCTTATTCTGACGGATGCCGAAAAAGAGCCGCTTCGGGAGGCCGCATTGAGCCTGCTCAGGACTGACCCGGGCTTGCACCAGCTCGTGCCGTACTTGATCCAGTTTGTTGCCGAGCAAATCACCAACCAGCTCCGCAACCTCGACGTGCTCATCACAATGCTCGACGTCGTCCTGGCGCTCTACGACAATAAGACCGTATTTTTGGCCCCCTATGTGCACTCCTTGATGCCATGCATCTTGACGCTATTGCTTGCGAAACGGATCGGTGCACAGCCCACAGATGGCGAGCCCTTACTGGAGGAGGCGCTCCGCGGCCAGTTCGCCGTGCGTGAGTTTGCCTCCTTGCTCTTGCAGCATGTGATTTCCGCCTACGGCAGCTCATATTCCACGCTTAAGCCGCGCGTCACGCGCACTTTGCTCCGTGCGTTCTTGGATGCGGGGAAGCCCGTGGGCACACATTACGGTGCGATTCTTGGGCTTGAAAAGTTGGGGCCCGAGGTGGTGAAGTTGGTGTTGGTGGCAAACCTCAAGGTGTGGTACAAGCTGGTGGTAGTTGACGGCGAGAAGTCGCCCTTGGAGCGCGAGTTGCTCACGGAAAAGGTTCTCGGCGCACTCCGCAAGCTACATGTGCCAAAACAACCCGACGCCATGGACGTGGCCAGCGTGCCGGAAGACTTGCGCCAAAAATTGGCTGACCGGATCGGCGCGCCATTAACAGAGGTAGTTCTCGCGAGTCCCCACGCAGGCGCGATCGCGGAGGGAATCTTCTTCGGAGAGGTCGGCGTCTAG
>unitig107_10
ATGGCCGAAGGTTTGGAAAAAATCACCGAGATTCCCTCTGGATTCATCAAGGACGGCACGGCCTTCATCAAGAAGTGCCAGAAACCCACGCAGAAAGAATACTTCAAGATCATCAGAGCCGTGGGCGTCGGCTTCATCATGATGGGCGTTGTGGGTTATGTGGTTAAGTTGTTGCACATCCCAATCAGATACTTGATTGTGTAA
>unitig107_11
ATGTTCACGGCGGCAATGACGGGTCTAAATGCTTTATCACGAGCACAGCGGTGCAGTCATCTTCTTCTCAGGAGACTGATTTCCAGTACACGCGCAAAAAGTGTCTCTCAAACGCAAAAATCGGCGATTCTGGAGAATCCCGGCCCGGCCCTTACATTGGCAGATGTGCTAGCGACATCGGCGAGTGAAACTTACCTCAGCACCCTTTCAAAGATCCGTAACGAGTATCCTAATAAACTCAAGCTCGATAAAAAAGCATCTGTGAAGGCGGAAATTGCAAATCTTCTACATGGCAAAAGTTACGATGCCCTTCTAGCTGCGCTAGCCCGGTGGACGTCAAGGGCGCTGCCGGTGCCCTGGAAACAAGTGATTAGCCAACGTGAAATGACCTATATTCTCCTGCGTTTGATAGACTACCAAAAAGATTTACTTTTAAAAGCCAGCACGATGAAATTATTGGGAAATTCGGCCAGTTCGTCGCAGGAATTGCAAATGGCGCACGTGCGAGAAGTCCGGGAACAGATCCGGGCGATTTTCGCCAATTTGCTAACAAAGGAAGGCCAGGAAGTTGCACATTTGTACGCCAGAAACAGTGGGCTTTTGGAGGAGCTGCTGGCGAAGGATTTGTCCGGGTACATCTTCACTGAAGCCGACTACGAGAACATAATCCAGCTAGAACTCAATAACGGAAAGATGGACTTGGCTTCGCGCTGGTTCCGGCGCATGGAGCTCCAGTACCAGGGAAAAGTGTTTGAACACATGACCCAGCGGCTCTGGCTCCTAAAGTTCATGCTTTTCGGCAACGGCCAGCCGTCGCTCTGGAGGGTAGAGAAAACGGCACTCAACGATGACATTGTCGACCCGCGACAGTCTCGCTTGAAACCCGAGCGCAAGTGGCTCGACCTATTTCAGGAATATTCCTCCAAACAACACAAACTGCGCCCTGTGTTCAGCAATGAATTGGTTGCGGTGATGCTCGCTTCTATAGGGTACGGGCAAAACGTGTCACAGGCCGCGCGGCTCGTTGAGGTCAACTGGGGCATAAGCGAAGCGGGTGAATTGGTTCAGGGGTTCGAAAAACCTGCAGTTTCAGACCCACTTTACCCTGATTTACACGTGCTAACCACTGTTGTGGTGGCTATGTTGTACAACCACCGCTATATCGCTAGCATGGCCTATATCAATGCGTTCCAGCAACATTACGGGCTCGAGCTAGATAAGCCTGAGAGCAAGCAGTTCTGGGACCAGATCTTCCGCTGGGCCGAGATCGCCACAAAGTATTCCGAGGCCCGTGCATTCCAGCACTTCATGAATGAGACCGGTTCGCCTGCTTTTTTCGGGCTGGCTATAGGGCTCAGCGATGATTTCCATGCCATTTTAGAAGAAGCAAAGAAACTGGCCAATTTCGACTACGAACGGTTTCTCAAGTTTGTCGCCGATTTGCGCGGCCAGAGGGTAGGTTTTCTTGCCGAATTATGGAAATGTTTCCACCAGAGTGAGCCCGGGTTTTCTGTGAGACCGTACCGAGCATACTTGCGTTTAGCAGAGGAATATCTTGAAAGACTGGTGGTGCTGGATGTATTCGAGAGCGAGCAATTATGCTCCAACGTATGTTACGAGATATTGACGAAATTGGTGCATGAACACGGCCGCCATACGATTTCACAAGACTCTTTCAATGCCAACATTACTGCGGGGAACATACTGAAGATTCGTGCCCTTTACATGAAGACTATGAAGGTTCTCATACATGCCAAGGGCCAGACTGGCCGGTTAGGAGAGATACCGCATATACTTTCCAAATGGAGTCTTGACGCCGATATGCGTCTGGAGTTATCAGCATGGGCACAGCGCCAGGAGCAAGTATATTTGCAAAGAATGAACGAGCTTGAGGCGGAAAAGCAGAAGGAGGAAGAAGAAGATGGATTTCTAGACCTCATCTGA
>unitig107_12
ATGGCTGAAGAACTCAGTAAGCTAGAGAAACTCGAGAAACGCAGGCAGCAGCTAGCAAAATGGAAACTTAAAAAGGTTTCTGGTGACACTAGCCAGGAGTCAGCGGCTACTGTGAAAAGCGGGGAACCTCCTGTTCAAAATGCTGCAAATCCAATGAATGACCGTATTACCTCGGAGATTGAGTCCACTCAATTGTCTCCTGAGGAACTAAAGAAGATCGAGCGGCAGCGGAAATTGGAAGAATGGAAACGCAAGAAACAACAGGCGAATACACCGGGGTCCAAACCGCCTTCAGAATCACCACAACCTGAAATTCAAGCAGGAGCCGCTAGTCTGCTTAATACCGGTCAGGATAGGCTCGACTCATGGAAAAAGAAGAAAACTGGACTTAATACCGCAATAACATTGAAATCAGTAAAGCCCTTGTCCAGAAAAAGGGGCCTTCTGCAGCCAAAACCTAGTGTTTTCGGAGGCGAAGAAGATGAGGAGGTAGATCACGCGCCAAGATTTAAGGCACCATCTGCTCCCAAAAGCAACTATAACCGTGCGCCTGAAACGAACCCGAAAAGGCTAAAGACGGAGGAAACAATCCAAAAAGATGAGCTTGATATATTTATAGAATCGCTAGAGCCTGCCGAAAGCAGTTTAGAGACGGAAATCTCCAATACGAAGAGTGGGGCTAAAACAAAAGAAGCGCCTGTTTTTGCAGCACCCCTCATGGGTGTGGAGGAGGAGGAGGAAGAAGAGGAAGATTCTGAGGATGAGGACGATAAGTTGATTCTGGCCAAAATGAAAAACCTAGCGAAAGGCAAGGAACTCGCGAAAGTTGATCACTCTCAAATTGCATACATGCCTTTCAAAAAGGACTTTTACGTGGAACCACCATCCATCGCCGGTCTCACTGCCGACGAGGTCAAATTGCTCCGAATCGAGCTAGACGGGATCAAAGTCTCGGGCAAAAACGTGCCCCGTCCCATTTGGGATTGGGCCCAGCTGGGATTATCCCCGCTTGTACTCTCCGTGATGCAGGACAAACTCTCGTACACAAAGCCGACGCTGATCCAGCTGCAGGCGCTTCCTGCAATCATGTCCGGGCGTGACTTCATGGGTGTTGCAAAAACAGGCTCGGGCAAAACGTTGGCATTTGTGTTGCCTTTACTCAGTCACGTGCAGGCACAGCCCGCCTTGGAAAAGGGGGATGGCCCAATAGGCGTGTTGCTCACGCCCACGCGCGAATTGGCGCTACAGATCTTCAAGCAGCTTTCGTATTTCACAAAAAAATTGGGTATTTCCGCGTGTTGTTGTTACGGAGGGCTGTCAATAGAGCCACAAATCGCCGAGTTGAAAAAGGGATCGCAGATTGTAGTCGCCACGCCCGGAAGGTTGATAGATTTGTTGGCGGCCAATAATGGCAGGGTCTGCAATCTACGCAGAGTCACGTACATTGTTCTAGATGAGGCAGATCGGATGTTTGACTTTGGATTTGAGCCCCAGGTAAACCGAATATTTGCTCAAATCCGGCCAGACAGACAGAGCATTCTTTTCTCGGCCACGTTTGCAAAGAAAATGGAGAGCCTAGCCCGAGCTGTGCTTAACGACCCCGTTGAAGTGGTGGTTGGCGGAATCAGCGTGGTTGCGCCGGAGATTGCACAAAGGATTGAATTTCTCGAGTCTGATTCGTCGGAGATTATCTACGAAAAGAAGTTCGCAAGGCTACTTGAAGTTTTGTCCACGTTTCCTGGAGTCAAAAAGCTTGTTTTTGTCGAAAAACAGGATTCCGCCGACGATTTGCTTGTGAAATTACTTGCACATAAAATACCATGCGTGGCCATTCATGGCGGTAAAGAGCAAATCGACCGGAAATATGCCATCCGCGAATTTTCCAGCAAAGACAGCGGTGTGGATGTTCTCATAGCCACATCGATTGCGGCACGTGGTTTGGATGTGAAAGGCTTGGACCTCGTGGTCAATTTCGACCCGCCAAACCATATGGAAGATTACGTGCATCGTGTGGGCCGAACCGGGCGGGCGGGAAACCACGGGGACGCATACACTTTTGTGACTGCCGATCAGGAGCGGCCCATCACCGATTTGGTCAAGGCATTGCGGTTGAGTAAAGTGCCCGAAGCGGAAATTGACCCTCGCCTTGTCAAGATTGCAGATGCATTCTTGGCGAAAGTAAAAGAGGGGAAAGAAAAGTTCAGGTTTGGTTTTGGCGGGAATGGCTTGAACAAGCTCGACGAGACACGTAACACCACAAAGTCAATGGAGAGGAGAGCCTATGATGTTCCTGGGGAATCCAAATCCGTTTCGATGTCAAAAGCTCAAACACTGTCTAAAGAGTCGGAATTTGCGCTTGATTTACCGGAGTTCAAGGTCATTGAAGGACGCGCAGACGAGACGGCTGGCCCTGATAAATGCAAGTTCCATTCACGCGTTACCATCAACGACCTTCCACAAAAGGCGCGCTGGATAGTCGTTAATGCCGATAACCTTGCTCAAATTATCGAGGCGACATCCACTTCCATCACGAATAAGGGTCAGTATTATGCTCCTAAAGTCAAGATTCCTGCCACTGTGAAACAGGGTGGTCGCGATGTACCCGCGCCGCCCAAGTTGTACTTATTAATTGAAGGGCTCACCGAAAACGCGGTCAGCGAGGCCAACCGCATGATTCGGCAAAAGATGATTGAAGGACTTGAGCAAGCAGCCGCAGACGAGGGACTGTCGGCGCCAGGCAAGTACACTATTTTGCTCAAGTCTCACGGAAGTACAATGTTTGACGACAAAAGATATGCGTGTTTTGAAAAATGGCTTGTGAAGCAAATCGAGCCAGGGTTCGTGCATGTGATGTATAACAATCCCAACACATTGAATGCTTTTGCTGAAGAGGACTGGCGGGCATATCAAGAAATATTGACTGAGCTTGATTCCGATCCCGACACAACCGTCATATTGATATCATCAGCATTTGCCAAAGCGTTTTCCTCGGGCCTAAACTTGAAAGCAGCGATGCTGTTGATTGACGAGACAGATGCCCTGACTTTTGCACAGAAACGGAACAAAATGTACTCGCACATAAGAGAGTTTCAAGATGCTGTTGCGATGCCTGCGAGGATGAGGACACCCACAATTGCCTTGTTGAATGGTGTTTGTTATGGCTTAGCGTTGGATTTGGCCTCTGCGTGCAGTATTCGTATTGCCACGCAGGATGTCAAATTCTCGATACGTGAAATCAAGATCGGTATTGTCGCCGATATGGGCTCCTTGCAGCGAATCACACGGCTTGTGGGCAACGTTTCCTTGGTCAATCAGTACGCTTTGACAGGTGAGGTTTTTGGCGCAGAGCAGGCTTTGCACTTGGGATTCGTTAGCGAAATCGTGCCTGATTTCGAAAAGGGTATCGAGCACTGTGTTAATCTTGGTCAAGACATAAACTCGAGTCCACAGTGGGCCGTGAAGGGCACGAAGGAGTCCATACAGTATATTGCAGATGGTGGCAGTCACGAGCTGGGCTTATTGAACATCGCTGAGTACAACGCCGTGCACCTCGTTGGAGGCCTTCCAGAAAATGACTTTGGCAAATCAAAGCTTTGA
>unitig107_13
ATGTCGGAAACAGTGCCGCTTCTACCGAGGAATAGGGCACCTTCTAGAGCCCGGCCGAAACAGGCCAAACTCGGTACTTTTGATGGCGTTTTTCTTCCAACTTCTCTAAATGTGCTTTCGATCTTGATGTTTCTCCGATTCGGCTTTATTGTGGGCCAAATGGGCATTCTCGGCTCGATTCTTTTATTGGTGATGTCATATTTCATAAATGTACTTACTGTACTATCAATCAGCGCCATATCCACAAATGGAACTGTGAAGGGCGGAGGGGCGTACTATATGATCTCGCGGTCGCTCGGGCCCGAGTTTGGCGGCGCCATCGGCGTGATTTTCTTCATTGGCCAGATTCTTAATGCGTCCTTGAACGTGGTGGGTTTTATAGAACCTTTACTCGTGAATTTCGGCAAGCTGGGCGGCGATATCATGCCAATTTTGCCCGAATCACATTCATGGGAGATCGCATACTCCACAGGATTGTTGGCACTATGTACTGGTGTAGCCATTGTGGGTTCCTCGCTCGTGTCAAAAACAGCGTTTTGGCTCTTTGTTCTTTTGACGCTCAGCACGTTGTCGATCCCGGTCTCGGCGCTTATCATGCCGCCAGGCTACCCCTTGGCGCCCCCGCTTGACTATTTGAAGTATACGGGAATCTCGTGGGCCACAATAAGGGATAATTTATGGCCACATTTCACCAGTGGCGCCGTCGGGTCCGTGCAGCCGCCAGGAGTGCCTGAAACTTTCAGGAACATGTTTGGTATATTCTTTCCGGCCACGGCAGGCATTTTTGCAGGTGCCTCCATGTCAGGGGACCTTGCCACGCCGTCTCGCTCCATCCCCAAAGGCACTTTATACGGCTTGTTGACCAGCTTTATCTTATACTTGCTTGTCATCGTGTCGTTGGGAGCCTCCACGCCGCGTGAGTTGCTTCACAAGGATATCGAGATTATTCAGTCCATCAATATGCACGGGCTCATTATTATCATTGGAGAAGTCTCAACCTCTCTTTTCTCGGTCATCATGGGTGTTGTTGGTGCGGCGTCCATGTTGAATGCAATTGCAGACGACCGCATCATCCCGGGCCTTTCCATATTCAGCACAGCGAAAAAACTGGGTTTCGCCAAACGTAAAGCCGAGCTTTCCAGCATATTTCTCACATGGCTTCTTGCTCAGGTGTTTCTTTTTGCAGACATAAATCAGATTGCTACTTTTATCACAATGGCGTTCTTGATGACGTTCTTGGTGACAAACTTGGCGTGTTTCTTGTTGCGGTTAGGCTCAGCACCCAACTTCCGGCCCTCCTTCAAGTACTTCAACTCCAAAACAGCGTTTACCGGTGGTTTAGCATCGGTCATTGCAATGTACATTTGTGACGGCGTTTCAGCCACGTCTGTCATCATCTTTTTGGTGTTTCTCATCATGATGATTCATTACTCGACGCCGCCGCTGAAGTTCGGCGATATTCTGCAACTATTGATCTACCACCAGGTCCGCAAGTATTTGCTTCGGTTGAAGTTGCAAATGAGCGTCAAGTACTGGCGGCCCCAAATCCTACTTCTTTGTGATGACCCGCAAACTTCATGGAACTTGATCGGGTTCTGTAACCACTTGAAGAAAGGCGGTCTCTATATATTGGGCCACGTGGTCTTACTTAGTGAAGAACCACAGAGCTCAAGTCCCGAAAGCGTATCGTCCGAGTTCAATATCGACTCGTTCAAAGAGATTCAGAAACAGAAAAATGCGTGGGTGAAATTGAGAGACATGGCAAAAATTAAGGCGTTTGTCCAAATTGCCATTGGTCCATCTTTGCCCTGGGGAGTCCGTAACGTGTTCTTGGGGTCGGGTCTTGGCGGCATGAAGCCGAACATCACTGTTCTCGGCTTCTACGACTTTCACAAACATGGAGTGGAACTCCCCACCAAAAGAGCTCAATTTCAGCTACCCACCGATGACTGTCGAAAGGAGAAAAAAGTGTCTGTCAATCAGTGGGTCCAGATTGTTGAGGACTTGGTGATAATGCAGGCCACTGTGGCTGTAGCCGCAAACTTTGGTGGAATGACGCTTCCTGTGTTCGAGAAGCTGTGGATCGAGAGCAAATTGTCCAAAATGACGCCGAAAGCAAAGAAGTACATTGACTTGTACCCGATCCAAATGTCTACTGTATGCTTGCTAGAAGATGGCAAGTCAGTCATGTCGACCAATTTCGACACCTACACCTTGATCCTACAACTTGGGCTGATTCTCTCCACTGTTGACGAATGGGAGAAAAATGGCTACGTTTTGCGCATTATTGCCTTTGTTGAAAGTAGCACCGAACAAGAGGACGAACGCGAAAGACTAGAGAACCTTCTCAGCAATTTACGAATTGATGCTGAAGTCAAAATTGTTGCTTTCGATACCGAGAATCTAGCGAGCTACAATCTCATGGTGAAAGGGCATGAGATCACAGACCAAAATCGGGATGCGTTCTCGCATATTGAGCATGTTTTAGAGACTGACCAATGGTGGATCAATATGGTGGACGCTCGAAACGCCCTCAAGGAATTACGTGCTCAAAGGGCACAACAGAAGCGCAATGGAAGCAAGTCCCGCACTATGCCCATTGCAGATGATCTCTCCAGTAAGCTAAAGTCGATTTCATTTGCCAGAAGCCCCACCGAGGGCAACAAGTTGGGCAAATCTTTGCAGAATAACAGAAGGTACACCTTGTCTAATTTGCACGAGCAAGGACTATCTTTGTCACTCAATATGAAGGCACTGGGCGACGGGCTGTTCTTCAAGTATGATGATACAATCTATGGTAGTGACGACGATAGTGATTTCGAGAAGGACTTTATCCGGGATGACTCTGCAAGTGAAAGATCGAGTGCTTTGTATCAGCAGGGTATTATAGCGCCCAAACCTGTCCTTGGTAACGACCCAAAGCTTGATTCAACGACTACCTCGCACCCTCCTCAGAAGAGGCAAAACGACAAAATCCATTCTCGAGCGTCTAGTCGAGCAAGGGCACCGACGGGCACGAATTCGAGGTCCGGGTCGAAAAAGCCCTCTAAGAGTCCGGACCAGCTTTCCATTCGCCCTTCGAAATCAAACCTCCGACCAAATTTTCTGGCAGGCAAAATACCTCACTCGAAAATTAGAGATGATGCTGACGACGAAGAAGTGGAAGAGGAAAGCGGGAACGCCAAGCCATCTATCGAGTTTGTCGCAGACGAAAACGAGTCTGAGGGTGAGGATGATGAATCCAAGATACCTAATATGGCCGAGCTTGGTCACGGGCGCGATAAGGCTACCCGTGAGGGTATATCCACACTCAATTCTCTGACTCACTCATTGGCCGAAAAGAGAGATTCTGGTTTGAAAGAGAGCTCTCGCCGTGCCATTCAGGGAAAGAAAGGGGGGCAAAATGTGCAATTTAATCCAAAATTTGATGGCATTGGCAAAACTCACACTCCCTCCATCCTCACAAACGACGGCATACATGAACAATTGAAGTCTCCAAGGTTCAAGTACAACGATGAGGAATTATCCATCTCAAGCAGAGAATTATCCGCTATAGATTTGGCAGGCAGCATAAACATGAAAGACCACGAAAACAAGCTTACACACAAGCAATTAGAGGAAGAATTGGCGCTGCTTACATTCAGCGATCTTCCTGCAAAAGGCCAGCATATCATATTGAACGAGCTCATGAAGAAGCTATCTAAAAAGGAGCATACCGCCGTGATTTTCTCGACGCTCCCTGCGCCTCAAATCGGCACTCATTTGGATGACGATGAGTCGTTTGCATACACCAACAGTCTTGCAATCTGGCTTGACGACTTGGCGCCTATTCTCCTATTGAACTCGCAAGCAGTGACTGTGACCACGTCTCTATAG
>unitig107_14
ATGTTCAGATTACTCGCATCCAATACAGGGTCGCTGTTGCGGCCCGTGCTTCTTCGAAACGTGCGCCCTACGCTCAAACTCTCCAACGCGTCCATGGACCTTGAGAAGAGCTTTCAGTTCCGTAACAACTCGGGGCTAGCCGCCAGCGTGCCGCCCACCGCAAAAGCAGACGTGTTTGTGCCAAAAGCGGACCCGGTTTTCCCCGAGAAAGTTGACCCCCGTGCTAGCCGAAGCAAGGCTCGCCGCTTTGAGGAGCTACTCAGTAATGCCGTCGGAGAGACGATCAAGAGCCGCCGAAACACACAGGACCAGCACCTCGGCACGGTGCGCTTGCTCACAGACATGTTCCGCGATGACGCGGTGCGCCTGCAGATGTCTGGGGACGACGTCTACAAGTACACGAACCTCTTGAATGAGGCGGTCTACAGCAACCGGTTTAGCCGCTTGAACGACAGCAGAAACAGGGACAGCGACCAGTACACGAACCACACGCTCGCGAACGATATCTGGCTCAAAAACGCGATCCTTGAGTTGGCGGACACGCTCGCAAACGGCGCGCTCCAGCGGCTCGTGACCCCTCAGATCTTGCGCAAGCTTTTGTTTGCCATGTTGCAGTTGCAGGTGAACACGGAGATGATTAAGTTCTGGGAGCACGGCGTCAACGACCCTCGCCACAGTGCCAAGTACTTAAAGCAAAGCGTGCTCGCGGTGGTGTTGCCGTTGACTTATGCGGAAAAACGCTTTTCTTACGACCAGGTAATCAAGTTATACGAGGTCAACACAAAGGGCCAGCCTTACGTCACGCACTACCTCCTGGCGGCTATTGGAAAGGTGGCGATCCAGGAAGGCGACTACCTGCGCGCGCTCGATTGCTTGGAGCAAGTCTTGGCCTACCTTGAATCTGGCTCGGATAAACCGGCAAATGTCCACCGCACGTTAGCCGAGTTGCACGCGGCATTTATTGGCGAGTGTAAAGACATCAAGATCGCGCGCCATTTCTTCAGCAAGACCGTGGAGAACCTGCTCCCGTACAAGGTTGTGTTGAAGGCGCCGCACGTGCAAAAGCTCATGGACCATTGTTACGAGGCAAATGAGCCATTTGACACCGTGATGGAGTTCTGGAAACAAGCGTTGGTCAATTACGCGCGCGACAACCTGGCGTTCAACGCACGCTACTCGATTGTCAACAAGGCGCTTTTCCTGATTTTCTTTAAGATGTACCCGGAGCTCACCGAGGAGGCATACATGAAGTTGAAGGAAGTGATCCTGATCTACGCTAACATCAAGCCCGTTGACGATTTCTTCCTCAATAACATCGTGCTGAACTATACCTGGGGCGACAAGGTTGTGTTTGAGCAGTTGGTCCAGAACTACGCGGTGTACAACGTCACGCAAACGCCCATCCTGTACCGTGTCATTCTCAAAAAGATGGGCGAGCTCAAGGACTTGACGAACCGCGAAATCTTGCTGCAATGGGAGGCCACTCTCCGTTTCCTCGACGGTGCAGGCTATAAGTACATTCCGATCGCCGACTGGGCCAGTTTGCGTGAGGCCACGATTTTGTCCCCCTACAGCGACTCAAGAGCAGAGTTTTACTTGGCAGTGTTGCATGCGTACAGGAATTACCATCAAGATGACAAGGCCGTGCACCGGTTTGTCAAGCACTGGATGTCGAAGCCTCAGGCGCTGCAGATTGCTCGCATTTCCAACGAGCTTGCCCCCAAGTTTGATTCTGACGTTGACGTTGTGGTGCCGGACTTTGTTCACTTGAGAGAGAACGTTGACTACGACGCAGTTGCATCAAACATCGTGGCGCTGTCAAGAGAGCACAACGATGCCCTCAGCGAGTCATTCCACTAG
>unitig107_15
ATGTCGACTCTCCCATCTACTGGATCAGAGAGCCAGGCTGTTACCATGAGTGGCAGGAGGAGAATCGAAAAAGATGTAATGGACCTCATGATGAGCGACTTTGACGTTTCCTTGATTGACGACTCAATGCAGCAGTTCCACGTGATCTTCCATGGGCCCAGCGATACCCCCTATGCTGGAGGCGTATGGAAACTAAGGGTCGAATTGCCCGACCAGTACCCGATCAAACTGCCGCTGATTGGCTTTGTAAACCGGATTTACCACCCCAACATCGATGAGATGTCTGGGTCTGTGTGTCTAGACGTGATCAACCAGACTTGGTCGCCAATGTTTGGCCTCTTGAATATCTTTGAGAACTTTTTGCCGCATCTTTTGCGGTACGGCAATCCAAGTGATCCGTTGAACACAGAGGCTTCGGGGCTCATGACGAAGAACGAGACGAAGTATGTAGAAACAGTGAAACAATATGTGAAGCAGTACGCGCTGCAGAGCTTTGTGTCCGAGGATACTGCGGAGAAACAGGACGAAAATGACGATGACGAGTTGAGTGACGTCGGCAGTTTGTCCAGCGACGATGAGCTATAG
>unitig107_16
ATGAACCAGTTCGACTCAGATGTGCCGCACGTGCCCAACCCAACATTAGCACACAAGCAGTTTCTCTTGCTGCAAGTGGACGATACGCGCCGCCAGGCATTGGTGGGCGAGATTCTTACCGCCATCAAGGCGGAGAAGTTGGCCCCTTACTACAAGTATTTGGCCACAGAATTGCCACAGTACTTTAAGCTTGATGAGGCTCTCTATAAGGAAATTTCTGACGAAAACACGGCCAAAATCGCCGAGATGGAACGGATTATCAAGGACGCTGAAGCCGACGAAGAGACCGAGGTGGATATTGTTGCAGAAACGACAAAACTCGCCGAATACCTCGCCACAATCATTGACCGTGAGCGTGCAGCCGAAACGTATGCCAAAGTGCTTTCTTTGGCGCCCAGCACAGGCCTGAAGATTGATGTATTGTTGACGTTAGCGCGCCTCGATTTCTTCTTTGGCGATTACCAGGGCGTCAAGGCGCATCTTGCCGAGGTGGAGACGTGGATCGAAAAAGGTGGTGATTGGGAACGCCGCAATCGCTACAAGACCTACCAGGGTATATATTACCTCGCCACGCGCCGGTTTTCTGACGCCGCTGCGTTGCTCATTGACAGTTTGGCAACTTTCACATCAACAGAGTTGTGCTCTTACGAGGAGGTGGCGCAGTACGCAATAGTCGCCGGGATTCTCACTTTGAGCCGTGTGGACTTGAAGCTGAAAATCGTCGACTCGCCCGAGATCTTGTCGATTTACTCCAGCGCCACTCAATTGGAGCCTTTGGTCAACTTGACCAACAGCTTGTACACATGCCAGTACGGCCTGTTCTTCGAGCACTTGTTGGCGACGAATGACTCGTTGTTGACGAAAAATAAGTACCTCGCACCGCACGCGGGCTATTTCTTACGCGAGTTGCGCTGCAAGGCTTACGCACAGTTGTTGGAGAGCTACAAGTCGCTTTCGGTACACCTGATGGCGCGTAGCTTTGGCGTAAGCGAGCTGTTTTTGGACGCTGACTTGTGCCGCTTCATTCCGAACGGCAAATTGAACTGCACCATCGACAAAGTCAACGGTATCATTGATACCAACCGTCCCGACAATAAGAATAGCCAGTTCCACATGTTGATTAAACAGGGTGATGGTTTGTTGACGAAGTTGCAGAAGTACGGGGCGGCTGTGAAGTTATCGGGCGCAGAGCGGGTCTAG
>unitig107_17
ATGAAGCTCATTCTTATCGCAATTTTGGCCGCCCTTGGCGAGACCATGGCCATCAACGGTGTTGGCTTTGAATCTGAGTCTGGAACCATCAACAAGAGATTCCAGTTCCCTAAAGAGAAGAAGCCTTGGGATTCTCCATCCAGTGTACCATCCAACGCGCCTTCCAACAAAATTGATTGGAACCAGGAGGGAGGAACCAGAATGTTAATGCCGAACGTGCAGGTTGACGGCCCAAATTTGGACTTCGAGGAGGGAGACGACACCAGAAGGGTTATGCCGAACGTGCAGGTTGACGGCCCAAATTTGGATTTCATTGACGAGCAATCGTCAAAAAATGACGTTGGCAAGGAAGCCGGCAAACTGGCTGGTGAGACTGGTGGTCACGAATTGAATATCAATCGCGAGTTTGGGGTGCCAGACACGGTTGCGGACTGGATGAAGATTTTGGCCAGCGCGCACAAGGCGTTACCGCCATTGATAAAGAATATGAAACTTGCGCAATTCTGGCCACTCAAGAACGATTTTGAGGAAGGCGTTGCGGAAATCAGGAGAATGGAAGGAGAGAAAGGGCCTTCATCCTTCTATTTGCAAACGATTGGGCGAGAATTTGGAAGAGCTTACCAGATGGCAAGAGAAATGTGCACCAAAAACCCAAGCGTGGATTCGGGATGCAAATTCCATTACCCGAAGAAGAACTAG
>unitig107_18
ATGTCTGTGGTCGACGATATTCCGGCCATCTTCTTGGATAAGATTTCTGCCAGAGCGCTTGACACGATCCAAAAGTGCAAAGATTTCGTCAATGACTTTTGTCTTCCAGCGGACCAGATATATTTTAGCCAAATTCCACTTGATGCAGAAAAACGATGGAAATCTACGCCGCCAGTTTTGGAAAAACTTATAATAAAGGCTAAACTGTTGGGGCTCTGGAACATGTTCTTATCGAATCGGTATAGTGAAGGAGGAGGATACACCAACCTCGAATACGGCATAATGGCCGAGTACCTAGGCCGGTCTTTTACAGCACCAATGGCTACAAACACGGCGGCTCCAGATACAGGAAATATGGAGATTTTGGCCCGATACGGCACACCGGAGCAAAAATCCAAATGGTTGCGGCCGCTACTCGATGGTAAAATCCGGTCGGCTTTTCTCATGACCGAAAAGGGCACATCGTCTTCCAACGCCCTTAACATTTCATGTAGCGCCAAACAGAACGAGAAGGGTAATTTTGTTGTGAATGGCGTGAAATGGTTTGCTTCGGGTGCTGGAGATCCGCACTGCAAAGTATGGCTTGTGATGTGCAAGACAGGCAGCGGTAAGAATGTTTATGGAAACCATACTGTTTTGGTCATTGATGCCGAAAAGGCTTTGAAATCAGGCAAGGCAAAACTCGTGAGACCGCTAACGGTGTTTGGGTATGATGACGCGCCACATGGCCATTGTGAGGTGAGATTCGACGATTACGAATTAGATTTGGGTGACCCAAATCAGGTAATTTTACATAATCTTGGCAGCGGATTCGAGGTGATTCAATCCCGTCTAGGCCCTGGCCGCATCCACCATTGTATGCGGTGCATTGGCGTTGGCGAAATGGCATTGTTGCGGGTGGTGCATAGAGCCAACCATAGGCGGATTTTCGGCACGCTTTTGAAAGACAAAGAACTGTTTTTGACGGCGTATGCACAATTCAAGATTGACATTGAAAGGTGCAGGCTACTTGTGTTGAATGCAGCACACAAGATCGATCTTGCAGGAGCCAAGGGTGCCATGAGGGAGATAGCCATTGCCAAGATCGAAACTCCACGTACGGTATTGAAGATTCTCGATTGGGGAATACAAATGTATGGAGCCGAAGGCGTTTCCCAGGATACAGAGTTGGCGCGGGATTATGCACTCAACAGGACTTTACGAATCGCCGACGGGCCAGACGAGGCCCATTTGAATCAGTTGGCAAAAATGGCTGCAAAAAAGTTCTCGGAAACCGATGCATACTTTGACAAAATTGAGGCGCAGCGGAAAGTGGTTGCAAAAATGTAG
>unitig107_19
ATGTCGTCGCCACAAGTCCAGCAGAGCGAGCCTCATACACATACGGCCCCACCCGTGAACCCTCAGCAGAACACCTCAGAACTGGGCGGCTCGTCAAACGCCGAGGAATTGTACTTGGAATCGTACGCTTTTACAACCGCCGCGGCCATTGTTGGCTCCGTGGACCGCAAAATCTTTGTGCTGTTGCGTGACGGGCGCAGCGTGTTTGGCATCTTGCGCACGTTTGATCAGTTCGCCAACTTGGTGTTACAGGATACCTGGGAGAGAATCTACTTGCCACCGGCGAGCCAGGGAGGCCGTGAGCGGTTCGCCGAGGTTGCACGTGGAGTGTTCATGGTGCGCGGTGAAAACGTCGTGATGTTGGGCGAGCTAGATATAGACCGTGAGGACGAACACTTGTATGAGCGGGAGCAGATTGCGTTCGAGGCCGCAGAGGCCGAGTTAAAGGCCCGCCAGCAGCAACGGGTGCGTGACGAGACGCTCAAGACTAAGGCGTACTTGAAGCGTGGGCTCATCCATGACTTCCACAAGGCAGACTTGTACTAG
>unitig107_20
ATGTCGTTTTACGAATACAAGGACCATATCGCCGAGGGTGACCTTGTGCTAGCATTCATCAGCCGAGGCCTCATAAAGCCATTCACGGTGAAAAAAGGCGAGTTTCTTAATACGCGATTTGGCAGTTTTGAGCATGATCGCATGATCGGCATGAAGTATGGGGCCCAGATGGGCGGCGTTAAGGAAAAAGGATTTGTGCATTTGCTCCATCCTACGCCCGAACTATGGACAATTTCGCTTCCACACAGGACTCAGATCGTTTACACGCCAGATTCGTCGTATATCGTGCAGCGGCTAGGCATCACGAGCGGCAGTCGTGTCATTGAGGCCGGAACGGGGTCTGCATCGTTCACGCATGCGTTCGCCAGAACTGTGGGCGATGACGGGAAAGTGTTCTCGTATGAGTTCCATGAACCACGGTATCTCGAAGCCCGGCGGGAGTTGGCCGAGCACGGGCTCTTGCTGCGCAACTGCGTGATCACGCATCGTGACGTGTGCAATGACGGGTTTGCCATCACCGGGTTACCCGAAACTGACCTCATATCGGGCCAACTAGAGTGCGACTCGGTGTTCCTCGACTTACCCTCGCCCTGGACGGCAATTCCCAACCTCAGCGGCGTAGTAACGTCTCAGCGGCGGGTGGGTATTTGCTGTTTCAGCCCCTGTATAGAACAGGTCGATAAGACGATCGAGGCGTTAGAATCGCATGGCTGGACGGATATCGAAATGGTGGAGATCGCAGGCAGGCGCTGGGAGGCACGCAAGGAGATGGAACGTGACGTGGGCGACGTGATTAAGCGCTTGAAACATATCCAGGGCCGCAAGCTGCAGGGAATTGAGAGCAGGCGGCAGGTGAAAGTCGGGGAGCATGCCCCGGGCGAGAAACGGCCTTTGACTGACCTGCCCGAGCCCGATACGCCCAGCTACAACCCTTTCGGCAAGGGCCTTCGGATCCGTGAGGGCGACGAGCAATTTCAGTGGAAGCAGGTGACGAAAATCGAGAGCGAAGTGAAAACACACACATCTTACTTGACGTTTGCGTACCTCGTGCCGGGCAAGAAGGCCGATTAA
>unitig107_21
ATGAGCAGCGTCCCTTTAGTACTAGACCAAGGAACCGGGTTTGTCAAGATCGGCCGCGCCGGGACAAATTTCCCAGACTACACGTTCCCGTCGTTGGTGGGACGGCCGATCCTTCGTGCCGAAGAGCGCAACGCGTTGGTGCCCGAGAACATCGAAATCAAAGATATAATGTGCGGCAGCGAGGCGAGCGAGGTCCGGTCATTATTGCAGATCAGCTACCCGATGGAAAACGGAATCATCAAAAACTGGGAGGATATGGAGCATTTGTGGGACTACGCTTTCTACGAGCGCATGAAAGTCTCGACGCCGGGCCAGAAGATCTTGTTGACGGAGCCGCCGATGAACCCCTTGAAAAACAGAGAAACCATGTGTGACGTGATGTTTGAGAAGTACCAGTTTGGCGGCGTGTACGTGGCGATCCAGGCCGTCTTGGCGCTTTACGCACAGGGCTTGAGCTCGGGTGTGGTGGTGGACTCCGGGGACGGCGTCACCCATATTGTTCCTGTATACGAGTCGGTGGTGTTGAACCACTTGACCCGCCGCCTTGACGTCGCCGGCAGAGACGTCACCCGAAACTTGATCAACTTGTTGTTACGCCGCGGCTACGCTTTCAACCGTACCGCCGATTTCGAGACCGTGCGCCAAATCAAGGAAAAGTTATGTTATGTCTCGTGTGACTTGACCTTGGACGCGAAGTTGGCCAACGAAACCACCACGTTGGTCGAGCAATACGAGTTGCCCGATGGGCGCGTAATCAAGCTTGGCTCCGAGCGCTTTGAGGCCCCTGAGTGTCTATTCCAGCCAAATTTGGTTGACGTTGAGCAGGCGGGCGTGGGTGAGACGTTATTCAACACAATCCAGGCCGCCGACGTCGATATCCGCTCCTCTCTTTACAAGGCCATTGTTTTATCGGGCGGCTCCTCGATGTATCCTGGCCTACCATCAAGGTTGGAAAAGGAGTTGAAGCAATTGTGGTTGACCCGCGTCTTGCACGGCGACGCAGATCGGTTGGACAAGTTCAAAGTCCGCATCGAGGACCCACCCAGAAGACGGCACATGGTGTTCATTGGTGGTGCAGTCTTGGCCAATATCATGGCCAACAAGGACCACATGTGGATTTCGAAGCAAGAGTGGGAGGAGCAAGGCCCGCGCGTGTTGGAAAAGTTGGGCCCTCGCTGA
>unitig107_22
ATGGAAGCCCCGAGCGGCGGCCCTGCGCCGTACACGACCCGTCTCGGTCTACCGGAAGACGACGTCACGTTTGCTCCCCCTCCCATGAGCGCCTATTCGATCGCTGTGTTCAATAATAACGGCGCCTTCTCGCCGCTGCAGGAACGTACGAAAAATGACTCGTTTATTGCGAGAGACCAGCGGCTGCCTGCGGAAAATGCTGCGTTGCGTGACCAGTTAAAACGCAAGCTTTCGGTTCACTTTCTGAGACTGCCGCCAGGCACGGAGAAATCGCCCGTTTTGCGCCTGCCTGCCTCCAGGTACTCCAGCACGGTATCTTCGCACGGCAAAACACTCAGCCACAGTTTTTCGGGAAATTCGGCCTCGACCCTGGCCACTTTCAACGCGTCCGATGTAAATATGAGCAGTGTACTGCATATTGACTCTGGATCTGGATCCGCCACGCTAGACGACCAGAAGGGTCATAGTTTTGCCGGTTTTGCCAACCATGGCGATGAAAGTTCTATGGCTACACGCAGCAAGAGCTTTGGCTCGGAACCTGCCCTTCAAAACCAACTTTCAAGAGACCATAGCCCTCGAACGACCTCCATGTCAGGGGAATCCAGGGGACTGGATCGTCTGAGCACTACGCTGGGAACGGAAGTTTCAAGCTCAAAGAGAAGTCGTGGAGCAAATTCAGAAGCTTCTTTCCTTCCCACCCATAAGGAGCATATCAAATCACCACACCCTGGGCGAACGCTGCCTTCCGGTGATGACAAACCCGAGTTTGCATCCATCTCTTCCATTCCCTCCCATCTTTCCTCACGCCCCTTCACTAGTGGTATGGCAGCACGCAGATCTCGCGTCAATAGAAGATTTCGTGCTCTTGGCCCGCCAAAACGTGCCTCTGAAATGATTTCCGCCTTTTCTGCAGCCAACACATCTCGGGAAAAAGTTGACTTTCCGTCAGAAACTGCGGGAAATCCGCTCCTTAATGAATCAGGCCTTTCTCCGCACCCTTTAGTTTCTTCATTTTCACCCGAAAAAGAAATCTCATTTGGCAAAAGTGCTGTCTCGGCCGATTCCGACTTTTTCAAGTCTTTGAAAAGACTAAAAGAAGCTTCACCTAGGCCGGAGGATCCGGAGCCCAAAAAATTTCGCAGCCCGAATTCAAGCAGTTCCGAAACTGGCCTATATTCTCAGTCAAAGACACCGATAATACCCGAGAATTTTCACGCATCCCACCCAAAACAACACATACCCCTTGCAGGTAAAAATCCAGCGCCACGAAAACCTCTAAGAGATGTTTCCCCAGCCGTCATCAATTCCGCTCATGGAAATGACGACTTCAAAAAACCTAAGCCGCCGAAATCTGCCGTACTGGAGAAACCCATAATCTCGCGTGACCCGACGCCACAAGTACCAGCTAGAAGGCCAATCACGAAAGCTCCAAATGAATTGACAAGAGAGCATCATACGCACTATAATGAGGAAAGAGGCAAAAAGATCATACGCATGAAGTCCAAAGAATACGAGAAGCTTGAAATATTAGGAAGAGGCGGGTCGTCTAAGGTTTACAAGGTCCGCTCACTTGTCGATAAGAAGGCTTACGCGTTGAAAAAAGTCTCGTTTGATCAGTTTGACGAGTCATGCGTGCGTGGATTCAAAGGCGAGATCGATCTATTGATGCGACTCAAAGACGAGGTTCGTGTAGTGTCACTTGTGGATCACGATGCGAGCGAAGGTTCCCTTTACTTACTCATGGAGTGTGGCGATGTCGATTTGGCGCACGTATTACAGAACAAGTTTCTCGCCGATTCCACATTGGATCCGAACTTTGTCAGATTTCATGCGTCAGAAGTCTTTAAGTGTATCCAGGCTGTGCACTGTGCAGGCATAGTGCATAGCGACCTCAAGCCCGCCAACTTTCTCTTTGTGGGTGGGATATTGAAGATTATTGATTTTGGAATCGCAAATGCGGTGCCGGACCACACAGTGAATATCTACCGGCACTCACAAATCGGTACGCCAAACTATATGGCGCCCGAGGCTCTTGTTGAGGTCAACAATACTCTTAGCTTTTCCAAATCTAGCTCCACAACATGGAGAGTCGGACGCCCATCGGATATCTGGTCATGTGGCTGCATCATTTACCAGATGATATATGGGCGGCCTCCGTACGCCTCCTTTTCCGGACAACAACGGATAATGGCGATCATGAACCCGCAAGTGAAGGTGAAGTATGCAGCCACGGGCCTTGGGGGCGTGCCGGTGCCATTGAGCGCGATTGAATTGATGAGAAAATGTTTGGAGAGAAACCCAAGTGACCGGTGGACGGTGGAGGAGTGCCTCAATTGCGACTTTCTCAGGCCAAAGGCAGTGAATGCCGTCTTTGTGAAGGATGTATTGCGTAACGCTGTCTCGTTGGCGGCCAAATCTCCGAGAGCCGGAACTATAGACGAGCGCACGTACGACGAGCTCGTGCAGTCGCTCCTTGGTCAGATCAAGGACCTTAATTTTGCATAA
>unitig107_23
ATGTCCCGTTTTGTGCGCCAGACGTCTTTTGACGTTGACTACGCGCCCGCACGGATCTCGAAATGGCGTTCCACCGCCACGGGACTCCAGCTCACGTATATCAATCAGCCGCTGCCGATAGTCAACGGGTATTTCGCCGTGGCCACGGAAATCCCGGACGATTCCGGGTGCCCGCACACGTTGGAACATTTGGTGTTCATGGGGCTGCAGAATTACCCATATAAGGGTCTTTTGGATAGTTTGGGCAACCGGTTTTTCTCGTCCACGAACGCCTGGACCAGTGTTGACCAGACTGTGTATACGCTCACTACTGCCGGTTGGGAGGGGTTCAAGACCTTGCTCCCGATCTATTTGGACCATTTATTCCACCCGACTTTGACCGACGAGGCGTGTCTTACCGAAGTTTACCACATTGATGGCAAGGGGAAAGAAAAAGGGGTGGTTTTCTCGGAAATGCAAGGAATAGAGCCACAAGGGTGGTTTCTTTCGTATTTGAACTTGCAGAAGACGCTCTATGCAGAAAAGTCGGGCTACTCGTCCGAAACGGGCGGGTTGATGTCGGAATTGCGCCACTTGACAAATGACCAGATTAGGCAGTTCCATAATGCCATGTACCGCCCAGATAACCTCTGTATGGTGATCACAGGGTGTGTGGACGAGGACGAGCTCTTGCGGATCATGACAGAATTCGACGCGCAGCTCCCGCTTCTCTCCGAACAGGCTCAAAAACGGCCCTTTGTTGATTCACCACGTGACTTACCCTTGCGCGAAACAATCGTGAAGAGTGTTGAATTCCCAGACGAGGACGAGTCCATGGCCGAGTTGGTGATTGGCTGGATCGGGCCCGAGAGCGACAAGACGTTGGACAATGTTGCTGTGGATATGGTTGGCTCGTATCTCACGGACTCTCCAATCTCGTTGTTCAACAAACATTTGGTGGAGATAAACGACCCATTGGCCACGGATATTGATTACGGGACCGATGATTTCGTCCGTACAGGATTAAATTTCACCGTGGGTGGCATTCCTACGGAAAAGTTGCGTTTTGTGGATGAGAAAGTGAAAGCCATTCTTGCTGCGCAATGCGACCCTGCAAACTTCGACCTCAAGTACATGAAAGAGGTTGTGAACCAGCAGAAACTCAAGTTTGTGGCGCAGACAGAAAAGGACCCGGCAACGTTTTCGAATGTAGCGATCCTGGAGTTCATTTACGGTAACCCGGACGGGCTGAATTTGGCTGAGTGGACGAAAAGCTTGAAGGAATTCGATACGCTTGCAACCTGGTCTGCTGACCAGTGGTGTGCTTTGATCAAGCAATACTTTGTTGACAACCATCCGGCGACCATATTGGGCGTGCCTTCTTCGGCTTTGAACAAGTCCTTGAAGAAGGCTGGAAAAGAGAGATCCAAGCAAATCAAAGAGAAATACGGTGAAAAGGGGCTCGCCGAATTGAAACAAAAATTAGACAAAGCACAAGCGGTGAACGATACGCCCATCCCCGACGCGCTTCTTACCCAATTCGGAAAGCCAGACCCGTCCAAGATCGAGTTCATCAAAACTGAATCTTATGCCGGTGGGGCCAATGATGGAGCGCTTTCTGATTACAAGACTTCAGGCAAATTCCACGAAATCATTAAAAACGACCTGCCGGAGAAGTTCCCGTTGTACTTGCATTTCGAAAACTTCCTGTCTCAATTTGCCACAATCCATTTGATGATGTCCACCACAGCCGTTCCCAAGGAGCTTTTGCGGTACTTCTCTGTGATCGAGGAGATATTCTCGATGTCGATCCAGCTTCCCTCTGGGGAGTACATCCCATACGAGAAGGTGATCACAGGCGTCAACAACGATTTGGTCGAGTATCAGTTCGATAATGGAATTGAAAACCAGTTTGCCGAGCTTCTGAGTGTGAGAATCAAGTTTGAAAAGTCAAACTATCACAAGTCGATCCAATGGTTGATTGACGTCTTGAAGTACGCCGTGTTTGAGGAGTCGAGAATCAAGATCATCATCGAGAAAATCGTCAACTCTTTGGCCGACAAAAAGAGAAACGATGAGTTGATGATGTATTCCTTGGAATACCGTACCGTCTACACAGACGCCTCGCTTAGAAAAGCACAGGATTTTATCAATACAGAAGAATTCTATAAGGGCCTTCTCGAGAAAATCAAGGACGGCAGATTCCATGAGATCAAGGAAGACCTTGAGAGCATTCGTGACCACTTGTTCAATGTCTCCAACATGAAGGTGTTTGTTATCGGTGGAGCGACTGATCTCGAAAAACCGGTGTCAGCCTGGGCAAATTTTGTACAAGAGTTTGAAACTGGTTCTGATGCCGATTTCTCACTTGACAGAATCCCCCGGGCTTTTCAGTTCAAGACGGACGTAGGCACAAAATGCTCCAAGCAAGCGTTTTTGGTGTCAACGCCAGCGAGCGAGACCACCCACTTTATGTCCTTGACACCAATTCCCACCGACTACTTGAACGAAGATATATACAAAATCGCTCTCGCCAGTGAATTCCTAGGCGGTGTTGAAGGGCCATTCTGGAGAGCCATCAGAGGCACGGGTTTGGCATACGGTGCCAACATTAGGCGCCTCATTGAGTCTGGCTACTTGTCCTTCTCCATCTACAGAGGCGCCGACGCCCAGCAGGCATGGATAACTGGTAAGAAAATCATCTCTGATTATGTGAATGGGGATCTCGAAATAGATGAAATCAGCCTCGAGAACTCTATTGCAGCGATTGTCAATGAGTTGGCCAATGCTGAATCAAACTCCTATGATGCTGCTGTCAATAAAATCACTGACAACATCTTTAAAAAGCGGGGTCCGAACTATGTCTCACAATTTTTGAGTAAACTCAACACATACACGAGCAAGGACTTGATATACGTGATGAAGAAGTACTTCCTTCCCTTGTTCTCTGCTGAGTCCTCGCTTATCTTCTCGTGTGTCCCCACTACAAAGTGTGTTGAGTTCTCCAAATTTTTGCATTTGCAGGGCTATGAAGTTTCTGTGGAAAATATTAACGCTTCGGTGAGCCTGGATGGTGAAAGTGACGAAAGTGACTTCCTGGAGGAGGGGTCTGGGTCCGAGGAAGGCGAGACTGACGAAGAGTCTCAAACGGACAGCGAGACTGATGACAGCTCCGAGGATAGCGAGGGTGATGACTAA
>unitig107_24
ATGATATCGAAGCTCCTTGCCTCGCGAACGGCGGTGGCTCTTGTGCTTGTTGGTATCATACTCGTGAACCTTTTTTTCGTGGTCCACAACGAGGAAAACACGAGCCCTGTGAATTCAAAAGAGGGCCTCGATGCCGCAATCGATAAAGTCATGTCGGACGAGTACACTGCCGCGTTGAAAGAAGAGTTGCTCGATGCGAAAAAACTGGAACTCGTCGAGCTGGTGAAGGAGGATCTCAGAAAAGAATATAAGGGCAAAGTGTACGATGAGGTCCAGAAAACAGTCGAGGAGAAACTACGCCTGACGATTGAGGCCGATATCAGAAAGGAAATGGAGAAGGATTTCACGAAAAAGTACTTTGACTTGCGCTCGATCAACTACGAGTTCTTGACGGAGTTAAAACAGAAATACTACAATGATAACAAGGAGCGATTTGAAAGTCTCATTGCATTGGAATCCCTAGACCTGGTGCTCGAAAACGAAAAGGGCACGGATCAGCTCAAGCAGAAAGTCGCTGGTGAAATCGACGTGCTCGCTTCGCGTAAAGAATGGTACTCATTTGTCTTGAAAGATCTCATCCAGCAGTCTGCACCAAAAATGGGGCGCTTGACAGAGAAAGAGCTCGGCCCAAACCTCAAGGGATGCCAGTTCTCGACATCGCTGCCAATTTACGACAAGGAGATGTTGTCACGAGTGGAATTTTCAGAGGAGAGAATGGCCGATTTCAAAACCAATCACGAATCACTCGTGCTGAAGTTGCTCATGATGGGCGCCCCTCCAGCCAACGTGTTCAACGGTGAAGGAATCGTGATTAGCGGCGGCGGTGCATACATGGCCGGTGCCATGGCTGCTATTGTGCAGGTACGTGAGATGGGCTCGAGGCTCCCGATCGAGCTTCTCATCAATTCTCAACAAGAGTACGACGCGTACATTTGTGAGAATTTAGGCGAGAAGTTCAATTTCCGGTGTTTGATCATCGAGGACGAGATCGGCGCGGATGTGGTGAAAGAATTGAAAATCACCAAGTTCCAGTTGAAAATCTTGGGACTTTTGGTTACATCGTTTGATCACGTGATTGCATTGGACGCGGATAATATGCCCTTGAAGAACCCGGACCTTCTCTTGACGACGCCGAAATACCAAGAAACGGAGTTCCTCTTGTGGCCCGATCTTTGGCAGAGAACTGTATCGCTGTCATACTACGAGATTGCGGGCCTCAGAACCGGCGAAGTCGTGAAAAGAAACGGATTGGAAAATGGGAAAGATTTGATTGATTATTTGCAGAAAGGCAGAGACAAGGTTCACTTCCACGATCTAGACGGCATTCCTGATCATGTATCTACAGAGACCGGGCAGATGGTGTTCTCCAAGAAAAAACACTACAGAGCATTTATCTTGGCGCTTTACTACAATATCTACGGAGAGACACACTACTGGAGGATGTTTTACCAGGGCAGTCCCGGCGAAGGTGACCGTGATACATTTGTGCCTGCACTCCACGTATTCAATGAGCCTTACCACGTCGTGGAGCGTGCTACATGGCTAGCAGGCTTCAAGCGGCCTGATGGATTTTTCCAGGAAACTACCATTGTACAGTACGATCCTGAAACCTCATACAATTACGACCAGGCGTGGAAGCGTTGGCTTTCGGATAAAGGATTTGACCTGAGAATGCACTTCAATCAGAACAATGACTATACGAGGAAGTTGGTCAAGGAGTTCCACGGGCTGACGCATGCCGTGCCTGAGCCCGAGGTGTTTTTCCTACATGTGCACAGACCAAAGGTGAATCCGGTGTTCTTGACGAACCCAGAAGGTTACTTCGACTGGAACAAACAGAGAAACCTCGGTAAAGTAGGCGAGTACAAGTCTCAATTTGGAGAGACTGATTGGGACTTGAAGTTCTACACGATTGCCCAATGGGTCGCATGCAAGGGGATCAAGAGTGAAGATTGGTGGAAGGCAGTTGAACGTACTCAAACACTGGTTTGTAACTCGATGACAGAGTACGTCGAGTTTTTGAAGAAAGACTCAGAGGATAAAACGGCGCAGACGTTTGTCAACGTCGTCTTGGATTAA
>unitig107_25
ATGGAGTCAATGTTGAGTACTTATACGATTCTCAAATCAGATTCGCTCCCGAAATACTCCGATAAATGCATTCTTCCTCCGTCTCTACTTGAAGAGGCGATCGCCGCACACGAGCCGTTGCCCCACCCGATGGTATTCTCATTAAACAGCCGTATTTACATTGGTGTTCGGGAATTCACGGCTTCGGAAAACACGATATACGTGCCCGAAGAAATATACACCAGAATCGGCTCGGAAACTGCCACTTGTGTCCTAGAATCTGTGCTACCCAAGGCCACCACCTTACGTATACGGCCGTCTCAATTCTACCCACAAGTCACGAACTGGAAATACTATTTAGAGTCTTTTTTGAGCTCGCAGTATACGACCCTAACGGAAAACCAGCGTTTTGGCCATAATGATCTAATCACCGGCGCCGATGTTGAGATGATGGTTGAGTCATCAAATGCTCCGACAGTCGTGGTGGTGGATACAGATATATCCTTGGATGTGGCGCCTTTAAATGATATCATGGCGGCACAACAGTTGGAGCAGGAATTCATGATCCTGAAATTCGAAAGCGTGCCTGAACTTAGCACTAATGTGAATGTGGATCTCGAGCCGTTCAATAAAGCTGTCCATCCTCTGATGTATAAAATTAACCTTCTACGGTACCCGAAAACCTTGGAAATTTCGATACGCACATCAGACGACAAGTTTAATGTGGATCTCGTCTGCGGCCTAGAAGAGCTCATCAGCCTAGAAAACTTCTTGTGGAGCACAATGGGCCAGGAGAATGGTGAGGCGAAAAAGGTTATACATATAGATACTACCAGCGATATTCTCACCAACTCCAAGCTCAAAAACGCGTCTACAGGCGAATTTTGGCTTTATGTGGTTCCCTTTGCATGGGAGCTGAATTCTACGGTAAATTTGGCCGTTTCCGAAAAGTTTGAAACTGATCAATCGCAGCAAAATGAAACCTTTTCTGGATCCATGGATGGAAAAGTGCAGTGCGCAAATTGCCACACACATATCGATCAGCTGAAGCTACAATTGCATGAGGCGTTCTGCTTGAGACATAACGTGCGATGCTCTTGTGGAGAAGTATTTCCCAGAACAATTCCTTCCACCCACTGGCACTGCGAGAATTGTGATGCTCATGGTGAATCAGCACTTCACAAATTTAAGCATGACAAGTTATTCCATAACGGTCCGTACATTTGCGGCAAATGCGAGGATGACACTTCTTTTAACGATTTGCTCGAACTTGTCACATGTCACAAAGCGACTGTGTGTGCTGCCAAATTGCATGAGTGCCAGTTCTGTCATTTGATTGTACCACAAGGCGAGGCAACTTTCGAAGACCGATTCCAGAACTTGACACATCACGAAAACGACTGTGGCAATAAAACGGCCGAGTGCTTTCAATGCGGGAAAGTCCTACGAAACAAAGAACTCGCGAGCCATATGAAAATGCATGATTTGGTGAAAGTGCAGAAAAATGCCGAAGTGATTCCAAAGTGCGCAAACGCAAATTGTGTGAATATCTTGCCAGTCCAACAAAATGAGTTGGATTTATGTGATACGTGTTTCGGCCCACTTTACTTGAGTGTATTGGACCCAAACAATATGAAGCTCCAGGCGAGGATCGAAAGACGGTATGTGCTCCAACTCACAAAAGGGTGTGGGAATCCGTGGTGTCGCAATCCGGAATGTGCAAATGGAAACACAAAATTCGACTTTAAACAAGCATTAGCACGTGTAAAAAGCGAGCTTTTCTCGCTGATAGCAAGGCCTAGTCTTCCTGCAAACGCTGGCAAAAAACTTGCAGCGTATAACACTTTCTGGTTCTGCGTGAGCGAGAAAATGCAAGCAAAGAAGAATCTTGCTGATAACTTGAAAGCGGAGTCTTCATATGGCGAGAACATGATATACAAAGCGGTGGCCGCCCGTGGAGAAGAAGGCGCCAGGGACTGGCTAGCCATCAATGCTATATGA
>unitig107_26
ATGTTGCTCTCCCGCTCTGTTGCACTTTCCATTTTGGCTGCGCTTGGCGCAAACGCCATGATCATTCCCAATGTTGGTGACGTCATTGACACTTTCAAAGGCTCAGGGCTCCTGGACTTAAAGAACGCCGTGGGCGAGTCTGCCAAGCATTTGGGTGCGTTGACTGAAGCCGCGGGCTCGTTGGTCCCCAGCGGTGCCGCCTCTCGTTTTGCCGAGTTTGAGCAAAAAATCTCCGCCAAGTTGGCCGCTCCATTCTTGGAGACGGGACGTAACATCATCGCGCACAAGTACATTGTTGTGTTTAAGACGGACATCCACGAGAACATGGCGCATTTCCACAAGGAGTGGGTCTCTGAGAGACACGCTCAGGACGTGGGAAGCGCCGAGGACTCTGAATCCTACTTTGCCTCCATCAAAGGTGCCAATGTTTCCGGCGGTATCTCCGACGTGTTCAACATTGCAAACACCTTGAGCGGCTACACCGGATACTTCATGGACTCCACTCTCGAGTGGATCCGCCGTGACCCTGCTGTCGCCTTTGTGGAGAAAGACTCGATGGTGTACGCCAATGAGTTCGATATCCAGAAGAGCGCGCCTTGGGGCTTAGCTCGTGTCTCTCACCGTCAACCTCTCTCTTTAGGCAACTTCAACCAGTACCTCTACGATAATGAAGGTGGCGAAGGCGTGACAGCCTATGTCATCGACACCGGAGTTTACGTTGACCACCAACAATTTGAGGGCAGAGCCAAGTGGGGTAAAACCATCCCCAGCGGTGACTCTGACACCGATGGTAACGGTCACGGTACTCACTGTGCTGGAACCATTGCCTCTAAAGACTACGGTGTCGCGAAGAAGGCTACTGTTGTTGGTGTGAAGGTGTTGAGATCGAACGGCTCTGGCTCTATGTCTGATGTTGTCAAGGGTGTGGAGTTTGCCGCGCAGTCTCACCTGAAGGCCGTCAAAGAAAAGAAGAAGGGATTCAAGGGTTCCACCGCCAACATGTCTTTGGGTGGCGGTAAGTCTCCTGCTCTTGACTTAGCTGTTAACGCTGCTGTAAAGGCAGGCATCCACTTTGCTGTTGCCGCTGGTAACGAGAATCAGGATGCCGCAAACACCTCTCCAGCATCTGCTGAATTGGCCATCACTGTCGGTGCCTCGACAATTGCCGATGCCAGGGCTTACTTTTCGAACTACGGTAGCACTGTCGACATATTCGCGCCTGGTCTCAACATTCTCAGTACCTACATCGGTTCTGAGACCTCCACCGCCACGTTGAGTGGTACGTCCATGGCTTCTCCACACATTTGTGGCTTATTGACATACTACCTTTCCTTGCAACCCGGAGCTGGCTCCGAGTTTTTCGTGTCCGAGAACGGCGTGTCAACTACCCAGTTGAAAAAGAACTTGGTAAGCTTTGGTACTGTGAACAAGTTAAGCGGTCTCCCCGATGATGGAACACCGAACGTGTTGGCATTCAACGGCGCTGGACACAACTTGACTGACTTCTGGGCTGGCAGCGCCTCGAAGGAGGAGCTCGAGCCCGTGGGCAAGTTCGACGAGCAACTCGAGGCCTTCTTGAACAAGGTTGAGGGCACTGCGCAGAACTTGGGCGAGGAGGTGAAGAAGTTGGTCTCCGACGTCTATAACAAGGAGTAA
>unitig107_27
ATGTCGACGCCCGCAAAAAGAAGACTTATGAGAGATTTTAAGCGCATGCAGCTGGACGCCCCCAGTGGCGTTTCTGCACTGCCAGTGCCTGATAATGTGATGTCGTGGAATGCAGTGATCATAGGCCCAGCCGAAACGCCTTTTGAAGACGGCACGTTTCGCTTGGCATTGCAATTTGACGAGCAATACCCTAACAAACCACCCACTGTGAAATTCTTGAGCGAAATGTTCCACCCAAATGTCTACGCCAGTGGTGAATTGTGTCTAGATATCTTGCAGAACCGGTGGTCGCCTACATATGACGTGTCGAGTATCTTGACATCGATCCAGTCGTTGCTCAACGACCCCAATATTCTGTCACCGGCAAATGTCGAGGCTGCCAACTTGTATAAGGACCACCGCCTGCAGTATATCAAGCGTGTGCGGGAAACCGTGGAGAAGAGCTGGGAAGAGGACGACGACGACAGCGAGGAGGATAGCGAAATGGAGGATGATGATTAA
>unitig107_28
ATGTTGCTCCAAAATCAATCCAGAAATTTCTCGCTGGCCACGCTCGTTTTACAAGAGTCCAAGCCAAATGCGGAACAACCAGTGGTAAATGGCAAAAAACTCACGCCGCAAGAGGCGAAAATGGAGGCAGCCAAGCTCGCCTTGAGCTCGTTGAAAGACGTGGGCTCGCTTTTCTCGTCGGGAAACGACGACGCCGTGCAGCCGATCGACACCTCTCCAGTGTATGAAAACCACGCGTTATTTGGGTCGTTGAATGTCATTCACCAGGGCCAGGTGGTGAAGGAGCTCCAGGACAAATACGATAAGAAATGGACGAAAATGACTGCCAACGAAAAAAGGCTAGGATACTATATCGCATATGGAAACTGGGGTGCACGTGAGAAATTCGACAATTGGAGCTCTCACGAGGCACCATGGGATTTACCGTTTAAGGTACCCTCCCAAATCCGCAAGCAAAAAGCTCAGCCAAAAGATATAATTCACAAGCTCGAGCCCGTGTTTCTTGCGGAGACAGACGTGCGCAAGGACCAGTTCGACACGAAGAAAATGGACCCTGTGACAAAGACTTTTATCTACATCACGATATTTGTCATCATACTTGCATTGGCCAGGGACAAGAAGATCGGCGAGGCCGGCAAACCCGTGGAGTATGTCACGATAGATCACTACGCGCAGCAAAGAGAGGAAGAGCAAAAGAAATTGGAGTTGTTACGGGAGGCACAGGCTGCGGCCGAGGCAAAGGCGAAGGCCCGCAAATGGTACTACCTCTGGTTGAGATAA
>unitig107_29
ATGGAACAGCTGAATTCTCATGCAAAGCAGATAAATGAGCCGAGAAATGGATTTGGCGGAATCAGATCAGCAAAGCATATCTCCGCCGATCTAAATAACCCAGATATGATTACGAAGAAACATGGCGATTCACGAAATCTGGTTGACTACTCTGACTATTATGGCACCAGAGTGAGAAATGGACATGGCAGAATCTCCGGGACAAATTCTGCCCAAAATGGTGAGTTTGCGAGGCTGTTTCTCAGAAAAGAAGTTTTACCTCATACTGAGCTCCCATACAATGCAAATGACGGGGCGTTTTTTCACGGGGAGGATACATCGCTATATGAGCCATCTATCCCGAATCATCTGCGCTTTTCCGGGTTTTATATTGACCAGCAAAGACGGTACGAGCAAGCGGAAGAAATAAAACCCAACATGTATACACACAAGACGTTTCAGGATGTTTTCCAGGAGGAGGAAGAGAAAAGGCTAAATCCAATGGATGTAGTCTTTGATGATCCAAGCAAGCGGAAGCTAAACACGCGACAGAAAATGAAACAGGCGTTGAAACAGGCAAAGAACAAGCTTGGGAAAAACGACTACACGGAATATACTTATCACAGAGAACCGGTGAACTTTGATGAGCCAGAAAGTTTGGCGGTGAAATCGGAATACAGTGATTCTGAGATGGGTGATAATTACGCCAATTCGATCAATGATAGCTTTGACAATGAGCTGGTTGGTGACGTTTATACGGAAAGAGCACTGGAGAAATCTTCAGAATCGGCTACTGCTACAGTGTTGCCTTCCACGACCAAATTTTCATCCTCCTCATCATCATCATCATCAATATCCTTGAAATCCCAGATCCGACAGAAATTGCGGATCAGCAAAAATTCTATTAAAGCCAATGGCCATTATCCATTAACCGAGGATGACCTGGCTGATGCAAAATCTCTAACTCGAGATTTTCATGGTGCAGATGAAAGTGACCACTACGAAACTATGGCTGCCTCATCTCATATCAATCAAGTCGACACTTTCCATCCTTTATGGAAGTATATGCTTTCGTGGCTCGTTTACGATAACGATCTGGGGACGAAATTCCTGGAGCCTGGCAAAATCACGGAATTGGAGCCTGAGATAAAACACGGCCCTGAAGAAATGTCCGGAGACACACCCAAATCGTCTGATTATGCTGTATCATATGAAAAAAACGGCCATCGAAAACATAAACACAGAAACATTCTTCTGAATTGGAGCAAGCCGGCGTCTGCTTATATTTCCGGAAAGGAAATGCAAACAAAGACTAAAGGAGTGCTAAGGAAAGATTGTACTTTTCTGAGACTGACCTCGAATACTGGAAATCCCGAAGAAGAAGAGTTTCACTACAATTCTGAGTCACAGGCACTCACGCCTACATCAAGCAATCGTGACCTCATGGATTCACAAGGGCATTCGGTTTGTCATATCAGTCATGAGAATTCTCCAAAAGCCATTGTCTCCAACATCAACAAGCTCATCAAGAACATAAGGATCATGCGCATAATCTTCTCCCCGATTGATGTTGTTGCAGAAAACTTCCCACGGATCCAAACTTTTGTCATTTTCATCGAGCTTTTCATTTTCATGTGGTTATTATATGAGCTCTCATTGTTGATCGATGCATTATGCATGGCTGTGAAGGCGATTTGTGCGCCCATGATAGCCATCGGAAAGTTCATGAATAGAATTGTTTGA
>unitig107_30
ATGCCCATCAGAACAAGGGCCCATGGGCTAACGCTCACGACTCATGGCTTGGGAATGCCATATCTGGCCCGGCACGTATCTTCCCTGGCGCAATCTCCCATATCAAAACATTCATATATCGACGAGGAATTCTTATCGCTAGTGAGTAAAGAGCATATCGCTGAGCATATCAACGACCTTGGGGCATTCCCGTCGTTCTCAAATATCTTAACACCACAGCATTTCTATCAGAATGAGGTCTTATTAAAGTACTCCCAGAAACAGCCACACCCAATCTCGCTCCGGCAATTGGCGGCATATGGGAAAAAACTCACCAAGCAGAAAGTGCTTGCTTCCGCCAACTTCGTGCGGTTGGAACTCCCCATCAGATTGGCCATGAGAATCAGAGACTTACAGACATTGCCGTTTGGTGTGGTGAACAACTTCCATTTGGCGCAAATCTACGAGAGCTATTACCACTCGTTCAACGCGTTCCGCAAGATCGGCACGATAACAACGCTCGGCGAAAACGACGAGTTCTGTAAAGTGACCAGCGCGCTTTTGGACCAGCATGTGTTCAACCTCTCACATTTGATGATGGGTGCACTAGAACTGTCGATTCTCGAGAGTCTCCCGCAAAATGAGCTTGATTTGTTCATGAGTTCAATGCTCCGGTCACGAATCAGTCGAAGAGTCATTGTCGAGGAACACTTGTCGCTCACAAAAATCCATAAGGAACACCCTTATCAGCAAAACCCTCCAGACTACATTGGCGAGATTTTCCAGACGTGTAATGCCCGCGAGCATTTCCAGAAAGTAGCTGAAATGGTGCTGGGGTCGATGCTTTCGTCATTTCCCGAGAAATCGAGAATGCCCGATCTCATTATCGACGGTGATGTCGACGCAAAGTTCCAGTTCATGGTTCCGCACCTCCACTACCTTTTCGGCGAGATCTTACGCAATTCGTACGAGGCCACTATCGCGACTCACGGCGGCCTGGGGACAGGCAAACTCCCGCCAATCAGAATCACCATCATTGATTCCAAGAAACAGATTGTGTTTCGAATTTCCGACCGCGGCGGCGGAATCAACCATAATAAACTAGACTCGATCTGGCTGTTTGGAAAACTGTCAGGGCTGTCGCGGAAATCGCTCGAGAACTTCCACAGAATCCCGGGCTTGCAAATGTACTCCAATCTACAGGTCACGGCGGCTGGGTCTTCGGTGGTGGAGACCCAAAGCGGCTTGGATCAGACGTCGTTGGGCGAGATCAACCAGATATCGCCACAGGCCAAGAAATCGACATTGGAGCAGTTGATCACCAGACCGTACAACTACAAATTGGGGCTCGGCTTGCCCATGTGTAAAGTCTATGCGGATTACTGGAACGGAGACTTGACCATGAACTCGTTGGAGGGCCATGGCAGCGATACGTGTTTGACGTTGCAGAAGCTCGGATTCCACACAAACGTGATTCAGTTGGACAGAGCGTGA
>unitig107_31
ATGGCTAACGGGGCACGCGATGGGACAAAACACCCCGAATTGGCCGCTACAAGCCTAAACCTGGCCTCGCTGCCGTCTCCAAGCATACAGACGGCGTCTCCTGCTCCCACCAGCCTTGCAAATCTAGTGTCTCACTTCCAGACAAGTATAGGCATCCCGAATTTGCTTGAACAGCCGCCACAGGGCCCACCGGGGAGCGAAAACCGGCCACAATCGACTGGTGCCACAGGCACAAACCCGAACACGAGTCTAAACCCGCTCACAGTGGATAAAAGTGAGACTAGGGCCGCCCTGGCTGACCCTCAGAATAGGAATATGCCCCTGGCCGCCAATGTGAAGGATTACCAGCAAGTATTTGACTCGAAATCAGTGAAATCGGGCGGCGGAGCGAGACAGTCCAAGTTCAGCAAGACGTCGATCAGCTCGCTCATTAATCTGGACGAGAATGCGCCCACGGCGACTTCTGGAACTACCAAAATTGCAACACAGGCGGAAAAACGCAAGCGAGCGTCTCCTAAAAACGAGCCGGCGGCAAAACGCAGCCGCGCAGACCCGCTGAAGAAAACGGCGAAAGTGGAGCCAAAGACAGTCGTGAAGATCGAGCCGTCGGCGGCGCCAAGGAGTGACTCGAAAACTACGCTGAAAAGTGATACGAAAGACGCAAAAGACACGAAAAAAGACTTGAAAGTCGAGCCCAAAAAGGCTCCTGCGAAACCTGACGCAAAGAGCGAGCCGAAAAAGACGGCAAAGGCGAAAAAGAAGACGCCTGAACTCGTTTTGCCATCCCAGGAGAAACCTAGCATTCATCCGACCATGACCACAGAAAAATCCAAATATTCGGGACCGCCCGCATCCGTGCCTGCTCCCAGCTTCATAGCCATGGACGAGCCCGGGCTGGGTGACGCCGGAAATGACGAGAAAGAAAAACTGCAGTTACCTGTGATCGCATTGGACGTGCCTCTTCTAGACCCAAAAAACCCGCGCCCGGGCCAGGCCGAGGTCGTGGTGAATGTGATGCGATTGGCTGAGGAGAAGTACGGATGGGCCGCGGTGCACCCAGAGGCCCGGTCCACATTTGATCTCATGGAGGATGTGTTAGATGATGAGGAAGATGGCGATGAGGAAGAGGACGAAGAGGTGATGATTGTGGACGAAAAGGGCAATGCGTTGAAGAAGAAAGACGACGGTGGCGACAAAAAGAAGAAGAAAGTGCCGCCAAAAGTCAACCGGAAAGTGGGGAAGTACGATTTCGAGGACCCGTTTATCGACGATGCCGAGCTTCAATGGGAGGAGGAAATCACCACAACGAAAGAGGGCTTTTTCGTGTACTGGGGGCCCTTGGTTGATGAGCGACAGCCCACGAAAAAAGGCGGTGCTAAGAGCAAGAAATAG
>unitig107_32
ATGTCTGATTCCGAGGACGTCTCGCTGGTGTCTAGCAACGGCACATTGGAAGCGTTTGATTTCGACCAGACGCTCCAGATCTTGAAGGACGCCGCCCAGGATGCCGCCGATACCAAGGATTACTTGCTGTACTCGGCGGTAGTGGACTACCACATTTCCGAGCCGGCCAGATTCACTGTTGAACAGAGGGAATTGGTGCTCCAGCAGTTATTGGACTGTTTCAACCAATCACATGAATTGGTCCATGAAGTGGGCTGGGATATGCCGGCGCTTCTCATCCCGTTTGTTGATAGCGAATTCCAGTTTGACGGCCCGATCCGGTCCGCTCCTGGCGTGTACAAGGTGCTTAAGATCTTTGAGGTTTTGGCGCTTTATGGTAACGCCAAGGAGTTGTTTCTCAAGCTGACCGAGCTCTTGAGCACGCTAAAGGCCGGCGGCAAGGGCCAGGATGCGGCGCTTGCGGCCAAATTCTACGAAATCAAGCTCTACTGTATCTTTGAGCTTATCGATAGCTCGATGCGCCGTATCAACACGCTCTATCCATCCCGATTCTTGGCCATGGCCGTGCTGAGCTTTGTCAACTCGCTCTGCATCAACCCGATCGATGACCTGACGCAGTTTGCGTTTGTCATGAAGCGCATGTTTGTGTTTGCACGCAACTACGTGCCGCCGCCAAAACCGGGCAAAGTGGACGTTCCTGCAGACGAGTTGCAGAAGATTGATGACGACGAGCAGTTCTTGCAGCGGAAACTCTTGACTGCCTTGGTCACTGAGGGCGTGCACATGGCGTTGCGTGAGGAGTATTTGGGCTACACCGTATCCTATTTCAATCACCTCCACCGTGTCTTGGGGTCCACGAAACAGCCCACGCTGGACTTTGTTTTGAACATCCCCGTGATGACGCGACTCAAGGAGTTGGCGCTTTCTTTTGACTTGGACCCGCAGCGCGAATTCGAGCTCTTCCTCGTGCTGTCGGCCAAACTCCTTGATTTCGAGGCCGCACAAAATTCCGACGACGATACATTTAGTAGCGAATTGTTCGAGACGTTGGTTGTGGATTTCCAGCGTGTTTTCGCGCGCTGCATTGTCAACGCCGAGACCGGGTCCGTGAGCGACTCCTTGGGCGGCAATCTCCTTCTATATACATACGAAGTGAGCTCGGAAAATGCGCCTGAGGAGATAGACATTACGCTCCAGCAGGCTATTTCCATGGCGATCCGCGTCATCGTGCCGGGCATAGTGCACAAGGCATTATACCATAAAAGCTTGGTCGACATGGCCGTGTTCTGGTGCTGGTATACGGTGCAAAGGCTAGCCAAACGGCCACGTGCACTTGAGCTCGAGTTGTCGTCTGTTCCGCGCGTGGTGCTTTCCACATTCTTGCAGGCATTGCTATTTGCGGTAGTGTCGCTGAGCGCCACGTCGCAATTCCGCTACACCACGCTCACTTTGCTCACCAAGATCCTTTCTTCCGCCCCAGAGCATGTGGCGTATACGTTCATCAACAATGCCTTACATGAATGTCCCTTCAAGGGTGCAAAGCCCGTGCTCGTGGGCGTTCTCCGTGTCTTGATTGTTAGTGATAAGAAGGTGGACGACCTCAGTGACAAGATGGGCTCGCTAGATGTCAACGGTTCAAGGCCTGACCGCAAAGTTCCACCGCCACTCCCGCTGCGCACGCTGGAGGAGAAAACGAAATATATCACGCTCACCAAGAGCAGGGCCGATGAAATCTTGTCGCTTGTGGACCTCCATGTCCAGTTGACGTTTGGGCGCGTGAACGACGCTCCGCATGTTAACTTCGAGCACCTCTCGACGTTGCTGGGCCTCTTGAACCTTTTGGTTCCTCTCAAACAGTCCCCCGTTGTTGACACAAAAAGAGTTGTGGCGATCATCGAGGCCACGGATAAGCATATAGCCGCCGTCGAAAAGAGTTTTAAGGGCGACGAGGAAAAGAGCGTGCCGCTTAATGCCGTCACTGTTTTACGCGTGGCCCTAGCCAGACTCGCAGAGTAG
>unitig107_33
ATGTCTGCTCTACTACATTCTGAACCCGAGGATTCCTCTGGTAATAGTTCACCAAATTCGGAATGTAACCAGGAATTTGAGTCTCCCACAGAAGAAAAAGTGCCTTTATCCACATCCATCATGTTCCAAAGGGCACCTAAATCCATACAACCGGCGAAAGTGACGAAAGTGGCCATCCGGTTTCTGGCTATAGGCTCCTCGCCGGCCATCCAACCATCTGCCTTCAATATTGCCGAAACACAAACCGTGGCCACGCTCCTGAGTTTTTTGATGAAAAAATTACGAATAAAAACAATTCACATATACGTGCTGAACTCGTTCCAGCCGACACCCGATGAGAAAATCGGGCAGTTGCACGCGTTGTTTGCCACGAACGGCGTATTAAACTTCAGCTACTGTGAGAGTGTCGCATTCGGCTGA
>unitig107_34
ATGAAATCGTCCATCGTTTTATCCGCCCTCTTGGCGCTTACCTCTGCCGCCCCCTCGCGCAAACACCAGCACCACGAACACAAGCGTGCCGTGACCGTGACCGTTGTCGAGTACGCTAACGGTGACTCTGCTACTCAGGCCGGTACGCAAAACACAGCCTCGGCGTCTACTGCTACTTTCGCGCAGGCGTCCCCTGTGTCGAACTACGCCTCTGCCGCCGAGTCCTCCTCCACCACCAAGTCGGCCGCTGCCTCTTCCACTCCTTCTTCCAGCTCGTCTTCTGGTTCATCCTCCGGCTCTTCTTCCGGTTTGGGCGACCTCGACGCGTTTGTCGACCCTACTGTTGAGTTTGAGGATGGTGTGCACGACTGCAGCACCTTGCCAACTGGCCAGGGTGTTGTTGGTGTCAACTGGATTTCCGGTTTGAACGGCGGTTTCTCCACCATCATGAATGAGAATGGTGACACTTCGTCCACTTGTCAGGACGGTTACTACTGCTCTTACGCGTGCCAGGCCGGTATGTCTAAGACCCAGTGGCCATCTGAGCAGCCTTCCAGCGGCATCTCCGTTGGCGGCTTGTACTGTAAGGGTGGCAAGTTGTACAGATCCAACACCGACGAGAACTTTTTGTGCACTTGGGGCAAGCAGTCTGCCACCTTCGTCTCTGAGATCAGCAAAGACGTTGCCATCTGCAGAACCGACTACCCAGGTTCCGAGAACATGAACATCCCTACCTTGTTGGAGGCCGGTTCAACTGCGCCAGTCTCTGTTGTTGACTCCGACAACTACTTCAACTGGAGAGGTGGAAAGACCTCGACCCAGTACTACGTGAACAACGCCGGTGTCTCGATTGAGGATGGCTGTATCTGGGGTACTTCCGGCTCTGGTGTCGGTAACTGGGCTCCTGTCGTGCTCGGCGCTGGCTACACCGGTGGCAACACCTACTTGTCGTTGATCCCTAACCCCAACAACAAGGATGCGCCAAACTACAACATCAAGATCCAGGGCACTTCTGGCTCCACCACTGTTGGCTCTTGCTCATACGAGGACGGTGTCTACTCTGGTGGCAGTGGGTCTGATGGCTGTACTCTCACTGTCAGCTCTGGCTCCGCCAACTTTGTCTTTTACTGA
>unitig107_35
ATGTCGATGATAACGAAGAGAAAGCGGCCCAGGGGGTTTAGCGAGAATTTCGACCACTCCAGGAAGTCTGCCGCCAACGATGGCGTTGTGACAGCCTCTGTGAGTAAAACGGGGCTCAGCTATACCAGCTCCTCGGGGCAGAAATTGAGCAATCCAAGCAATAATGTCTTTTCCAACAACCACGAAAGCGCTCTTATAGAGGAAGATGAGTCTGATGGAATGTACGGAGAAATAGACGACATTTTTGAGGACGATAATGATGACGTGATATTCTTGGAGGAGCGCAAACTCAAATCAGGTTCAAACAAAGGACGACAACGGAGGAACAATTCGGATTCCTTCTTGCTTTTGGACAAAGACGTGTGGGAGGCGTACAATATGTTTAACGTCAATAATCTAGAGGCCATGGAGGGCCAAATGCCGCAGATCACTGGTATGAAAAAGCAGCGCACCAACTCTCTTCCTCAATTGCCGCAGGTCAAATGCATGTATGAGAAGATCCCGAACAACTATATTCTTCGGCACCCCAAAGTGGGGAACATAAAGACAAACATAATCCCGCACAAACTCAATCTTCCTCCTTGTGACGATGATGACGGGCACTACATTATCAGGATCAATGATATGTTTGCCAACAGATTTGTGATCCAGAAGTTGTTGGGCCAAGGCACATTTGGTAAGGTCGTTGCTTGTTACGATAAGATAAACCGGGAGACTGTCGCCATCAAAATCATAAGGAATATTCCAAAGTACAGGGATGCCGCAAAGATCGAGCTTCGAGTGCTCACAACACTCAAGAAGTTTGACAACGAAAACAGAAACCATTGCATTCATCTACGTGAATGCTTGGATTTCAGAGGCCATATTTGTATTGTCACTGACTTATTGAAAATCTCCCTCTACGATTTCTTGGAGAACAACAAGTTTATACCTTATCCTGGGTCGCACATCCAGGCGATATCAAAACAGCTTATACGCTCTGTGACATATTTCCACGACTTGAACCTCATACACACAGATCTCAAGCCCGAGAATATCCTTCTACATGATGACTCGTTTCAGCGGAAACAACTACGCAGCAGCACCACCATAGCTAGCTACATGTTTCTCAATGTTTCTGGTGACAAGCGCCGATCGGATCGTCCGCCAAAGTTCCTGAGAATACTCAACAACCCACTTATACAAATCATTGATTTTGGCTCTGCAATTTTCGACGACGAGTATCATTCCTCCATCGTCTGTACACGACACTATCGCGCACCCGAAATCGTGTTAGGAACAGGCTGGTCTTTTCCTTGCGATATGTGGTCAGTGGGTTGCATTTTGGTTGAGCTCGTGATTGGTGAACCTGTGTTCAGAACGCATGATAATTTGGAACACCTTGCCATGATCGAGAAGGTCACCGGAGAGAAAATAAGCAAGGAGATGGTGAGAATCTCGAAGGAAAAGGAAAATGAGTGTGGCTTGAAGTATTTCACTGCAGATTCCCGCAGGTCGGGCTCGTACACTTTGGGTGATGACGAGGATGATGACTGCTTTATTGATGACAACTTTACGGACGAGAACCTGCTCACCTTGATCTTCCCCACGTCGTCAACACCAGAGAAGTTTGTCAAGAGCGTGAATGCGCTTTCGCGGATTGACCAGTTTGTGAGCGAACGAATTGGGCTCAATATAAACTTTGACTACTCACTCAGCACAAACTATCAAAACAATCAGCACTTGATCAATTTTGGCAATTTCACATTCTGGTGGTTCTTCATTGACCTATTGAAGAAGCTATTTGTTGTTGACCCGGACTCAAGAATGACTGCACACGAAGCACTTGAGCATCCTTGGTTCAATTTGGGTATAGAAGATGAAGGCACACTTTGA
>unitig107_36
ATGACCGAGATGACTCCGGTTTCCAAAAGATTGAGTATCAGATACCTAGATGGGTTTAGCGAGGGCAGTGCCTCGACCCAGGCTCCTGCCGCGGCCCCTGAATCTTTTCAGAAGAGCGCCCTGGCGCAGAAACTGCACCTGCACTCAAAGGAAAAAGTCGAGCAGAATGAATCGTCCAACGACGCCTCAAACGAGACTTCCGATGCTGAAAACGGGCAGAAACCGCTAACTTCGCAAAACTTGGCCGAGCAGAATTCGGAGAATGAAGTGTCTGAAACAACAACGACCAGCGGCCCGGTGACATCCTCCATCACGTCTCCGCCAACGACAGGTGAAGATTCCAGTGGGAAACAGGGCATGAGTACCGAGGCCACGTCTACTAGCCTGGAGCAGAAAGACGTGTTACCGAAAAAGTTTTTTTGCAAAGTATGCAACCAAGGGTTCACGCGAAAGCATAACATGGTCAGTCACGAAATGATCCATACCACGATCAAGGTGCACCGGTGCCAGAGCTGCAATCTTCTGTTCCGGCGCATTCATGACTTGAAACGGCACGAAAAGCTTCATCTGGGCGAGAAACCCTACCACTGTGAAAACTGTGACCGCAGTTTCGCGCGTCCAGATGCGCTTACCCGCCATTTGAACTCGCCGCACGCATGCAGCGGGGCCAAGGATGGTGATGATAGTGGTAGCGCGCAGCGCACGCAAACCAGCAACACGTCTTCGTCGTCGTACCAGGCGTCGAAATTGAAGGAAGCCATACAGGCCGCGGAGAGCATGAATCACGAGCTACCGCATAAGCAAACCGCCCCTGGCCCATTGCCCAGTCTAGGCAACACATTCAATGAGGAACAGCTGATCCCGCTCGGGTCTGCATCCAGCTCAGCATCAATGCTTCCCACGGGTAAACAGGCCTCGGCGTCTGATGCAGATTCTGGTGCTATTTCTCTGGGCGCAGACCGACCCACGCTACCTAACCCAGCACATGCGCTGACGCTGACCATGGGGTATTATGCGGCGCCTAACATGGGTTTCAATCTGCACTCCCATGATTTCAATCAGGCCCCTAGACCCAGCATTGAGATCAACAAGTGGCGGTCACAACAGCAGCAGCAGGGCGAGCTGGCATCCGAGAATATTGTAAGGGGGCTCCTTCTGAAACAAGTTGGCAGTACAAATCCTACGTCCGTCAATCTGAACCTGATTGCAGAGGACGCAAAAGAGCCGGCTCAGGTGCCCGGAATCGTCCCACAACTGTACCCCGAGTCGCTGGGGCAGCAGTATTACCGCTCGTACAGCCCCTACCACCGCCTGAGCGCGAGCATGAATAGTATGGCCACGCTTAACAAGGCCGCCATGCACCACGTCCATGGCATGGGCAGGAACTCGTCGAATTCCAATACTATGCCGAATCCAGCGGCAAGTGCAGTCACCCATACGGAAACCAGGCCGGGCCTTGCTGGTCACACTTTTAGCCTGTCTTTGGGCGATACAAAGGGGTCGCTGAGCGACAGCAACTATTCCCAGAATAGCAAAGAAAACATCACGATGCCAATTCCCTCCTTTATGGGCAACTTCGATTCACACACGCCCCAGCCGCAACAACAACAATACATGACGAACCTGCCAATGATGCATTCTTCTTTCAATAACGGATCCTCTCGGCTGTACCTTCCGGTGGTTTCTGGGCAGGAGACTTGGCGGAACGCGTCCCATATGCAACAGCCAGGGAACATGCCCAGACAAGGTAGTTCGGGCCCGCACAGCTGGTTTGAAGGCAATAATGGAAGGCCGGAGTTTCTAGAGCAGAGAGAGGCATTTAACCCTGGCTCTGATTTCGTCCGTGCCGAGGCTTACTATGAGTTACAGAGCCATGCCAATAACTTGCAAATGCGCGTTTCAAGCTTGGAGCAGCGGATGGAAATGCTCGAGGAGAAGTTGAGGAAAGACATGAAATCTACCGCCAAGCTTCAGAAGCGCCAGGACAAAAAGGCTAAAAGGAAGAGCAAGAAAATTGGTACGAAATCGCCATAA
>unitig107_37
ATGACGCACTCGGCAGACGAAGACTGGTCTATTATCTCCTCCTCTGACTATGAGGAGGACCAGGGATCCACGCCCTCGGAGACCCGCTCAACCGACTCAAAGTCGGAGCACGAAATCGAAGAAGAAGACGATTTGGCCGCGGCAAGTATGACCACGGTCCGCCCGGAATTATCTGGTAGTTTTTCGGCGTCGAAATTGCGTGTGGTTGCCGGCCCATTATCCCCCGTGGTTTTGGCCCAGGGCCAGGACGCAAATGTGCCCCGCGCGCAGGGCGATTCTGTGGGGGTGGGGCCGGAGCGCGTGGCCCCAACAGCTACACAGGCCCCAAAATCTAAGCACGTCGCGACAATTTTGGCCCCGTATGCCTTCGCGCGCCAGGCCGTGGCCCGCTCCGCACAATGTGTGCGCGAAATCGATGCTGCCATTCAGGCCCGACTGCACGCCATTTTCCACCGCCCGCTAGTCTCGTTGCTGGGCCGCGTGAATCTGCTGTTGCCAGCGCGGCCACGTTCATGTAGATTCTTCGCCACGCCAGTGGCGGCCGTGGCTGCACAAGCACATTTGATTCTCTACTTTGTGTTGTTGGCTGCAATCGCGGCTTGCGCCGGTGGTGTTTATGGCACCACTGCGTTCGTTGCGCGCAGCCATGGCCAAGCCCCAACACTCTCCCACAAGGACCCATTACACACTCCAGAAATTGACCAATTTATTTGCGGTCCATTTGAAGCTGAGCAATTTCATGAGTTGGTGGAGAAATCATCGCTCTGGCTCACTGGATGCAAGGCCGCGTTGAACCAAAAAGCTCGCAATCTTTGGAACTCGGTGCTCTACGAAGACCCAGGCAACCAAAATGTATGGCTTGCTCGCGTTTTTTATCACGCTCCGGCAAAACGGTTGCGGTACTCGAAAGTGTTGCTTCCTGTGCAAGCTCAAGCCCGTCGCATCTGGTGCACGGCCCAGGGCTTCTCCACTAACAAAGTGTTGAAGCCTTTGAGACAACATTTTCTGCTCAACAGCCTTCCAGGGTTATGGACAGCGCTTCGCGAAAAGACCGAAAAGTGGTTTGTTTCTTTGCACTTTTCGACACACTTCAAGCAGTGGAAGGCAATCAGTTTTTGCTTTGGCAAACAATTTGCAGCTTTGTACAAATCTGCTGCAATCAAGACTTGGAGGGACGCGCGAGTTGCGGCCTCAATAATGTCTAGATCTGCCTCTGACTTCTCGAAAGCGTTGCTTGCATCAGCAAAATCGCGTTGGCAGTTTGAAATCCCACCTGATTTCAAAAGTTTTGTAGCCAACAACACTAAACAGTTCGGCGGCAAGTTTGGGGACACTCTCGAGAGCGGCTCTGCGTGGCTTACGTCTCAAGCCGGCCAATTCGGCAATAAATTGTACGGGTTTGCCTCGGAATGCCATACCCATGTTGATACTGTGGAAAAGCGTGAGCATTTGTTTGAGTCGGCAAAAGCGGTTTCTCAGCAGGGATTTGAAGTCTTCAGAAGGCGATTCCAGATTGCGGCGCTTGACGCTTATCGGGTCTCAAAACACATTTCAAAGCACGTGGCTGCGAAAGTGAGTCGCTAA
>unitig107_38
ATGGGAATCCCAAAATTTTTTAGGTTTATCTCCGAGAGATGGCCCTTGATCTCGCAGCTTATTGCGGGCGACAATATCCCCGAGTTCGACAACCTATACCTCGACATGAACTCGATCTTGCACACGTGCACGCATCTGGACGACGACACGTTGCACCGCATGACCGAGGACCAGATGTACCTGGCGATTTTCAACTACATTGACCATTTGTTCGATATCATCAAGCCCAAGGAGGTGTTCTATATGGCGATTGACGGCGTGGCGCCGCGCGCGAAAATGAACCAGCAGCGGGCTCGGCGGTTCCGAACCGCATACGAGGCCGAACAGAACTTGCGCAAGGCCGTGAGCCAGGGTGCGGAGATCCCGAAAGAGGACCCATTTGACTCGAACGCGATCACGCCAGGGACGGAGTTCATGGCCAAATTGACCCAGAACTTGAAGTACTTCATCCACAAAAAGATGTCTGAGGACCCGCGCTGGGCCAATATCAAAATCGTGTTGTCGGGCCACGAGGTGCCCGGCGAGGGTGAGCATAAGATCATGCAGTTTATCCGTGCGATGAAATCGCAGCCTGATTATAACGCCAACATGCGCCACTGTATCTACGGATTGGACGCAGACTTGATCGTGTTAGGTCTCGTAACACACGACCCTCACTTCTCGTTGCTCCGTGAAGAAGTCACGTTCGGGCCTCGCTCCAAGAAGAAATCGGGAGACGTTCATGATCAAAAGTTCTTCCTTTTGCATTTATCTTTGTTGCGTGAGTACATGGGCCTCGAGTTCCAGGACTTGGACGGGCAGCTCCCGTTTGCATACGACTTTGAGCGTATATTGGACGATTTCATCTTGATCATGTACGTGATCGGCAATGACTTCTTGCCGCACTTGCCCGACTTGCACATCAACAAGGGTGCGTTTCCCCTTTTGATTGGCGCTTTCAAGCAGAGTATTCGCCACATGGATGGGTACCTTAACGAGGGCGGCAAAATCAACTTCCAGCGCTTATCCGTGTGGCTTGATTACTTGTCCGAGTTCGAATTGGAGAACTTTGAAAAGGACAGCGTTGACGTCGACTGGTTCAACAAGCGCCTTGAGGATATTTCCATAACGGGTGAGAAAAAACGGGAGCGCACGGGCAAATCCTTGATCTTGAAGGAGGAAAAGGAGTTGGTCCTGGTACTCAAGAAGTGGCTTTTAACGATCGCGACAAAGCCGATCGCCGAGTTGACCCAGTTGGCTAACGAAGACAACCTTCCCGTGTTCAGTGTGCCTGCCGAATTGGCCAAAAAGAACTTGGACTTTTTGAAGAAGTTGGCCATGGAAACGGGCTTCCTTCTAGTTCACTCGCGCTCCAACGACACCTACGAGGCAATTGTGGACGTTGATGGAATCTCGCCCTACGAGACCGACGAGGAGTATCAGAGCAGGGTCCTGGAAATCTGCGAGACGGTAAAGAAGTACGAGTCGTCCAACACCGTCGCCACCGACGAGTTGATGAAAGAGGCGAAGGACCTTTATAACAAAAAGTTCATTGAGTCTAAAGACAAGTACTACAAAGAGAAATTGCACTTTTCGATTCACGACGACAACGAGATGATTGCTCTCACCAGACATTATTGCGAGGGCTTACAGTGGGTTTTGTACTACTACTACAAGGGTTGCCCCTCCTGGAATTGGTACTACAAATACCACTATTCTCCCAGAATTTCGGACATTAACAAGGGCATCCATGACATGATTGCCAAGAATGAGGCCGAAATCAAGTTTGATCTCGCCAAACCATTCAAGCCATTCGAGCAATTGATGGCTGTCTTGCCCGCCAGATCGCGCAAATTGATTCCAGACGTTTATAGGCCGTTGATGACTGACGAACGGTCTCCCATTATCGATTTTTACCCAGAGGAGGTTGACGTCGATCTCAACGGAAAAACCGCGTCGTGGGAAGCTGTTGTTTTGTTGAGCTTTGTTGATGAGAAGCGTTTATTGGAAGTCTTGAAGCCCATTGAGGCCAAGCTCACTCCCGAAGAGACAAAAAGAAACTCTTACGGCAGAGATATTGTCTTCATTTACAACCCGCAAAACGACTCGCTTTACCCGACACCTCTCCCAGGGTTTTACCACGATCTCGAGCATGATAAATGCTACGAAGAGACTTTGGCTCTCCCACCGATTGATCCAAATTTTAAGTTTGAGCTTCCTGAAGGCGCAAAGTTGGGCAAAGACTTGTTGGCTGGCTTTCCAACGCTCTACACTTTGCCATTCACCTCCAAATTATCTTTACTGGAGGTGAAGGTCTTCAATCAGCCTTCCAGATCGGAGTCAATGATTTTGACCCTTGGGAACCACTGGGGCAAGTTCAGTGTGAACCAGTTCATCAACAAATTCTTGGGTAAGATTGTTTACAGCAAGTGGCCTTTCCTCAGTGAGTCGAAAGTTGTCTCCGTGTGGGACGCAGAGTACAAGCACGAGTTCTACAAGCAGGGTAATGAGAAGAAGGTCAATTCGCAGCCATTAAGCCCCAATGAATTGATTGAATTCCGCACTAACACTAAGAGTTTATCCGCCGAGTATGCCAAAACACAAGGTGTAATTGTTGGCCCGATTGAGGCAGTTGTGTTCGTTCAAAGGGTGACTGGCTTGGTTCGAACCCAAAGGGGCGCTTACGCCAAGACTTTTGCAGAGCAATTAGAGCCATTCCCGTTGCAGCTTATTGTGGACACCGTGAAAAACGAAGATCAAAGGTATGCCACCAGAGGGCCCATCCCCATTGATCAAGAGTTCCCCAAGGACCTCCCTGTTGTGTTTTTGGGAGCTTTCGCATATGGAGCGCCTGCTGTTGTTGCCGGCCACACTGAGCCCGACAAACTCAACATCAGAATCGACAAAATCCTGTCAGCTTTGGAGCCCAATATCGGGAAGAAGAGGTTGGAGATGGAGAGAAGGGAGATTAGGTACTTGCCGTCCTTTGAGGTAGCTAAGGTTTTGAAGATTTCAACCTATTTCTTGTCAAAGATCACTGGGTCTTTCATGTTGAAAGATGGGGGCAGTAAGATCAACATCGGCTTGGATGTCAAGTTTGATGGTCGCCGTATTAAAGTTTTGGGGTACTCCAGAAAATCGAGCAAATTCTGGGAATTTTCCCCATTGACTATTCAATTGATTAAGGAGTACCGCGCCAAATTTCCCAAATTTTTCAACACCTTGCAGAATTTGCCGAACATGAATGATATGCCAAAGGTCTCTGAAGTTACCAACCCTGCAGAGCTCAAAGCCATCTCACAGTGGTTAAAGGCAGCAAAGGCTGATATGCAACAGGTCTCATTGGAATCTGAATCTCTTACCAAATTCAGCATTGCTGCAATTGAAAACTTCATGGATGATTTCATAAGCAAGCCTTTGCCTCTCGATAAAAAGGACGTGAAGGGTGTACCAATGCAAGCTGTCATCAATCCCAGTGTTTCTTCAGAGTTGTTAAGAGCTCAAAGATTTGATTTGGGCGACAGGGTGATCTACGTGCAGGAATCCGGTAAGGTGCCTAAGTTGAGTAAGGGAACTGTTGTTGGCATAACTGCCGAGGGCAGAAAGACGTCTTTGGCTGTTGTCTTTGACGTTCCACTTGTTGGAGGTAACAATATGGGTGGAAAGTTGAGAACTAACAGAGGTACCGTTGTGGATTCCTCTTTGGTCTTGAACATTACCAACAGACAATTGGTCTACCATTCGAAAGCTTCTAAAAACAAGAAGCCTGTGAACAATTCCGAAAGACAAGTCAAAGCAAAGGTCCCAGAGGCGCCCAAGTCGAAAAATAATGTTGCCTCGCAATCTGTTGTGAAAGAGGAAGGTGCCAAAAAGACCAACGAGATCTTAGCCTTGTTGAAGAAGGGCAAAGGCAAGCAAGAAGATGAACCCCCCGTAATAAAGGATAAGAAACTGGAGAACGAGGGCGCGGAGGCAAGCGAGGGCACACAGGACCCTGCCGCCGTGAAGCAAATATACGGTCAAATTTACAACAATGTGATGAGCCAAGGCCACGTTGCTGTTGGCGTTCCGCCCTCAGGACCCTTTCCTCCAATTGGTGGTCCGGTCTTGATGAGGCCACATGAGTTCCCGGTGGTCCCGGGTATTCCGTTGCCCCCTCAGTTCATTCAGCAGCAACCGATGCATGTACCTTTCGTTCCACCAAGCACGGCCCCAGTGGAGCCTCTGGTAAATGAGGCATCGCGCCCACAGTCGAACGGGGATGGCCTGAGCCGTGGAGGCAGAGGTCGGGGATCTGGAAGAGGCAGCAGAGGTGGAAGAGGCGGAAGAGGAGGGAGAGGCCTGTTCCGTGGGAGAGGTAGGGGCCAAGCAGCCAAGCCTTCCGAGTGA
>unitig107_39
ATGGCCAGTGGAGCTCCAGGTGGCAATTTCAGATCGTGGACGCCGACGCCACCCGAGCGTGGGTCGTTTCCCTTAGATCATTTGGGTGAGTGTAAGCAACAGATGATGGACTATCTCAAATGCATGAAGTTCACAGAAAACAAGAACGCCCCGAATTGCAGGGCCTTGGCCAAGAAGTACCTTGGCTGCAGAATGGATAATCAGCTCATGGAAAACTCTGATTGGGATCTGCTTGGTCTAGTCAATTTGCCGGGTGACACTACTACTTATCACCCAAATTTCAATAAGAAAGCGGAAGAAAAAAACGAAGGAAAAGACTAA
>unitig107_40
ATGACCACGCAACTAAAAGCACAGGAAATCTTCCAGCAATTTGCGTCGGCGCCTGAGGGCCTGGCGTCTAAAGTGCTCTCTTTTCCCGAATTTGCTGCGATTTTGTCGCCTTTCCCGAACGATTTGCCCAGAGACTCGTATGCCTTACTCTATTTGATGGCCGACAAGGGCCAAAAAGGGTATGTCAGCGAACAGGACTTTGTGTCGTTCATCGAATTGTTGACTTCGGATGACGGTGAATTCAAGGTGTTGTTCAACGGCCTCGCCAGCGACAAAAAAAAGTTATCCTATGCAGAATGTGTGGATGTGCTTTCGAGAATGAATAAGGCGATTGATCCAGACTACCAGATGAAAACCCGCAAGTTCAACTGGACGTACTTGGAGCGGTTTTTCTCGCCGTCTGGCGAAATCGAGTTTTTGGATTTCATCTCGCTCATAAACAACTTGCCCGTGACGAAATTGATCGGCGGGTTTGAAGTGCTCTCAGGCCGGGCTGGCGTCATCAATAAAGACGATTTGGCGCACTTGCTAAGCACGAATTTGAGCCACAAATTGTCTGCGCGCTTGAAGGACAATTTGCAGACTTTACCTGATTTTTTCCACCAGGATTCGTTCACATTGGCCAACGTCATGTTGGTGTACAACTGTTTGAATAAGTTGGACTTGATCAACGAAGTGATTGCCAACACGCCGCCGACGACGGGCGAGAAGGCCGATATTTTGGTGAATAAGCGTGACTTGCATCGCCACTTGAATGACCACCTTTTGAAACTGTCGAACTTCAAGCCTATCACCACGCCCGAATTGGACATGTTGTTCTTTTTGATCAACCGGAATGAGGAATCCATCACGAGAAAGGAGTTGATTTCGTGTTTGAACCCAAACTACGTCAACAACGTCTACACCTTGCCTGCCATCTACGAACATCCTGCGGCGCAGCCCGTGACCAACGATAACTTTTCGCTCTGGCCGATTTTCGACTCGATGTACTCGTTCTTCTTGGGCTCGATCGCAGGGTGTATTGGTGCCACCGCCGTGTATCCGATCGACTTGATCAAGACCCGGATGCAGGCGCAGAAACACAAGGCGCTTTATGATAACTCGTATGACTGTTTGAAGAAGATCCTCAGGCACGAGGGCCCAAAAGGGTTATACTCCGGCTTGGGCGCGCAGTTAGTGGGCGTGGCCCCAGAAAAGGCTATCAAATTGACCGTCAATGACTTGATCCGCCGCATCGGCACCACCGAAACCGGTACCATCACCATGCCATGGGAGATCCTCGCCGGCCTGTCTGCAGGAGCATGCCAGGTGATTTTCACGAATCCGTTGGAAATCGTCAAGATCAGGTTGCAGATGCAGGGCGGCGCAGCTTTAAAGCAGTTAGCACCGGGCGAAATCCCCAAAAAACACTTGAGTGCAGGCCAAATCGTGAGGCAATTGGGACTCAAGGGTTTGTATAAAGGTGCCACTGCCTGTTTGTTGCGTGACGTGCCATTTTCCGCCATTTACTTCCCCACCTACGCCAACATCAAATACCATTTGTTTGACTTCGACCCGCACGACCCTAACAAGAAACACTCGCTTAGCACGTGGCAGTTGTTGGTCTCTGGAGCCATGGCCGGAGCTCCAGCTGCATTCTTCACCACACCGGCTGACGTGATCAAGACCAGGTTGCAGGTGGAGGCGAAAAAGGGCGACATCAAATACAGAGGCATCACGCACGCCTTCACGACCATCTTGAAGGAGGAGGGTTTTGCTGCATTTTTCAAGGGCTCGCTCGCCAGAGTTTTCAGATCGCTGCCGCAATTCGGCTTCACCTTGGCCTCGTACGAACTCTTGCAAAGAATGTTCCCGTTGCATCCGCCTAACACCAGGGAATCCAATTTCAAGGCCATCAGTGGATACCCAGGAGTATACAACTTGTCCAACGATCAGGTCTACAGCAGCAAGTCAAGGACTATGTACTTCAACCAGGACCAATTATTCAAACAGCACCACTTGTCCTCGCTGCAGGAATTGACCAATGCCTTGATTAGCTTGCCTGCGGACTATGTGTATAAGTCGCTGGATGCTGTCAAGTTGTTGATGGACATTGACTACAAGTTCGGCAACTTCGACTATGACGCATACAGAAAGTACATCAGACGCTAG
>unitig107_41
ATGGCTTCTCGTGCAGACTATCTTTCGAAATACCTATCCAAAGATGACACGAAAAAACCCAAAAAGAAATCTAAGAAACACACGTCTCACCAAGAGAAAGCCGTTCCCATTTTAATTGAAGGCCTGGGTGTTTTCGGAAACGATGCGGGCCTTACAAATAATGAATTCATATCCGGATCAAATTCCATAAAAGCCACTTTGCCAGATCCTGAAGATGAGTTTGAGCCCACTAATGTGGATCTAGGGCCCGCCACAAAAGCGAAAAAAGGTTTCAAGAGAATCGATAATGGTGAGCTTGTGATGAATGATAAGCTAGATCACGTGGCAGCGCCTGAGGACGAAAAACCAACGACTATTTATCGTGATCAGAGCGGTAAAATCGTCGATTTGCATGCGAAACGGGCCGAAGTCAAGGCACGCCAGGAGAGCGAAGCCGAGCGTGAAAAGATCGAGACTGATCGAGTCAATACAGGCGAGTTGGACCGAGTCTGGCGGGAGAAAGAGTCGAAAGAATTGGCAAAGGCAACCCGTTTTGACTACTCGAAAGACAGCTCGGAGTATGCACAGCACATTTCACGCAAAGACCGCTTCGAGGACCCGATGTTTGGCCGTCTCAGCACGACTTTACCCTTGCAACCAGAATGTATCTCAGATACAGGACGGCCCATTTACGACAAAGGCCCGCATCCTGAAAACAGGTTCAAGATCAAGGCAGGGCATTTCTGGGATGGAATCGACCGAGGTAATGGGTTTGAGGAGCGGCTTGTCCGCGCCAGGGATTTGATTTACGTCAAAAAAGTCACTGACCGTGGTGCAAAAGAGTCTTACACGGAGTACGATTTCGAATAG
>unitig107_42
ATGTTTGGTGCCTCGAATAATACGTCCAGCCCGTTCCTGTTTGGGTCTAAGCCCGCAACGGGCGCTCCAGCAGCGTCTCCTTTTGGAGCTTCATCTTCCACCGGAGGCCTCTTTGGACAAAAACCGGCCTCCACCACTAACCTCAATTCCGGCGCCAATTCGGGCGGATTATTTGGGAACCAAAATGCTGCAAAACCGGCCGCTCCTGGCGGGCTCTTCGGTAGTGCCCCTGCTCTGCAAAATAACACATCTGGCGGATTATTTGGCAGCAACAATGCTGGCACACAGGCCTCAGGCGGATTGTTCGGAAACAACAACAATAATACCCAAAACAACAACCAGAATAACACCACTGGAGGAGGTCTCTTTGGCAGTAATAATGCCAACACCACAAATACCAATCCGGCCGGCGGCGGTGGGCTTTTCGGGGGCAATACTGCCGCTGCACCCTCCTCTGGAGGTCTTTTTGGATCTTCAAACACCCAAAACACAAATTCTGCCCCAAATGGCGGCTTGTTTGGCTCAAACAATACAAACACAAACACTGGTGGTTTATTTGGCCAGAAACCGGCCGCGCCTGCTGCCCCTGGCGGTGGTCTTTTTGGCTCTACGAATACTGGCACTGGTGGAGGCCTTTTTGGGGGAAATGCTAGCAATGCAAACAACACAAACACAAACACTGGCGGGCTCTTTGGCGGCTCTTCAAACACAAATGCATCCGGCGGTCTTTTCGGTGGCGCCGCCAAGCCTGCACAGGGCAATACGGGTGGCCTATTTGGATCATCAAATAATGCATCAGGCGGGCTATTTGGCGGCCAGCAGCAACAGCAGCAGCAACAGCAACAGCAGCAGCCGCCGCAGCTCACGTCCATGACCCGGTTTTCGGATCTCCCGCCGGACCTAAAGAACGAATTGCAGCAACTAGACCTGTATATTGAACAGCAGCTGCTCATAGCCACGACCCTCGATGCGGATCTCAGCAAACACGAAAGTTTGGTGAAACTGATTCCGTACGATGTTGAGTATTTGCACACGAAAATTTCCTCGATTAAGCAGGCGCTCCGGTCGGATGAGGACCAGCTCCGGGCCTTGAAGGCCGTCAATGATGAACTCACCGAGGATATCAGTAACATCATGCATTTGATCATACAGCTAGCCACGCCGGGCACGAAATTGTCGTCCTCATTCCACTTGAACGAGTTTTTCGTGAAGAAAATCAACAAGTACCGCGAGCTTTTGAGCAGCTACGAAAACGTCATCAACGAGAGCGTGCACGTGACCTCGGGGCTAGAGAAATCGTGCAATGAGTCGAACGCCAGCATATACAGCGTGGTGGAGGTGGTGAAGAACCAATATAGCGTGTTCATGGAACTCTGCGAGGTTGTGGCACAGCTCCACGGCGAGGTAGAGAAGCTAAGGAGTTGA
>unitig107_43
ATGGATGCCCATCAGGCGATGAAGCTTTCGCTCGCAAATATCCAGGATGAGGTTGCCCGGATTCTGACGCTAGCCACTCTTTTCGACCACCGGCCATCGGAATCGGACGACGCTTTCCACAAACGCATACTTCTGGAATTCAACTCAAAACTTCTGGCGTTAAGGGCAGAAAACGTGCAATTGAGCAAGAAAAATACTGCTTTGATGGAAAGAGTGAAACGGCTAGAATTGCGCCTACGCCAGCTGCAAACCGTGCCTGACTTGCAGCCGATAAAGGCCCGGCCCTTCAAAAGCGAGGGCCAGATCAAGCTCGAGCCAGAATTCGATATTCTCGAGCCTCCTCGAAAGAAACGAACGTTTCAGCCTGAAAAACCGCGGCTGGAGATTTTATCGAGCCCTATAAAGCAAGATAGTTTTGGGATACCTCCGAAACGCAGCCCCATCAAAAGAGTGGCTTCACTTGCAGATACGCAGGGCAAGAACGAACTCACAAGTTCACAATTTAACCAGCTAGCCACGCAGTATTCCGACGCCAGCAGCCAAGTAGATGGTCACGCAAATGATTTCTCGACGACAAAAGCAATGAATGCAAATCAGTTCCCGGAACTAGAGAGAAGTATAGTGAATACAGATAAAGGTATAAATGTCGCACTACGATCGTCACTGCCTTTGAAAAAAGTCCCTGGCAAGCAACCAAAAAGAAAGCGGGATGCAATAATCAAGGGCTCGTTTGCGAGTGAGGATGAAAGTGAAGAAAATGCCGAAGCTGGCGTGAGCCCGGTGGTGGCAGACTCGCAGGACGAGTTTGAGCCCTTGGGAAATGCAGGCTGGGCCGGAAATAGACCAGCAAAGGCTCTTTCTAATGGGAAAAATATATCTCCAAACAAGCCAAAATACCCCTCGCATTATACGGCTCTACAAAGGGTCGAATTCCTACGAAACTACCTCCGGCCGAAGGTGGCCGAGAAAAACTTCAAGATTGACTTCACACGGAACCCAATCACGGAAAAGCCGTGGGCACCGGAAGATTTTGTGCGGAACGAAAATTGGAAGCCTCCCAAGAACATGAACTCGAATTTGGGTGTCATGACAAAGGCACAGGAGAAAACCTACGATGAGTTTTTCACCAAAGCTGGCTTGGGCTGGAAAAGCGCTGGCCCGGCCTGGGATAGCGATGAAGATGTCAATTCCGAAGTCGATGACGGCGGCTGGGTTCGCTCTCAGATCATGGATAAGTACCTGTCGCCTCCGGGATACATGGTGGGCGATTTTGCAAGCACACAGGAAGAGGAAGAAAGGAAACAGATCAGGCGCGAGAAGGACCAAGACAGAATAAGACGACGCTTCAAAAGTGCTTTATCAGGCGGCGAATTTGTGTTTTACGAACCAGTGTTCAATGACTTTGTGAAGGTCAAGAAATTTGTGAACGGGCCATGA
>unitig107_44
ATGACCCTGCCTAATTTTGCACCAGCCGCCTCCGGACAGAGACACACCCATGGCCACTCCCATAACTTGTCTATCAACTCGGTATCATCCATCGCAGAGCCCTCCACCCCACCGTCCGTCGGGTTGAATTCCAAGCTGTACTTCTGGGATTCTCATAAGATGAATGGTGGCTTGGTGTTGCCCTCATTCAGTTTGGGTGATCTTGAGGGACCCAAGTCTGATCAAACGCGCAAAGTTTCCGTGGACTCTAGCAGCTCAGATAAGGAGAACAGACTTGCTCCGTACCTGTTTCAGGCGCCGAGGGGAAAAATTGATAAGGAGTATCTAGCCTCGTTGAATAGGACTCCGCTAACGCAATTGCGCGGTGAAATATTGGATTTGGCCAAGGACCAGCACGGGTGCCGGTTCCTCCAAAAGCGTTTGGACGAAAGTTTTGTGGCAAGCTCACTGTCTAGACACGCCAACTTTGAGATCATTTTCGAGCAGGTGAAGACGTCCTTATATGAGTTGATCATTGATCCATTTGGCAACTATTTGGTTCAAAAATTGGTTGATTATTTTGGGGAGCCTGACCTTGATTTCTGTCTCAGGTTACTCAGCAGCAATATGTTTCTGATCTCGATCAATCAACATGGAACCCGTGCTCTCCAGAAACTCATAGACAAAATCAACACCGATCTTCAGTTCGACCTACTCCAAAAAGGATTGAAGCCATATATCACCGAAATGATCAAAGATCTTAATGGCAATCATGTCATCCAAAAAGTCTTGAACAAGTACACGCCGCGTGATTGCCAGTTCATATATGACTCAATCGTTGTGGACTTATTGGTGGTTGCAACACACAAGCACGGGTGCTGTGTTCTACAAAAATGCCTTAACCACGTCACGCCCGTGCAGCACAAAGTCTTTGCAGACGTGATATTAGAACATAGCAACTTTTCACGTCTAGTGAATGATCAATTCGGCAATTACGTCTTGCAATATTTGATCTCCATTGATTCCATGGATGTGAACTACAGACTATATGAAAACATTCAAGAGTACGGTTTGGGAAGTTTGTGCGTTCTCAAATTCTCGTCCAACGTCATTGAAAAGCTTTTGATGAGTTGCTATAAGAATGAAGTGAAAAGTACGGACTTCTCAACCTTGAAGCTCACAATTATCGGTCATATTTTGCACGGAGATTTGAACAGCCTCATAAACAACGCGTACGGCAACTATGTTGTGCAAACATTGATCGATATCTTGATAAACCCTAAAGCAGGCTACTTCATAGACTTGCCAACAGGTGAACGTATGTTGTTACCTGCTTTAAGAGTTTTGCTCGATACTAATTTCCAATCTTCTGTGGATACGTTACAGGTGCAGATTATCAAGAAATGGTTCCAGGATTGCAAAATAGACTCTTCATTTGGCAAGAAGATCCAGTGCAAAATCAACAGTGTATTGAATGGGAGCGGTAAGGCGTATCAGAAAAGATCCCCTCGCGGTTCCTCATCATCGCTAAGATTCGGCTCGAACTTCGAGCCGGAACTATTTTCAGCTTCAACATTGGTACCTCGACGTGGATCGCATATGATGGGCTATCGGTCTCATTCTATGAATGAGGATGCGAAGTATGGAAATCCATTCAACCATCAGAATCGCCATATGGACAACTACCTAGTGTATGGGGACGGGAACGGCTACAACACATCTCAAAATAACCCTGTGACTAATCGCAGGATCTACAACAATTGTCTGCAAAGCAGTGGACATTTGCCTAGGCAGGTGGGCACTCCGTTGAACTTGGCTAACTATCAGGCCACGCCAGCCTCATTCCAGTACCGCCAACCTCAGGCGTTATCTGTCCGCCACCCTACAGGCTATTCTGCCTTGAAGCATACTGGAATGGAGTATCCTGATACTTCAAATTACGCTGGATACACGGCTGGTGATTACAATCCCCATCCAGTCACGGCAGATTACATTTTGGATCAGCAGTACGCCATGGCTTACGAGCAAGCAAACAGAAGAGTCGCACATTCGAGCTTTTTTCAGAGACGTCAATGA
>unitig107_45
ATGTCCTCGATTGACGAGCTTCTTCTGGGCATTATCGGCTCGTTGGCCCAAACCACTACATCGGTGAAATCGGCGCACACCAGGTATATTGACGAGGCCGAGCTTCTTCTCCCAGACACGATAAAGCAGATCGCCAAAACGTCAGATGTGTCTGTTGAGGGAATGTCGTTGCTTTCTTTGAAAAGCAGCTCGCTTTTGTCGTATGTGAACAACTTGGTGCTTATCATATTGGCGCACCTAGAACGGCTCCAAGCAGATGGCTCTGGAATCGAGCCTCTTAGACTAGAGGCTGTTGTGGCGTCTGTCAAGCAAAGAGTGACTTTGGAAAAAGGAATCAAGCCGTTGGAGAAGAAACTTTCCTACCAGCTCGACAAAATGGTGCGTTCCTTCCATAGAATGGAGGAGGAGTCGGCCAAGGCCAGTGAAAAGGTTGCAGAAGACGCAGAAAACCAGAAACTTTCAAAGCGTGTATCAAAACAAGGATCCGATTCTGATTCTGACTCAGATTCAGACTCAGACTCTGATTCTGAAGATGATGAGGATGCGCTCTCATACCGTCCAGACGCAGCCGCATTAGCCAAGATGGCGCCTCAAGCGAAAAAATCATCAAAAAGCAGTAAATCTGAAAAGGAGCCATCTGCCGAGAAATATAAACCTCCTAAGATTTCTGCTGTTGCACCACCAACCGCCGCTTTCGATGACCGTGCGGCACCTAAACAAAGCAACAGAAAGTTGCAGAGTATGGAGGAATACTTGGCCGAGGCGTCTGAGTTGCCCCAGGCAGAGTCATCGATTGGAGCCACGATTGTGGGCCACGGGAGAGGCGGCGTGAAGACGTCACGTGACAAGCAGAAGGAGATGGAGCTCCAGAGATACGAGGAAAGCAACTTCACGCGGTTGCCCAGCACTGCTACAAAGAAATCGTTCAGGCAGAAAATGGCCGAGAGAGCCAATACGTTTGCTGGTGAGGACTGGTCCATGTTCAATAACAAGAGAGATCTCAAAGAGGGCACTTCGAGGAAAAGATCCTCTGGAACTGCTTGGGACAGAGTCAAAAGAAGCCGGTCGTGA
>unitig107_46
ATGCCTCAGAACGAATATATTGAGCAACACATCAAGCAGCACGGTAGGAGGCTCGATCATGAGGAGAGAAAGAGAAAGAGAGAGGCGAGAGAGGGCCACCGTGTGGCTAAGGATGCCCAGAACTTGAAGGGCTGGAGAGGTAAGCAGTTCGCCAAAAAGAGATATAGCGAAAAGGTGGCAATGAAGAAGAAGATCAAGGCCCACCAGGAATCCAAGGTCAAGGGTCCATCCACGCCCAAGCAGGACGACGGCGAGGCGCTTCCCACCTATTTGTTGGACCGTGAAACGAACAATACTGCCAAGGCTATTTCGTCCAGTATCAAGCAAAAGCGGATGGAAAAAGCCGACAAGTTTTCCGTGCCTTTACCCAAGGTGAGGGGTATTTCCGAGGAGGAGATGTTCAAGGTCATCAAGACCGGTAAGTCCAAGCACAAGTCATGGAAGAGAATGATCACAAAGCACACCTTTGTTGGAGAAGGTTTCACGCGTAGACCCGTGAAAATGGAGAGGATCATCCGTCCGTCGGCGCTTAGACAAAAGAAGGCCAACGTGACCCACCCTGAGTTGGCTGTCACGGTGTTTTTGCCCATTCTCGGTGTGAAGAAGAACCCACAATCGCCCATGTACACGCAATTGGGCGTCTTGACGAAAGGTACGATTATCGAGGTCAATGTCTCGGAATTGGGTTTGGTCACTGCGGGTGGTAAGGTTGTTTGGGGTAAGTATGCTCAGATCACCAACGAGCCCGACAGAGATGGGTGTGTGAATGCTGTGTTGTTGGTGTAA
>unitig107_47
[truncated: 12,795,870 more chars]
