# Supplementary material for: Genome Sequence, Assembly and Characterization of Two Metschnikowia fructicola Strains Used as Biocontrol Agents of Postharvest Diseases
Source: Front Microbiol. 2018 Apr 3;9:593. doi: 10.3389/fmicb.2018.00593 (PMC5891927; doi:10.3389/fmicb.2018.00593)
Supplement: DATA SHEET S4 — Gff file of MF. [file Data_Sheet_4.ZIP › Supplementary_file_4_MF.gff]

unitig0	maker	gene	2075	4060	.	+	.	ID=unitig0_1
unitig0	maker	mRNA	2075	4060	.	+	.	ID=unitig0_1-mRNA-1;Parent=unitig0_1
unitig0	maker	exon	2075	2369	.	+	.	ID=unitig0_1-mRNA-1:exon:10344;Parent=unitig0_1-mRNA-1
unitig0	maker	CDS	2075	2369	.	+	0	ID=unitig0_1-mRNA-1:cds;Parent=unitig0_1-mRNA-1
unitig0	maker	exon	2652	4060	.	+	.	ID=unitig0_1-mRNA-1:exon:10345;Parent=unitig0_1-mRNA-1
unitig0	maker	CDS	2652	4060	.	+	2	ID=unitig0_1-mRNA-1:cds;Parent=unitig0_1-mRNA-1
unitig0	maker	gene	4176	5369	.	-	.	ID=unitig0_2
unitig0	maker	mRNA	4176	5369	.	-	.	ID=unitig0_2-mRNA-1;Parent=unitig0_2
unitig0	maker	exon	4176	5369	.	-	.	ID=unitig0_2-mRNA-1:exon:10341;Parent=unitig0_2-mRNA-1
unitig0	maker	CDS	4176	5369	.	-	0	ID=unitig0_2-mRNA-1:cds;Parent=unitig0_2-mRNA-1
unitig0	maker	gene	9577	12917	.	+	.	ID=unitig0_3
unitig0	maker	mRNA	9577	12917	.	+	.	ID=unitig0_3-mRNA-1;Parent=unitig0_3
unitig0	maker	exon	9577	9668	.	+	.	ID=unitig0_3-mRNA-1:exon:10338;Parent=unitig0_3-mRNA-1
unitig0	maker	CDS	9582	9668	.	+	0	ID=unitig0_3-mRNA-1:cds;Parent=unitig0_3-mRNA-1
unitig0	maker	exon	9732	12917	.	+	.	ID=unitig0_3-mRNA-1:exon:10339;Parent=unitig0_3-mRNA-1
unitig0	maker	CDS	9732	12917	.	+	0	ID=unitig0_3-mRNA-1:cds;Parent=unitig0_3-mRNA-1
unitig0	maker	gene	12929	14272	.	-	.	ID=unitig0_4
unitig0	maker	mRNA	12929	14272	.	-	.	ID=unitig0_4-mRNA-1;Parent=unitig0_4
unitig0	maker	exon	12929	14272	.	-	.	ID=unitig0_4-mRNA-1:exon:10342;Parent=unitig0_4-mRNA-1
unitig0	maker	CDS	12929	14272	.	-	0	ID=unitig0_4-mRNA-1:cds;Parent=unitig0_4-mRNA-1
unitig0	maker	gene	15028	16164	.	+	.	ID=unitig0_5
unitig0	maker	mRNA	15028	16164	.	+	.	ID=unitig0_5-mRNA-1;Parent=unitig0_5
unitig0	maker	exon	15028	16164	.	+	.	ID=unitig0_5-mRNA-1:exon:10340;Parent=unitig0_5-mRNA-1
unitig0	maker	CDS	15028	16164	.	+	0	ID=unitig0_5-mRNA-1:cds;Parent=unitig0_5-mRNA-1
unitig0	maker	gene	16228	18864	.	-	.	ID=unitig0_6_partial
unitig0	maker	mRNA	16228	18864	.	-	.	ID=unitig0_6_partial-mRNA-1;Parent=unitig0_6_partial
unitig0	maker	exon	16228	18864	.	-	.	ID=unitig0_6_partial-mRNA-1:exon:10343;Parent=unitig0_6_partial-mRNA-1
unitig0	maker	CDS	16228	18864	.	-	0	ID=unitig0_6_partial-mRNA-1:cds;Parent=unitig0_6_partial-mRNA-1
unitig4	maker	gene	2261	3310	.	+	.	ID=unitig4_1
unitig4	maker	mRNA	2261	3310	.	+	.	ID=unitig4_1-mRNA-1;Parent=unitig4_1
unitig4	maker	exon	2261	3310	.	+	.	ID=unitig4_1-mRNA-1:exon:11131;Parent=unitig4_1-mRNA-1
unitig4	maker	CDS	2261	3310	.	+	0	ID=unitig4_1-mRNA-1:cds;Parent=unitig4_1-mRNA-1
unitig4	maker	gene	3366	7067	.	-	.	ID=unitig4_2
unitig4	maker	mRNA	3366	7067	.	-	.	ID=unitig4_2-mRNA-1;Parent=unitig4_2
unitig4	maker	exon	3366	7067	.	-	.	ID=unitig4_2-mRNA-1:exon:11139;Parent=unitig4_2-mRNA-1
unitig4	maker	CDS	3366	7067	.	-	0	ID=unitig4_2-mRNA-1:cds;Parent=unitig4_2-mRNA-1
unitig4	maker	gene	7759	10812	.	-	.	ID=unitig4_3
unitig4	maker	mRNA	7759	10812	.	-	.	ID=unitig4_3-mRNA-1;Parent=unitig4_3
unitig4	maker	exon	7759	8658	.	-	.	ID=unitig4_3-mRNA-1:exon:11144;Parent=unitig4_3-mRNA-1
unitig4	maker	CDS	7759	8658	.	-	0	ID=unitig4_3-mRNA-1:cds;Parent=unitig4_3-mRNA-1
unitig4	maker	exon	8869	10812	.	-	.	ID=unitig4_3-mRNA-1:exon:11145;Parent=unitig4_3-mRNA-1
unitig4	maker	CDS	8869	10812	.	-	0	ID=unitig4_3-mRNA-1:cds;Parent=unitig4_3-mRNA-1
unitig4	maker	gene	13413	14261	.	+	.	ID=unitig4_4
unitig4	maker	mRNA	13413	14261	.	+	.	ID=unitig4_4-mRNA-1;Parent=unitig4_4
unitig4	maker	exon	13413	14261	.	+	.	ID=unitig4_4-mRNA-1:exon:11132;Parent=unitig4_4-mRNA-1
unitig4	maker	CDS	13413	14261	.	+	0	ID=unitig4_4-mRNA-1:cds;Parent=unitig4_4-mRNA-1
unitig4	maker	gene	14315	15025	.	-	.	ID=unitig4_5
unitig4	maker	mRNA	14315	15025	.	-	.	ID=unitig4_5-mRNA-1;Parent=unitig4_5
unitig4	maker	exon	14315	14766	.	-	.	ID=unitig4_5-mRNA-1:exon:11141;Parent=unitig4_5-mRNA-1
unitig4	maker	CDS	14315	14766	.	-	2	ID=unitig4_5-mRNA-1:cds;Parent=unitig4_5-mRNA-1
unitig4	maker	exon	15013	15025	.	-	.	ID=unitig4_5-mRNA-1:exon:11140;Parent=unitig4_5-mRNA-1
unitig4	maker	CDS	15013	15025	.	-	0	ID=unitig4_5-mRNA-1:cds;Parent=unitig4_5-mRNA-1
unitig4	maker	gene	15429	15902	.	+	.	ID=unitig4_6
unitig4	maker	mRNA	15429	15902	.	+	.	ID=unitig4_6-mRNA-1;Parent=unitig4_6
unitig4	maker	exon	15429	15902	.	+	.	ID=unitig4_6-mRNA-1:exon:11133;Parent=unitig4_6-mRNA-1
unitig4	maker	CDS	15429	15902	.	+	0	ID=unitig4_6-mRNA-1:cds;Parent=unitig4_6-mRNA-1
unitig4	maker	gene	16503	17465	.	+	.	ID=unitig4_7
unitig4	maker	mRNA	16503	17465	.	+	.	ID=unitig4_7-mRNA-1;Parent=unitig4_7
unitig4	maker	exon	16503	17465	.	+	.	ID=unitig4_7-mRNA-1:exon:11134;Parent=unitig4_7-mRNA-1
unitig4	maker	CDS	16503	17465	.	+	0	ID=unitig4_7-mRNA-1:cds;Parent=unitig4_7-mRNA-1
unitig4	maker	gene	17867	18748	.	+	.	ID=unitig4_8
unitig4	maker	mRNA	17867	18748	.	+	.	ID=unitig4_8-mRNA-1;Parent=unitig4_8
unitig4	maker	exon	17867	18748	.	+	.	ID=unitig4_8-mRNA-1:exon:11135;Parent=unitig4_8-mRNA-1
unitig4	maker	CDS	17867	18748	.	+	0	ID=unitig4_8-mRNA-1:cds;Parent=unitig4_8-mRNA-1
unitig4	maker	gene	18843	20012	.	-	.	ID=unitig4_9
unitig4	maker	mRNA	18843	20012	.	-	.	ID=unitig4_9-mRNA-1;Parent=unitig4_9
unitig4	maker	exon	18843	20012	.	-	.	ID=unitig4_9-mRNA-1:exon:11142;Parent=unitig4_9-mRNA-1
unitig4	maker	CDS	18843	20012	.	-	0	ID=unitig4_9-mRNA-1:cds;Parent=unitig4_9-mRNA-1
unitig4	maker	gene	20156	23116	.	-	.	ID=unitig4_10
unitig4	maker	mRNA	20156	23116	.	-	.	ID=unitig4_10-mRNA-1;Parent=unitig4_10
unitig4	maker	exon	20156	23116	.	-	.	ID=unitig4_10-mRNA-1:exon:11143;Parent=unitig4_10-mRNA-1
unitig4	maker	CDS	20156	23116	.	-	0	ID=unitig4_10-mRNA-1:cds;Parent=unitig4_10-mRNA-1
unitig4	maker	gene	23986	24717	.	+	.	ID=unitig4_11
unitig4	maker	mRNA	23986	24717	.	+	.	ID=unitig4_11-mRNA-1;Parent=unitig4_11
unitig4	maker	exon	23986	24717	.	+	.	ID=unitig4_11-mRNA-1:exon:11136;Parent=unitig4_11-mRNA-1
unitig4	maker	CDS	23986	24717	.	+	0	ID=unitig4_11-mRNA-1:cds;Parent=unitig4_11-mRNA-1
unitig4	maker	gene	25023	26129	.	+	.	ID=unitig4_12
unitig4	maker	mRNA	25023	26129	.	+	.	ID=unitig4_12-mRNA-1;Parent=unitig4_12
unitig4	maker	exon	25023	26129	.	+	.	ID=unitig4_12-mRNA-1:exon:11137;Parent=unitig4_12-mRNA-1
unitig4	maker	CDS	25023	26129	.	+	0	ID=unitig4_12-mRNA-1:cds;Parent=unitig4_12-mRNA-1
unitig4	maker	gene	27002	29230	.	+	.	ID=unitig4_13
unitig4	maker	mRNA	27002	29230	.	+	.	ID=unitig4_13-mRNA-1;Parent=unitig4_13
unitig4	maker	exon	27002	29230	.	+	.	ID=unitig4_13-mRNA-1:exon:11138;Parent=unitig4_13-mRNA-1
unitig4	maker	CDS	27002	29230	.	+	0	ID=unitig4_13-mRNA-1:cds;Parent=unitig4_13-mRNA-1
unitig5	maker	gene	979	3654	.	+	.	ID=unitig5_1
unitig5	maker	mRNA	979	3654	.	+	.	ID=unitig5_1-mRNA-1;Parent=unitig5_1
unitig5	maker	exon	979	3654	.	+	.	ID=unitig5_1-mRNA-1:exon:5082;Parent=unitig5_1-mRNA-1
unitig5	maker	CDS	979	3654	.	+	0	ID=unitig5_1-mRNA-1:cds;Parent=unitig5_1-mRNA-1
unitig5	maker	gene	3726	4274	.	-	.	ID=unitig5_2
unitig5	maker	mRNA	3726	4274	.	-	.	ID=unitig5_2-mRNA-1;Parent=unitig5_2
unitig5	maker	exon	3726	4274	.	-	.	ID=unitig5_2-mRNA-1:exon:5089;Parent=unitig5_2-mRNA-1
unitig5	maker	CDS	3726	4274	.	-	0	ID=unitig5_2-mRNA-1:cds;Parent=unitig5_2-mRNA-1
unitig5	maker	gene	4874	9718	.	+	.	ID=unitig5_3
unitig5	maker	mRNA	4874	9718	.	+	.	ID=unitig5_3-mRNA-1;Parent=unitig5_3
unitig5	maker	exon	4874	9718	.	+	.	ID=unitig5_3-mRNA-1:exon:5083;Parent=unitig5_3-mRNA-1
unitig5	maker	CDS	4874	9718	.	+	0	ID=unitig5_3-mRNA-1:cds;Parent=unitig5_3-mRNA-1
unitig5	maker	gene	9891	12323	.	-	.	ID=unitig5_4
unitig5	maker	mRNA	9891	12323	.	-	.	ID=unitig5_4-mRNA-1;Parent=unitig5_4
unitig5	maker	exon	9891	12323	.	-	.	ID=unitig5_4-mRNA-1:exon:5090;Parent=unitig5_4-mRNA-1
unitig5	maker	CDS	9891	12323	.	-	0	ID=unitig5_4-mRNA-1:cds;Parent=unitig5_4-mRNA-1
unitig5	maker	gene	14088	14825	.	+	.	ID=unitig5_5
unitig5	maker	mRNA	14088	14825	.	+	.	ID=unitig5_5-mRNA-1;Parent=unitig5_5
unitig5	maker	exon	14088	14825	.	+	.	ID=unitig5_5-mRNA-1:exon:5084;Parent=unitig5_5-mRNA-1
unitig5	maker	CDS	14088	14825	.	+	0	ID=unitig5_5-mRNA-1:cds;Parent=unitig5_5-mRNA-1
unitig5	maker	gene	14896	19656	.	-	.	ID=unitig5_6
unitig5	maker	mRNA	14896	19656	.	-	.	ID=unitig5_6-mRNA-1;Parent=unitig5_6
unitig5	maker	exon	14896	17043	.	-	.	ID=unitig5_6-mRNA-1:exon:5094;Parent=unitig5_6-mRNA-1
unitig5	maker	CDS	14896	17043	.	-	0	ID=unitig5_6-mRNA-1:cds;Parent=unitig5_6-mRNA-1
unitig5	maker	exon	17275	19656	.	-	.	ID=unitig5_6-mRNA-1:exon:5095;Parent=unitig5_6-mRNA-1
unitig5	maker	CDS	17275	19656	.	-	0	ID=unitig5_6-mRNA-1:cds;Parent=unitig5_6-mRNA-1
unitig5	maker	gene	20586	21485	.	-	.	ID=unitig5_7
unitig5	maker	mRNA	20586	21485	.	-	.	ID=unitig5_7-mRNA-1;Parent=unitig5_7
unitig5	maker	exon	20586	21485	.	-	.	ID=unitig5_7-mRNA-1:exon:5091;Parent=unitig5_7-mRNA-1
unitig5	maker	CDS	20586	21485	.	-	0	ID=unitig5_7-mRNA-1:cds;Parent=unitig5_7-mRNA-1
unitig5	maker	gene	22115	25666	.	-	.	ID=unitig5_8
unitig5	maker	mRNA	22115	25666	.	-	.	ID=unitig5_8-mRNA-1;Parent=unitig5_8
unitig5	maker	exon	22115	25666	.	-	.	ID=unitig5_8-mRNA-1:exon:5092;Parent=unitig5_8-mRNA-1
unitig5	maker	CDS	22115	25666	.	-	0	ID=unitig5_8-mRNA-1:cds;Parent=unitig5_8-mRNA-1
unitig5	maker	gene	27640	30522	.	+	.	ID=unitig5_9
unitig5	maker	mRNA	27640	30522	.	+	.	ID=unitig5_9-mRNA-1;Parent=unitig5_9
unitig5	maker	exon	27640	30522	.	+	.	ID=unitig5_9-mRNA-1:exon:5085;Parent=unitig5_9-mRNA-1
unitig5	maker	CDS	27640	30522	.	+	0	ID=unitig5_9-mRNA-1:cds;Parent=unitig5_9-mRNA-1
unitig5	maker	gene	34952	35233	.	-	.	ID=unitig5_10
unitig5	maker	mRNA	34952	35233	.	-	.	ID=unitig5_10-mRNA-1;Parent=unitig5_10
unitig5	maker	exon	34952	35233	.	-	.	ID=unitig5_10-mRNA-1:exon:5093;Parent=unitig5_10-mRNA-1
unitig5	maker	CDS	34952	35233	.	-	0	ID=unitig5_10-mRNA-1:cds;Parent=unitig5_10-mRNA-1
unitig5	maker	gene	38874	45716	.	+	.	ID=unitig5_11
unitig5	maker	mRNA	38874	45716	.	+	.	ID=unitig5_11-mRNA-1;Parent=unitig5_11
unitig5	maker	exon	38874	39310	.	+	.	ID=unitig5_11-mRNA-1:exon:5086;Parent=unitig5_11-mRNA-1
unitig5	maker	CDS	38874	39310	.	+	0	ID=unitig5_11-mRNA-1:cds;Parent=unitig5_11-mRNA-1
unitig5	maker	exon	40979	45716	.	+	.	ID=unitig5_11-mRNA-1:exon:5087;Parent=unitig5_11-mRNA-1
unitig5	maker	CDS	40979	45716	.	+	1	ID=unitig5_11-mRNA-1:cds;Parent=unitig5_11-mRNA-1
unitig5	maker	gene	46666	47568	.	+	.	ID=unitig5_12
unitig5	maker	mRNA	46666	47568	.	+	.	ID=unitig5_12-mRNA-1;Parent=unitig5_12
unitig5	maker	exon	46666	47568	.	+	.	ID=unitig5_12-mRNA-1:exon:5088;Parent=unitig5_12-mRNA-1
unitig5	maker	CDS	46666	47568	.	+	0	ID=unitig5_12-mRNA-1:cds;Parent=unitig5_12-mRNA-1
unitig9	maker	gene	2039	3793	.	-	.	ID=unitig9_1
unitig9	maker	mRNA	2039	3793	.	-	.	ID=unitig9_1-mRNA-1;Parent=unitig9_1
unitig9	maker	exon	2039	2860	.	-	.	ID=unitig9_1-mRNA-1:exon:10770;Parent=unitig9_1-mRNA-1
unitig9	maker	CDS	2039	2860	.	-	0	ID=unitig9_1-mRNA-1:cds;Parent=unitig9_1-mRNA-1
unitig9	maker	exon	3110	3793	.	-	.	ID=unitig9_1-mRNA-1:exon:10771;Parent=unitig9_1-mRNA-1
unitig9	maker	CDS	3110	3793	.	-	0	ID=unitig9_1-mRNA-1:cds;Parent=unitig9_1-mRNA-1
unitig9	maker	gene	5727	8486	.	-	.	ID=unitig9_2
unitig9	maker	mRNA	5727	8486	.	-	.	ID=unitig9_2-mRNA-1;Parent=unitig9_2
unitig9	maker	exon	5727	8486	.	-	.	ID=unitig9_2-mRNA-1:exon:10764;Parent=unitig9_2-mRNA-1
unitig9	maker	CDS	5727	8486	.	-	0	ID=unitig9_2-mRNA-1:cds;Parent=unitig9_2-mRNA-1
unitig9	maker	gene	13394	14212	.	+	.	ID=unitig9_3
unitig9	maker	mRNA	13394	14212	.	+	.	ID=unitig9_3-mRNA-1;Parent=unitig9_3
unitig9	maker	exon	13394	14212	.	+	.	ID=unitig9_3-mRNA-1:exon:10760;Parent=unitig9_3-mRNA-1
unitig9	maker	CDS	13394	14212	.	+	0	ID=unitig9_3-mRNA-1:cds;Parent=unitig9_3-mRNA-1
unitig9	maker	gene	15507	17120	.	-	.	ID=unitig9_4
unitig9	maker	mRNA	15507	17120	.	-	.	ID=unitig9_4-mRNA-1;Parent=unitig9_4
unitig9	maker	exon	15507	17008	.	-	.	ID=unitig9_4-mRNA-1:exon:10766;Parent=unitig9_4-mRNA-1
unitig9	maker	CDS	16043	17008	.	-	0	ID=unitig9_4-mRNA-1:cds;Parent=unitig9_4-mRNA-1
unitig9	maker	exon	17091	17120	.	-	.	ID=unitig9_4-mRNA-1:exon:10765;Parent=unitig9_4-mRNA-1
unitig9	maker	CDS	17091	17120	.	-	0	ID=unitig9_4-mRNA-1:cds;Parent=unitig9_4-mRNA-1
unitig9	maker	gene	15558	16019	.	+	.	ID=unitig9_5
unitig9	maker	mRNA	15558	16019	.	+	.	ID=unitig9_5-mRNA-1;Parent=unitig9_5
unitig9	maker	exon	15558	16019	.	+	.	ID=unitig9_5-mRNA-1:exon:10761;Parent=unitig9_5-mRNA-1
unitig9	maker	CDS	15558	16019	.	+	0	ID=unitig9_5-mRNA-1:cds;Parent=unitig9_5-mRNA-1
unitig9	maker	gene	18411	19442	.	-	.	ID=unitig9_6
unitig9	maker	mRNA	18411	19442	.	-	.	ID=unitig9_6-mRNA-1;Parent=unitig9_6
unitig9	maker	exon	18411	19442	.	-	.	ID=unitig9_6-mRNA-1:exon:10767;Parent=unitig9_6-mRNA-1
unitig9	maker	CDS	18411	19442	.	-	0	ID=unitig9_6-mRNA-1:cds;Parent=unitig9_6-mRNA-1
unitig9	maker	gene	20072	21235	.	+	.	ID=unitig9_7
unitig9	maker	mRNA	20072	21235	.	+	.	ID=unitig9_7-mRNA-1;Parent=unitig9_7
unitig9	maker	exon	20072	21235	.	+	.	ID=unitig9_7-mRNA-1:exon:10762;Parent=unitig9_7-mRNA-1
unitig9	maker	CDS	20072	21235	.	+	0	ID=unitig9_7-mRNA-1:cds;Parent=unitig9_7-mRNA-1
unitig9	maker	gene	21882	23477	.	+	.	ID=unitig9_8
unitig9	maker	mRNA	21882	23477	.	+	.	ID=unitig9_8-mRNA-1;Parent=unitig9_8
unitig9	maker	exon	21882	23477	.	+	.	ID=unitig9_8-mRNA-1:exon:10763;Parent=unitig9_8-mRNA-1
unitig9	maker	CDS	21882	23477	.	+	0	ID=unitig9_8-mRNA-1:cds;Parent=unitig9_8-mRNA-1
unitig9	maker	gene	24299	25942	.	-	.	ID=unitig9_9
unitig9	maker	mRNA	24299	25942	.	-	.	ID=unitig9_9-mRNA-1;Parent=unitig9_9
unitig9	maker	exon	24299	25942	.	-	.	ID=unitig9_9-mRNA-1:exon:10768;Parent=unitig9_9-mRNA-1
unitig9	maker	CDS	24299	25942	.	-	0	ID=unitig9_9-mRNA-1:cds;Parent=unitig9_9-mRNA-1
unitig9	maker	gene	27102	28394	.	-	.	ID=unitig9_10
unitig9	maker	mRNA	27102	28394	.	-	.	ID=unitig9_10-mRNA-1;Parent=unitig9_10
unitig9	maker	exon	27102	28394	.	-	.	ID=unitig9_10-mRNA-1:exon:10769;Parent=unitig9_10-mRNA-1
unitig9	maker	CDS	27102	28394	.	-	0	ID=unitig9_10-mRNA-1:cds;Parent=unitig9_10-mRNA-1
unitig9	maker	gene	29840	31045	.	+	.	ID=unitig9_11
unitig9	maker	mRNA	29840	31045	.	+	.	ID=unitig9_11-mRNA-1;Parent=unitig9_11
unitig9	maker	exon	29840	31045	.	+	.	ID=unitig9_11-mRNA-1:exon:10772;Parent=unitig9_11-mRNA-1
unitig9	maker	CDS	29840	31045	.	+	0	ID=unitig9_11-mRNA-1:cds;Parent=unitig9_11-mRNA-1
unitig9	maker	gene	32276	35601	.	-	.	ID=unitig9_12
unitig9	maker	mRNA	32276	35601	.	-	.	ID=unitig9_12-mRNA-1;Parent=unitig9_12
unitig9	maker	exon	32276	34559	.	-	.	ID=unitig9_12-mRNA-1:exon:10779;Parent=unitig9_12-mRNA-1
unitig9	maker	CDS	32276	34559	.	-	1	ID=unitig9_12-mRNA-1:cds;Parent=unitig9_12-mRNA-1
unitig9	maker	exon	34916	35601	.	-	.	ID=unitig9_12-mRNA-1:exon:10780;Parent=unitig9_12-mRNA-1
unitig9	maker	CDS	34916	35601	.	-	0	ID=unitig9_12-mRNA-1:cds;Parent=unitig9_12-mRNA-1
unitig9	maker	gene	36035	38443	.	+	.	ID=unitig9_13
unitig9	maker	mRNA	36035	38443	.	+	.	ID=unitig9_13-mRNA-1;Parent=unitig9_13
unitig9	maker	exon	36035	38443	.	+	.	ID=unitig9_13-mRNA-1:exon:10773;Parent=unitig9_13-mRNA-1
unitig9	maker	CDS	36035	38443	.	+	0	ID=unitig9_13-mRNA-1:cds;Parent=unitig9_13-mRNA-1
unitig9	maker	gene	38878	39534	.	+	.	ID=unitig9_14
unitig9	maker	mRNA	38878	39534	.	+	.	ID=unitig9_14-mRNA-1;Parent=unitig9_14
unitig9	maker	exon	38878	39534	.	+	.	ID=unitig9_14-mRNA-1:exon:10774;Parent=unitig9_14-mRNA-1
unitig9	maker	CDS	38878	39534	.	+	0	ID=unitig9_14-mRNA-1:cds;Parent=unitig9_14-mRNA-1
unitig9	maker	gene	39626	40957	.	-	.	ID=unitig9_15
unitig9	maker	mRNA	39626	40957	.	-	.	ID=unitig9_15-mRNA-1;Parent=unitig9_15
unitig9	maker	exon	39626	39878	.	-	.	ID=unitig9_15-mRNA-1:exon:10781;Parent=unitig9_15-mRNA-1
unitig9	maker	CDS	39626	39878	.	-	1	ID=unitig9_15-mRNA-1:cds;Parent=unitig9_15-mRNA-1
unitig9	maker	exon	40026	40957	.	-	.	ID=unitig9_15-mRNA-1:exon:10782;Parent=unitig9_15-mRNA-1
unitig9	maker	CDS	40026	40957	.	-	0	ID=unitig9_15-mRNA-1:cds;Parent=unitig9_15-mRNA-1
unitig9	maker	gene	44644	45072	.	-	.	ID=unitig9_16
unitig9	maker	mRNA	44644	45072	.	-	.	ID=unitig9_16-mRNA-1;Parent=unitig9_16
unitig9	maker	exon	44644	45072	.	-	.	ID=unitig9_16-mRNA-1:exon:10783;Parent=unitig9_16-mRNA-1
unitig9	maker	CDS	44644	45072	.	-	0	ID=unitig9_16-mRNA-1:cds;Parent=unitig9_16-mRNA-1
unitig9	maker	gene	47450	48772	.	+	.	ID=unitig9_17
unitig9	maker	mRNA	47450	48772	.	+	.	ID=unitig9_17-mRNA-1;Parent=unitig9_17
unitig9	maker	exon	47450	48772	.	+	.	ID=unitig9_17-mRNA-1:exon:10775;Parent=unitig9_17-mRNA-1
unitig9	maker	CDS	47450	48772	.	+	0	ID=unitig9_17-mRNA-1:cds;Parent=unitig9_17-mRNA-1
unitig9	maker	gene	49084	49953	.	-	.	ID=unitig9_18
unitig9	maker	mRNA	49084	49953	.	-	.	ID=unitig9_18-mRNA-1;Parent=unitig9_18
unitig9	maker	exon	49084	49953	.	-	.	ID=unitig9_18-mRNA-1:exon:10784;Parent=unitig9_18-mRNA-1
unitig9	maker	CDS	49084	49953	.	-	0	ID=unitig9_18-mRNA-1:cds;Parent=unitig9_18-mRNA-1
unitig9	maker	gene	51588	53291	.	-	.	ID=unitig9_19
unitig9	maker	mRNA	51588	53291	.	-	.	ID=unitig9_19-mRNA-1;Parent=unitig9_19
unitig9	maker	exon	51588	53291	.	-	.	ID=unitig9_19-mRNA-1:exon:10785;Parent=unitig9_19-mRNA-1
unitig9	maker	CDS	51588	53291	.	-	0	ID=unitig9_19-mRNA-1:cds;Parent=unitig9_19-mRNA-1
unitig9	maker	gene	58146	61532	.	+	.	ID=unitig9_20
unitig9	maker	mRNA	58146	61532	.	+	.	ID=unitig9_20-mRNA-1;Parent=unitig9_20
unitig9	maker	exon	58146	61532	.	+	.	ID=unitig9_20-mRNA-1:exon:10776;Parent=unitig9_20-mRNA-1
unitig9	maker	CDS	58146	61532	.	+	0	ID=unitig9_20-mRNA-1:cds;Parent=unitig9_20-mRNA-1
unitig9	maker	gene	62365	63123	.	+	.	ID=unitig9_21
unitig9	maker	mRNA	62365	63123	.	+	.	ID=unitig9_21-mRNA-1;Parent=unitig9_21
unitig9	maker	exon	62365	63123	.	+	.	ID=unitig9_21-mRNA-1:exon:10777;Parent=unitig9_21-mRNA-1
unitig9	maker	CDS	62365	63123	.	+	0	ID=unitig9_21-mRNA-1:cds;Parent=unitig9_21-mRNA-1
unitig9	maker	gene	63264	65000	.	-	.	ID=unitig9_22
unitig9	maker	mRNA	63264	65000	.	-	.	ID=unitig9_22-mRNA-1;Parent=unitig9_22
unitig9	maker	exon	63264	65000	.	-	.	ID=unitig9_22-mRNA-1:exon:10786;Parent=unitig9_22-mRNA-1
unitig9	maker	CDS	63264	65000	.	-	0	ID=unitig9_22-mRNA-1:cds;Parent=unitig9_22-mRNA-1
unitig9	maker	gene	66006	69692	.	-	.	ID=unitig9_23
unitig9	maker	mRNA	66006	69692	.	-	.	ID=unitig9_23-mRNA-1;Parent=unitig9_23
unitig9	maker	exon	66006	69464	.	-	.	ID=unitig9_23-mRNA-1:exon:10788;Parent=unitig9_23-mRNA-1
unitig9	maker	CDS	67897	69464	.	-	2	ID=unitig9_23-mRNA-1:cds;Parent=unitig9_23-mRNA-1
unitig9	maker	exon	69590	69692	.	-	.	ID=unitig9_23-mRNA-1:exon:10787;Parent=unitig9_23-mRNA-1
unitig9	maker	CDS	69590	69602	.	-	0	ID=unitig9_23-mRNA-1:cds;Parent=unitig9_23-mRNA-1
unitig9	maker	gene	66025	67650	.	+	.	ID=unitig9_24
unitig9	maker	mRNA	66025	67650	.	+	.	ID=unitig9_24-mRNA-1;Parent=unitig9_24
unitig9	maker	exon	66025	67650	.	+	.	ID=unitig9_24-mRNA-1:exon:10778;Parent=unitig9_24-mRNA-1
unitig9	maker	CDS	66025	67650	.	+	0	ID=unitig9_24-mRNA-1:cds;Parent=unitig9_24-mRNA-1
unitig9	maker	gene	74653	78558	.	-	.	ID=unitig9_25
unitig9	maker	mRNA	74653	78558	.	-	.	ID=unitig9_25-mRNA-1;Parent=unitig9_25
unitig9	maker	exon	74653	78558	.	-	.	ID=unitig9_25-mRNA-1:exon:10789;Parent=unitig9_25-mRNA-1
unitig9	maker	CDS	74653	78558	.	-	0	ID=unitig9_25-mRNA-1:cds;Parent=unitig9_25-mRNA-1
unitig9	maker	gene	84451	84921	.	-	.	ID=unitig9_26
unitig9	maker	mRNA	84451	84921	.	-	.	ID=unitig9_26-mRNA-1;Parent=unitig9_26
unitig9	maker	exon	84451	84921	.	-	.	ID=unitig9_26-mRNA-1:exon:10790;Parent=unitig9_26-mRNA-1
unitig9	maker	CDS	84451	84921	.	-	0	ID=unitig9_26-mRNA-1:cds;Parent=unitig9_26-mRNA-1
unitig9	maker	gene	86949	87962	.	-	.	ID=unitig9_27
unitig9	maker	mRNA	86949	87962	.	-	.	ID=unitig9_27-mRNA-1;Parent=unitig9_27
unitig9	maker	exon	86949	87962	.	-	.	ID=unitig9_27-mRNA-1:exon:10791;Parent=unitig9_27-mRNA-1
unitig9	maker	CDS	86949	87962	.	-	0	ID=unitig9_27-mRNA-1:cds;Parent=unitig9_27-mRNA-1
unitig9	maker	gene	89206	93193	.	-	.	ID=unitig9_28
unitig9	maker	mRNA	89206	93193	.	-	.	ID=unitig9_28-mRNA-1;Parent=unitig9_28
unitig9	maker	exon	89206	93029	.	-	.	ID=unitig9_28-mRNA-1:exon:10803;Parent=unitig9_28-mRNA-1
unitig9	maker	CDS	92206	93029	.	-	2	ID=unitig9_28-mRNA-1:cds;Parent=unitig9_28-mRNA-1
unitig9	maker	exon	93166	93193	.	-	.	ID=unitig9_28-mRNA-1:exon:10802;Parent=unitig9_28-mRNA-1
unitig9	maker	CDS	93166	93193	.	-	0	ID=unitig9_28-mRNA-1:cds;Parent=unitig9_28-mRNA-1
unitig9	maker	gene	91147	91863	.	+	.	ID=unitig9_29
unitig9	maker	mRNA	91147	91863	.	+	.	ID=unitig9_29-mRNA-1;Parent=unitig9_29
unitig9	maker	exon	91147	91863	.	+	.	ID=unitig9_29-mRNA-1:exon:10792;Parent=unitig9_29-mRNA-1
unitig9	maker	CDS	91147	91863	.	+	0	ID=unitig9_29-mRNA-1:cds;Parent=unitig9_29-mRNA-1
unitig9	maker	gene	94130	94939	.	-	.	ID=unitig9_30
unitig9	maker	mRNA	94130	94939	.	-	.	ID=unitig9_30-mRNA-1;Parent=unitig9_30
unitig9	maker	exon	94130	94939	.	-	.	ID=unitig9_30-mRNA-1:exon:10804;Parent=unitig9_30-mRNA-1
unitig9	maker	CDS	94130	94939	.	-	0	ID=unitig9_30-mRNA-1:cds;Parent=unitig9_30-mRNA-1
unitig9	maker	gene	95385	99335	.	+	.	ID=unitig9_31
unitig9	maker	mRNA	95385	99335	.	+	.	ID=unitig9_31-mRNA-1;Parent=unitig9_31
unitig9	maker	exon	95385	99335	.	+	.	ID=unitig9_31-mRNA-1:exon:10793;Parent=unitig9_31-mRNA-1
unitig9	maker	CDS	95385	99335	.	+	0	ID=unitig9_31-mRNA-1:cds;Parent=unitig9_31-mRNA-1
unitig9	maker	gene	100501	104367	.	+	.	ID=unitig9_32
unitig9	maker	mRNA	100501	104367	.	+	.	ID=unitig9_32-mRNA-1;Parent=unitig9_32
unitig9	maker	exon	100501	104367	.	+	.	ID=unitig9_32-mRNA-1:exon:10794;Parent=unitig9_32-mRNA-1
unitig9	maker	CDS	100501	104367	.	+	0	ID=unitig9_32-mRNA-1:cds;Parent=unitig9_32-mRNA-1
unitig9	maker	gene	104941	105408	.	-	.	ID=unitig9_33
unitig9	maker	mRNA	104941	105408	.	-	.	ID=unitig9_33-mRNA-1;Parent=unitig9_33
unitig9	maker	exon	104941	105408	.	-	.	ID=unitig9_33-mRNA-1:exon:10805;Parent=unitig9_33-mRNA-1
unitig9	maker	CDS	104941	105408	.	-	0	ID=unitig9_33-mRNA-1:cds;Parent=unitig9_33-mRNA-1
unitig9	maker	gene	107075	107863	.	-	.	ID=unitig9_34
unitig9	maker	mRNA	107075	107863	.	-	.	ID=unitig9_34-mRNA-1;Parent=unitig9_34
unitig9	maker	exon	107075	107863	.	-	.	ID=unitig9_34-mRNA-1:exon:10806;Parent=unitig9_34-mRNA-1
unitig9	maker	CDS	107075	107863	.	-	0	ID=unitig9_34-mRNA-1:cds;Parent=unitig9_34-mRNA-1
unitig9	maker	gene	109524	111293	.	+	.	ID=unitig9_35
unitig9	maker	mRNA	109524	111293	.	+	.	ID=unitig9_35-mRNA-1;Parent=unitig9_35
unitig9	maker	exon	109524	111293	.	+	.	ID=unitig9_35-mRNA-1:exon:10795;Parent=unitig9_35-mRNA-1
unitig9	maker	CDS	109524	111293	.	+	0	ID=unitig9_35-mRNA-1:cds;Parent=unitig9_35-mRNA-1
unitig9	maker	gene	111864	114767	.	+	.	ID=unitig9_36
unitig9	maker	mRNA	111864	114767	.	+	.	ID=unitig9_36-mRNA-1;Parent=unitig9_36
unitig9	maker	exon	111864	114767	.	+	.	ID=unitig9_36-mRNA-1:exon:10796;Parent=unitig9_36-mRNA-1
unitig9	maker	CDS	111864	114767	.	+	0	ID=unitig9_36-mRNA-1:cds;Parent=unitig9_36-mRNA-1
unitig9	maker	gene	115483	116439	.	+	.	ID=unitig9_37
unitig9	maker	mRNA	115483	116439	.	+	.	ID=unitig9_37-mRNA-1;Parent=unitig9_37
unitig9	maker	exon	115483	116439	.	+	.	ID=unitig9_37-mRNA-1:exon:10797;Parent=unitig9_37-mRNA-1
unitig9	maker	CDS	115483	116439	.	+	0	ID=unitig9_37-mRNA-1:cds;Parent=unitig9_37-mRNA-1
unitig9	maker	gene	118667	120406	.	-	.	ID=unitig9_38
unitig9	maker	mRNA	118667	120406	.	-	.	ID=unitig9_38-mRNA-1;Parent=unitig9_38
unitig9	maker	exon	118667	120406	.	-	.	ID=unitig9_38-mRNA-1:exon:10807;Parent=unitig9_38-mRNA-1
unitig9	maker	CDS	118667	120406	.	-	0	ID=unitig9_38-mRNA-1:cds;Parent=unitig9_38-mRNA-1
unitig9	maker	gene	122940	123743	.	+	.	ID=unitig9_39
unitig9	maker	mRNA	122940	123743	.	+	.	ID=unitig9_39-mRNA-1;Parent=unitig9_39
unitig9	maker	exon	122940	123743	.	+	.	ID=unitig9_39-mRNA-1:exon:10798;Parent=unitig9_39-mRNA-1
unitig9	maker	CDS	122940	123743	.	+	0	ID=unitig9_39-mRNA-1:cds;Parent=unitig9_39-mRNA-1
unitig9	maker	gene	124934	126289	.	+	.	ID=unitig9_40
unitig9	maker	mRNA	124934	126289	.	+	.	ID=unitig9_40-mRNA-1;Parent=unitig9_40
unitig9	maker	exon	124934	126289	.	+	.	ID=unitig9_40-mRNA-1:exon:10799;Parent=unitig9_40-mRNA-1
unitig9	maker	CDS	124934	126289	.	+	0	ID=unitig9_40-mRNA-1:cds;Parent=unitig9_40-mRNA-1
unitig9	maker	gene	128057	131650	.	-	.	ID=unitig9_41
unitig9	maker	mRNA	128057	131650	.	-	.	ID=unitig9_41-mRNA-1;Parent=unitig9_41
unitig9	maker	exon	128057	131501	.	-	.	ID=unitig9_41-mRNA-1:exon:10809;Parent=unitig9_41-mRNA-1
unitig9	maker	CDS	130435	131501	.	-	2	ID=unitig9_41-mRNA-1:cds;Parent=unitig9_41-mRNA-1
unitig9	maker	exon	131596	131650	.	-	.	ID=unitig9_41-mRNA-1:exon:10808;Parent=unitig9_41-mRNA-1
unitig9	maker	CDS	131596	131650	.	-	0	ID=unitig9_41-mRNA-1:cds;Parent=unitig9_41-mRNA-1
unitig9	maker	gene	128531	130339	.	+	.	ID=unitig9_42
unitig9	maker	mRNA	128531	130339	.	+	.	ID=unitig9_42-mRNA-1;Parent=unitig9_42
unitig9	maker	exon	128531	130339	.	+	.	ID=unitig9_42-mRNA-1:exon:10800;Parent=unitig9_42-mRNA-1
unitig9	maker	CDS	128531	130339	.	+	0	ID=unitig9_42-mRNA-1:cds;Parent=unitig9_42-mRNA-1
unitig9	maker	gene	132075	134444	.	-	.	ID=unitig9_43
unitig9	maker	mRNA	132075	134444	.	-	.	ID=unitig9_43-mRNA-1;Parent=unitig9_43
unitig9	maker	exon	132075	134444	.	-	.	ID=unitig9_43-mRNA-1:exon:10810;Parent=unitig9_43-mRNA-1
unitig9	maker	CDS	132075	134444	.	-	0	ID=unitig9_43-mRNA-1:cds;Parent=unitig9_43-mRNA-1
unitig9	maker	gene	135915	137006	.	+	.	ID=unitig9_44
unitig9	maker	mRNA	135915	137006	.	+	.	ID=unitig9_44-mRNA-1;Parent=unitig9_44
unitig9	maker	exon	135915	137006	.	+	.	ID=unitig9_44-mRNA-1:exon:10801;Parent=unitig9_44-mRNA-1
unitig9	maker	CDS	135915	137006	.	+	0	ID=unitig9_44-mRNA-1:cds;Parent=unitig9_44-mRNA-1
unitig9	maker	gene	137512	138525	.	-	.	ID=unitig9_45
unitig9	maker	mRNA	137512	138525	.	-	.	ID=unitig9_45-mRNA-1;Parent=unitig9_45
unitig9	maker	exon	137512	138525	.	-	.	ID=unitig9_45-mRNA-1:exon:10811;Parent=unitig9_45-mRNA-1
unitig9	maker	CDS	137512	138525	.	-	0	ID=unitig9_45-mRNA-1:cds;Parent=unitig9_45-mRNA-1
unitig9	maker	gene	140292	147314	.	+	.	ID=unitig9_46
unitig9	maker	mRNA	140292	147314	.	+	.	ID=unitig9_46-mRNA-1;Parent=unitig9_46
unitig9	maker	exon	140292	147314	.	+	.	ID=unitig9_46-mRNA-1:exon:10812;Parent=unitig9_46-mRNA-1
unitig9	maker	CDS	140292	147314	.	+	0	ID=unitig9_46-mRNA-1:cds;Parent=unitig9_46-mRNA-1
unitig9	maker	gene	148163	149746	.	+	.	ID=unitig9_47
unitig9	maker	mRNA	148163	149746	.	+	.	ID=unitig9_47-mRNA-1;Parent=unitig9_47
unitig9	maker	exon	148163	149746	.	+	.	ID=unitig9_47-mRNA-1:exon:10813;Parent=unitig9_47-mRNA-1
unitig9	maker	CDS	148163	149746	.	+	0	ID=unitig9_47-mRNA-1:cds;Parent=unitig9_47-mRNA-1
unitig9	maker	gene	149804	152314	.	-	.	ID=unitig9_48
unitig9	maker	mRNA	149804	152314	.	-	.	ID=unitig9_48-mRNA-1;Parent=unitig9_48
unitig9	maker	exon	149804	150863	.	-	.	ID=unitig9_48-mRNA-1:exon:10822;Parent=unitig9_48-mRNA-1
unitig9	maker	CDS	149804	150863	.	-	1	ID=unitig9_48-mRNA-1:cds;Parent=unitig9_48-mRNA-1
unitig9	maker	exon	151890	152314	.	-	.	ID=unitig9_48-mRNA-1:exon:10823;Parent=unitig9_48-mRNA-1
unitig9	maker	CDS	151890	152314	.	-	0	ID=unitig9_48-mRNA-1:cds;Parent=unitig9_48-mRNA-1
unitig9	maker	gene	155348	156994	.	+	.	ID=unitig9_49
unitig9	maker	mRNA	155348	156994	.	+	.	ID=unitig9_49-mRNA-1;Parent=unitig9_49
unitig9	maker	exon	155348	156994	.	+	.	ID=unitig9_49-mRNA-1:exon:10814;Parent=unitig9_49-mRNA-1
unitig9	maker	CDS	155348	156994	.	+	0	ID=unitig9_49-mRNA-1:cds;Parent=unitig9_49-mRNA-1
unitig9	maker	gene	158533	160008	.	+	.	ID=unitig9_50
unitig9	maker	mRNA	158533	160008	.	+	.	ID=unitig9_50-mRNA-1;Parent=unitig9_50
unitig9	maker	exon	158533	160008	.	+	.	ID=unitig9_50-mRNA-1:exon:10815;Parent=unitig9_50-mRNA-1
unitig9	maker	CDS	158533	160008	.	+	0	ID=unitig9_50-mRNA-1:cds;Parent=unitig9_50-mRNA-1
unitig9	maker	gene	160650	164268	.	+	.	ID=unitig9_51
unitig9	maker	mRNA	160650	164268	.	+	.	ID=unitig9_51-mRNA-1;Parent=unitig9_51
unitig9	maker	exon	160650	160686	.	+	.	ID=unitig9_51-mRNA-1:exon:10816;Parent=unitig9_51-mRNA-1
unitig9	maker	CDS	160650	160686	.	+	0	ID=unitig9_51-mRNA-1:cds;Parent=unitig9_51-mRNA-1
unitig9	maker	exon	161402	164268	.	+	.	ID=unitig9_51-mRNA-1:exon:10817;Parent=unitig9_51-mRNA-1
unitig9	maker	CDS	161402	164268	.	+	2	ID=unitig9_51-mRNA-1:cds;Parent=unitig9_51-mRNA-1
unitig9	maker	gene	164288	164920	.	-	.	ID=unitig9_52
unitig9	maker	mRNA	164288	164920	.	-	.	ID=unitig9_52-mRNA-1;Parent=unitig9_52
unitig9	maker	exon	164288	164920	.	-	.	ID=unitig9_52-mRNA-1:exon:10824;Parent=unitig9_52-mRNA-1
unitig9	maker	CDS	164288	164920	.	-	0	ID=unitig9_52-mRNA-1:cds;Parent=unitig9_52-mRNA-1
unitig9	maker	gene	165426	166226	.	+	.	ID=unitig9_53
unitig9	maker	mRNA	165426	166226	.	+	.	ID=unitig9_53-mRNA-1;Parent=unitig9_53
unitig9	maker	exon	165426	166226	.	+	.	ID=unitig9_53-mRNA-1:exon:10818;Parent=unitig9_53-mRNA-1
unitig9	maker	CDS	165426	166226	.	+	0	ID=unitig9_53-mRNA-1:cds;Parent=unitig9_53-mRNA-1
unitig9	maker	gene	167415	168089	.	-	.	ID=unitig9_54
unitig9	maker	mRNA	167415	168089	.	-	.	ID=unitig9_54-mRNA-1;Parent=unitig9_54
unitig9	maker	exon	167415	168089	.	-	.	ID=unitig9_54-mRNA-1:exon:10825;Parent=unitig9_54-mRNA-1
unitig9	maker	CDS	167415	168089	.	-	0	ID=unitig9_54-mRNA-1:cds;Parent=unitig9_54-mRNA-1
unitig9	maker	gene	170107	172350	.	+	.	ID=unitig9_55
unitig9	maker	mRNA	170107	172350	.	+	.	ID=unitig9_55-mRNA-1;Parent=unitig9_55
unitig9	maker	exon	170107	172350	.	+	.	ID=unitig9_55-mRNA-1:exon:10819;Parent=unitig9_55-mRNA-1
unitig9	maker	CDS	170107	172350	.	+	0	ID=unitig9_55-mRNA-1:cds;Parent=unitig9_55-mRNA-1
unitig9	maker	gene	172741	175986	.	+	.	ID=unitig9_56
unitig9	maker	mRNA	172741	175986	.	+	.	ID=unitig9_56-mRNA-1;Parent=unitig9_56
unitig9	maker	exon	172741	172768	.	+	.	ID=unitig9_56-mRNA-1:exon:10820;Parent=unitig9_56-mRNA-1
unitig9	maker	CDS	172741	172768	.	+	0	ID=unitig9_56-mRNA-1:cds;Parent=unitig9_56-mRNA-1
unitig9	maker	exon	172908	175986	.	+	.	ID=unitig9_56-mRNA-1:exon:10821;Parent=unitig9_56-mRNA-1
unitig9	maker	CDS	172908	173914	.	+	2	ID=unitig9_56-mRNA-1:cds;Parent=unitig9_56-mRNA-1
unitig9	maker	gene	173992	175917	.	-	.	ID=unitig9_57
unitig9	maker	mRNA	173992	175917	.	-	.	ID=unitig9_57-mRNA-1;Parent=unitig9_57
unitig9	maker	exon	173992	175917	.	-	.	ID=unitig9_57-mRNA-1:exon:10826;Parent=unitig9_57-mRNA-1
unitig9	maker	CDS	173992	175917	.	-	0	ID=unitig9_57-mRNA-1:cds;Parent=unitig9_57-mRNA-1
unitig9	maker	gene	177240	178652	.	-	.	ID=unitig9_58
unitig9	maker	mRNA	177240	178652	.	-	.	ID=unitig9_58-mRNA-1;Parent=unitig9_58
unitig9	maker	exon	177240	178652	.	-	.	ID=unitig9_58-mRNA-1:exon:10832;Parent=unitig9_58-mRNA-1
unitig9	maker	CDS	177240	178652	.	-	0	ID=unitig9_58-mRNA-1:cds;Parent=unitig9_58-mRNA-1
unitig9	maker	gene	179221	180255	.	-	.	ID=unitig9_59
unitig9	maker	mRNA	179221	180255	.	-	.	ID=unitig9_59-mRNA-1;Parent=unitig9_59
unitig9	maker	exon	179221	180255	.	-	.	ID=unitig9_59-mRNA-1:exon:10833;Parent=unitig9_59-mRNA-1
unitig9	maker	CDS	179221	180255	.	-	0	ID=unitig9_59-mRNA-1:cds;Parent=unitig9_59-mRNA-1
unitig9	maker	gene	181416	184550	.	-	.	ID=unitig9_60
unitig9	maker	mRNA	181416	184550	.	-	.	ID=unitig9_60-mRNA-1;Parent=unitig9_60
unitig9	maker	exon	181416	184550	.	-	.	ID=unitig9_60-mRNA-1:exon:10834;Parent=unitig9_60-mRNA-1
unitig9	maker	CDS	181416	184550	.	-	0	ID=unitig9_60-mRNA-1:cds;Parent=unitig9_60-mRNA-1
unitig9	maker	gene	186082	186537	.	+	.	ID=unitig9_61
unitig9	maker	mRNA	186082	186537	.	+	.	ID=unitig9_61-mRNA-1;Parent=unitig9_61
unitig9	maker	exon	186082	186537	.	+	.	ID=unitig9_61-mRNA-1:exon:10827;Parent=unitig9_61-mRNA-1
unitig9	maker	CDS	186082	186537	.	+	0	ID=unitig9_61-mRNA-1:cds;Parent=unitig9_61-mRNA-1
unitig9	maker	gene	188304	194661	.	+	.	ID=unitig9_62
unitig9	maker	mRNA	188304	194661	.	+	.	ID=unitig9_62-mRNA-1;Parent=unitig9_62
unitig9	maker	exon	188304	190297	.	+	.	ID=unitig9_62-mRNA-1:exon:10840;Parent=unitig9_62-mRNA-1
unitig9	maker	CDS	188304	190297	.	+	0	ID=unitig9_62-mRNA-1:cds;Parent=unitig9_62-mRNA-1
unitig9	maker	exon	192714	194661	.	+	.	ID=unitig9_62-mRNA-1:exon:10841;Parent=unitig9_62-mRNA-1
unitig9	maker	CDS	192714	194661	.	+	1	ID=unitig9_62-mRNA-1:cds;Parent=unitig9_62-mRNA-1
unitig9	maker	gene	196275	197122	.	+	.	ID=unitig9_63
unitig9	maker	mRNA	196275	197122	.	+	.	ID=unitig9_63-mRNA-1;Parent=unitig9_63
unitig9	maker	exon	196275	196351	.	+	.	ID=unitig9_63-mRNA-1:exon:10828;Parent=unitig9_63-mRNA-1
unitig9	maker	CDS	196330	196351	.	+	0	ID=unitig9_63-mRNA-1:cds;Parent=unitig9_63-mRNA-1
unitig9	maker	exon	196467	197122	.	+	.	ID=unitig9_63-mRNA-1:exon:10829;Parent=unitig9_63-mRNA-1
unitig9	maker	CDS	196467	197122	.	+	2	ID=unitig9_63-mRNA-1:cds;Parent=unitig9_63-mRNA-1
unitig9	maker	gene	198972	202104	.	+	.	ID=unitig9_64
unitig9	maker	mRNA	198972	202104	.	+	.	ID=unitig9_64-mRNA-1;Parent=unitig9_64
unitig9	maker	exon	198972	200848	.	+	.	ID=unitig9_64-mRNA-1:exon:10830;Parent=unitig9_64-mRNA-1
unitig9	maker	CDS	198972	200848	.	+	0	ID=unitig9_64-mRNA-1:cds;Parent=unitig9_64-mRNA-1
unitig9	maker	exon	201297	202104	.	+	.	ID=unitig9_64-mRNA-1:exon:10831;Parent=unitig9_64-mRNA-1
unitig9	maker	CDS	201297	202104	.	+	1	ID=unitig9_64-mRNA-1:cds;Parent=unitig9_64-mRNA-1
unitig9	maker	gene	203085	204251	.	-	.	ID=unitig9_65
unitig9	maker	mRNA	203085	204251	.	-	.	ID=unitig9_65-mRNA-1;Parent=unitig9_65
unitig9	maker	exon	203085	204251	.	-	.	ID=unitig9_65-mRNA-1:exon:10835;Parent=unitig9_65-mRNA-1
unitig9	maker	CDS	203085	204251	.	-	0	ID=unitig9_65-mRNA-1:cds;Parent=unitig9_65-mRNA-1
unitig9	maker	gene	204952	207438	.	-	.	ID=unitig9_66
unitig9	maker	mRNA	204952	207438	.	-	.	ID=unitig9_66-mRNA-1;Parent=unitig9_66
unitig9	maker	exon	204952	207438	.	-	.	ID=unitig9_66-mRNA-1:exon:10836;Parent=unitig9_66-mRNA-1
unitig9	maker	CDS	204952	207438	.	-	0	ID=unitig9_66-mRNA-1:cds;Parent=unitig9_66-mRNA-1
unitig9	maker	gene	209280	210542	.	-	.	ID=unitig9_67
unitig9	maker	mRNA	209280	210542	.	-	.	ID=unitig9_67-mRNA-1;Parent=unitig9_67
unitig9	maker	exon	209280	210542	.	-	.	ID=unitig9_67-mRNA-1:exon:10837;Parent=unitig9_67-mRNA-1
unitig9	maker	CDS	209280	210542	.	-	0	ID=unitig9_67-mRNA-1:cds;Parent=unitig9_67-mRNA-1
unitig9	maker	gene	210995	212314	.	-	.	ID=unitig9_68
unitig9	maker	mRNA	210995	212314	.	-	.	ID=unitig9_68-mRNA-1;Parent=unitig9_68
unitig9	maker	exon	210995	212314	.	-	.	ID=unitig9_68-mRNA-1:exon:10838;Parent=unitig9_68-mRNA-1
unitig9	maker	CDS	210995	212314	.	-	0	ID=unitig9_68-mRNA-1:cds;Parent=unitig9_68-mRNA-1
unitig9	maker	gene	214206	215312	.	+	.	ID=unitig9_69
unitig9	maker	mRNA	214206	215312	.	+	.	ID=unitig9_69-mRNA-1;Parent=unitig9_69
unitig9	maker	exon	214206	215312	.	+	.	ID=unitig9_69-mRNA-1:exon:10842;Parent=unitig9_69-mRNA-1
unitig9	maker	CDS	214206	215312	.	+	0	ID=unitig9_69-mRNA-1:cds;Parent=unitig9_69-mRNA-1
unitig9	maker	gene	216343	218025	.	+	.	ID=unitig9_70
unitig9	maker	mRNA	216343	218025	.	+	.	ID=unitig9_70-mRNA-1;Parent=unitig9_70
unitig9	maker	exon	216343	218025	.	+	.	ID=unitig9_70-mRNA-1:exon:10843;Parent=unitig9_70-mRNA-1
unitig9	maker	CDS	216343	218025	.	+	0	ID=unitig9_70-mRNA-1:cds;Parent=unitig9_70-mRNA-1
unitig9	maker	gene	218544	219689	.	+	.	ID=unitig9_71
unitig9	maker	mRNA	218544	219689	.	+	.	ID=unitig9_71-mRNA-1;Parent=unitig9_71
unitig9	maker	exon	218544	219689	.	+	.	ID=unitig9_71-mRNA-1:exon:10844;Parent=unitig9_71-mRNA-1
unitig9	maker	CDS	218544	219689	.	+	0	ID=unitig9_71-mRNA-1:cds;Parent=unitig9_71-mRNA-1
unitig9	maker	gene	220020	220874	.	-	.	ID=unitig9_72
unitig9	maker	mRNA	220020	220874	.	-	.	ID=unitig9_72-mRNA-1;Parent=unitig9_72
unitig9	maker	exon	220020	220874	.	-	.	ID=unitig9_72-mRNA-1:exon:10839;Parent=unitig9_72-mRNA-1
unitig9	maker	CDS	220020	220874	.	-	0	ID=unitig9_72-mRNA-1:cds;Parent=unitig9_72-mRNA-1
unitig9	maker	gene	224632	226803	.	+	.	ID=unitig9_73
unitig9	maker	mRNA	224632	226803	.	+	.	ID=unitig9_73-mRNA-1;Parent=unitig9_73
unitig9	maker	exon	224632	226803	.	+	.	ID=unitig9_73-mRNA-1:exon:10845;Parent=unitig9_73-mRNA-1
unitig9	maker	CDS	224632	226803	.	+	0	ID=unitig9_73-mRNA-1:cds;Parent=unitig9_73-mRNA-1
unitig9	maker	gene	227741	229774	.	+	.	ID=unitig9_74
unitig9	maker	mRNA	227741	229774	.	+	.	ID=unitig9_74-mRNA-1;Parent=unitig9_74
unitig9	maker	exon	227741	229774	.	+	.	ID=unitig9_74-mRNA-1:exon:10846;Parent=unitig9_74-mRNA-1
unitig9	maker	CDS	227741	229774	.	+	0	ID=unitig9_74-mRNA-1:cds;Parent=unitig9_74-mRNA-1
unitig9	maker	gene	229898	230698	.	-	.	ID=unitig9_75
unitig9	maker	mRNA	229898	230698	.	-	.	ID=unitig9_75-mRNA-1;Parent=unitig9_75
unitig9	maker	exon	229898	230698	.	-	.	ID=unitig9_75-mRNA-1:exon:10864;Parent=unitig9_75-mRNA-1
unitig9	maker	CDS	229898	230698	.	-	0	ID=unitig9_75-mRNA-1:cds;Parent=unitig9_75-mRNA-1
unitig9	maker	gene	230952	234542	.	-	.	ID=unitig9_76
unitig9	maker	mRNA	230952	234542	.	-	.	ID=unitig9_76-mRNA-1;Parent=unitig9_76
unitig9	maker	exon	230952	234542	.	-	.	ID=unitig9_76-mRNA-1:exon:10865;Parent=unitig9_76-mRNA-1
unitig9	maker	CDS	230952	234542	.	-	0	ID=unitig9_76-mRNA-1:cds;Parent=unitig9_76-mRNA-1
unitig9	maker	gene	235411	239361	.	-	.	ID=unitig9_77
unitig9	maker	mRNA	235411	239361	.	-	.	ID=unitig9_77-mRNA-1;Parent=unitig9_77
unitig9	maker	exon	235411	239361	.	-	.	ID=unitig9_77-mRNA-1:exon:10866;Parent=unitig9_77-mRNA-1
unitig9	maker	CDS	235411	239361	.	-	0	ID=unitig9_77-mRNA-1:cds;Parent=unitig9_77-mRNA-1
unitig9	maker	gene	241536	242459	.	+	.	ID=unitig9_78
unitig9	maker	mRNA	241536	242459	.	+	.	ID=unitig9_78-mRNA-1;Parent=unitig9_78
unitig9	maker	exon	241536	242459	.	+	.	ID=unitig9_78-mRNA-1:exon:10847;Parent=unitig9_78-mRNA-1
unitig9	maker	CDS	241536	242459	.	+	0	ID=unitig9_78-mRNA-1:cds;Parent=unitig9_78-mRNA-1
unitig9	maker	gene	243315	244490	.	+	.	ID=unitig9_79
unitig9	maker	mRNA	243315	244490	.	+	.	ID=unitig9_79-mRNA-1;Parent=unitig9_79
unitig9	maker	exon	243315	244490	.	+	.	ID=unitig9_79-mRNA-1:exon:10848;Parent=unitig9_79-mRNA-1
unitig9	maker	CDS	243315	244490	.	+	0	ID=unitig9_79-mRNA-1:cds;Parent=unitig9_79-mRNA-1
unitig9	maker	gene	244530	249819	.	-	.	ID=unitig9_80
unitig9	maker	mRNA	244530	249819	.	-	.	ID=unitig9_80-mRNA-1;Parent=unitig9_80
unitig9	maker	exon	244530	245314	.	-	.	ID=unitig9_80-mRNA-1:exon:10867;Parent=unitig9_80-mRNA-1
unitig9	maker	CDS	244530	245314	.	-	2	ID=unitig9_80-mRNA-1:cds;Parent=unitig9_80-mRNA-1
unitig9	maker	exon	245439	249819	.	-	.	ID=unitig9_80-mRNA-1:exon:10868;Parent=unitig9_80-mRNA-1
unitig9	maker	CDS	245439	249819	.	-	0	ID=unitig9_80-mRNA-1:cds;Parent=unitig9_80-mRNA-1
unitig9	maker	gene	253306	255432	.	+	.	ID=unitig9_81
unitig9	maker	mRNA	253306	255432	.	+	.	ID=unitig9_81-mRNA-1;Parent=unitig9_81
unitig9	maker	exon	253306	255432	.	+	.	ID=unitig9_81-mRNA-1:exon:10849;Parent=unitig9_81-mRNA-1
unitig9	maker	CDS	253306	255432	.	+	0	ID=unitig9_81-mRNA-1:cds;Parent=unitig9_81-mRNA-1
unitig9	maker	gene	255523	255981	.	-	.	ID=unitig9_82
unitig9	maker	mRNA	255523	255981	.	-	.	ID=unitig9_82-mRNA-1;Parent=unitig9_82
unitig9	maker	exon	255523	255981	.	-	.	ID=unitig9_82-mRNA-1:exon:10869;Parent=unitig9_82-mRNA-1
unitig9	maker	CDS	255523	255981	.	-	0	ID=unitig9_82-mRNA-1:cds;Parent=unitig9_82-mRNA-1
unitig9	maker	gene	257162	258184	.	-	.	ID=unitig9_83
unitig9	maker	mRNA	257162	258184	.	-	.	ID=unitig9_83-mRNA-1;Parent=unitig9_83
unitig9	maker	exon	257162	258184	.	-	.	ID=unitig9_83-mRNA-1:exon:10870;Parent=unitig9_83-mRNA-1
unitig9	maker	CDS	257162	258184	.	-	0	ID=unitig9_83-mRNA-1:cds;Parent=unitig9_83-mRNA-1
unitig9	maker	gene	260285	261589	.	+	.	ID=unitig9_84
unitig9	maker	mRNA	260285	261589	.	+	.	ID=unitig9_84-mRNA-1;Parent=unitig9_84
unitig9	maker	exon	260285	261589	.	+	.	ID=unitig9_84-mRNA-1:exon:10850;Parent=unitig9_84-mRNA-1
unitig9	maker	CDS	260285	261589	.	+	0	ID=unitig9_84-mRNA-1:cds;Parent=unitig9_84-mRNA-1
unitig9	maker	gene	264816	265871	.	-	.	ID=unitig9_85
unitig9	maker	mRNA	264816	265871	.	-	.	ID=unitig9_85-mRNA-1;Parent=unitig9_85
unitig9	maker	exon	264816	265871	.	-	.	ID=unitig9_85-mRNA-1:exon:10871;Parent=unitig9_85-mRNA-1
unitig9	maker	CDS	264816	265871	.	-	0	ID=unitig9_85-mRNA-1:cds;Parent=unitig9_85-mRNA-1
unitig9	maker	gene	267261	268259	.	+	.	ID=unitig9_86
unitig9	maker	mRNA	267261	268259	.	+	.	ID=unitig9_86-mRNA-1;Parent=unitig9_86
unitig9	maker	exon	267261	268259	.	+	.	ID=unitig9_86-mRNA-1:exon:10851;Parent=unitig9_86-mRNA-1
unitig9	maker	CDS	267261	268259	.	+	0	ID=unitig9_86-mRNA-1:cds;Parent=unitig9_86-mRNA-1
unitig9	maker	gene	268277	271435	.	-	.	ID=unitig9_87
unitig9	maker	mRNA	268277	271435	.	-	.	ID=unitig9_87-mRNA-1;Parent=unitig9_87
unitig9	maker	exon	268277	271435	.	-	.	ID=unitig9_87-mRNA-1:exon:10872;Parent=unitig9_87-mRNA-1
unitig9	maker	CDS	268277	271435	.	-	0	ID=unitig9_87-mRNA-1:cds;Parent=unitig9_87-mRNA-1
unitig9	maker	gene	273230	273871	.	-	.	ID=unitig9_88
unitig9	maker	mRNA	273230	273871	.	-	.	ID=unitig9_88-mRNA-1;Parent=unitig9_88
unitig9	maker	exon	273230	273871	.	-	.	ID=unitig9_88-mRNA-1:exon:10873;Parent=unitig9_88-mRNA-1
unitig9	maker	CDS	273230	273871	.	-	0	ID=unitig9_88-mRNA-1:cds;Parent=unitig9_88-mRNA-1
unitig9	maker	gene	274394	276838	.	+	.	ID=unitig9_89
unitig9	maker	mRNA	274394	276838	.	+	.	ID=unitig9_89-mRNA-1;Parent=unitig9_89
unitig9	maker	exon	274394	275079	.	+	.	ID=unitig9_89-mRNA-1:exon:10852;Parent=unitig9_89-mRNA-1
unitig9	maker	CDS	274394	275079	.	+	0	ID=unitig9_89-mRNA-1:cds;Parent=unitig9_89-mRNA-1
unitig9	maker	exon	275092	276838	.	+	.	ID=unitig9_89-mRNA-1:exon:10853;Parent=unitig9_89-mRNA-1
unitig9	maker	CDS	275092	276838	.	+	1	ID=unitig9_89-mRNA-1:cds;Parent=unitig9_89-mRNA-1
unitig9	maker	gene	278672	280435	.	+	.	ID=unitig9_90
unitig9	maker	mRNA	278672	280435	.	+	.	ID=unitig9_90-mRNA-1;Parent=unitig9_90
unitig9	maker	exon	278672	280435	.	+	.	ID=unitig9_90-mRNA-1:exon:10854;Parent=unitig9_90-mRNA-1
unitig9	maker	CDS	278672	280435	.	+	0	ID=unitig9_90-mRNA-1:cds;Parent=unitig9_90-mRNA-1
unitig9	maker	gene	280642	281784	.	-	.	ID=unitig9_91
unitig9	maker	mRNA	280642	281784	.	-	.	ID=unitig9_91-mRNA-1;Parent=unitig9_91
unitig9	maker	exon	280642	281784	.	-	.	ID=unitig9_91-mRNA-1:exon:10874;Parent=unitig9_91-mRNA-1
unitig9	maker	CDS	280642	281784	.	-	0	ID=unitig9_91-mRNA-1:cds;Parent=unitig9_91-mRNA-1
unitig9	maker	gene	283095	284978	.	+	.	ID=unitig9_92
unitig9	maker	mRNA	283095	284978	.	+	.	ID=unitig9_92-mRNA-1;Parent=unitig9_92
unitig9	maker	exon	283095	284978	.	+	.	ID=unitig9_92-mRNA-1:exon:10855;Parent=unitig9_92-mRNA-1
unitig9	maker	CDS	283095	284978	.	+	0	ID=unitig9_92-mRNA-1:cds;Parent=unitig9_92-mRNA-1
unitig9	maker	gene	285347	286798	.	-	.	ID=unitig9_93
unitig9	maker	mRNA	285347	286798	.	-	.	ID=unitig9_93-mRNA-1;Parent=unitig9_93
unitig9	maker	exon	285347	286798	.	-	.	ID=unitig9_93-mRNA-1:exon:10875;Parent=unitig9_93-mRNA-1
unitig9	maker	CDS	285347	286798	.	-	0	ID=unitig9_93-mRNA-1:cds;Parent=unitig9_93-mRNA-1
unitig9	maker	gene	288441	289391	.	-	.	ID=unitig9_94
unitig9	maker	mRNA	288441	289391	.	-	.	ID=unitig9_94-mRNA-1;Parent=unitig9_94
unitig9	maker	exon	288441	289391	.	-	.	ID=unitig9_94-mRNA-1:exon:10876;Parent=unitig9_94-mRNA-1
unitig9	maker	CDS	288441	289391	.	-	0	ID=unitig9_94-mRNA-1:cds;Parent=unitig9_94-mRNA-1
unitig9	maker	gene	290446	291756	.	+	.	ID=unitig9_95
unitig9	maker	mRNA	290446	291756	.	+	.	ID=unitig9_95-mRNA-1;Parent=unitig9_95
unitig9	maker	exon	290446	291756	.	+	.	ID=unitig9_95-mRNA-1:exon:10856;Parent=unitig9_95-mRNA-1
unitig9	maker	CDS	290446	291756	.	+	0	ID=unitig9_95-mRNA-1:cds;Parent=unitig9_95-mRNA-1
unitig9	maker	gene	292887	293324	.	-	.	ID=unitig9_96
unitig9	maker	mRNA	292887	293324	.	-	.	ID=unitig9_96-mRNA-1;Parent=unitig9_96
unitig9	maker	exon	292887	293324	.	-	.	ID=unitig9_96-mRNA-1:exon:10877;Parent=unitig9_96-mRNA-1
unitig9	maker	CDS	292887	293324	.	-	0	ID=unitig9_96-mRNA-1:cds;Parent=unitig9_96-mRNA-1
unitig9	maker	gene	294476	295516	.	-	.	ID=unitig9_97
unitig9	maker	mRNA	294476	295516	.	-	.	ID=unitig9_97-mRNA-1;Parent=unitig9_97
unitig9	maker	exon	294476	295516	.	-	.	ID=unitig9_97-mRNA-1:exon:10878;Parent=unitig9_97-mRNA-1
unitig9	maker	CDS	294476	295516	.	-	0	ID=unitig9_97-mRNA-1:cds;Parent=unitig9_97-mRNA-1
unitig9	maker	gene	299620	300873	.	-	.	ID=unitig9_98
unitig9	maker	mRNA	299620	300873	.	-	.	ID=unitig9_98-mRNA-1;Parent=unitig9_98
unitig9	maker	exon	299620	300873	.	-	.	ID=unitig9_98-mRNA-1:exon:10879;Parent=unitig9_98-mRNA-1
unitig9	maker	CDS	299620	300873	.	-	0	ID=unitig9_98-mRNA-1:cds;Parent=unitig9_98-mRNA-1
unitig9	maker	gene	301071	304159	.	-	.	ID=unitig9_99
unitig9	maker	mRNA	301071	304159	.	-	.	ID=unitig9_99-mRNA-1;Parent=unitig9_99
unitig9	maker	exon	301071	302576	.	-	.	ID=unitig9_99-mRNA-1:exon:10880;Parent=unitig9_99-mRNA-1
unitig9	maker	CDS	301071	302576	.	-	0	ID=unitig9_99-mRNA-1:cds;Parent=unitig9_99-mRNA-1
unitig9	maker	exon	303293	304159	.	-	.	ID=unitig9_99-mRNA-1:exon:10881;Parent=unitig9_99-mRNA-1
unitig9	maker	CDS	303293	304159	.	-	0	ID=unitig9_99-mRNA-1:cds;Parent=unitig9_99-mRNA-1
unitig9	maker	gene	306330	307400	.	+	.	ID=unitig9_100
unitig9	maker	mRNA	306330	307400	.	+	.	ID=unitig9_100-mRNA-1;Parent=unitig9_100
unitig9	maker	exon	306330	307400	.	+	.	ID=unitig9_100-mRNA-1:exon:10857;Parent=unitig9_100-mRNA-1
unitig9	maker	CDS	306330	307400	.	+	0	ID=unitig9_100-mRNA-1:cds;Parent=unitig9_100-mRNA-1
unitig9	maker	gene	308495	309790	.	+	.	ID=unitig9_101
unitig9	maker	mRNA	308495	309790	.	+	.	ID=unitig9_101-mRNA-1;Parent=unitig9_101
unitig9	maker	exon	308495	309790	.	+	.	ID=unitig9_101-mRNA-1:exon:10858;Parent=unitig9_101-mRNA-1
unitig9	maker	CDS	308495	309790	.	+	0	ID=unitig9_101-mRNA-1:cds;Parent=unitig9_101-mRNA-1
unitig9	maker	gene	311608	312720	.	+	.	ID=unitig9_102
unitig9	maker	mRNA	311608	312720	.	+	.	ID=unitig9_102-mRNA-1;Parent=unitig9_102
unitig9	maker	exon	311608	312720	.	+	.	ID=unitig9_102-mRNA-1:exon:10859;Parent=unitig9_102-mRNA-1
unitig9	maker	CDS	311608	312720	.	+	0	ID=unitig9_102-mRNA-1:cds;Parent=unitig9_102-mRNA-1
unitig9	maker	gene	314009	315424	.	+	.	ID=unitig9_103
unitig9	maker	mRNA	314009	315424	.	+	.	ID=unitig9_103-mRNA-1;Parent=unitig9_103
unitig9	maker	exon	314009	315424	.	+	.	ID=unitig9_103-mRNA-1:exon:10860;Parent=unitig9_103-mRNA-1
unitig9	maker	CDS	314009	315424	.	+	0	ID=unitig9_103-mRNA-1:cds;Parent=unitig9_103-mRNA-1
unitig9	maker	gene	315729	316754	.	+	.	ID=unitig9_104
unitig9	maker	mRNA	315729	316754	.	+	.	ID=unitig9_104-mRNA-1;Parent=unitig9_104
unitig9	maker	exon	315729	316754	.	+	.	ID=unitig9_104-mRNA-1:exon:10861;Parent=unitig9_104-mRNA-1
unitig9	maker	CDS	315729	316754	.	+	0	ID=unitig9_104-mRNA-1:cds;Parent=unitig9_104-mRNA-1
unitig9	maker	gene	317927	319183	.	-	.	ID=unitig9_105
unitig9	maker	mRNA	317927	319183	.	-	.	ID=unitig9_105-mRNA-1;Parent=unitig9_105
unitig9	maker	exon	317927	319183	.	-	.	ID=unitig9_105-mRNA-1:exon:10882;Parent=unitig9_105-mRNA-1
unitig9	maker	CDS	317927	319183	.	-	0	ID=unitig9_105-mRNA-1:cds;Parent=unitig9_105-mRNA-1
unitig9	maker	gene	319560	321002	.	+	.	ID=unitig9_106
unitig9	maker	mRNA	319560	321002	.	+	.	ID=unitig9_106-mRNA-1;Parent=unitig9_106
unitig9	maker	exon	319560	321002	.	+	.	ID=unitig9_106-mRNA-1:exon:10862;Parent=unitig9_106-mRNA-1
unitig9	maker	CDS	319560	321002	.	+	0	ID=unitig9_106-mRNA-1:cds;Parent=unitig9_106-mRNA-1
unitig9	maker	gene	321849	322826	.	-	.	ID=unitig9_107
unitig9	maker	mRNA	321849	322826	.	-	.	ID=unitig9_107-mRNA-1;Parent=unitig9_107
unitig9	maker	exon	321849	322826	.	-	.	ID=unitig9_107-mRNA-1:exon:10883;Parent=unitig9_107-mRNA-1
unitig9	maker	CDS	321849	322826	.	-	0	ID=unitig9_107-mRNA-1:cds;Parent=unitig9_107-mRNA-1
unitig9	maker	gene	324119	324499	.	+	.	ID=unitig9_108
unitig9	maker	mRNA	324119	324499	.	+	.	ID=unitig9_108-mRNA-1;Parent=unitig9_108
unitig9	maker	exon	324119	324499	.	+	.	ID=unitig9_108-mRNA-1:exon:10863;Parent=unitig9_108-mRNA-1
unitig9	maker	CDS	324119	324499	.	+	0	ID=unitig9_108-mRNA-1:cds;Parent=unitig9_108-mRNA-1
unitig12	maker	gene	2877	5636	.	+	.	ID=unitig12_1
unitig12	maker	mRNA	2877	5636	.	+	.	ID=unitig12_1-mRNA-1;Parent=unitig12_1
unitig12	maker	exon	2877	5636	.	+	.	ID=unitig12_1-mRNA-1:exon:5126;Parent=unitig12_1-mRNA-1
unitig12	maker	CDS	2877	5636	.	+	0	ID=unitig12_1-mRNA-1:cds;Parent=unitig12_1-mRNA-1
unitig12	maker	gene	7552	9306	.	+	.	ID=unitig12_2
unitig12	maker	mRNA	7552	9306	.	+	.	ID=unitig12_2-mRNA-1;Parent=unitig12_2
unitig12	maker	exon	7552	9306	.	+	.	ID=unitig12_2-mRNA-1:exon:5127;Parent=unitig12_2-mRNA-1
unitig12	maker	CDS	7552	9306	.	+	0	ID=unitig12_2-mRNA-1:cds;Parent=unitig12_2-mRNA-1
unitig12	maker	gene	12809	13786	.	+	.	ID=unitig12_3
unitig12	maker	mRNA	12809	13786	.	+	.	ID=unitig12_3-mRNA-1;Parent=unitig12_3
unitig12	maker	exon	12809	13786	.	+	.	ID=unitig12_3-mRNA-1:exon:5128;Parent=unitig12_3-mRNA-1
unitig12	maker	CDS	12809	13786	.	+	0	ID=unitig12_3-mRNA-1:cds;Parent=unitig12_3-mRNA-1
unitig12	maker	gene	14632	15324	.	-	.	ID=unitig12_4
unitig12	maker	mRNA	14632	15324	.	-	.	ID=unitig12_4-mRNA-1;Parent=unitig12_4
unitig12	maker	exon	14632	15324	.	-	.	ID=unitig12_4-mRNA-1:exon:5131;Parent=unitig12_4-mRNA-1
unitig12	maker	CDS	14632	15324	.	-	0	ID=unitig12_4-mRNA-1:cds;Parent=unitig12_4-mRNA-1
unitig12	maker	gene	17117	17488	.	+	.	ID=unitig12_5
unitig12	maker	mRNA	17117	17488	.	+	.	ID=unitig12_5-mRNA-1;Parent=unitig12_5
unitig12	maker	exon	17117	17488	.	+	.	ID=unitig12_5-mRNA-1:exon:5129;Parent=unitig12_5-mRNA-1
unitig12	maker	CDS	17117	17488	.	+	0	ID=unitig12_5-mRNA-1:cds;Parent=unitig12_5-mRNA-1
unitig12	maker	gene	18167	20041	.	-	.	ID=unitig12_6
unitig12	maker	mRNA	18167	20041	.	-	.	ID=unitig12_6-mRNA-1;Parent=unitig12_6
unitig12	maker	exon	18167	20041	.	-	.	ID=unitig12_6-mRNA-1:exon:5132;Parent=unitig12_6-mRNA-1
unitig12	maker	CDS	18167	20041	.	-	0	ID=unitig12_6-mRNA-1:cds;Parent=unitig12_6-mRNA-1
unitig12	maker	gene	20775	25032	.	-	.	ID=unitig12_7
unitig12	maker	mRNA	20775	25032	.	-	.	ID=unitig12_7-mRNA-1;Parent=unitig12_7
unitig12	maker	exon	20775	21438	.	-	.	ID=unitig12_7-mRNA-1:exon:5133;Parent=unitig12_7-mRNA-1
unitig12	maker	CDS	20775	21438	.	-	1	ID=unitig12_7-mRNA-1:cds;Parent=unitig12_7-mRNA-1
unitig12	maker	exon	21947	25032	.	-	.	ID=unitig12_7-mRNA-1:exon:5134;Parent=unitig12_7-mRNA-1
unitig12	maker	CDS	21947	25032	.	-	0	ID=unitig12_7-mRNA-1:cds;Parent=unitig12_7-mRNA-1
unitig12	maker	gene	26057	27601	.	+	.	ID=unitig12_8
unitig12	maker	mRNA	26057	27601	.	+	.	ID=unitig12_8-mRNA-1;Parent=unitig12_8
unitig12	maker	exon	26057	27601	.	+	.	ID=unitig12_8-mRNA-1:exon:5130;Parent=unitig12_8-mRNA-1
unitig12	maker	CDS	26057	27601	.	+	0	ID=unitig12_8-mRNA-1:cds;Parent=unitig12_8-mRNA-1
unitig12	maker	gene	27633	28538	.	-	.	ID=unitig12_9
unitig12	maker	mRNA	27633	28538	.	-	.	ID=unitig12_9-mRNA-1;Parent=unitig12_9
unitig12	maker	exon	27633	28538	.	-	.	ID=unitig12_9-mRNA-1:exon:5135;Parent=unitig12_9-mRNA-1
unitig12	maker	CDS	27633	28538	.	-	0	ID=unitig12_9-mRNA-1:cds;Parent=unitig12_9-mRNA-1
unitig12	maker	gene	30739	32448	.	-	.	ID=unitig12_10
unitig12	maker	mRNA	30739	32448	.	-	.	ID=unitig12_10-mRNA-1;Parent=unitig12_10
unitig12	maker	exon	30739	32448	.	-	.	ID=unitig12_10-mRNA-1:exon:5136;Parent=unitig12_10-mRNA-1
unitig12	maker	CDS	30739	32448	.	-	0	ID=unitig12_10-mRNA-1:cds;Parent=unitig12_10-mRNA-1
unitig12	maker	gene	38479	41100	.	+	.	ID=unitig12_11
unitig12	maker	mRNA	38479	41100	.	+	.	ID=unitig12_11-mRNA-1;Parent=unitig12_11
unitig12	maker	exon	38479	41100	.	+	.	ID=unitig12_11-mRNA-1:exon:5137;Parent=unitig12_11-mRNA-1
unitig12	maker	CDS	38479	41100	.	+	0	ID=unitig12_11-mRNA-1:cds;Parent=unitig12_11-mRNA-1
unitig12	maker	gene	42848	43636	.	-	.	ID=unitig12_12
unitig12	maker	mRNA	42848	43636	.	-	.	ID=unitig12_12-mRNA-1;Parent=unitig12_12
unitig12	maker	exon	42848	43636	.	-	.	ID=unitig12_12-mRNA-1:exon:5152;Parent=unitig12_12-mRNA-1
unitig12	maker	CDS	42848	43636	.	-	0	ID=unitig12_12-mRNA-1:cds;Parent=unitig12_12-mRNA-1
unitig12	maker	gene	46305	47993	.	+	.	ID=unitig12_13
unitig12	maker	mRNA	46305	47993	.	+	.	ID=unitig12_13-mRNA-1;Parent=unitig12_13
unitig12	maker	exon	46305	47993	.	+	.	ID=unitig12_13-mRNA-1:exon:5138;Parent=unitig12_13-mRNA-1
unitig12	maker	CDS	46305	47993	.	+	0	ID=unitig12_13-mRNA-1:cds;Parent=unitig12_13-mRNA-1
unitig12	maker	gene	48893	51244	.	+	.	ID=unitig12_14
unitig12	maker	mRNA	48893	51244	.	+	.	ID=unitig12_14-mRNA-1;Parent=unitig12_14
unitig12	maker	exon	48893	48919	.	+	.	ID=unitig12_14-mRNA-1:exon:5139;Parent=unitig12_14-mRNA-1
unitig12	maker	CDS	48893	48919	.	+	0	ID=unitig12_14-mRNA-1:cds;Parent=unitig12_14-mRNA-1
unitig12	maker	exon	49226	51244	.	+	.	ID=unitig12_14-mRNA-1:exon:5140;Parent=unitig12_14-mRNA-1
unitig12	maker	CDS	49226	51244	.	+	0	ID=unitig12_14-mRNA-1:cds;Parent=unitig12_14-mRNA-1
unitig12	maker	gene	51938	54724	.	-	.	ID=unitig12_15
unitig12	maker	mRNA	51938	54724	.	-	.	ID=unitig12_15-mRNA-1;Parent=unitig12_15
unitig12	maker	exon	51938	54724	.	-	.	ID=unitig12_15-mRNA-1:exon:5153;Parent=unitig12_15-mRNA-1
unitig12	maker	CDS	51938	54724	.	-	0	ID=unitig12_15-mRNA-1:cds;Parent=unitig12_15-mRNA-1
unitig12	maker	gene	56209	56838	.	+	.	ID=unitig12_16
unitig12	maker	mRNA	56209	56838	.	+	.	ID=unitig12_16-mRNA-1;Parent=unitig12_16
unitig12	maker	exon	56209	56838	.	+	.	ID=unitig12_16-mRNA-1:exon:5141;Parent=unitig12_16-mRNA-1
unitig12	maker	CDS	56209	56838	.	+	0	ID=unitig12_16-mRNA-1:cds;Parent=unitig12_16-mRNA-1
unitig12	maker	gene	59092	60414	.	+	.	ID=unitig12_17
unitig12	maker	mRNA	59092	60414	.	+	.	ID=unitig12_17-mRNA-1;Parent=unitig12_17
unitig12	maker	exon	59092	60414	.	+	.	ID=unitig12_17-mRNA-1:exon:5142;Parent=unitig12_17-mRNA-1
unitig12	maker	CDS	59092	60414	.	+	0	ID=unitig12_17-mRNA-1:cds;Parent=unitig12_17-mRNA-1
unitig12	maker	gene	60484	62265	.	-	.	ID=unitig12_18
unitig12	maker	mRNA	60484	62265	.	-	.	ID=unitig12_18-mRNA-1;Parent=unitig12_18
unitig12	maker	exon	60484	61870	.	-	.	ID=unitig12_18-mRNA-1:exon:5155;Parent=unitig12_18-mRNA-1
unitig12	maker	CDS	60484	61870	.	-	1	ID=unitig12_18-mRNA-1:cds;Parent=unitig12_18-mRNA-1
unitig12	maker	exon	62135	62265	.	-	.	ID=unitig12_18-mRNA-1:exon:5154;Parent=unitig12_18-mRNA-1
unitig12	maker	CDS	62135	62265	.	-	0	ID=unitig12_18-mRNA-1:cds;Parent=unitig12_18-mRNA-1
unitig12	maker	gene	62832	63377	.	+	.	ID=unitig12_19
unitig12	maker	mRNA	62832	63377	.	+	.	ID=unitig12_19-mRNA-1;Parent=unitig12_19
unitig12	maker	exon	62832	63377	.	+	.	ID=unitig12_19-mRNA-1:exon:5143;Parent=unitig12_19-mRNA-1
unitig12	maker	CDS	62832	63377	.	+	0	ID=unitig12_19-mRNA-1:cds;Parent=unitig12_19-mRNA-1
unitig12	maker	gene	64273	65718	.	-	.	ID=unitig12_20
unitig12	maker	mRNA	64273	65718	.	-	.	ID=unitig12_20-mRNA-1;Parent=unitig12_20
unitig12	maker	exon	64273	65718	.	-	.	ID=unitig12_20-mRNA-1:exon:5156;Parent=unitig12_20-mRNA-1
unitig12	maker	CDS	64273	65718	.	-	0	ID=unitig12_20-mRNA-1:cds;Parent=unitig12_20-mRNA-1
unitig12	maker	gene	66512	68227	.	+	.	ID=unitig12_21
unitig12	maker	mRNA	66512	68227	.	+	.	ID=unitig12_21-mRNA-1;Parent=unitig12_21
unitig12	maker	exon	66512	68227	.	+	.	ID=unitig12_21-mRNA-1:exon:5144;Parent=unitig12_21-mRNA-1
unitig12	maker	CDS	66512	68227	.	+	0	ID=unitig12_21-mRNA-1:cds;Parent=unitig12_21-mRNA-1
unitig12	maker	gene	68249	70866	.	+	.	ID=unitig12_22
unitig12	maker	mRNA	68249	70866	.	+	.	ID=unitig12_22-mRNA-1;Parent=unitig12_22
unitig12	maker	exon	68249	68251	.	+	.	ID=unitig12_22-mRNA-1:exon:5145;Parent=unitig12_22-mRNA-1
unitig12	maker	CDS	68249	68251	.	+	0	ID=unitig12_22-mRNA-1:cds;Parent=unitig12_22-mRNA-1
unitig12	maker	exon	69022	69032	.	+	.	ID=unitig12_22-mRNA-1:exon:5146;Parent=unitig12_22-mRNA-1
unitig12	maker	CDS	69022	69032	.	+	0	ID=unitig12_22-mRNA-1:cds;Parent=unitig12_22-mRNA-1
unitig12	maker	exon	69714	70866	.	+	.	ID=unitig12_22-mRNA-1:exon:5147;Parent=unitig12_22-mRNA-1
unitig12	maker	CDS	69714	70866	.	+	1	ID=unitig12_22-mRNA-1:cds;Parent=unitig12_22-mRNA-1
unitig12	maker	gene	72115	73254	.	+	.	ID=unitig12_23
unitig12	maker	mRNA	72115	73254	.	+	.	ID=unitig12_23-mRNA-1;Parent=unitig12_23
unitig12	maker	exon	72115	73254	.	+	.	ID=unitig12_23-mRNA-1:exon:5148;Parent=unitig12_23-mRNA-1
unitig12	maker	CDS	72115	73254	.	+	0	ID=unitig12_23-mRNA-1:cds;Parent=unitig12_23-mRNA-1
unitig12	maker	gene	75884	76846	.	+	.	ID=unitig12_24
unitig12	maker	mRNA	75884	76846	.	+	.	ID=unitig12_24-mRNA-1;Parent=unitig12_24
unitig12	maker	exon	75884	76846	.	+	.	ID=unitig12_24-mRNA-1:exon:5149;Parent=unitig12_24-mRNA-1
unitig12	maker	CDS	75884	76846	.	+	0	ID=unitig12_24-mRNA-1:cds;Parent=unitig12_24-mRNA-1
unitig12	maker	gene	76924	80517	.	-	.	ID=unitig12_25
unitig12	maker	mRNA	76924	80517	.	-	.	ID=unitig12_25-mRNA-1;Parent=unitig12_25
unitig12	maker	exon	76924	80517	.	-	.	ID=unitig12_25-mRNA-1:exon:5157;Parent=unitig12_25-mRNA-1
unitig12	maker	CDS	76924	80517	.	-	0	ID=unitig12_25-mRNA-1:cds;Parent=unitig12_25-mRNA-1
unitig12	maker	gene	83117	84217	.	+	.	ID=unitig12_26
unitig12	maker	mRNA	83117	84217	.	+	.	ID=unitig12_26-mRNA-1;Parent=unitig12_26
unitig12	maker	exon	83117	84217	.	+	.	ID=unitig12_26-mRNA-1:exon:5150;Parent=unitig12_26-mRNA-1
unitig12	maker	CDS	83117	84217	.	+	0	ID=unitig12_26-mRNA-1:cds;Parent=unitig12_26-mRNA-1
unitig12	maker	gene	85508	86479	.	+	.	ID=unitig12_27
unitig12	maker	mRNA	85508	86479	.	+	.	ID=unitig12_27-mRNA-1;Parent=unitig12_27
unitig12	maker	exon	85508	86479	.	+	.	ID=unitig12_27-mRNA-1:exon:5151;Parent=unitig12_27-mRNA-1
unitig12	maker	CDS	85508	86479	.	+	0	ID=unitig12_27-mRNA-1:cds;Parent=unitig12_27-mRNA-1
unitig12	maker	gene	87150	87980	.	-	.	ID=unitig12_28
unitig12	maker	mRNA	87150	87980	.	-	.	ID=unitig12_28-mRNA-1;Parent=unitig12_28
unitig12	maker	exon	87150	87980	.	-	.	ID=unitig12_28-mRNA-1:exon:5158;Parent=unitig12_28-mRNA-1
unitig12	maker	CDS	87150	87980	.	-	0	ID=unitig12_28-mRNA-1:cds;Parent=unitig12_28-mRNA-1
unitig12	maker	gene	88856	90847	.	-	.	ID=unitig12_29
unitig12	maker	mRNA	88856	90847	.	-	.	ID=unitig12_29-mRNA-1;Parent=unitig12_29
unitig12	maker	exon	88856	90847	.	-	.	ID=unitig12_29-mRNA-1:exon:5178;Parent=unitig12_29-mRNA-1
unitig12	maker	CDS	88856	90847	.	-	0	ID=unitig12_29-mRNA-1:cds;Parent=unitig12_29-mRNA-1
unitig12	maker	gene	91613	92287	.	-	.	ID=unitig12_30
unitig12	maker	mRNA	91613	92287	.	-	.	ID=unitig12_30-mRNA-1;Parent=unitig12_30
unitig12	maker	exon	91613	92287	.	-	.	ID=unitig12_30-mRNA-1:exon:5179;Parent=unitig12_30-mRNA-1
unitig12	maker	CDS	91613	92287	.	-	0	ID=unitig12_30-mRNA-1:cds;Parent=unitig12_30-mRNA-1
unitig12	maker	gene	94838	96612	.	-	.	ID=unitig12_31
unitig12	maker	mRNA	94838	96612	.	-	.	ID=unitig12_31-mRNA-1;Parent=unitig12_31
unitig12	maker	exon	94838	95995	.	-	.	ID=unitig12_31-mRNA-1:exon:5180;Parent=unitig12_31-mRNA-1
unitig12	maker	CDS	94838	95995	.	-	0	ID=unitig12_31-mRNA-1:cds;Parent=unitig12_31-mRNA-1
unitig12	maker	exon	96280	96612	.	-	.	ID=unitig12_31-mRNA-1:exon:5181;Parent=unitig12_31-mRNA-1
unitig12	maker	CDS	96280	96612	.	-	0	ID=unitig12_31-mRNA-1:cds;Parent=unitig12_31-mRNA-1
unitig12	maker	gene	97976	106507	.	+	.	ID=unitig12_32
unitig12	maker	mRNA	97976	106507	.	+	.	ID=unitig12_32-mRNA-1;Parent=unitig12_32
unitig12	maker	exon	97976	106507	.	+	.	ID=unitig12_32-mRNA-1:exon:5159;Parent=unitig12_32-mRNA-1
unitig12	maker	CDS	97976	106507	.	+	0	ID=unitig12_32-mRNA-1:cds;Parent=unitig12_32-mRNA-1
unitig12	maker	gene	106692	107987	.	+	.	ID=unitig12_33
unitig12	maker	mRNA	106692	107987	.	+	.	ID=unitig12_33-mRNA-1;Parent=unitig12_33
unitig12	maker	exon	106692	107987	.	+	.	ID=unitig12_33-mRNA-1:exon:5160;Parent=unitig12_33-mRNA-1
unitig12	maker	CDS	106692	107987	.	+	0	ID=unitig12_33-mRNA-1:cds;Parent=unitig12_33-mRNA-1
unitig12	maker	gene	108620	110410	.	+	.	ID=unitig12_34
unitig12	maker	mRNA	108620	110410	.	+	.	ID=unitig12_34-mRNA-1;Parent=unitig12_34
unitig12	maker	exon	108620	110410	.	+	.	ID=unitig12_34-mRNA-1:exon:5161;Parent=unitig12_34-mRNA-1
unitig12	maker	CDS	108620	110410	.	+	0	ID=unitig12_34-mRNA-1:cds;Parent=unitig12_34-mRNA-1
unitig12	maker	gene	112255	113016	.	-	.	ID=unitig12_35
unitig12	maker	mRNA	112255	113016	.	-	.	ID=unitig12_35-mRNA-1;Parent=unitig12_35
unitig12	maker	exon	112255	113016	.	-	.	ID=unitig12_35-mRNA-1:exon:5182;Parent=unitig12_35-mRNA-1
unitig12	maker	CDS	112255	113016	.	-	0	ID=unitig12_35-mRNA-1:cds;Parent=unitig12_35-mRNA-1
unitig12	maker	gene	115319	116503	.	+	.	ID=unitig12_36
unitig12	maker	mRNA	115319	116503	.	+	.	ID=unitig12_36-mRNA-1;Parent=unitig12_36
unitig12	maker	exon	115319	116503	.	+	.	ID=unitig12_36-mRNA-1:exon:5162;Parent=unitig12_36-mRNA-1
unitig12	maker	CDS	115319	116503	.	+	0	ID=unitig12_36-mRNA-1:cds;Parent=unitig12_36-mRNA-1
unitig12	maker	gene	117527	118483	.	+	.	ID=unitig12_37
unitig12	maker	mRNA	117527	118483	.	+	.	ID=unitig12_37-mRNA-1;Parent=unitig12_37
unitig12	maker	exon	117527	117606	.	+	.	ID=unitig12_37-mRNA-1:exon:5163;Parent=unitig12_37-mRNA-1
unitig12	maker	CDS	117565	117606	.	+	0	ID=unitig12_37-mRNA-1:cds;Parent=unitig12_37-mRNA-1
unitig12	maker	exon	118112	118483	.	+	.	ID=unitig12_37-mRNA-1:exon:5164;Parent=unitig12_37-mRNA-1
unitig12	maker	CDS	118112	118483	.	+	0	ID=unitig12_37-mRNA-1:cds;Parent=unitig12_37-mRNA-1
unitig12	maker	gene	119460	121916	.	-	.	ID=unitig12_38
unitig12	maker	mRNA	119460	121916	.	-	.	ID=unitig12_38-mRNA-1;Parent=unitig12_38
unitig12	maker	exon	119460	121916	.	-	.	ID=unitig12_38-mRNA-1:exon:5183;Parent=unitig12_38-mRNA-1
unitig12	maker	CDS	119460	121916	.	-	0	ID=unitig12_38-mRNA-1:cds;Parent=unitig12_38-mRNA-1
unitig12	maker	gene	123763	124281	.	+	.	ID=unitig12_39
unitig12	maker	mRNA	123763	124281	.	+	.	ID=unitig12_39-mRNA-1;Parent=unitig12_39
unitig12	maker	exon	123763	124281	.	+	.	ID=unitig12_39-mRNA-1:exon:5165;Parent=unitig12_39-mRNA-1
unitig12	maker	CDS	123763	124281	.	+	0	ID=unitig12_39-mRNA-1:cds;Parent=unitig12_39-mRNA-1
unitig12	maker	gene	125619	126380	.	+	.	ID=unitig12_40
unitig12	maker	mRNA	125619	126380	.	+	.	ID=unitig12_40-mRNA-1;Parent=unitig12_40
unitig12	maker	exon	125619	126380	.	+	.	ID=unitig12_40-mRNA-1:exon:5166;Parent=unitig12_40-mRNA-1
unitig12	maker	CDS	125619	126380	.	+	0	ID=unitig12_40-mRNA-1:cds;Parent=unitig12_40-mRNA-1
unitig12	maker	gene	126922	128317	.	-	.	ID=unitig12_41
unitig12	maker	mRNA	126922	128317	.	-	.	ID=unitig12_41-mRNA-1;Parent=unitig12_41
unitig12	maker	exon	126922	128244	.	-	.	ID=unitig12_41-mRNA-1:exon:5184;Parent=unitig12_41-mRNA-1
unitig12	maker	CDS	126922	128244	.	-	0	ID=unitig12_41-mRNA-1:cds;Parent=unitig12_41-mRNA-1
unitig12	maker	exon	128315	128317	.	-	.	ID=unitig12_41-mRNA-1:exon:5185;Parent=unitig12_41-mRNA-1
unitig12	maker	CDS	128315	128317	.	-	0	ID=unitig12_41-mRNA-1:cds;Parent=unitig12_41-mRNA-1
unitig12	maker	gene	129235	129663	.	-	.	ID=unitig12_42
unitig12	maker	mRNA	129235	129663	.	-	.	ID=unitig12_42-mRNA-1;Parent=unitig12_42
unitig12	maker	exon	129235	129663	.	-	.	ID=unitig12_42-mRNA-1:exon:5186;Parent=unitig12_42-mRNA-1
unitig12	maker	CDS	129235	129663	.	-	0	ID=unitig12_42-mRNA-1:cds;Parent=unitig12_42-mRNA-1
unitig12	maker	gene	130639	132759	.	+	.	ID=unitig12_43
unitig12	maker	mRNA	130639	132759	.	+	.	ID=unitig12_43-mRNA-1;Parent=unitig12_43
unitig12	maker	exon	130639	132759	.	+	.	ID=unitig12_43-mRNA-1:exon:5167;Parent=unitig12_43-mRNA-1
unitig12	maker	CDS	130639	132759	.	+	0	ID=unitig12_43-mRNA-1:cds;Parent=unitig12_43-mRNA-1
unitig12	maker	gene	133329	133919	.	-	.	ID=unitig12_44
unitig12	maker	mRNA	133329	133919	.	-	.	ID=unitig12_44-mRNA-1;Parent=unitig12_44
unitig12	maker	exon	133329	133919	.	-	.	ID=unitig12_44-mRNA-1:exon:5187;Parent=unitig12_44-mRNA-1
unitig12	maker	CDS	133329	133919	.	-	0	ID=unitig12_44-mRNA-1:cds;Parent=unitig12_44-mRNA-1
unitig12	maker	gene	135013	139509	.	+	.	ID=unitig12_45
unitig12	maker	mRNA	135013	139509	.	+	.	ID=unitig12_45-mRNA-1;Parent=unitig12_45
unitig12	maker	exon	135013	135233	.	+	.	ID=unitig12_45-mRNA-1:exon:5168;Parent=unitig12_45-mRNA-1
unitig12	maker	CDS	135013	135233	.	+	0	ID=unitig12_45-mRNA-1:cds;Parent=unitig12_45-mRNA-1
unitig12	maker	exon	136191	139509	.	+	.	ID=unitig12_45-mRNA-1:exon:5169;Parent=unitig12_45-mRNA-1
unitig12	maker	CDS	136191	139509	.	+	1	ID=unitig12_45-mRNA-1:cds;Parent=unitig12_45-mRNA-1
unitig12	maker	gene	139693	140454	.	+	.	ID=unitig12_46
unitig12	maker	mRNA	139693	140454	.	+	.	ID=unitig12_46-mRNA-1;Parent=unitig12_46
unitig12	maker	exon	139693	140454	.	+	.	ID=unitig12_46-mRNA-1:exon:5170;Parent=unitig12_46-mRNA-1
unitig12	maker	CDS	139693	140454	.	+	0	ID=unitig12_46-mRNA-1:cds;Parent=unitig12_46-mRNA-1
unitig12	maker	gene	141403	143547	.	+	.	ID=unitig12_47
unitig12	maker	mRNA	141403	143547	.	+	.	ID=unitig12_47-mRNA-1;Parent=unitig12_47
unitig12	maker	exon	141403	143547	.	+	.	ID=unitig12_47-mRNA-1:exon:5171;Parent=unitig12_47-mRNA-1
unitig12	maker	CDS	141403	143547	.	+	0	ID=unitig12_47-mRNA-1:cds;Parent=unitig12_47-mRNA-1
unitig12	maker	gene	145102	146571	.	+	.	ID=unitig12_48
unitig12	maker	mRNA	145102	146571	.	+	.	ID=unitig12_48-mRNA-1;Parent=unitig12_48
unitig12	maker	exon	145102	146571	.	+	.	ID=unitig12_48-mRNA-1:exon:5172;Parent=unitig12_48-mRNA-1
unitig12	maker	CDS	145102	146571	.	+	0	ID=unitig12_48-mRNA-1:cds;Parent=unitig12_48-mRNA-1
unitig12	maker	gene	148147	149382	.	+	.	ID=unitig12_49
unitig12	maker	mRNA	148147	149382	.	+	.	ID=unitig12_49-mRNA-1;Parent=unitig12_49
unitig12	maker	exon	148147	149382	.	+	.	ID=unitig12_49-mRNA-1:exon:5173;Parent=unitig12_49-mRNA-1
unitig12	maker	CDS	148147	149382	.	+	0	ID=unitig12_49-mRNA-1:cds;Parent=unitig12_49-mRNA-1
unitig12	maker	gene	151106	151939	.	+	.	ID=unitig12_50
unitig12	maker	mRNA	151106	151939	.	+	.	ID=unitig12_50-mRNA-1;Parent=unitig12_50
unitig12	maker	exon	151106	151939	.	+	.	ID=unitig12_50-mRNA-1:exon:5174;Parent=unitig12_50-mRNA-1
unitig12	maker	CDS	151106	151939	.	+	0	ID=unitig12_50-mRNA-1:cds;Parent=unitig12_50-mRNA-1
unitig12	maker	gene	153753	155417	.	-	.	ID=unitig12_51
unitig12	maker	mRNA	153753	155417	.	-	.	ID=unitig12_51-mRNA-1;Parent=unitig12_51
unitig12	maker	exon	153753	155417	.	-	.	ID=unitig12_51-mRNA-1:exon:5188;Parent=unitig12_51-mRNA-1
unitig12	maker	CDS	153753	155417	.	-	0	ID=unitig12_51-mRNA-1:cds;Parent=unitig12_51-mRNA-1
unitig12	maker	gene	156932	158239	.	+	.	ID=unitig12_52
unitig12	maker	mRNA	156932	158239	.	+	.	ID=unitig12_52-mRNA-1;Parent=unitig12_52
unitig12	maker	exon	156932	158239	.	+	.	ID=unitig12_52-mRNA-1:exon:5175;Parent=unitig12_52-mRNA-1
unitig12	maker	CDS	156932	158239	.	+	0	ID=unitig12_52-mRNA-1:cds;Parent=unitig12_52-mRNA-1
unitig12	maker	gene	158326	163435	.	-	.	ID=unitig12_53
unitig12	maker	mRNA	158326	163435	.	-	.	ID=unitig12_53-mRNA-1;Parent=unitig12_53
unitig12	maker	exon	158326	160276	.	-	.	ID=unitig12_53-mRNA-1:exon:5189;Parent=unitig12_53-mRNA-1
unitig12	maker	CDS	158326	160276	.	-	1	ID=unitig12_53-mRNA-1:cds;Parent=unitig12_53-mRNA-1
unitig12	maker	exon	161460	163435	.	-	.	ID=unitig12_53-mRNA-1:exon:5190;Parent=unitig12_53-mRNA-1
unitig12	maker	CDS	161460	163435	.	-	0	ID=unitig12_53-mRNA-1:cds;Parent=unitig12_53-mRNA-1
unitig12	maker	gene	165954	168713	.	+	.	ID=unitig12_54
unitig12	maker	mRNA	165954	168713	.	+	.	ID=unitig12_54-mRNA-1;Parent=unitig12_54
unitig12	maker	exon	165954	168713	.	+	.	ID=unitig12_54-mRNA-1:exon:5176;Parent=unitig12_54-mRNA-1
unitig12	maker	CDS	165954	168713	.	+	0	ID=unitig12_54-mRNA-1:cds;Parent=unitig12_54-mRNA-1
unitig12	maker	gene	169968	172397	.	+	.	ID=unitig12_55
unitig12	maker	mRNA	169968	172397	.	+	.	ID=unitig12_55-mRNA-1;Parent=unitig12_55
unitig12	maker	exon	169968	172397	.	+	.	ID=unitig12_55-mRNA-1:exon:5177;Parent=unitig12_55-mRNA-1
unitig12	maker	CDS	169968	172397	.	+	0	ID=unitig12_55-mRNA-1:cds;Parent=unitig12_55-mRNA-1
unitig14	maker	gene	445	2292	.	-	.	ID=unitig14_1
unitig14	maker	mRNA	445	2292	.	-	.	ID=unitig14_1-mRNA-1;Parent=unitig14_1
unitig14	maker	exon	445	943	.	-	.	ID=unitig14_1-mRNA-1:exon:6891;Parent=unitig14_1-mRNA-1
unitig14	maker	CDS	445	943	.	-	1	ID=unitig14_1-mRNA-1:cds;Parent=unitig14_1-mRNA-1
unitig14	maker	exon	1628	2292	.	-	.	ID=unitig14_1-mRNA-1:exon:6892;Parent=unitig14_1-mRNA-1
unitig14	maker	CDS	1628	2292	.	-	0	ID=unitig14_1-mRNA-1:cds;Parent=unitig14_1-mRNA-1
unitig14	maker	gene	3129	5330	.	-	.	ID=unitig14_2
unitig14	maker	mRNA	3129	5330	.	-	.	ID=unitig14_2-mRNA-1;Parent=unitig14_2
unitig14	maker	exon	3129	5330	.	-	.	ID=unitig14_2-mRNA-1:exon:6893;Parent=unitig14_2-mRNA-1
unitig14	maker	CDS	3129	5330	.	-	0	ID=unitig14_2-mRNA-1:cds;Parent=unitig14_2-mRNA-1
unitig14	maker	gene	6905	7741	.	+	.	ID=unitig14_3
unitig14	maker	mRNA	6905	7741	.	+	.	ID=unitig14_3-mRNA-1;Parent=unitig14_3
unitig14	maker	exon	6905	7741	.	+	.	ID=unitig14_3-mRNA-1:exon:6883;Parent=unitig14_3-mRNA-1
unitig14	maker	CDS	6905	7741	.	+	0	ID=unitig14_3-mRNA-1:cds;Parent=unitig14_3-mRNA-1
unitig14	maker	gene	9613	10158	.	+	.	ID=unitig14_4
unitig14	maker	mRNA	9613	10158	.	+	.	ID=unitig14_4-mRNA-1;Parent=unitig14_4
unitig14	maker	exon	9613	10158	.	+	.	ID=unitig14_4-mRNA-1:exon:6884;Parent=unitig14_4-mRNA-1
unitig14	maker	CDS	9613	10158	.	+	0	ID=unitig14_4-mRNA-1:cds;Parent=unitig14_4-mRNA-1
unitig14	maker	gene	11542	12348	.	+	.	ID=unitig14_5
unitig14	maker	mRNA	11542	12348	.	+	.	ID=unitig14_5-mRNA-1;Parent=unitig14_5
unitig14	maker	exon	11542	11544	.	+	.	ID=unitig14_5-mRNA-1:exon:6885;Parent=unitig14_5-mRNA-1
unitig14	maker	CDS	11542	11544	.	+	0	ID=unitig14_5-mRNA-1:cds;Parent=unitig14_5-mRNA-1
unitig14	maker	exon	11992	12348	.	+	.	ID=unitig14_5-mRNA-1:exon:6886;Parent=unitig14_5-mRNA-1
unitig14	maker	CDS	11992	12348	.	+	0	ID=unitig14_5-mRNA-1:cds;Parent=unitig14_5-mRNA-1
unitig14	maker	gene	12490	15585	.	-	.	ID=unitig14_6
unitig14	maker	mRNA	12490	15585	.	-	.	ID=unitig14_6-mRNA-1;Parent=unitig14_6
unitig14	maker	exon	12490	15585	.	-	.	ID=unitig14_6-mRNA-1:exon:6894;Parent=unitig14_6-mRNA-1
unitig14	maker	CDS	12490	15585	.	-	0	ID=unitig14_6-mRNA-1:cds;Parent=unitig14_6-mRNA-1
unitig14	maker	gene	16851	17447	.	+	.	ID=unitig14_7
unitig14	maker	mRNA	16851	17447	.	+	.	ID=unitig14_7-mRNA-1;Parent=unitig14_7
unitig14	maker	exon	16851	17447	.	+	.	ID=unitig14_7-mRNA-1:exon:6887;Parent=unitig14_7-mRNA-1
unitig14	maker	CDS	16851	17447	.	+	0	ID=unitig14_7-mRNA-1:cds;Parent=unitig14_7-mRNA-1
unitig14	maker	gene	17900	20536	.	-	.	ID=unitig14_8
unitig14	maker	mRNA	17900	20536	.	-	.	ID=unitig14_8-mRNA-1;Parent=unitig14_8
unitig14	maker	exon	17900	20536	.	-	.	ID=unitig14_8-mRNA-1:exon:6895;Parent=unitig14_8-mRNA-1
unitig14	maker	CDS	17900	20536	.	-	0	ID=unitig14_8-mRNA-1:cds;Parent=unitig14_8-mRNA-1
unitig14	maker	gene	21555	23306	.	+	.	ID=unitig14_9
unitig14	maker	mRNA	21555	23306	.	+	.	ID=unitig14_9-mRNA-1;Parent=unitig14_9
unitig14	maker	exon	21555	23306	.	+	.	ID=unitig14_9-mRNA-1:exon:6888;Parent=unitig14_9-mRNA-1
unitig14	maker	CDS	21555	23306	.	+	0	ID=unitig14_9-mRNA-1:cds;Parent=unitig14_9-mRNA-1
unitig14	maker	gene	23510	24418	.	+	.	ID=unitig14_10
unitig14	maker	mRNA	23510	24418	.	+	.	ID=unitig14_10-mRNA-1;Parent=unitig14_10
unitig14	maker	exon	23510	24418	.	+	.	ID=unitig14_10-mRNA-1:exon:6889;Parent=unitig14_10-mRNA-1
unitig14	maker	CDS	23510	24418	.	+	0	ID=unitig14_10-mRNA-1:cds;Parent=unitig14_10-mRNA-1
unitig14	maker	gene	25775	29050	.	-	.	ID=unitig14_11
unitig14	maker	mRNA	25775	29050	.	-	.	ID=unitig14_11-mRNA-1;Parent=unitig14_11
unitig14	maker	exon	25775	29050	.	-	.	ID=unitig14_11-mRNA-1:exon:6896;Parent=unitig14_11-mRNA-1
unitig14	maker	CDS	25775	29050	.	-	0	ID=unitig14_11-mRNA-1:cds;Parent=unitig14_11-mRNA-1
unitig14	maker	gene	30101	30991	.	-	.	ID=unitig14_12
unitig14	maker	mRNA	30101	30991	.	-	.	ID=unitig14_12-mRNA-1;Parent=unitig14_12
unitig14	maker	exon	30101	30991	.	-	.	ID=unitig14_12-mRNA-1:exon:6897;Parent=unitig14_12-mRNA-1
unitig14	maker	CDS	30101	30991	.	-	0	ID=unitig14_12-mRNA-1:cds;Parent=unitig14_12-mRNA-1
unitig14	maker	gene	31885	32778	.	+	.	ID=unitig14_13
unitig14	maker	mRNA	31885	32778	.	+	.	ID=unitig14_13-mRNA-1;Parent=unitig14_13
unitig14	maker	exon	31885	32778	.	+	.	ID=unitig14_13-mRNA-1:exon:6890;Parent=unitig14_13-mRNA-1
unitig14	maker	CDS	31885	32778	.	+	0	ID=unitig14_13-mRNA-1:cds;Parent=unitig14_13-mRNA-1
unitig14	maker	gene	34567	37611	.	+	.	ID=unitig14_14
unitig14	maker	mRNA	34567	37611	.	+	.	ID=unitig14_14-mRNA-1;Parent=unitig14_14
unitig14	maker	exon	34567	37611	.	+	.	ID=unitig14_14-mRNA-1:exon:6898;Parent=unitig14_14-mRNA-1
unitig14	maker	CDS	34567	37611	.	+	0	ID=unitig14_14-mRNA-1:cds;Parent=unitig14_14-mRNA-1
unitig14	maker	gene	37819	38337	.	+	.	ID=unitig14_15
unitig14	maker	mRNA	37819	38337	.	+	.	ID=unitig14_15-mRNA-1;Parent=unitig14_15
unitig14	maker	exon	37819	38337	.	+	.	ID=unitig14_15-mRNA-1:exon:6899;Parent=unitig14_15-mRNA-1
unitig14	maker	CDS	37819	38337	.	+	0	ID=unitig14_15-mRNA-1:cds;Parent=unitig14_15-mRNA-1
unitig14	maker	gene	39050	40756	.	+	.	ID=unitig14_16
unitig14	maker	mRNA	39050	40756	.	+	.	ID=unitig14_16-mRNA-1;Parent=unitig14_16
unitig14	maker	exon	39050	40756	.	+	.	ID=unitig14_16-mRNA-1:exon:6900;Parent=unitig14_16-mRNA-1
unitig14	maker	CDS	39050	40756	.	+	0	ID=unitig14_16-mRNA-1:cds;Parent=unitig14_16-mRNA-1
unitig14	maker	gene	41309	44332	.	+	.	ID=unitig14_17
unitig14	maker	mRNA	41309	44332	.	+	.	ID=unitig14_17-mRNA-1;Parent=unitig14_17
unitig14	maker	exon	41309	44332	.	+	.	ID=unitig14_17-mRNA-1:exon:6901;Parent=unitig14_17-mRNA-1
unitig14	maker	CDS	41309	44332	.	+	0	ID=unitig14_17-mRNA-1:cds;Parent=unitig14_17-mRNA-1
unitig14	maker	gene	45157	45819	.	+	.	ID=unitig14_18
unitig14	maker	mRNA	45157	45819	.	+	.	ID=unitig14_18-mRNA-1;Parent=unitig14_18
unitig14	maker	exon	45157	45819	.	+	.	ID=unitig14_18-mRNA-1:exon:6902;Parent=unitig14_18-mRNA-1
unitig14	maker	CDS	45157	45819	.	+	0	ID=unitig14_18-mRNA-1:cds;Parent=unitig14_18-mRNA-1
unitig14	maker	gene	46752	48774	.	+	.	ID=unitig14_19
unitig14	maker	mRNA	46752	48774	.	+	.	ID=unitig14_19-mRNA-1;Parent=unitig14_19
unitig14	maker	exon	46752	47755	.	+	.	ID=unitig14_19-mRNA-1:exon:6903;Parent=unitig14_19-mRNA-1
unitig14	maker	CDS	46752	47755	.	+	0	ID=unitig14_19-mRNA-1:cds;Parent=unitig14_19-mRNA-1
unitig14	maker	exon	48303	48774	.	+	.	ID=unitig14_19-mRNA-1:exon:6904;Parent=unitig14_19-mRNA-1
unitig14	maker	CDS	48303	48774	.	+	1	ID=unitig14_19-mRNA-1:cds;Parent=unitig14_19-mRNA-1
unitig14	maker	gene	51625	57813	.	+	.	ID=unitig14_20
unitig14	maker	mRNA	51625	57813	.	+	.	ID=unitig14_20-mRNA-1;Parent=unitig14_20
unitig14	maker	exon	51625	53876	.	+	.	ID=unitig14_20-mRNA-1:exon:6905;Parent=unitig14_20-mRNA-1
unitig14	maker	CDS	51625	53876	.	+	0	ID=unitig14_20-mRNA-1:cds;Parent=unitig14_20-mRNA-1
unitig14	maker	exon	55356	57813	.	+	.	ID=unitig14_20-mRNA-1:exon:6906;Parent=unitig14_20-mRNA-1
unitig14	maker	CDS	55356	57813	.	+	1	ID=unitig14_20-mRNA-1:cds;Parent=unitig14_20-mRNA-1
unitig14	maker	gene	60007	61197	.	-	.	ID=unitig14_21
unitig14	maker	mRNA	60007	61197	.	-	.	ID=unitig14_21-mRNA-1;Parent=unitig14_21
unitig14	maker	exon	60007	61197	.	-	.	ID=unitig14_21-mRNA-1:exon:6907;Parent=unitig14_21-mRNA-1
unitig14	maker	CDS	60007	61197	.	-	0	ID=unitig14_21-mRNA-1:cds;Parent=unitig14_21-mRNA-1
unitig14	maker	gene	61909	63588	.	-	.	ID=unitig14_22
unitig14	maker	mRNA	61909	63588	.	-	.	ID=unitig14_22-mRNA-1;Parent=unitig14_22
unitig14	maker	exon	61909	63588	.	-	.	ID=unitig14_22-mRNA-1:exon:6908;Parent=unitig14_22-mRNA-1
unitig14	maker	CDS	61909	63588	.	-	0	ID=unitig14_22-mRNA-1:cds;Parent=unitig14_22-mRNA-1
unitig14	maker	gene	67546	69207	.	-	.	ID=unitig14_23
unitig14	maker	mRNA	67546	69207	.	-	.	ID=unitig14_23-mRNA-1;Parent=unitig14_23
unitig14	maker	exon	67546	69207	.	-	.	ID=unitig14_23-mRNA-1:exon:6909;Parent=unitig14_23-mRNA-1
unitig14	maker	CDS	67546	69207	.	-	0	ID=unitig14_23-mRNA-1:cds;Parent=unitig14_23-mRNA-1
unitig14	maker	gene	69728	72562	.	-	.	ID=unitig14_24
unitig14	maker	mRNA	69728	72562	.	-	.	ID=unitig14_24-mRNA-1;Parent=unitig14_24
unitig14	maker	exon	69728	71243	.	-	.	ID=unitig14_24-mRNA-1:exon:6910;Parent=unitig14_24-mRNA-1
unitig14	maker	CDS	69728	71243	.	-	1	ID=unitig14_24-mRNA-1:cds;Parent=unitig14_24-mRNA-1
unitig14	maker	exon	71652	72562	.	-	.	ID=unitig14_24-mRNA-1:exon:6911;Parent=unitig14_24-mRNA-1
unitig14	maker	CDS	71652	72562	.	-	0	ID=unitig14_24-mRNA-1:cds;Parent=unitig14_24-mRNA-1
unitig14	maker	gene	75709	77070	.	+	.	ID=unitig14_25
unitig14	maker	mRNA	75709	77070	.	+	.	ID=unitig14_25-mRNA-1;Parent=unitig14_25
unitig14	maker	exon	75709	77070	.	+	.	ID=unitig14_25-mRNA-1:exon:6912;Parent=unitig14_25-mRNA-1
unitig14	maker	CDS	75709	77070	.	+	0	ID=unitig14_25-mRNA-1:cds;Parent=unitig14_25-mRNA-1
unitig14	maker	gene	83639	87608	.	+	.	ID=unitig14_26
unitig14	maker	mRNA	83639	87608	.	+	.	ID=unitig14_26-mRNA-1;Parent=unitig14_26
unitig14	maker	exon	83639	85388	.	+	.	ID=unitig14_26-mRNA-1:exon:6913;Parent=unitig14_26-mRNA-1
unitig14	maker	CDS	83639	85388	.	+	0	ID=unitig14_26-mRNA-1:cds;Parent=unitig14_26-mRNA-1
unitig14	maker	exon	86068	87608	.	+	.	ID=unitig14_26-mRNA-1:exon:6914;Parent=unitig14_26-mRNA-1
unitig14	maker	CDS	86068	87608	.	+	2	ID=unitig14_26-mRNA-1:cds;Parent=unitig14_26-mRNA-1
unitig14	maker	gene	88562	89578	.	+	.	ID=unitig14_27
unitig14	maker	mRNA	88562	89578	.	+	.	ID=unitig14_27-mRNA-1;Parent=unitig14_27
unitig14	maker	exon	88562	89578	.	+	.	ID=unitig14_27-mRNA-1:exon:6915;Parent=unitig14_27-mRNA-1
unitig14	maker	CDS	88562	89578	.	+	0	ID=unitig14_27-mRNA-1:cds;Parent=unitig14_27-mRNA-1
unitig14	maker	gene	91294	92607	.	-	.	ID=unitig14_28
unitig14	maker	mRNA	91294	92607	.	-	.	ID=unitig14_28-mRNA-1;Parent=unitig14_28
unitig14	maker	exon	91294	92607	.	-	.	ID=unitig14_28-mRNA-1:exon:6922;Parent=unitig14_28-mRNA-1
unitig14	maker	CDS	91519	92607	.	-	0	ID=unitig14_28-mRNA-1:cds;Parent=unitig14_28-mRNA-1
unitig14	maker	gene	95189	97447	.	+	.	ID=unitig14_29
unitig14	maker	mRNA	95189	97447	.	+	.	ID=unitig14_29-mRNA-1;Parent=unitig14_29
unitig14	maker	exon	95189	96296	.	+	.	ID=unitig14_29-mRNA-1:exon:6916;Parent=unitig14_29-mRNA-1
unitig14	maker	CDS	95189	96296	.	+	0	ID=unitig14_29-mRNA-1:cds;Parent=unitig14_29-mRNA-1
unitig14	maker	exon	96897	97447	.	+	.	ID=unitig14_29-mRNA-1:exon:6917;Parent=unitig14_29-mRNA-1
unitig14	maker	CDS	96897	97447	.	+	2	ID=unitig14_29-mRNA-1:cds;Parent=unitig14_29-mRNA-1
unitig14	maker	gene	98192	101541	.	+	.	ID=unitig14_30
unitig14	maker	mRNA	98192	101541	.	+	.	ID=unitig14_30-mRNA-1;Parent=unitig14_30
unitig14	maker	exon	98192	98194	.	+	.	ID=unitig14_30-mRNA-1:exon:6918;Parent=unitig14_30-mRNA-1
unitig14	maker	CDS	98192	98194	.	+	0	ID=unitig14_30-mRNA-1:cds;Parent=unitig14_30-mRNA-1
unitig14	maker	exon	98311	101541	.	+	.	ID=unitig14_30-mRNA-1:exon:6919;Parent=unitig14_30-mRNA-1
unitig14	maker	CDS	98311	101541	.	+	0	ID=unitig14_30-mRNA-1:cds;Parent=unitig14_30-mRNA-1
unitig14	maker	gene	101674	102807	.	-	.	ID=unitig14_31
unitig14	maker	mRNA	101674	102807	.	-	.	ID=unitig14_31-mRNA-1;Parent=unitig14_31
unitig14	maker	exon	101674	102807	.	-	.	ID=unitig14_31-mRNA-1:exon:6923;Parent=unitig14_31-mRNA-1
unitig14	maker	CDS	101674	102807	.	-	0	ID=unitig14_31-mRNA-1:cds;Parent=unitig14_31-mRNA-1
unitig14	maker	gene	103985	105091	.	-	.	ID=unitig14_32
unitig14	maker	mRNA	103985	105091	.	-	.	ID=unitig14_32-mRNA-1;Parent=unitig14_32
unitig14	maker	exon	103985	105091	.	-	.	ID=unitig14_32-mRNA-1:exon:6924;Parent=unitig14_32-mRNA-1
unitig14	maker	CDS	103985	105091	.	-	0	ID=unitig14_32-mRNA-1:cds;Parent=unitig14_32-mRNA-1
unitig14	maker	gene	106658	107791	.	+	.	ID=unitig14_33
unitig14	maker	mRNA	106658	107791	.	+	.	ID=unitig14_33-mRNA-1;Parent=unitig14_33
unitig14	maker	exon	106658	107791	.	+	.	ID=unitig14_33-mRNA-1:exon:6920;Parent=unitig14_33-mRNA-1
unitig14	maker	CDS	106658	107791	.	+	0	ID=unitig14_33-mRNA-1:cds;Parent=unitig14_33-mRNA-1
unitig14	maker	gene	109208	111553	.	+	.	ID=unitig14_34
unitig14	maker	mRNA	109208	111553	.	+	.	ID=unitig14_34-mRNA-1;Parent=unitig14_34
unitig14	maker	exon	109208	111553	.	+	.	ID=unitig14_34-mRNA-1:exon:6921;Parent=unitig14_34-mRNA-1
unitig14	maker	CDS	109208	111553	.	+	0	ID=unitig14_34-mRNA-1:cds;Parent=unitig14_34-mRNA-1
unitig14	maker	gene	112678	116580	.	-	.	ID=unitig14_35
unitig14	maker	mRNA	112678	116580	.	-	.	ID=unitig14_35-mRNA-1;Parent=unitig14_35
unitig14	maker	exon	112678	116580	.	-	.	ID=unitig14_35-mRNA-1:exon:6925;Parent=unitig14_35-mRNA-1
unitig14	maker	CDS	112678	116580	.	-	0	ID=unitig14_35-mRNA-1:cds;Parent=unitig14_35-mRNA-1
unitig14	maker	gene	120484	123330	.	+	.	ID=unitig14_36
unitig14	maker	mRNA	120484	123330	.	+	.	ID=unitig14_36-mRNA-1;Parent=unitig14_36
unitig14	maker	exon	120484	123330	.	+	.	ID=unitig14_36-mRNA-1:exon:6926;Parent=unitig14_36-mRNA-1
unitig14	maker	CDS	120484	123330	.	+	0	ID=unitig14_36-mRNA-1:cds;Parent=unitig14_36-mRNA-1
unitig14	maker	gene	124198	125559	.	+	.	ID=unitig14_37
unitig14	maker	mRNA	124198	125559	.	+	.	ID=unitig14_37-mRNA-1;Parent=unitig14_37
unitig14	maker	exon	124198	125559	.	+	.	ID=unitig14_37-mRNA-1:exon:6927;Parent=unitig14_37-mRNA-1
unitig14	maker	CDS	124198	125559	.	+	0	ID=unitig14_37-mRNA-1:cds;Parent=unitig14_37-mRNA-1
unitig14	maker	gene	127385	128755	.	+	.	ID=unitig14_38
unitig14	maker	mRNA	127385	128755	.	+	.	ID=unitig14_38-mRNA-1;Parent=unitig14_38
unitig14	maker	exon	127385	128755	.	+	.	ID=unitig14_38-mRNA-1:exon:6928;Parent=unitig14_38-mRNA-1
unitig14	maker	CDS	127385	128755	.	+	0	ID=unitig14_38-mRNA-1:cds;Parent=unitig14_38-mRNA-1
unitig14	maker	gene	129689	133327	.	+	.	ID=unitig14_39
unitig14	maker	mRNA	129689	133327	.	+	.	ID=unitig14_39-mRNA-1;Parent=unitig14_39
unitig14	maker	exon	129689	133327	.	+	.	ID=unitig14_39-mRNA-1:exon:6929;Parent=unitig14_39-mRNA-1
unitig14	maker	CDS	129689	133327	.	+	0	ID=unitig14_39-mRNA-1:cds;Parent=unitig14_39-mRNA-1
unitig14	maker	gene	133970	136603	.	+	.	ID=unitig14_40
unitig14	maker	mRNA	133970	136603	.	+	.	ID=unitig14_40-mRNA-1;Parent=unitig14_40
unitig14	maker	exon	133970	135546	.	+	.	ID=unitig14_40-mRNA-1:exon:6930;Parent=unitig14_40-mRNA-1
unitig14	maker	CDS	133970	135546	.	+	0	ID=unitig14_40-mRNA-1:cds;Parent=unitig14_40-mRNA-1
unitig14	maker	exon	136393	136603	.	+	.	ID=unitig14_40-mRNA-1:exon:6931;Parent=unitig14_40-mRNA-1
unitig14	maker	CDS	136393	136603	.	+	1	ID=unitig14_40-mRNA-1:cds;Parent=unitig14_40-mRNA-1
unitig14	maker	gene	137002	138654	.	+	.	ID=unitig14_41
unitig14	maker	mRNA	137002	138654	.	+	.	ID=unitig14_41-mRNA-1;Parent=unitig14_41
unitig14	maker	exon	137002	138654	.	+	.	ID=unitig14_41-mRNA-1:exon:6932;Parent=unitig14_41-mRNA-1
unitig14	maker	CDS	137002	138654	.	+	0	ID=unitig14_41-mRNA-1:cds;Parent=unitig14_41-mRNA-1
unitig14	maker	gene	138791	141169	.	-	.	ID=unitig14_42
unitig14	maker	mRNA	138791	141169	.	-	.	ID=unitig14_42-mRNA-1;Parent=unitig14_42
unitig14	maker	exon	138791	141169	.	-	.	ID=unitig14_42-mRNA-1:exon:6945;Parent=unitig14_42-mRNA-1
unitig14	maker	CDS	138791	141169	.	-	0	ID=unitig14_42-mRNA-1:cds;Parent=unitig14_42-mRNA-1
unitig14	maker	gene	141822	142973	.	-	.	ID=unitig14_43
unitig14	maker	mRNA	141822	142973	.	-	.	ID=unitig14_43-mRNA-1;Parent=unitig14_43
unitig14	maker	exon	141822	142973	.	-	.	ID=unitig14_43-mRNA-1:exon:6946;Parent=unitig14_43-mRNA-1
unitig14	maker	CDS	141822	142973	.	-	0	ID=unitig14_43-mRNA-1:cds;Parent=unitig14_43-mRNA-1
unitig14	maker	gene	144390	150731	.	-	.	ID=unitig14_44
unitig14	maker	mRNA	144390	150731	.	-	.	ID=unitig14_44-mRNA-1;Parent=unitig14_44
unitig14	maker	exon	144390	145701	.	-	.	ID=unitig14_44-mRNA-1:exon:6956;Parent=unitig14_44-mRNA-1
unitig14	maker	CDS	144390	145701	.	-	1	ID=unitig14_44-mRNA-1:cds;Parent=unitig14_44-mRNA-1
unitig14	maker	exon	147414	148690	.	-	.	ID=unitig14_44-mRNA-1:exon:6957;Parent=unitig14_44-mRNA-1
unitig14	maker	CDS	147414	148690	.	-	0	ID=unitig14_44-mRNA-1:cds;Parent=unitig14_44-mRNA-1
unitig14	maker	exon	149445	150731	.	-	.	ID=unitig14_44-mRNA-1:exon:6958;Parent=unitig14_44-mRNA-1
unitig14	maker	CDS	149445	150731	.	-	0	ID=unitig14_44-mRNA-1:cds;Parent=unitig14_44-mRNA-1
unitig14	maker	gene	152395	154571	.	-	.	ID=unitig14_45
unitig14	maker	mRNA	152395	154571	.	-	.	ID=unitig14_45-mRNA-1;Parent=unitig14_45
unitig14	maker	exon	152395	154523	.	-	.	ID=unitig14_45-mRNA-1:exon:6947;Parent=unitig14_45-mRNA-1
unitig14	maker	CDS	152395	154523	.	-	2	ID=unitig14_45-mRNA-1:cds;Parent=unitig14_45-mRNA-1
unitig14	maker	exon	154568	154571	.	-	.	ID=unitig14_45-mRNA-1:exon:6948;Parent=unitig14_45-mRNA-1
unitig14	maker	CDS	154568	154571	.	-	0	ID=unitig14_45-mRNA-1:cds;Parent=unitig14_45-mRNA-1
unitig14	maker	gene	156187	157884	.	+	.	ID=unitig14_46
unitig14	maker	mRNA	156187	157884	.	+	.	ID=unitig14_46-mRNA-1;Parent=unitig14_46
unitig14	maker	exon	156187	157884	.	+	.	ID=unitig14_46-mRNA-1:exon:6933;Parent=unitig14_46-mRNA-1
unitig14	maker	CDS	156187	157884	.	+	0	ID=unitig14_46-mRNA-1:cds;Parent=unitig14_46-mRNA-1
unitig14	maker	gene	158463	160559	.	+	.	ID=unitig14_47
unitig14	maker	mRNA	158463	160559	.	+	.	ID=unitig14_47-mRNA-1;Parent=unitig14_47
unitig14	maker	exon	158463	160559	.	+	.	ID=unitig14_47-mRNA-1:exon:6934;Parent=unitig14_47-mRNA-1
unitig14	maker	CDS	158463	160559	.	+	0	ID=unitig14_47-mRNA-1:cds;Parent=unitig14_47-mRNA-1
unitig14	maker	gene	161628	163961	.	+	.	ID=unitig14_48
unitig14	maker	mRNA	161628	163961	.	+	.	ID=unitig14_48-mRNA-1;Parent=unitig14_48
unitig14	maker	exon	161628	163961	.	+	.	ID=unitig14_48-mRNA-1:exon:6935;Parent=unitig14_48-mRNA-1
unitig14	maker	CDS	161628	163961	.	+	0	ID=unitig14_48-mRNA-1:cds;Parent=unitig14_48-mRNA-1
unitig14	maker	gene	164593	166242	.	-	.	ID=unitig14_49
unitig14	maker	mRNA	164593	166242	.	-	.	ID=unitig14_49-mRNA-1;Parent=unitig14_49
unitig14	maker	exon	164593	166242	.	-	.	ID=unitig14_49-mRNA-1:exon:6949;Parent=unitig14_49-mRNA-1
unitig14	maker	CDS	164593	166242	.	-	0	ID=unitig14_49-mRNA-1:cds;Parent=unitig14_49-mRNA-1
unitig14	maker	gene	166807	167688	.	+	.	ID=unitig14_50
unitig14	maker	mRNA	166807	167688	.	+	.	ID=unitig14_50-mRNA-1;Parent=unitig14_50
unitig14	maker	exon	166807	167688	.	+	.	ID=unitig14_50-mRNA-1:exon:6936;Parent=unitig14_50-mRNA-1
unitig14	maker	CDS	166807	167688	.	+	0	ID=unitig14_50-mRNA-1:cds;Parent=unitig14_50-mRNA-1
unitig14	maker	gene	168406	169602	.	-	.	ID=unitig14_51
unitig14	maker	mRNA	168406	169602	.	-	.	ID=unitig14_51-mRNA-1;Parent=unitig14_51
unitig14	maker	exon	168406	169602	.	-	.	ID=unitig14_51-mRNA-1:exon:6950;Parent=unitig14_51-mRNA-1
unitig14	maker	CDS	168406	169602	.	-	0	ID=unitig14_51-mRNA-1:cds;Parent=unitig14_51-mRNA-1
unitig14	maker	gene	172084	172530	.	+	.	ID=unitig14_52
unitig14	maker	mRNA	172084	172530	.	+	.	ID=unitig14_52-mRNA-1;Parent=unitig14_52
unitig14	maker	exon	172084	172530	.	+	.	ID=unitig14_52-mRNA-1:exon:6937;Parent=unitig14_52-mRNA-1
unitig14	maker	CDS	172084	172530	.	+	0	ID=unitig14_52-mRNA-1:cds;Parent=unitig14_52-mRNA-1
unitig14	maker	gene	173189	174022	.	+	.	ID=unitig14_53
unitig14	maker	mRNA	173189	174022	.	+	.	ID=unitig14_53-mRNA-1;Parent=unitig14_53
unitig14	maker	exon	173189	174022	.	+	.	ID=unitig14_53-mRNA-1:exon:6938;Parent=unitig14_53-mRNA-1
unitig14	maker	CDS	173189	174022	.	+	0	ID=unitig14_53-mRNA-1:cds;Parent=unitig14_53-mRNA-1
unitig14	maker	gene	174093	175862	.	-	.	ID=unitig14_54
unitig14	maker	mRNA	174093	175862	.	-	.	ID=unitig14_54-mRNA-1;Parent=unitig14_54
unitig14	maker	exon	174093	175862	.	-	.	ID=unitig14_54-mRNA-1:exon:6951;Parent=unitig14_54-mRNA-1
unitig14	maker	CDS	174093	175862	.	-	0	ID=unitig14_54-mRNA-1:cds;Parent=unitig14_54-mRNA-1
unitig14	maker	gene	177898	178599	.	+	.	ID=unitig14_55
unitig14	maker	mRNA	177898	178599	.	+	.	ID=unitig14_55-mRNA-1;Parent=unitig14_55
unitig14	maker	exon	177898	178599	.	+	.	ID=unitig14_55-mRNA-1:exon:6939;Parent=unitig14_55-mRNA-1
unitig14	maker	CDS	177898	178599	.	+	0	ID=unitig14_55-mRNA-1:cds;Parent=unitig14_55-mRNA-1
unitig14	maker	gene	178678	181887	.	-	.	ID=unitig14_56
unitig14	maker	mRNA	178678	181887	.	-	.	ID=unitig14_56-mRNA-1;Parent=unitig14_56
unitig14	maker	exon	178678	181887	.	-	.	ID=unitig14_56-mRNA-1:exon:6952;Parent=unitig14_56-mRNA-1
unitig14	maker	CDS	178678	181887	.	-	0	ID=unitig14_56-mRNA-1:cds;Parent=unitig14_56-mRNA-1
unitig14	maker	gene	182472	183242	.	+	.	ID=unitig14_57
unitig14	maker	mRNA	182472	183242	.	+	.	ID=unitig14_57-mRNA-1;Parent=unitig14_57
unitig14	maker	exon	182472	183242	.	+	.	ID=unitig14_57-mRNA-1:exon:6940;Parent=unitig14_57-mRNA-1
unitig14	maker	CDS	182472	183242	.	+	0	ID=unitig14_57-mRNA-1:cds;Parent=unitig14_57-mRNA-1
unitig14	maker	gene	183254	185410	.	-	.	ID=unitig14_58
unitig14	maker	mRNA	183254	185410	.	-	.	ID=unitig14_58-mRNA-1;Parent=unitig14_58
unitig14	maker	exon	183254	185410	.	-	.	ID=unitig14_58-mRNA-1:exon:6953;Parent=unitig14_58-mRNA-1
unitig14	maker	CDS	183254	185410	.	-	0	ID=unitig14_58-mRNA-1:cds;Parent=unitig14_58-mRNA-1
unitig14	maker	gene	186890	188686	.	+	.	ID=unitig14_59
unitig14	maker	mRNA	186890	188686	.	+	.	ID=unitig14_59-mRNA-1;Parent=unitig14_59
unitig14	maker	exon	186890	188686	.	+	.	ID=unitig14_59-mRNA-1:exon:6941;Parent=unitig14_59-mRNA-1
unitig14	maker	CDS	186890	188686	.	+	0	ID=unitig14_59-mRNA-1:cds;Parent=unitig14_59-mRNA-1
unitig14	maker	gene	189391	194852	.	+	.	ID=unitig14_60
unitig14	maker	mRNA	189391	194852	.	+	.	ID=unitig14_60-mRNA-1;Parent=unitig14_60
unitig14	maker	exon	189391	192947	.	+	.	ID=unitig14_60-mRNA-1:exon:6942;Parent=unitig14_60-mRNA-1
unitig14	maker	CDS	189391	192947	.	+	0	ID=unitig14_60-mRNA-1:cds;Parent=unitig14_60-mRNA-1
unitig14	maker	exon	193160	194852	.	+	.	ID=unitig14_60-mRNA-1:exon:6943;Parent=unitig14_60-mRNA-1
unitig14	maker	CDS	193160	194852	.	+	1	ID=unitig14_60-mRNA-1:cds;Parent=unitig14_60-mRNA-1
unitig14	maker	gene	194901	195770	.	-	.	ID=unitig14_61
unitig14	maker	mRNA	194901	195770	.	-	.	ID=unitig14_61-mRNA-1;Parent=unitig14_61
unitig14	maker	exon	194901	195770	.	-	.	ID=unitig14_61-mRNA-1:exon:6954;Parent=unitig14_61-mRNA-1
unitig14	maker	CDS	194901	195770	.	-	0	ID=unitig14_61-mRNA-1:cds;Parent=unitig14_61-mRNA-1
unitig14	maker	gene	197415	198788	.	-	.	ID=unitig14_62
unitig14	maker	mRNA	197415	198788	.	-	.	ID=unitig14_62-mRNA-1;Parent=unitig14_62
unitig14	maker	exon	197415	198788	.	-	.	ID=unitig14_62-mRNA-1:exon:6955;Parent=unitig14_62-mRNA-1
unitig14	maker	CDS	197415	198788	.	-	0	ID=unitig14_62-mRNA-1:cds;Parent=unitig14_62-mRNA-1
unitig14	maker	gene	202209	203621	.	+	.	ID=unitig14_63
unitig14	maker	mRNA	202209	203621	.	+	.	ID=unitig14_63-mRNA-1;Parent=unitig14_63
unitig14	maker	exon	202209	203621	.	+	.	ID=unitig14_63-mRNA-1:exon:6944;Parent=unitig14_63-mRNA-1
unitig14	maker	CDS	202209	203621	.	+	0	ID=unitig14_63-mRNA-1:cds;Parent=unitig14_63-mRNA-1
unitig15	maker	gene	1	1155	.	-	.	ID=unitig15_1_partial
unitig15	maker	mRNA	1	1155	.	-	.	ID=unitig15_1_partial-mRNA-1;Parent=unitig15_1_partial
unitig15	maker	exon	1	1155	.	-	.	ID=unitig15_1_partial-mRNA-1:exon:9851;Parent=unitig15_1_partial-mRNA-1
unitig15	maker	CDS	1	1155	.	-	0	ID=unitig15_1_partial-mRNA-1:cds;Parent=unitig15_1_partial-mRNA-1
unitig15	maker	gene	1829	2626	.	+	.	ID=unitig15_2
unitig15	maker	mRNA	1829	2626	.	+	.	ID=unitig15_2-mRNA-1;Parent=unitig15_2
unitig15	maker	exon	1829	2626	.	+	.	ID=unitig15_2-mRNA-1:exon:9840;Parent=unitig15_2-mRNA-1
unitig15	maker	CDS	1829	2626	.	+	0	ID=unitig15_2-mRNA-1:cds;Parent=unitig15_2-mRNA-1
unitig15	maker	gene	3338	4588	.	-	.	ID=unitig15_3
unitig15	maker	mRNA	3338	4588	.	-	.	ID=unitig15_3-mRNA-1;Parent=unitig15_3
unitig15	maker	exon	3338	4588	.	-	.	ID=unitig15_3-mRNA-1:exon:9852;Parent=unitig15_3-mRNA-1
unitig15	maker	CDS	3338	4588	.	-	0	ID=unitig15_3-mRNA-1:cds;Parent=unitig15_3-mRNA-1
unitig15	maker	gene	13709	14911	.	+	.	ID=unitig15_4
unitig15	maker	mRNA	13709	14911	.	+	.	ID=unitig15_4-mRNA-1;Parent=unitig15_4
unitig15	maker	exon	13709	14911	.	+	.	ID=unitig15_4-mRNA-1:exon:9841;Parent=unitig15_4-mRNA-1
unitig15	maker	CDS	13709	14911	.	+	0	ID=unitig15_4-mRNA-1:cds;Parent=unitig15_4-mRNA-1
unitig15	maker	gene	16324	18699	.	+	.	ID=unitig15_5
unitig15	maker	mRNA	16324	18699	.	+	.	ID=unitig15_5-mRNA-1;Parent=unitig15_5
unitig15	maker	exon	16324	18699	.	+	.	ID=unitig15_5-mRNA-1:exon:9842;Parent=unitig15_5-mRNA-1
unitig15	maker	CDS	16324	18699	.	+	0	ID=unitig15_5-mRNA-1:cds;Parent=unitig15_5-mRNA-1
unitig15	maker	gene	19213	21195	.	+	.	ID=unitig15_6
unitig15	maker	mRNA	19213	21195	.	+	.	ID=unitig15_6-mRNA-1;Parent=unitig15_6
unitig15	maker	exon	19213	21195	.	+	.	ID=unitig15_6-mRNA-1:exon:9843;Parent=unitig15_6-mRNA-1
unitig15	maker	CDS	19213	21195	.	+	0	ID=unitig15_6-mRNA-1:cds;Parent=unitig15_6-mRNA-1
unitig15	maker	gene	22278	23828	.	-	.	ID=unitig15_7
unitig15	maker	mRNA	22278	23828	.	-	.	ID=unitig15_7-mRNA-1;Parent=unitig15_7
unitig15	maker	exon	22278	23828	.	-	.	ID=unitig15_7-mRNA-1:exon:9853;Parent=unitig15_7-mRNA-1
unitig15	maker	CDS	22278	23828	.	-	0	ID=unitig15_7-mRNA-1:cds;Parent=unitig15_7-mRNA-1
unitig15	maker	gene	25375	26928	.	-	.	ID=unitig15_8
unitig15	maker	mRNA	25375	26928	.	-	.	ID=unitig15_8-mRNA-1;Parent=unitig15_8
unitig15	maker	exon	25375	26928	.	-	.	ID=unitig15_8-mRNA-1:exon:9854;Parent=unitig15_8-mRNA-1
unitig15	maker	CDS	25375	26928	.	-	0	ID=unitig15_8-mRNA-1:cds;Parent=unitig15_8-mRNA-1
unitig15	maker	gene	28338	29630	.	-	.	ID=unitig15_9
unitig15	maker	mRNA	28338	29630	.	-	.	ID=unitig15_9-mRNA-1;Parent=unitig15_9
unitig15	maker	exon	28338	29630	.	-	.	ID=unitig15_9-mRNA-1:exon:9855;Parent=unitig15_9-mRNA-1
unitig15	maker	CDS	28338	29630	.	-	0	ID=unitig15_9-mRNA-1:cds;Parent=unitig15_9-mRNA-1
unitig15	maker	gene	31505	32482	.	+	.	ID=unitig15_10
unitig15	maker	mRNA	31505	32482	.	+	.	ID=unitig15_10-mRNA-1;Parent=unitig15_10
unitig15	maker	exon	31505	32482	.	+	.	ID=unitig15_10-mRNA-1:exon:9844;Parent=unitig15_10-mRNA-1
unitig15	maker	CDS	31505	32482	.	+	0	ID=unitig15_10-mRNA-1:cds;Parent=unitig15_10-mRNA-1
unitig15	maker	gene	37490	38296	.	+	.	ID=unitig15_11
unitig15	maker	mRNA	37490	38296	.	+	.	ID=unitig15_11-mRNA-1;Parent=unitig15_11
unitig15	maker	exon	37490	38296	.	+	.	ID=unitig15_11-mRNA-1:exon:9845;Parent=unitig15_11-mRNA-1
unitig15	maker	CDS	37490	38296	.	+	0	ID=unitig15_11-mRNA-1:cds;Parent=unitig15_11-mRNA-1
unitig15	maker	gene	39733	42003	.	-	.	ID=unitig15_12
unitig15	maker	mRNA	39733	42003	.	-	.	ID=unitig15_12-mRNA-1;Parent=unitig15_12
unitig15	maker	exon	39733	42003	.	-	.	ID=unitig15_12-mRNA-1:exon:9856;Parent=unitig15_12-mRNA-1
unitig15	maker	CDS	39733	42003	.	-	0	ID=unitig15_12-mRNA-1:cds;Parent=unitig15_12-mRNA-1
unitig15	maker	gene	43715	44536	.	+	.	ID=unitig15_13
unitig15	maker	mRNA	43715	44536	.	+	.	ID=unitig15_13-mRNA-1;Parent=unitig15_13
unitig15	maker	exon	43715	44536	.	+	.	ID=unitig15_13-mRNA-1:exon:9846;Parent=unitig15_13-mRNA-1
unitig15	maker	CDS	43715	44536	.	+	0	ID=unitig15_13-mRNA-1:cds;Parent=unitig15_13-mRNA-1
unitig15	maker	gene	46149	47423	.	+	.	ID=unitig15_14
unitig15	maker	mRNA	46149	47423	.	+	.	ID=unitig15_14-mRNA-1;Parent=unitig15_14
unitig15	maker	exon	46149	47423	.	+	.	ID=unitig15_14-mRNA-1:exon:9847;Parent=unitig15_14-mRNA-1
unitig15	maker	CDS	46149	47423	.	+	0	ID=unitig15_14-mRNA-1:cds;Parent=unitig15_14-mRNA-1
unitig15	maker	gene	48243	49358	.	+	.	ID=unitig15_15
unitig15	maker	mRNA	48243	49358	.	+	.	ID=unitig15_15-mRNA-1;Parent=unitig15_15
unitig15	maker	exon	48243	49358	.	+	.	ID=unitig15_15-mRNA-1:exon:9848;Parent=unitig15_15-mRNA-1
unitig15	maker	CDS	48243	49358	.	+	0	ID=unitig15_15-mRNA-1:cds;Parent=unitig15_15-mRNA-1
unitig15	maker	gene	55859	56449	.	-	.	ID=unitig15_16
unitig15	maker	mRNA	55859	56449	.	-	.	ID=unitig15_16-mRNA-1;Parent=unitig15_16
unitig15	maker	exon	55859	56449	.	-	.	ID=unitig15_16-mRNA-1:exon:9857;Parent=unitig15_16-mRNA-1
unitig15	maker	CDS	55859	56449	.	-	0	ID=unitig15_16-mRNA-1:cds;Parent=unitig15_16-mRNA-1
unitig15	maker	gene	57898	58386	.	+	.	ID=unitig15_17
unitig15	maker	mRNA	57898	58386	.	+	.	ID=unitig15_17-mRNA-1;Parent=unitig15_17
unitig15	maker	exon	57898	58386	.	+	.	ID=unitig15_17-mRNA-1:exon:9849;Parent=unitig15_17-mRNA-1
unitig15	maker	CDS	57898	58386	.	+	0	ID=unitig15_17-mRNA-1:cds;Parent=unitig15_17-mRNA-1
unitig15	maker	gene	58410	60476	.	-	.	ID=unitig15_18
unitig15	maker	mRNA	58410	60476	.	-	.	ID=unitig15_18-mRNA-1;Parent=unitig15_18
unitig15	maker	exon	58410	60476	.	-	.	ID=unitig15_18-mRNA-1:exon:9858;Parent=unitig15_18-mRNA-1
unitig15	maker	CDS	58410	60476	.	-	0	ID=unitig15_18-mRNA-1:cds;Parent=unitig15_18-mRNA-1
unitig15	maker	gene	61536	62906	.	-	.	ID=unitig15_19
unitig15	maker	mRNA	61536	62906	.	-	.	ID=unitig15_19-mRNA-1;Parent=unitig15_19
unitig15	maker	exon	61536	62906	.	-	.	ID=unitig15_19-mRNA-1:exon:9859;Parent=unitig15_19-mRNA-1
unitig15	maker	CDS	61536	62906	.	-	0	ID=unitig15_19-mRNA-1:cds;Parent=unitig15_19-mRNA-1
unitig15	maker	gene	64766	66061	.	+	.	ID=unitig15_20
unitig15	maker	mRNA	64766	66061	.	+	.	ID=unitig15_20-mRNA-1;Parent=unitig15_20
unitig15	maker	exon	64766	66061	.	+	.	ID=unitig15_20-mRNA-1:exon:9850;Parent=unitig15_20-mRNA-1
unitig15	maker	CDS	64766	66061	.	+	0	ID=unitig15_20-mRNA-1:cds;Parent=unitig15_20-mRNA-1
unitig15	maker	gene	67071	67973	.	-	.	ID=unitig15_21
unitig15	maker	mRNA	67071	67973	.	-	.	ID=unitig15_21-mRNA-1;Parent=unitig15_21
unitig15	maker	exon	67071	67973	.	-	.	ID=unitig15_21-mRNA-1:exon:9860;Parent=unitig15_21-mRNA-1
unitig15	maker	CDS	67071	67973	.	-	0	ID=unitig15_21-mRNA-1:cds;Parent=unitig15_21-mRNA-1
unitig15	maker	gene	71196	71567	.	-	.	ID=unitig15_23_partial
unitig15	maker	mRNA	71196	71567	.	-	.	ID=unitig15_23_partial-mRNA-1;Parent=unitig15_23_partial
unitig15	maker	exon	71196	71567	.	-	.	ID=unitig15_23_partial-mRNA-1:exon:9863;Parent=unitig15_23_partial-mRNA-1
unitig15	maker	CDS	71196	71567	.	-	0	ID=unitig15_23_partial-mRNA-1:cds;Parent=unitig15_23_partial-mRNA-1
unitig19	maker	gene	1396	1755	.	-	.	ID=unitig19_1
unitig19	maker	mRNA	1396	1755	.	-	.	ID=unitig19_1-mRNA-1;Parent=unitig19_1
unitig19	maker	exon	1396	1755	.	-	.	ID=unitig19_1-mRNA-1:exon:5008;Parent=unitig19_1-mRNA-1
unitig19	maker	CDS	1396	1755	.	-	0	ID=unitig19_1-mRNA-1:cds;Parent=unitig19_1-mRNA-1
unitig19	maker	gene	3014	4657	.	-	.	ID=unitig19_2
unitig19	maker	mRNA	3014	4657	.	-	.	ID=unitig19_2-mRNA-1;Parent=unitig19_2
unitig19	maker	exon	3014	4657	.	-	.	ID=unitig19_2-mRNA-1:exon:5009;Parent=unitig19_2-mRNA-1
unitig19	maker	CDS	3014	4657	.	-	0	ID=unitig19_2-mRNA-1:cds;Parent=unitig19_2-mRNA-1
unitig19	maker	gene	5785	6330	.	-	.	ID=unitig19_3
unitig19	maker	mRNA	5785	6330	.	-	.	ID=unitig19_3-mRNA-1;Parent=unitig19_3
unitig19	maker	exon	5785	6330	.	-	.	ID=unitig19_3-mRNA-1:exon:5010;Parent=unitig19_3-mRNA-1
unitig19	maker	CDS	5785	6330	.	-	0	ID=unitig19_3-mRNA-1:cds;Parent=unitig19_3-mRNA-1
unitig19	maker	gene	6730	8577	.	-	.	ID=unitig19_4
unitig19	maker	mRNA	6730	8577	.	-	.	ID=unitig19_4-mRNA-1;Parent=unitig19_4
unitig19	maker	exon	6730	8577	.	-	.	ID=unitig19_4-mRNA-1:exon:5011;Parent=unitig19_4-mRNA-1
unitig19	maker	CDS	6730	8577	.	-	0	ID=unitig19_4-mRNA-1:cds;Parent=unitig19_4-mRNA-1
unitig19	maker	gene	10766	13414	.	-	.	ID=unitig19_5
unitig19	maker	mRNA	10766	13414	.	-	.	ID=unitig19_5-mRNA-1;Parent=unitig19_5
unitig19	maker	exon	10766	13414	.	-	.	ID=unitig19_5-mRNA-1:exon:5012;Parent=unitig19_5-mRNA-1
unitig19	maker	CDS	10766	13414	.	-	0	ID=unitig19_5-mRNA-1:cds;Parent=unitig19_5-mRNA-1
unitig19	maker	gene	15765	16700	.	-	.	ID=unitig19_6
unitig19	maker	mRNA	15765	16700	.	-	.	ID=unitig19_6-mRNA-1;Parent=unitig19_6
unitig19	maker	exon	15765	16700	.	-	.	ID=unitig19_6-mRNA-1:exon:5013;Parent=unitig19_6-mRNA-1
unitig19	maker	CDS	15765	16700	.	-	0	ID=unitig19_6-mRNA-1:cds;Parent=unitig19_6-mRNA-1
unitig19	maker	gene	17319	18404	.	+	.	ID=unitig19_7
unitig19	maker	mRNA	17319	18404	.	+	.	ID=unitig19_7-mRNA-1;Parent=unitig19_7
unitig19	maker	exon	17319	18404	.	+	.	ID=unitig19_7-mRNA-1:exon:5004;Parent=unitig19_7-mRNA-1
unitig19	maker	CDS	17319	18404	.	+	0	ID=unitig19_7-mRNA-1:cds;Parent=unitig19_7-mRNA-1
unitig19	maker	gene	19576	20100	.	-	.	ID=unitig19_8
unitig19	maker	mRNA	19576	20100	.	-	.	ID=unitig19_8-mRNA-1;Parent=unitig19_8
unitig19	maker	exon	19576	20100	.	-	.	ID=unitig19_8-mRNA-1:exon:5014;Parent=unitig19_8-mRNA-1
unitig19	maker	CDS	19576	20100	.	-	0	ID=unitig19_8-mRNA-1:cds;Parent=unitig19_8-mRNA-1
unitig19	maker	gene	21261	22055	.	-	.	ID=unitig19_9
unitig19	maker	mRNA	21261	22055	.	-	.	ID=unitig19_9-mRNA-1;Parent=unitig19_9
unitig19	maker	exon	21261	22055	.	-	.	ID=unitig19_9-mRNA-1:exon:5015;Parent=unitig19_9-mRNA-1
unitig19	maker	CDS	21261	22055	.	-	0	ID=unitig19_9-mRNA-1:cds;Parent=unitig19_9-mRNA-1
unitig19	maker	gene	25296	29777	.	+	.	ID=unitig19_10
unitig19	maker	mRNA	25296	29777	.	+	.	ID=unitig19_10-mRNA-1;Parent=unitig19_10
unitig19	maker	exon	25296	29777	.	+	.	ID=unitig19_10-mRNA-1:exon:5005;Parent=unitig19_10-mRNA-1
unitig19	maker	CDS	25296	29777	.	+	0	ID=unitig19_10-mRNA-1:cds;Parent=unitig19_10-mRNA-1
unitig19	maker	gene	30614	33823	.	+	.	ID=unitig19_11
unitig19	maker	mRNA	30614	33823	.	+	.	ID=unitig19_11-mRNA-1;Parent=unitig19_11
unitig19	maker	exon	30614	33375	.	+	.	ID=unitig19_11-mRNA-1:exon:5006;Parent=unitig19_11-mRNA-1
unitig19	maker	CDS	30614	33375	.	+	0	ID=unitig19_11-mRNA-1:cds;Parent=unitig19_11-mRNA-1
unitig19	maker	exon	33562	33823	.	+	.	ID=unitig19_11-mRNA-1:exon:5007;Parent=unitig19_11-mRNA-1
unitig19	maker	CDS	33562	33823	.	+	1	ID=unitig19_11-mRNA-1:cds;Parent=unitig19_11-mRNA-1
unitig19	maker	gene	33984	36071	.	-	.	ID=unitig19_12
unitig19	maker	mRNA	33984	36071	.	-	.	ID=unitig19_12-mRNA-1;Parent=unitig19_12
unitig19	maker	exon	33984	36071	.	-	.	ID=unitig19_12-mRNA-1:exon:5025;Parent=unitig19_12-mRNA-1
unitig19	maker	CDS	33984	36071	.	-	0	ID=unitig19_12-mRNA-1:cds;Parent=unitig19_12-mRNA-1
unitig19	maker	gene	36146	43871	.	-	.	ID=unitig19_13
unitig19	maker	mRNA	36146	43871	.	-	.	ID=unitig19_13-mRNA-1;Parent=unitig19_13
unitig19	maker	exon	36146	43452	.	-	.	ID=unitig19_13-mRNA-1:exon:5027;Parent=unitig19_13-mRNA-1
unitig19	maker	CDS	41985	43452	.	-	1	ID=unitig19_13-mRNA-1:cds;Parent=unitig19_13-mRNA-1
unitig19	maker	exon	43807	43871	.	-	.	ID=unitig19_13-mRNA-1:exon:5026;Parent=unitig19_13-mRNA-1
unitig19	maker	CDS	43807	43823	.	-	0	ID=unitig19_13-mRNA-1:cds;Parent=unitig19_13-mRNA-1
unitig19	maker	gene	39376	40944	.	+	.	ID=unitig19_14
unitig19	maker	mRNA	39376	40944	.	+	.	ID=unitig19_14-mRNA-1;Parent=unitig19_14
unitig19	maker	exon	39376	40944	.	+	.	ID=unitig19_14-mRNA-1:exon:5016;Parent=unitig19_14-mRNA-1
unitig19	maker	CDS	39376	40944	.	+	0	ID=unitig19_14-mRNA-1:cds;Parent=unitig19_14-mRNA-1
unitig19	maker	gene	45764	47350	.	+	.	ID=unitig19_15
unitig19	maker	mRNA	45764	47350	.	+	.	ID=unitig19_15-mRNA-1;Parent=unitig19_15
unitig19	maker	exon	45764	47350	.	+	.	ID=unitig19_15-mRNA-1:exon:5017;Parent=unitig19_15-mRNA-1
unitig19	maker	CDS	45764	47350	.	+	0	ID=unitig19_15-mRNA-1:cds;Parent=unitig19_15-mRNA-1
unitig19	maker	gene	48383	53376	.	-	.	ID=unitig19_16
unitig19	maker	mRNA	48383	53376	.	-	.	ID=unitig19_16-mRNA-1;Parent=unitig19_16
unitig19	maker	exon	48383	52895	.	-	.	ID=unitig19_16-mRNA-1:exon:5029;Parent=unitig19_16-mRNA-1
unitig19	maker	CDS	52895	52895	.	-	1	ID=unitig19_16-mRNA-1:cds;Parent=unitig19_16-mRNA-1
unitig19	maker	exon	53117	53376	.	-	.	ID=unitig19_16-mRNA-1:exon:5028;Parent=unitig19_16-mRNA-1
unitig19	maker	CDS	53117	53376	.	-	0	ID=unitig19_16-mRNA-1:cds;Parent=unitig19_16-mRNA-1
unitig19	maker	gene	48766	49962	.	+	.	ID=unitig19_17
unitig19	maker	mRNA	48766	49962	.	+	.	ID=unitig19_17-mRNA-1;Parent=unitig19_17
unitig19	maker	exon	48766	49962	.	+	.	ID=unitig19_17-mRNA-1:exon:5018;Parent=unitig19_17-mRNA-1
unitig19	maker	CDS	48766	49962	.	+	0	ID=unitig19_17-mRNA-1:cds;Parent=unitig19_17-mRNA-1
unitig19	maker	gene	50791	51756	.	+	.	ID=unitig19_18
unitig19	maker	mRNA	50791	51756	.	+	.	ID=unitig19_18-mRNA-1;Parent=unitig19_18
unitig19	maker	exon	50791	51756	.	+	.	ID=unitig19_18-mRNA-1:exon:5019;Parent=unitig19_18-mRNA-1
unitig19	maker	CDS	50791	51756	.	+	0	ID=unitig19_18-mRNA-1:cds;Parent=unitig19_18-mRNA-1
unitig19	maker	gene	52165	52692	.	+	.	ID=unitig19_19
unitig19	maker	mRNA	52165	52692	.	+	.	ID=unitig19_19-mRNA-1;Parent=unitig19_19
unitig19	maker	exon	52165	52692	.	+	.	ID=unitig19_19-mRNA-1:exon:5020;Parent=unitig19_19-mRNA-1
unitig19	maker	CDS	52165	52692	.	+	0	ID=unitig19_19-mRNA-1:cds;Parent=unitig19_19-mRNA-1
unitig19	maker	gene	54258	55994	.	+	.	ID=unitig19_20
unitig19	maker	mRNA	54258	55994	.	+	.	ID=unitig19_20-mRNA-1;Parent=unitig19_20
unitig19	maker	exon	54258	55994	.	+	.	ID=unitig19_20-mRNA-1:exon:5021;Parent=unitig19_20-mRNA-1
unitig19	maker	CDS	54258	55994	.	+	0	ID=unitig19_20-mRNA-1:cds;Parent=unitig19_20-mRNA-1
unitig19	maker	gene	56323	57267	.	+	.	ID=unitig19_21
unitig19	maker	mRNA	56323	57267	.	+	.	ID=unitig19_21-mRNA-1;Parent=unitig19_21
unitig19	maker	exon	56323	56359	.	+	.	ID=unitig19_21-mRNA-1:exon:5022;Parent=unitig19_21-mRNA-1
unitig19	maker	CDS	56323	56359	.	+	0	ID=unitig19_21-mRNA-1:cds;Parent=unitig19_21-mRNA-1
unitig19	maker	exon	56435	57267	.	+	.	ID=unitig19_21-mRNA-1:exon:5023;Parent=unitig19_21-mRNA-1
unitig19	maker	CDS	56435	57267	.	+	2	ID=unitig19_21-mRNA-1:cds;Parent=unitig19_21-mRNA-1
unitig19	maker	gene	59447	67003	.	-	.	ID=unitig19_22
unitig19	maker	mRNA	59447	67003	.	-	.	ID=unitig19_22-mRNA-1;Parent=unitig19_22
unitig19	maker	exon	59447	67003	.	-	.	ID=unitig19_22-mRNA-1:exon:5030;Parent=unitig19_22-mRNA-1
unitig19	maker	CDS	59447	67003	.	-	0	ID=unitig19_22-mRNA-1:cds;Parent=unitig19_22-mRNA-1
unitig19	maker	gene	67829	69052	.	+	.	ID=unitig19_23
unitig19	maker	mRNA	67829	69052	.	+	.	ID=unitig19_23-mRNA-1;Parent=unitig19_23
unitig19	maker	exon	67829	69052	.	+	.	ID=unitig19_23-mRNA-1:exon:5024;Parent=unitig19_23-mRNA-1
unitig19	maker	CDS	67829	69052	.	+	0	ID=unitig19_23-mRNA-1:cds;Parent=unitig19_23-mRNA-1
unitig19	maker	gene	71931	73542	.	+	.	ID=unitig19_24
unitig19	maker	mRNA	71931	73542	.	+	.	ID=unitig19_24-mRNA-1;Parent=unitig19_24
unitig19	maker	exon	71931	72676	.	+	.	ID=unitig19_24-mRNA-1:exon:5035;Parent=unitig19_24-mRNA-1
unitig19	maker	CDS	71931	72676	.	+	0	ID=unitig19_24-mRNA-1:cds;Parent=unitig19_24-mRNA-1
unitig19	maker	exon	72741	73542	.	+	.	ID=unitig19_24-mRNA-1:exon:5036;Parent=unitig19_24-mRNA-1
unitig19	maker	CDS	72741	73542	.	+	1	ID=unitig19_24-mRNA-1:cds;Parent=unitig19_24-mRNA-1
unitig19	maker	gene	75861	77093	.	-	.	ID=unitig19_25
unitig19	maker	mRNA	75861	77093	.	-	.	ID=unitig19_25-mRNA-1;Parent=unitig19_25
unitig19	maker	exon	75861	77093	.	-	.	ID=unitig19_25-mRNA-1:exon:5031;Parent=unitig19_25-mRNA-1
unitig19	maker	CDS	75861	77093	.	-	0	ID=unitig19_25-mRNA-1:cds;Parent=unitig19_25-mRNA-1
unitig19	maker	gene	79649	81577	.	-	.	ID=unitig19_26
unitig19	maker	mRNA	79649	81577	.	-	.	ID=unitig19_26-mRNA-1;Parent=unitig19_26
unitig19	maker	exon	79649	81577	.	-	.	ID=unitig19_26-mRNA-1:exon:5032;Parent=unitig19_26-mRNA-1
unitig19	maker	CDS	79649	81577	.	-	0	ID=unitig19_26-mRNA-1:cds;Parent=unitig19_26-mRNA-1
unitig19	maker	gene	82715	84996	.	+	.	ID=unitig19_27
unitig19	maker	mRNA	82715	84996	.	+	.	ID=unitig19_27-mRNA-1;Parent=unitig19_27
unitig19	maker	exon	82715	83482	.	+	.	ID=unitig19_27-mRNA-1:exon:5037;Parent=unitig19_27-mRNA-1
unitig19	maker	CDS	82715	83482	.	+	0	ID=unitig19_27-mRNA-1:cds;Parent=unitig19_27-mRNA-1
unitig19	maker	exon	84067	84996	.	+	.	ID=unitig19_27-mRNA-1:exon:5038;Parent=unitig19_27-mRNA-1
unitig19	maker	CDS	84067	84996	.	+	0	ID=unitig19_27-mRNA-1:cds;Parent=unitig19_27-mRNA-1
unitig19	maker	gene	85315	86487	.	-	.	ID=unitig19_28
unitig19	maker	mRNA	85315	86487	.	-	.	ID=unitig19_28-mRNA-1;Parent=unitig19_28
unitig19	maker	exon	85315	86487	.	-	.	ID=unitig19_28-mRNA-1:exon:5033;Parent=unitig19_28-mRNA-1
unitig19	maker	CDS	85315	86487	.	-	0	ID=unitig19_28-mRNA-1:cds;Parent=unitig19_28-mRNA-1
unitig19	maker	gene	86992	87315	.	+	.	ID=unitig19_29
unitig19	maker	mRNA	86992	87315	.	+	.	ID=unitig19_29-mRNA-1;Parent=unitig19_29
unitig19	maker	exon	86992	87315	.	+	.	ID=unitig19_29-mRNA-1:exon:5039;Parent=unitig19_29-mRNA-1
unitig19	maker	CDS	86992	87315	.	+	0	ID=unitig19_29-mRNA-1:cds;Parent=unitig19_29-mRNA-1
unitig19	maker	gene	87481	87876	.	-	.	ID=unitig19_30
unitig19	maker	mRNA	87481	87876	.	-	.	ID=unitig19_30-mRNA-1;Parent=unitig19_30
unitig19	maker	exon	87481	87876	.	-	.	ID=unitig19_30-mRNA-1:exon:5034;Parent=unitig19_30-mRNA-1
unitig19	maker	CDS	87481	87876	.	-	0	ID=unitig19_30-mRNA-1:cds;Parent=unitig19_30-mRNA-1
unitig19	maker	gene	89819	90916	.	+	.	ID=unitig19_31
unitig19	maker	mRNA	89819	90916	.	+	.	ID=unitig19_31-mRNA-1;Parent=unitig19_31
unitig19	maker	exon	89819	90916	.	+	.	ID=unitig19_31-mRNA-1:exon:5040;Parent=unitig19_31-mRNA-1
unitig19	maker	CDS	89819	90916	.	+	0	ID=unitig19_31-mRNA-1:cds;Parent=unitig19_31-mRNA-1
unitig19	maker	gene	92622	93494	.	+	.	ID=unitig19_32
unitig19	maker	mRNA	92622	93494	.	+	.	ID=unitig19_32-mRNA-1;Parent=unitig19_32
unitig19	maker	exon	92622	93494	.	+	.	ID=unitig19_32-mRNA-1:exon:5041;Parent=unitig19_32-mRNA-1
unitig19	maker	CDS	92622	93494	.	+	0	ID=unitig19_32-mRNA-1:cds;Parent=unitig19_32-mRNA-1
unitig19	maker	gene	93996	95213	.	-	.	ID=unitig19_33
unitig19	maker	mRNA	93996	95213	.	-	.	ID=unitig19_33-mRNA-1;Parent=unitig19_33
unitig19	maker	exon	93996	95213	.	-	.	ID=unitig19_33-mRNA-1:exon:5062;Parent=unitig19_33-mRNA-1
unitig19	maker	CDS	93996	95213	.	-	0	ID=unitig19_33-mRNA-1:cds;Parent=unitig19_33-mRNA-1
unitig19	maker	gene	97147	99207	.	-	.	ID=unitig19_34
unitig19	maker	mRNA	97147	99207	.	-	.	ID=unitig19_34-mRNA-1;Parent=unitig19_34
unitig19	maker	exon	97147	99207	.	-	.	ID=unitig19_34-mRNA-1:exon:5063;Parent=unitig19_34-mRNA-1
unitig19	maker	CDS	97147	99207	.	-	0	ID=unitig19_34-mRNA-1:cds;Parent=unitig19_34-mRNA-1
unitig19	maker	gene	102025	102495	.	-	.	ID=unitig19_35
unitig19	maker	mRNA	102025	102495	.	-	.	ID=unitig19_35-mRNA-1;Parent=unitig19_35
unitig19	maker	exon	102025	102495	.	-	.	ID=unitig19_35-mRNA-1:exon:5064;Parent=unitig19_35-mRNA-1
unitig19	maker	CDS	102025	102495	.	-	0	ID=unitig19_35-mRNA-1:cds;Parent=unitig19_35-mRNA-1
unitig19	maker	gene	105959	108535	.	+	.	ID=unitig19_36
unitig19	maker	mRNA	105959	108535	.	+	.	ID=unitig19_36-mRNA-1;Parent=unitig19_36
unitig19	maker	exon	105959	108535	.	+	.	ID=unitig19_36-mRNA-1:exon:5042;Parent=unitig19_36-mRNA-1
unitig19	maker	CDS	105959	108535	.	+	0	ID=unitig19_36-mRNA-1:cds;Parent=unitig19_36-mRNA-1
unitig19	maker	gene	108732	110078	.	-	.	ID=unitig19_37
unitig19	maker	mRNA	108732	110078	.	-	.	ID=unitig19_37-mRNA-1;Parent=unitig19_37
unitig19	maker	exon	108732	110078	.	-	.	ID=unitig19_37-mRNA-1:exon:5065;Parent=unitig19_37-mRNA-1
unitig19	maker	CDS	108732	110078	.	-	0	ID=unitig19_37-mRNA-1:cds;Parent=unitig19_37-mRNA-1
unitig19	maker	gene	110467	113475	.	-	.	ID=unitig19_38
unitig19	maker	mRNA	110467	113475	.	-	.	ID=unitig19_38-mRNA-1;Parent=unitig19_38
unitig19	maker	exon	110467	113475	.	-	.	ID=unitig19_38-mRNA-1:exon:5066;Parent=unitig19_38-mRNA-1
unitig19	maker	CDS	110467	113475	.	-	0	ID=unitig19_38-mRNA-1:cds;Parent=unitig19_38-mRNA-1
unitig19	maker	gene	114643	115518	.	-	.	ID=unitig19_39
unitig19	maker	mRNA	114643	115518	.	-	.	ID=unitig19_39-mRNA-1;Parent=unitig19_39
unitig19	maker	exon	114643	115518	.	-	.	ID=unitig19_39-mRNA-1:exon:5067;Parent=unitig19_39-mRNA-1
unitig19	maker	CDS	114643	115518	.	-	0	ID=unitig19_39-mRNA-1:cds;Parent=unitig19_39-mRNA-1
unitig19	maker	gene	120137	120679	.	-	.	ID=unitig19_40
unitig19	maker	mRNA	120137	120679	.	-	.	ID=unitig19_40-mRNA-1;Parent=unitig19_40
unitig19	maker	exon	120137	120679	.	-	.	ID=unitig19_40-mRNA-1:exon:5068;Parent=unitig19_40-mRNA-1
unitig19	maker	CDS	120137	120679	.	-	0	ID=unitig19_40-mRNA-1:cds;Parent=unitig19_40-mRNA-1
unitig19	maker	gene	122515	126330	.	+	.	ID=unitig19_41
unitig19	maker	mRNA	122515	126330	.	+	.	ID=unitig19_41-mRNA-1;Parent=unitig19_41
unitig19	maker	exon	122515	126330	.	+	.	ID=unitig19_41-mRNA-1:exon:5043;Parent=unitig19_41-mRNA-1
unitig19	maker	CDS	122515	126330	.	+	0	ID=unitig19_41-mRNA-1:cds;Parent=unitig19_41-mRNA-1
unitig19	maker	gene	128021	129706	.	+	.	ID=unitig19_42
unitig19	maker	mRNA	128021	129706	.	+	.	ID=unitig19_42-mRNA-1;Parent=unitig19_42
unitig19	maker	exon	128021	129706	.	+	.	ID=unitig19_42-mRNA-1:exon:5044;Parent=unitig19_42-mRNA-1
unitig19	maker	CDS	128021	129706	.	+	0	ID=unitig19_42-mRNA-1:cds;Parent=unitig19_42-mRNA-1
unitig19	maker	gene	133823	134398	.	+	.	ID=unitig19_43
unitig19	maker	mRNA	133823	134398	.	+	.	ID=unitig19_43-mRNA-1;Parent=unitig19_43
unitig19	maker	exon	133823	134398	.	+	.	ID=unitig19_43-mRNA-1:exon:5045;Parent=unitig19_43-mRNA-1
unitig19	maker	CDS	133823	134398	.	+	0	ID=unitig19_43-mRNA-1:cds;Parent=unitig19_43-mRNA-1
unitig19	maker	gene	135059	136176	.	+	.	ID=unitig19_44
unitig19	maker	mRNA	135059	136176	.	+	.	ID=unitig19_44-mRNA-1;Parent=unitig19_44
unitig19	maker	exon	135059	135144	.	+	.	ID=unitig19_44-mRNA-1:exon:5046;Parent=unitig19_44-mRNA-1
unitig19	maker	CDS	135088	135144	.	+	0	ID=unitig19_44-mRNA-1:cds;Parent=unitig19_44-mRNA-1
unitig19	maker	exon	135216	136176	.	+	.	ID=unitig19_44-mRNA-1:exon:5047;Parent=unitig19_44-mRNA-1
unitig19	maker	CDS	135216	136109	.	+	0	ID=unitig19_44-mRNA-1:cds;Parent=unitig19_44-mRNA-1
unitig19	maker	gene	137113	137499	.	-	.	ID=unitig19_45
unitig19	maker	mRNA	137113	137499	.	-	.	ID=unitig19_45-mRNA-1;Parent=unitig19_45
unitig19	maker	exon	137113	137499	.	-	.	ID=unitig19_45-mRNA-1:exon:5069;Parent=unitig19_45-mRNA-1
unitig19	maker	CDS	137113	137499	.	-	0	ID=unitig19_45-mRNA-1:cds;Parent=unitig19_45-mRNA-1
unitig19	maker	gene	138132	142155	.	-	.	ID=unitig19_46
unitig19	maker	mRNA	138132	142155	.	-	.	ID=unitig19_46-mRNA-1;Parent=unitig19_46
unitig19	maker	exon	138132	142155	.	-	.	ID=unitig19_46-mRNA-1:exon:5070;Parent=unitig19_46-mRNA-1
unitig19	maker	CDS	139987	142155	.	-	0	ID=unitig19_46-mRNA-1:cds;Parent=unitig19_46-mRNA-1
unitig19	maker	gene	138754	139446	.	+	.	ID=unitig19_47
unitig19	maker	mRNA	138754	139446	.	+	.	ID=unitig19_47-mRNA-1;Parent=unitig19_47
unitig19	maker	exon	138754	139446	.	+	.	ID=unitig19_47-mRNA-1:exon:5048;Parent=unitig19_47-mRNA-1
unitig19	maker	CDS	138754	139446	.	+	0	ID=unitig19_47-mRNA-1:cds;Parent=unitig19_47-mRNA-1
unitig19	maker	gene	144361	144924	.	-	.	ID=unitig19_48
unitig19	maker	mRNA	144361	144924	.	-	.	ID=unitig19_48-mRNA-1;Parent=unitig19_48
unitig19	maker	exon	144361	144924	.	-	.	ID=unitig19_48-mRNA-1:exon:5071;Parent=unitig19_48-mRNA-1
unitig19	maker	CDS	144361	144924	.	-	0	ID=unitig19_48-mRNA-1:cds;Parent=unitig19_48-mRNA-1
unitig19	maker	gene	145431	146615	.	+	.	ID=unitig19_49
unitig19	maker	mRNA	145431	146615	.	+	.	ID=unitig19_49-mRNA-1;Parent=unitig19_49
unitig19	maker	exon	145431	146615	.	+	.	ID=unitig19_49-mRNA-1:exon:5049;Parent=unitig19_49-mRNA-1
unitig19	maker	CDS	145431	146615	.	+	0	ID=unitig19_49-mRNA-1:cds;Parent=unitig19_49-mRNA-1
unitig19	maker	gene	147769	149067	.	-	.	ID=unitig19_50
unitig19	maker	mRNA	147769	149067	.	-	.	ID=unitig19_50-mRNA-1;Parent=unitig19_50
unitig19	maker	exon	147769	149067	.	-	.	ID=unitig19_50-mRNA-1:exon:5072;Parent=unitig19_50-mRNA-1
unitig19	maker	CDS	147769	149067	.	-	0	ID=unitig19_50-mRNA-1:cds;Parent=unitig19_50-mRNA-1
unitig19	maker	gene	152659	153993	.	+	.	ID=unitig19_51
unitig19	maker	mRNA	152659	153993	.	+	.	ID=unitig19_51-mRNA-1;Parent=unitig19_51
unitig19	maker	exon	152659	153993	.	+	.	ID=unitig19_51-mRNA-1:exon:5050;Parent=unitig19_51-mRNA-1
unitig19	maker	CDS	152659	153993	.	+	0	ID=unitig19_51-mRNA-1:cds;Parent=unitig19_51-mRNA-1
unitig19	maker	gene	154870	156360	.	-	.	ID=unitig19_52
unitig19	maker	mRNA	154870	156360	.	-	.	ID=unitig19_52-mRNA-1;Parent=unitig19_52
unitig19	maker	exon	154870	156360	.	-	.	ID=unitig19_52-mRNA-1:exon:5073;Parent=unitig19_52-mRNA-1
unitig19	maker	CDS	154870	156360	.	-	0	ID=unitig19_52-mRNA-1:cds;Parent=unitig19_52-mRNA-1
unitig19	maker	gene	157330	158349	.	-	.	ID=unitig19_53
unitig19	maker	mRNA	157330	158349	.	-	.	ID=unitig19_53-mRNA-1;Parent=unitig19_53
unitig19	maker	exon	157330	158349	.	-	.	ID=unitig19_53-mRNA-1:exon:5074;Parent=unitig19_53-mRNA-1
unitig19	maker	CDS	157330	158349	.	-	0	ID=unitig19_53-mRNA-1:cds;Parent=unitig19_53-mRNA-1
unitig19	maker	gene	160415	161482	.	+	.	ID=unitig19_54
unitig19	maker	mRNA	160415	161482	.	+	.	ID=unitig19_54-mRNA-1;Parent=unitig19_54
unitig19	maker	exon	160415	161482	.	+	.	ID=unitig19_54-mRNA-1:exon:5051;Parent=unitig19_54-mRNA-1
unitig19	maker	CDS	160415	161482	.	+	0	ID=unitig19_54-mRNA-1:cds;Parent=unitig19_54-mRNA-1
unitig19	maker	gene	161538	162914	.	-	.	ID=unitig19_55
unitig19	maker	mRNA	161538	162914	.	-	.	ID=unitig19_55-mRNA-1;Parent=unitig19_55
unitig19	maker	exon	161538	162914	.	-	.	ID=unitig19_55-mRNA-1:exon:5075;Parent=unitig19_55-mRNA-1
unitig19	maker	CDS	161538	162914	.	-	0	ID=unitig19_55-mRNA-1:cds;Parent=unitig19_55-mRNA-1
unitig19	maker	gene	164370	165053	.	+	.	ID=unitig19_56
unitig19	maker	mRNA	164370	165053	.	+	.	ID=unitig19_56-mRNA-1;Parent=unitig19_56
unitig19	maker	exon	164370	165053	.	+	.	ID=unitig19_56-mRNA-1:exon:5052;Parent=unitig19_56-mRNA-1
unitig19	maker	CDS	164370	165053	.	+	0	ID=unitig19_56-mRNA-1:cds;Parent=unitig19_56-mRNA-1
unitig19	maker	gene	166769	167383	.	+	.	ID=unitig19_57
unitig19	maker	mRNA	166769	167383	.	+	.	ID=unitig19_57-mRNA-1;Parent=unitig19_57
unitig19	maker	exon	166769	167383	.	+	.	ID=unitig19_57-mRNA-1:exon:5053;Parent=unitig19_57-mRNA-1
unitig19	maker	CDS	166769	167383	.	+	0	ID=unitig19_57-mRNA-1:cds;Parent=unitig19_57-mRNA-1
unitig19	maker	gene	167760	168704	.	-	.	ID=unitig19_58
unitig19	maker	mRNA	167760	168704	.	-	.	ID=unitig19_58-mRNA-1;Parent=unitig19_58
unitig19	maker	exon	167760	168704	.	-	.	ID=unitig19_58-mRNA-1:exon:5076;Parent=unitig19_58-mRNA-1
unitig19	maker	CDS	167760	168704	.	-	0	ID=unitig19_58-mRNA-1:cds;Parent=unitig19_58-mRNA-1
unitig19	maker	gene	170739	171674	.	+	.	ID=unitig19_59
unitig19	maker	mRNA	170739	171674	.	+	.	ID=unitig19_59-mRNA-1;Parent=unitig19_59
unitig19	maker	exon	170739	171674	.	+	.	ID=unitig19_59-mRNA-1:exon:5054;Parent=unitig19_59-mRNA-1
unitig19	maker	CDS	170739	171674	.	+	0	ID=unitig19_59-mRNA-1:cds;Parent=unitig19_59-mRNA-1
unitig19	maker	gene	173264	173791	.	+	.	ID=unitig19_60
unitig19	maker	mRNA	173264	173791	.	+	.	ID=unitig19_60-mRNA-1;Parent=unitig19_60
unitig19	maker	exon	173264	173791	.	+	.	ID=unitig19_60-mRNA-1:exon:5055;Parent=unitig19_60-mRNA-1
unitig19	maker	CDS	173264	173791	.	+	0	ID=unitig19_60-mRNA-1:cds;Parent=unitig19_60-mRNA-1
unitig19	maker	gene	174083	175658	.	+	.	ID=unitig19_61
unitig19	maker	mRNA	174083	175658	.	+	.	ID=unitig19_61-mRNA-1;Parent=unitig19_61
unitig19	maker	exon	174083	174098	.	+	.	ID=unitig19_61-mRNA-1:exon:5056;Parent=unitig19_61-mRNA-1
unitig19	maker	CDS	174083	174098	.	+	0	ID=unitig19_61-mRNA-1:cds;Parent=unitig19_61-mRNA-1
unitig19	maker	exon	174829	175658	.	+	.	ID=unitig19_61-mRNA-1:exon:5057;Parent=unitig19_61-mRNA-1
unitig19	maker	CDS	174829	175658	.	+	2	ID=unitig19_61-mRNA-1:cds;Parent=unitig19_61-mRNA-1
unitig19	maker	gene	176058	176879	.	-	.	ID=unitig19_62
unitig19	maker	mRNA	176058	176879	.	-	.	ID=unitig19_62-mRNA-1;Parent=unitig19_62
unitig19	maker	exon	176058	176879	.	-	.	ID=unitig19_62-mRNA-1:exon:5077;Parent=unitig19_62-mRNA-1
unitig19	maker	CDS	176058	176879	.	-	0	ID=unitig19_62-mRNA-1:cds;Parent=unitig19_62-mRNA-1
unitig19	maker	gene	177144	178271	.	+	.	ID=unitig19_63
unitig19	maker	mRNA	177144	178271	.	+	.	ID=unitig19_63-mRNA-1;Parent=unitig19_63
unitig19	maker	exon	177144	178271	.	+	.	ID=unitig19_63-mRNA-1:exon:5058;Parent=unitig19_63-mRNA-1
unitig19	maker	CDS	177144	178271	.	+	0	ID=unitig19_63-mRNA-1:cds;Parent=unitig19_63-mRNA-1
unitig19	maker	gene	178643	180736	.	+	.	ID=unitig19_64
unitig19	maker	mRNA	178643	180736	.	+	.	ID=unitig19_64-mRNA-1;Parent=unitig19_64
unitig19	maker	exon	178643	180736	.	+	.	ID=unitig19_64-mRNA-1:exon:5059;Parent=unitig19_64-mRNA-1
unitig19	maker	CDS	178643	180736	.	+	0	ID=unitig19_64-mRNA-1:cds;Parent=unitig19_64-mRNA-1
unitig19	maker	gene	181083	184810	.	+	.	ID=unitig19_65
unitig19	maker	mRNA	181083	184810	.	+	.	ID=unitig19_65-mRNA-1;Parent=unitig19_65
unitig19	maker	exon	181083	184146	.	+	.	ID=unitig19_65-mRNA-1:exon:5060;Parent=unitig19_65-mRNA-1
unitig19	maker	CDS	181083	184146	.	+	0	ID=unitig19_65-mRNA-1:cds;Parent=unitig19_65-mRNA-1
unitig19	maker	exon	184170	184810	.	+	.	ID=unitig19_65-mRNA-1:exon:5061;Parent=unitig19_65-mRNA-1
unitig19	maker	CDS	184170	184810	.	+	2	ID=unitig19_65-mRNA-1:cds;Parent=unitig19_65-mRNA-1
unitig19	maker	gene	184863	186948	.	-	.	ID=unitig19_66_partial
unitig19	maker	mRNA	184863	186948	.	-	.	ID=unitig19_66_partial-mRNA-1;Parent=unitig19_66_partial
unitig19	maker	exon	184863	186027	.	-	.	ID=unitig19_66_partial-mRNA-1:exon:5078;Parent=unitig19_66_partial-mRNA-1
unitig19	maker	CDS	184863	186027	.	-	1	ID=unitig19_66_partial-mRNA-1:cds;Parent=unitig19_66_partial-mRNA-1
unitig19	maker	exon	186045	186202	.	-	.	ID=unitig19_66_partial-mRNA-1:exon:5079;Parent=unitig19_66_partial-mRNA-1
unitig19	maker	CDS	186045	186202	.	-	0	ID=unitig19_66_partial-mRNA-1:cds;Parent=unitig19_66_partial-mRNA-1
unitig19	maker	exon	186214	186372	.	-	.	ID=unitig19_66_partial-mRNA-1:exon:5080;Parent=unitig19_66_partial-mRNA-1
unitig19	maker	CDS	186214	186372	.	-	0	ID=unitig19_66_partial-mRNA-1:cds;Parent=unitig19_66_partial-mRNA-1
unitig19	maker	exon	186433	186948	.	-	.	ID=unitig19_66_partial-mRNA-1:exon:5081;Parent=unitig19_66_partial-mRNA-1
unitig19	maker	CDS	186433	186948	.	-	0	ID=unitig19_66_partial-mRNA-1:cds;Parent=unitig19_66_partial-mRNA-1
unitig20	maker	gene	1152	3383	.	-	.	ID=unitig20_1
unitig20	maker	mRNA	1152	3383	.	-	.	ID=unitig20_1-mRNA-1;Parent=unitig20_1
unitig20	maker	exon	1152	3383	.	-	.	ID=unitig20_1-mRNA-1:exon:10355;Parent=unitig20_1-mRNA-1
unitig20	maker	CDS	1152	3383	.	-	0	ID=unitig20_1-mRNA-1:cds;Parent=unitig20_1-mRNA-1
unitig20	maker	gene	4144	6029	.	-	.	ID=unitig20_2
unitig20	maker	mRNA	4144	6029	.	-	.	ID=unitig20_2-mRNA-1;Parent=unitig20_2
unitig20	maker	exon	4144	5488	.	-	.	ID=unitig20_2-mRNA-1:exon:10356;Parent=unitig20_2-mRNA-1
unitig20	maker	CDS	4144	5488	.	-	1	ID=unitig20_2-mRNA-1:cds;Parent=unitig20_2-mRNA-1
unitig20	maker	exon	6016	6029	.	-	.	ID=unitig20_2-mRNA-1:exon:10357;Parent=unitig20_2-mRNA-1
unitig20	maker	CDS	6016	6029	.	-	0	ID=unitig20_2-mRNA-1:cds;Parent=unitig20_2-mRNA-1
unitig20	maker	gene	7594	8032	.	+	.	ID=unitig20_3
unitig20	maker	mRNA	7594	8032	.	+	.	ID=unitig20_3-mRNA-1;Parent=unitig20_3
unitig20	maker	exon	7594	7838	.	+	.	ID=unitig20_3-mRNA-1:exon:10346;Parent=unitig20_3-mRNA-1
unitig20	maker	CDS	7594	7838	.	+	0	ID=unitig20_3-mRNA-1:cds;Parent=unitig20_3-mRNA-1
unitig20	maker	exon	7930	8032	.	+	.	ID=unitig20_3-mRNA-1:exon:10347;Parent=unitig20_3-mRNA-1
unitig20	maker	CDS	7930	8032	.	+	1	ID=unitig20_3-mRNA-1:cds;Parent=unitig20_3-mRNA-1
unitig20	maker	gene	8533	10986	.	-	.	ID=unitig20_4
unitig20	maker	mRNA	8533	10986	.	-	.	ID=unitig20_4-mRNA-1;Parent=unitig20_4
unitig20	maker	exon	8533	10986	.	-	.	ID=unitig20_4-mRNA-1:exon:10358;Parent=unitig20_4-mRNA-1
unitig20	maker	CDS	8533	10986	.	-	0	ID=unitig20_4-mRNA-1:cds;Parent=unitig20_4-mRNA-1
unitig20	maker	gene	12064	12798	.	+	.	ID=unitig20_5
unitig20	maker	mRNA	12064	12798	.	+	.	ID=unitig20_5-mRNA-1;Parent=unitig20_5
unitig20	maker	exon	12064	12798	.	+	.	ID=unitig20_5-mRNA-1:exon:10348;Parent=unitig20_5-mRNA-1
unitig20	maker	CDS	12064	12798	.	+	0	ID=unitig20_5-mRNA-1:cds;Parent=unitig20_5-mRNA-1
unitig20	maker	gene	13552	14517	.	+	.	ID=unitig20_6
unitig20	maker	mRNA	13552	14517	.	+	.	ID=unitig20_6-mRNA-1;Parent=unitig20_6
unitig20	maker	exon	13552	14517	.	+	.	ID=unitig20_6-mRNA-1:exon:10349;Parent=unitig20_6-mRNA-1
unitig20	maker	CDS	13552	14517	.	+	0	ID=unitig20_6-mRNA-1:cds;Parent=unitig20_6-mRNA-1
unitig20	maker	gene	14598	15722	.	-	.	ID=unitig20_7
unitig20	maker	mRNA	14598	15722	.	-	.	ID=unitig20_7-mRNA-1;Parent=unitig20_7
unitig20	maker	exon	14598	15722	.	-	.	ID=unitig20_7-mRNA-1:exon:10359;Parent=unitig20_7-mRNA-1
unitig20	maker	CDS	14598	15722	.	-	0	ID=unitig20_7-mRNA-1:cds;Parent=unitig20_7-mRNA-1
unitig20	maker	gene	16374	20720	.	-	.	ID=unitig20_8
unitig20	maker	mRNA	16374	20720	.	-	.	ID=unitig20_8-mRNA-1;Parent=unitig20_8
unitig20	maker	exon	16374	20720	.	-	.	ID=unitig20_8-mRNA-1:exon:10360;Parent=unitig20_8-mRNA-1
unitig20	maker	CDS	16374	20720	.	-	0	ID=unitig20_8-mRNA-1:cds;Parent=unitig20_8-mRNA-1
unitig20	maker	gene	22406	22984	.	+	.	ID=unitig20_9
unitig20	maker	mRNA	22406	22984	.	+	.	ID=unitig20_9-mRNA-1;Parent=unitig20_9
unitig20	maker	exon	22406	22984	.	+	.	ID=unitig20_9-mRNA-1:exon:10350;Parent=unitig20_9-mRNA-1
unitig20	maker	CDS	22406	22984	.	+	0	ID=unitig20_9-mRNA-1:cds;Parent=unitig20_9-mRNA-1
unitig20	maker	gene	23619	24359	.	-	.	ID=unitig20_10
unitig20	maker	mRNA	23619	24359	.	-	.	ID=unitig20_10-mRNA-1;Parent=unitig20_10
unitig20	maker	exon	23619	24359	.	-	.	ID=unitig20_10-mRNA-1:exon:10361;Parent=unitig20_10-mRNA-1
unitig20	maker	CDS	23619	24359	.	-	0	ID=unitig20_10-mRNA-1:cds;Parent=unitig20_10-mRNA-1
unitig20	maker	gene	25223	26662	.	+	.	ID=unitig20_11
unitig20	maker	mRNA	25223	26662	.	+	.	ID=unitig20_11-mRNA-1;Parent=unitig20_11
unitig20	maker	exon	25223	26662	.	+	.	ID=unitig20_11-mRNA-1:exon:10351;Parent=unitig20_11-mRNA-1
unitig20	maker	CDS	25223	26662	.	+	0	ID=unitig20_11-mRNA-1:cds;Parent=unitig20_11-mRNA-1
unitig20	maker	gene	27971	30130	.	+	.	ID=unitig20_12
unitig20	maker	mRNA	27971	30130	.	+	.	ID=unitig20_12-mRNA-1;Parent=unitig20_12
unitig20	maker	exon	27971	30130	.	+	.	ID=unitig20_12-mRNA-1:exon:10352;Parent=unitig20_12-mRNA-1
unitig20	maker	CDS	27971	30130	.	+	0	ID=unitig20_12-mRNA-1:cds;Parent=unitig20_12-mRNA-1
unitig20	maker	gene	32444	34563	.	+	.	ID=unitig20_13
unitig20	maker	mRNA	32444	34563	.	+	.	ID=unitig20_13-mRNA-1;Parent=unitig20_13
unitig20	maker	exon	32444	33502	.	+	.	ID=unitig20_13-mRNA-1:exon:10353;Parent=unitig20_13-mRNA-1
unitig20	maker	CDS	32444	33502	.	+	0	ID=unitig20_13-mRNA-1:cds;Parent=unitig20_13-mRNA-1
unitig20	maker	exon	33553	34563	.	+	.	ID=unitig20_13-mRNA-1:exon:10354;Parent=unitig20_13-mRNA-1
unitig20	maker	CDS	33553	34563	.	+	0	ID=unitig20_13-mRNA-1:cds;Parent=unitig20_13-mRNA-1
unitig20	maker	gene	34974	36944	.	-	.	ID=unitig20_14
unitig20	maker	mRNA	34974	36944	.	-	.	ID=unitig20_14-mRNA-1;Parent=unitig20_14
unitig20	maker	exon	34974	36944	.	-	.	ID=unitig20_14-mRNA-1:exon:10362;Parent=unitig20_14-mRNA-1
unitig20	maker	CDS	34974	36944	.	-	0	ID=unitig20_14-mRNA-1:cds;Parent=unitig20_14-mRNA-1
unitig20	maker	gene	38094	39740	.	-	.	ID=unitig20_15
unitig20	maker	mRNA	38094	39740	.	-	.	ID=unitig20_15-mRNA-1;Parent=unitig20_15
unitig20	maker	exon	38094	39740	.	-	.	ID=unitig20_15-mRNA-1:exon:10378;Parent=unitig20_15-mRNA-1
unitig20	maker	CDS	38094	39740	.	-	0	ID=unitig20_15-mRNA-1:cds;Parent=unitig20_15-mRNA-1
unitig20	maker	gene	40934	42871	.	-	.	ID=unitig20_16
unitig20	maker	mRNA	40934	42871	.	-	.	ID=unitig20_16-mRNA-1;Parent=unitig20_16
unitig20	maker	exon	40934	42871	.	-	.	ID=unitig20_16-mRNA-1:exon:10379;Parent=unitig20_16-mRNA-1
unitig20	maker	CDS	40934	42871	.	-	0	ID=unitig20_16-mRNA-1:cds;Parent=unitig20_16-mRNA-1
unitig20	maker	gene	43100	43813	.	+	.	ID=unitig20_17
unitig20	maker	mRNA	43100	43813	.	+	.	ID=unitig20_17-mRNA-1;Parent=unitig20_17
unitig20	maker	exon	43100	43813	.	+	.	ID=unitig20_17-mRNA-1:exon:10363;Parent=unitig20_17-mRNA-1
unitig20	maker	CDS	43100	43813	.	+	0	ID=unitig20_17-mRNA-1:cds;Parent=unitig20_17-mRNA-1
unitig20	maker	gene	45682	46026	.	+	.	ID=unitig20_18
unitig20	maker	mRNA	45682	46026	.	+	.	ID=unitig20_18-mRNA-1;Parent=unitig20_18
unitig20	maker	exon	45682	46026	.	+	.	ID=unitig20_18-mRNA-1:exon:10364;Parent=unitig20_18-mRNA-1
unitig20	maker	CDS	45682	46026	.	+	0	ID=unitig20_18-mRNA-1:cds;Parent=unitig20_18-mRNA-1
unitig20	maker	gene	48494	50347	.	+	.	ID=unitig20_19
unitig20	maker	mRNA	48494	50347	.	+	.	ID=unitig20_19-mRNA-1;Parent=unitig20_19
unitig20	maker	exon	48494	50347	.	+	.	ID=unitig20_19-mRNA-1:exon:10365;Parent=unitig20_19-mRNA-1
unitig20	maker	CDS	48494	50347	.	+	0	ID=unitig20_19-mRNA-1:cds;Parent=unitig20_19-mRNA-1
unitig20	maker	gene	51341	52678	.	+	.	ID=unitig20_20
unitig20	maker	mRNA	51341	52678	.	+	.	ID=unitig20_20-mRNA-1;Parent=unitig20_20
unitig20	maker	exon	51341	52678	.	+	.	ID=unitig20_20-mRNA-1:exon:10366;Parent=unitig20_20-mRNA-1
unitig20	maker	CDS	51341	52678	.	+	0	ID=unitig20_20-mRNA-1:cds;Parent=unitig20_20-mRNA-1
unitig20	maker	gene	53590	54180	.	-	.	ID=unitig20_21
unitig20	maker	mRNA	53590	54180	.	-	.	ID=unitig20_21-mRNA-1;Parent=unitig20_21
unitig20	maker	exon	53590	54180	.	-	.	ID=unitig20_21-mRNA-1:exon:10380;Parent=unitig20_21-mRNA-1
unitig20	maker	CDS	53590	54180	.	-	0	ID=unitig20_21-mRNA-1:cds;Parent=unitig20_21-mRNA-1
unitig20	maker	gene	54690	56466	.	+	.	ID=unitig20_22
unitig20	maker	mRNA	54690	56466	.	+	.	ID=unitig20_22-mRNA-1;Parent=unitig20_22
unitig20	maker	exon	54690	55042	.	+	.	ID=unitig20_22-mRNA-1:exon:10367;Parent=unitig20_22-mRNA-1
unitig20	maker	CDS	54690	55042	.	+	0	ID=unitig20_22-mRNA-1:cds;Parent=unitig20_22-mRNA-1
unitig20	maker	exon	55449	56466	.	+	.	ID=unitig20_22-mRNA-1:exon:10368;Parent=unitig20_22-mRNA-1
unitig20	maker	CDS	55449	56466	.	+	1	ID=unitig20_22-mRNA-1:cds;Parent=unitig20_22-mRNA-1
unitig20	maker	gene	57792	58910	.	+	.	ID=unitig20_23
unitig20	maker	mRNA	57792	58910	.	+	.	ID=unitig20_23-mRNA-1;Parent=unitig20_23
unitig20	maker	exon	57792	58910	.	+	.	ID=unitig20_23-mRNA-1:exon:10369;Parent=unitig20_23-mRNA-1
unitig20	maker	CDS	57792	58910	.	+	0	ID=unitig20_23-mRNA-1:cds;Parent=unitig20_23-mRNA-1
unitig20	maker	gene	60409	62518	.	-	.	ID=unitig20_24
unitig20	maker	mRNA	60409	62518	.	-	.	ID=unitig20_24-mRNA-1;Parent=unitig20_24
unitig20	maker	exon	60409	62374	.	-	.	ID=unitig20_24-mRNA-1:exon:10381;Parent=unitig20_24-mRNA-1
unitig20	maker	CDS	60409	62374	.	-	1	ID=unitig20_24-mRNA-1:cds;Parent=unitig20_24-mRNA-1
unitig20	maker	exon	62499	62518	.	-	.	ID=unitig20_24-mRNA-1:exon:10382;Parent=unitig20_24-mRNA-1
unitig20	maker	CDS	62499	62518	.	-	0	ID=unitig20_24-mRNA-1:cds;Parent=unitig20_24-mRNA-1
unitig20	maker	gene	68173	69291	.	+	.	ID=unitig20_25
unitig20	maker	mRNA	68173	69291	.	+	.	ID=unitig20_25-mRNA-1;Parent=unitig20_25
unitig20	maker	exon	68173	69291	.	+	.	ID=unitig20_25-mRNA-1:exon:10370;Parent=unitig20_25-mRNA-1
unitig20	maker	CDS	68173	69291	.	+	0	ID=unitig20_25-mRNA-1:cds;Parent=unitig20_25-mRNA-1
unitig20	maker	gene	70542	72869	.	+	.	ID=unitig20_26
unitig20	maker	mRNA	70542	72869	.	+	.	ID=unitig20_26-mRNA-1;Parent=unitig20_26
unitig20	maker	exon	70542	72869	.	+	.	ID=unitig20_26-mRNA-1:exon:10371;Parent=unitig20_26-mRNA-1
unitig20	maker	CDS	70542	72869	.	+	0	ID=unitig20_26-mRNA-1:cds;Parent=unitig20_26-mRNA-1
unitig20	maker	gene	75033	75440	.	-	.	ID=unitig20_27
unitig20	maker	mRNA	75033	75440	.	-	.	ID=unitig20_27-mRNA-1;Parent=unitig20_27
unitig20	maker	exon	75033	75440	.	-	.	ID=unitig20_27-mRNA-1:exon:10383;Parent=unitig20_27-mRNA-1
unitig20	maker	CDS	75033	75440	.	-	0	ID=unitig20_27-mRNA-1:cds;Parent=unitig20_27-mRNA-1
unitig20	maker	gene	76055	76714	.	+	.	ID=unitig20_28
unitig20	maker	mRNA	76055	76714	.	+	.	ID=unitig20_28-mRNA-1;Parent=unitig20_28
unitig20	maker	exon	76055	76714	.	+	.	ID=unitig20_28-mRNA-1:exon:10372;Parent=unitig20_28-mRNA-1
unitig20	maker	CDS	76055	76714	.	+	0	ID=unitig20_28-mRNA-1:cds;Parent=unitig20_28-mRNA-1
unitig20	maker	gene	80623	81540	.	+	.	ID=unitig20_29
unitig20	maker	mRNA	80623	81540	.	+	.	ID=unitig20_29-mRNA-1;Parent=unitig20_29
unitig20	maker	exon	80623	81540	.	+	.	ID=unitig20_29-mRNA-1:exon:10373;Parent=unitig20_29-mRNA-1
unitig20	maker	CDS	80623	81540	.	+	0	ID=unitig20_29-mRNA-1:cds;Parent=unitig20_29-mRNA-1
unitig20	maker	gene	87611	88432	.	-	.	ID=unitig20_30
unitig20	maker	mRNA	87611	88432	.	-	.	ID=unitig20_30-mRNA-1;Parent=unitig20_30
unitig20	maker	exon	87611	88432	.	-	.	ID=unitig20_30-mRNA-1:exon:10384;Parent=unitig20_30-mRNA-1
unitig20	maker	CDS	87611	88432	.	-	0	ID=unitig20_30-mRNA-1:cds;Parent=unitig20_30-mRNA-1
unitig20	maker	gene	89378	90355	.	+	.	ID=unitig20_31
unitig20	maker	mRNA	89378	90355	.	+	.	ID=unitig20_31-mRNA-1;Parent=unitig20_31
unitig20	maker	exon	89378	90355	.	+	.	ID=unitig20_31-mRNA-1:exon:10374;Parent=unitig20_31-mRNA-1
unitig20	maker	CDS	89378	90355	.	+	0	ID=unitig20_31-mRNA-1:cds;Parent=unitig20_31-mRNA-1
unitig20	maker	gene	91492	96536	.	+	.	ID=unitig20_32
unitig20	maker	mRNA	91492	96536	.	+	.	ID=unitig20_32-mRNA-1;Parent=unitig20_32
unitig20	maker	exon	91492	93595	.	+	.	ID=unitig20_32-mRNA-1:exon:10375;Parent=unitig20_32-mRNA-1
unitig20	maker	CDS	91492	93595	.	+	0	ID=unitig20_32-mRNA-1:cds;Parent=unitig20_32-mRNA-1
unitig20	maker	exon	94504	96536	.	+	.	ID=unitig20_32-mRNA-1:exon:10376;Parent=unitig20_32-mRNA-1
unitig20	maker	CDS	94504	96536	.	+	2	ID=unitig20_32-mRNA-1:cds;Parent=unitig20_32-mRNA-1
unitig20	maker	gene	96818	98968	.	-	.	ID=unitig20_33
unitig20	maker	mRNA	96818	98968	.	-	.	ID=unitig20_33-mRNA-1;Parent=unitig20_33
unitig20	maker	exon	96818	98968	.	-	.	ID=unitig20_33-mRNA-1:exon:10385;Parent=unitig20_33-mRNA-1
unitig20	maker	CDS	96818	98968	.	-	0	ID=unitig20_33-mRNA-1:cds;Parent=unitig20_33-mRNA-1
unitig20	maker	gene	99641	100438	.	+	.	ID=unitig20_34
unitig20	maker	mRNA	99641	100438	.	+	.	ID=unitig20_34-mRNA-1;Parent=unitig20_34
unitig20	maker	exon	99641	100438	.	+	.	ID=unitig20_34-mRNA-1:exon:10377;Parent=unitig20_34-mRNA-1
unitig20	maker	CDS	99641	100438	.	+	0	ID=unitig20_34-mRNA-1:cds;Parent=unitig20_34-mRNA-1
unitig20	maker	gene	101146	102396	.	-	.	ID=unitig20_35
unitig20	maker	mRNA	101146	102396	.	-	.	ID=unitig20_35-mRNA-1;Parent=unitig20_35
unitig20	maker	exon	101146	102396	.	-	.	ID=unitig20_35-mRNA-1:exon:10386;Parent=unitig20_35-mRNA-1
unitig20	maker	CDS	101146	102396	.	-	0	ID=unitig20_35-mRNA-1:cds;Parent=unitig20_35-mRNA-1
unitig23	maker	gene	3	5096	.	-	.	ID=unitig23_1_partial
unitig23	maker	mRNA	3	5096	.	-	.	ID=unitig23_1_partial-mRNA-1;Parent=unitig23_1_partial
unitig23	maker	exon	3	5096	.	-	.	ID=unitig23_1_partial-mRNA-1:exon:2943;Parent=unitig23_1_partial-mRNA-1
unitig23	maker	CDS	3	5096	.	-	0	ID=unitig23_1_partial-mRNA-1:cds;Parent=unitig23_1_partial-mRNA-1
unitig23	maker	gene	6790	7056	.	+	.	ID=unitig23_2
unitig23	maker	mRNA	6790	7056	.	+	.	ID=unitig23_2-mRNA-1;Parent=unitig23_2
unitig23	maker	exon	6790	7056	.	+	.	ID=unitig23_2-mRNA-1:exon:2938;Parent=unitig23_2-mRNA-1
unitig23	maker	CDS	6790	7056	.	+	0	ID=unitig23_2-mRNA-1:cds;Parent=unitig23_2-mRNA-1
unitig23	maker	gene	7355	7774	.	-	.	ID=unitig23_3
unitig23	maker	mRNA	7355	7774	.	-	.	ID=unitig23_3-mRNA-1;Parent=unitig23_3
unitig23	maker	exon	7355	7371	.	-	.	ID=unitig23_3-mRNA-1:exon:2944;Parent=unitig23_3-mRNA-1
unitig23	maker	CDS	7355	7371	.	-	2	ID=unitig23_3-mRNA-1:cds;Parent=unitig23_3-mRNA-1
unitig23	maker	exon	7474	7774	.	-	.	ID=unitig23_3-mRNA-1:exon:2945;Parent=unitig23_3-mRNA-1
unitig23	maker	CDS	7474	7774	.	-	0	ID=unitig23_3-mRNA-1:cds;Parent=unitig23_3-mRNA-1
unitig23	maker	gene	11334	14174	.	-	.	ID=unitig23_4
unitig23	maker	mRNA	11334	14174	.	-	.	ID=unitig23_4-mRNA-1;Parent=unitig23_4
unitig23	maker	exon	11334	14174	.	-	.	ID=unitig23_4-mRNA-1:exon:2946;Parent=unitig23_4-mRNA-1
unitig23	maker	CDS	11334	14174	.	-	0	ID=unitig23_4-mRNA-1:cds;Parent=unitig23_4-mRNA-1
unitig23	maker	gene	19735	21234	.	+	.	ID=unitig23_5
unitig23	maker	mRNA	19735	21234	.	+	.	ID=unitig23_5-mRNA-1;Parent=unitig23_5
unitig23	maker	exon	19735	21234	.	+	.	ID=unitig23_5-mRNA-1:exon:2939;Parent=unitig23_5-mRNA-1
unitig23	maker	CDS	19735	21234	.	+	0	ID=unitig23_5-mRNA-1:cds;Parent=unitig23_5-mRNA-1
unitig23	maker	gene	21750	23051	.	+	.	ID=unitig23_6
unitig23	maker	mRNA	21750	23051	.	+	.	ID=unitig23_6-mRNA-1;Parent=unitig23_6
unitig23	maker	exon	21750	23051	.	+	.	ID=unitig23_6-mRNA-1:exon:2940;Parent=unitig23_6-mRNA-1
unitig23	maker	CDS	21750	23051	.	+	0	ID=unitig23_6-mRNA-1:cds;Parent=unitig23_6-mRNA-1
unitig23	maker	gene	23138	24427	.	-	.	ID=unitig23_7
unitig23	maker	mRNA	23138	24427	.	-	.	ID=unitig23_7-mRNA-1;Parent=unitig23_7
unitig23	maker	exon	23138	24427	.	-	.	ID=unitig23_7-mRNA-1:exon:2947;Parent=unitig23_7-mRNA-1
unitig23	maker	CDS	23138	24427	.	-	0	ID=unitig23_7-mRNA-1:cds;Parent=unitig23_7-mRNA-1
unitig23	maker	gene	26192	28057	.	+	.	ID=unitig23_8
unitig23	maker	mRNA	26192	28057	.	+	.	ID=unitig23_8-mRNA-1;Parent=unitig23_8
unitig23	maker	exon	26192	28057	.	+	.	ID=unitig23_8-mRNA-1:exon:2941;Parent=unitig23_8-mRNA-1
unitig23	maker	CDS	26192	28057	.	+	0	ID=unitig23_8-mRNA-1:cds;Parent=unitig23_8-mRNA-1
unitig23	maker	gene	31210	31761	.	+	.	ID=unitig23_9
unitig23	maker	mRNA	31210	31761	.	+	.	ID=unitig23_9-mRNA-1;Parent=unitig23_9
unitig23	maker	exon	31210	31761	.	+	.	ID=unitig23_9-mRNA-1:exon:2942;Parent=unitig23_9-mRNA-1
unitig23	maker	CDS	31210	31761	.	+	0	ID=unitig23_9-mRNA-1:cds;Parent=unitig23_9-mRNA-1
unitig23	maker	gene	32963	35023	.	-	.	ID=unitig23_10
unitig23	maker	mRNA	32963	35023	.	-	.	ID=unitig23_10-mRNA-1;Parent=unitig23_10
unitig23	maker	exon	32963	35023	.	-	.	ID=unitig23_10-mRNA-1:exon:2948;Parent=unitig23_10-mRNA-1
unitig23	maker	CDS	32963	35023	.	-	0	ID=unitig23_10-mRNA-1:cds;Parent=unitig23_10-mRNA-1
unitig23	maker	gene	38237	40372	.	-	.	ID=unitig23_11
unitig23	maker	mRNA	38237	40372	.	-	.	ID=unitig23_11-mRNA-1;Parent=unitig23_11
unitig23	maker	exon	38237	40372	.	-	.	ID=unitig23_11-mRNA-1:exon:2957;Parent=unitig23_11-mRNA-1
unitig23	maker	CDS	38237	40372	.	-	0	ID=unitig23_11-mRNA-1:cds;Parent=unitig23_11-mRNA-1
unitig23	maker	gene	46729	47223	.	-	.	ID=unitig23_12
unitig23	maker	mRNA	46729	47223	.	-	.	ID=unitig23_12-mRNA-1;Parent=unitig23_12
unitig23	maker	exon	46729	47223	.	-	.	ID=unitig23_12-mRNA-1:exon:2958;Parent=unitig23_12-mRNA-1
unitig23	maker	CDS	46729	47223	.	-	0	ID=unitig23_12-mRNA-1:cds;Parent=unitig23_12-mRNA-1
unitig23	maker	gene	48376	49041	.	+	.	ID=unitig23_13
unitig23	maker	mRNA	48376	49041	.	+	.	ID=unitig23_13-mRNA-1;Parent=unitig23_13
unitig23	maker	exon	48376	49041	.	+	.	ID=unitig23_13-mRNA-1:exon:2949;Parent=unitig23_13-mRNA-1
unitig23	maker	CDS	48376	49041	.	+	0	ID=unitig23_13-mRNA-1:cds;Parent=unitig23_13-mRNA-1
unitig23	maker	gene	49175	56989	.	-	.	ID=unitig23_14
unitig23	maker	mRNA	49175	56989	.	-	.	ID=unitig23_14-mRNA-1;Parent=unitig23_14
unitig23	maker	exon	49175	56348	.	-	.	ID=unitig23_14-mRNA-1:exon:2959;Parent=unitig23_14-mRNA-1
unitig23	maker	CDS	49175	56348	.	-	1	ID=unitig23_14-mRNA-1:cds;Parent=unitig23_14-mRNA-1
unitig23	maker	exon	56979	56989	.	-	.	ID=unitig23_14-mRNA-1:exon:2960;Parent=unitig23_14-mRNA-1
unitig23	maker	CDS	56979	56989	.	-	0	ID=unitig23_14-mRNA-1:cds;Parent=unitig23_14-mRNA-1
unitig23	maker	gene	58826	60268	.	+	.	ID=unitig23_15
unitig23	maker	mRNA	58826	60268	.	+	.	ID=unitig23_15-mRNA-1;Parent=unitig23_15
unitig23	maker	exon	58826	60268	.	+	.	ID=unitig23_15-mRNA-1:exon:2950;Parent=unitig23_15-mRNA-1
unitig23	maker	CDS	58826	60268	.	+	0	ID=unitig23_15-mRNA-1:cds;Parent=unitig23_15-mRNA-1
unitig23	maker	gene	61470	62646	.	+	.	ID=unitig23_16
unitig23	maker	mRNA	61470	62646	.	+	.	ID=unitig23_16-mRNA-1;Parent=unitig23_16
unitig23	maker	exon	61470	61475	.	+	.	ID=unitig23_16-mRNA-1:exon:2951;Parent=unitig23_16-mRNA-1
unitig23	maker	CDS	61470	61475	.	+	0	ID=unitig23_16-mRNA-1:cds;Parent=unitig23_16-mRNA-1
unitig23	maker	exon	61942	62646	.	+	.	ID=unitig23_16-mRNA-1:exon:2952;Parent=unitig23_16-mRNA-1
unitig23	maker	CDS	61942	62646	.	+	0	ID=unitig23_16-mRNA-1:cds;Parent=unitig23_16-mRNA-1
unitig23	maker	gene	64102	65355	.	-	.	ID=unitig23_17
unitig23	maker	mRNA	64102	65355	.	-	.	ID=unitig23_17-mRNA-1;Parent=unitig23_17
unitig23	maker	exon	64102	65355	.	-	.	ID=unitig23_17-mRNA-1:exon:2961;Parent=unitig23_17-mRNA-1
unitig23	maker	CDS	64102	65355	.	-	0	ID=unitig23_17-mRNA-1:cds;Parent=unitig23_17-mRNA-1
unitig23	maker	gene	70342	71457	.	-	.	ID=unitig23_18
unitig23	maker	mRNA	70342	71457	.	-	.	ID=unitig23_18-mRNA-1;Parent=unitig23_18
unitig23	maker	exon	70342	71457	.	-	.	ID=unitig23_18-mRNA-1:exon:2962;Parent=unitig23_18-mRNA-1
unitig23	maker	CDS	70342	71457	.	-	0	ID=unitig23_18-mRNA-1:cds;Parent=unitig23_18-mRNA-1
unitig23	maker	gene	76611	81041	.	+	.	ID=unitig23_19
unitig23	maker	mRNA	76611	81041	.	+	.	ID=unitig23_19-mRNA-1;Parent=unitig23_19
unitig23	maker	exon	76611	78929	.	+	.	ID=unitig23_19-mRNA-1:exon:2953;Parent=unitig23_19-mRNA-1
unitig23	maker	CDS	76611	78929	.	+	0	ID=unitig23_19-mRNA-1:cds;Parent=unitig23_19-mRNA-1
unitig23	maker	exon	79941	81041	.	+	.	ID=unitig23_19-mRNA-1:exon:2954;Parent=unitig23_19-mRNA-1
unitig23	maker	CDS	79941	81041	.	+	0	ID=unitig23_19-mRNA-1:cds;Parent=unitig23_19-mRNA-1
unitig23	maker	gene	82476	85671	.	+	.	ID=unitig23_20
unitig23	maker	mRNA	82476	85671	.	+	.	ID=unitig23_20-mRNA-1;Parent=unitig23_20
unitig23	maker	exon	82476	84164	.	+	.	ID=unitig23_20-mRNA-1:exon:2955;Parent=unitig23_20-mRNA-1
unitig23	maker	CDS	82476	84164	.	+	0	ID=unitig23_20-mRNA-1:cds;Parent=unitig23_20-mRNA-1
unitig23	maker	exon	84475	85671	.	+	.	ID=unitig23_20-mRNA-1:exon:2956;Parent=unitig23_20-mRNA-1
unitig23	maker	CDS	84475	85671	.	+	0	ID=unitig23_20-mRNA-1:cds;Parent=unitig23_20-mRNA-1
unitig23	maker	gene	85972	87753	.	-	.	ID=unitig23_21
unitig23	maker	mRNA	85972	87753	.	-	.	ID=unitig23_21-mRNA-1;Parent=unitig23_21
unitig23	maker	exon	85972	87753	.	-	.	ID=unitig23_21-mRNA-1:exon:2963;Parent=unitig23_21-mRNA-1
unitig23	maker	CDS	85972	87753	.	-	0	ID=unitig23_21-mRNA-1:cds;Parent=unitig23_21-mRNA-1
unitig23	maker	gene	92423	93418	.	-	.	ID=unitig23_22
unitig23	maker	mRNA	92423	93418	.	-	.	ID=unitig23_22-mRNA-1;Parent=unitig23_22
unitig23	maker	exon	92423	93418	.	-	.	ID=unitig23_22-mRNA-1:exon:2966;Parent=unitig23_22-mRNA-1
unitig23	maker	CDS	92423	93418	.	-	0	ID=unitig23_22-mRNA-1:cds;Parent=unitig23_22-mRNA-1
unitig23	maker	gene	95424	96050	.	-	.	ID=unitig23_23
unitig23	maker	mRNA	95424	96050	.	-	.	ID=unitig23_23-mRNA-1;Parent=unitig23_23
unitig23	maker	exon	95424	96050	.	-	.	ID=unitig23_23-mRNA-1:exon:2967;Parent=unitig23_23-mRNA-1
unitig23	maker	CDS	95424	96050	.	-	0	ID=unitig23_23-mRNA-1:cds;Parent=unitig23_23-mRNA-1
unitig23	maker	gene	96501	97712	.	-	.	ID=unitig23_24
unitig23	maker	mRNA	96501	97712	.	-	.	ID=unitig23_24-mRNA-1;Parent=unitig23_24
unitig23	maker	exon	96501	97712	.	-	.	ID=unitig23_24-mRNA-1:exon:2968;Parent=unitig23_24-mRNA-1
unitig23	maker	CDS	96501	97712	.	-	0	ID=unitig23_24-mRNA-1:cds;Parent=unitig23_24-mRNA-1
unitig23	maker	gene	99119	101083	.	+	.	ID=unitig23_25
unitig23	maker	mRNA	99119	101083	.	+	.	ID=unitig23_25-mRNA-1;Parent=unitig23_25
unitig23	maker	exon	99119	99579	.	+	.	ID=unitig23_25-mRNA-1:exon:2964;Parent=unitig23_25-mRNA-1
unitig23	maker	CDS	99119	99579	.	+	0	ID=unitig23_25-mRNA-1:cds;Parent=unitig23_25-mRNA-1
unitig23	maker	exon	100495	101083	.	+	.	ID=unitig23_25-mRNA-1:exon:2965;Parent=unitig23_25-mRNA-1
unitig23	maker	CDS	100495	101083	.	+	1	ID=unitig23_25-mRNA-1:cds;Parent=unitig23_25-mRNA-1
unitig23	maker	gene	102017	103204	.	-	.	ID=unitig23_26
unitig23	maker	mRNA	102017	103204	.	-	.	ID=unitig23_26-mRNA-1;Parent=unitig23_26
unitig23	maker	exon	102017	103204	.	-	.	ID=unitig23_26-mRNA-1:exon:2969;Parent=unitig23_26-mRNA-1
unitig23	maker	CDS	102017	103204	.	-	0	ID=unitig23_26-mRNA-1:cds;Parent=unitig23_26-mRNA-1
unitig23	maker	gene	103967	106465	.	-	.	ID=unitig23_27
unitig23	maker	mRNA	103967	106465	.	-	.	ID=unitig23_27-mRNA-1;Parent=unitig23_27
unitig23	maker	exon	103967	106465	.	-	.	ID=unitig23_27-mRNA-1:exon:2970;Parent=unitig23_27-mRNA-1
unitig23	maker	CDS	103967	106465	.	-	0	ID=unitig23_27-mRNA-1:cds;Parent=unitig23_27-mRNA-1
unitig23	maker	gene	107725	108492	.	+	.	ID=unitig23_28
unitig23	maker	mRNA	107725	108492	.	+	.	ID=unitig23_28-mRNA-1;Parent=unitig23_28
unitig23	maker	exon	107725	108492	.	+	.	ID=unitig23_28-mRNA-1:exon:2976;Parent=unitig23_28-mRNA-1
unitig23	maker	CDS	107725	108492	.	+	0	ID=unitig23_28-mRNA-1:cds;Parent=unitig23_28-mRNA-1
unitig23	maker	gene	109531	110175	.	-	.	ID=unitig23_29
unitig23	maker	mRNA	109531	110175	.	-	.	ID=unitig23_29-mRNA-1;Parent=unitig23_29
unitig23	maker	exon	109531	110175	.	-	.	ID=unitig23_29-mRNA-1:exon:2971;Parent=unitig23_29-mRNA-1
unitig23	maker	CDS	109531	110175	.	-	0	ID=unitig23_29-mRNA-1:cds;Parent=unitig23_29-mRNA-1
unitig23	maker	gene	111466	113178	.	-	.	ID=unitig23_30
unitig23	maker	mRNA	111466	113178	.	-	.	ID=unitig23_30-mRNA-1;Parent=unitig23_30
unitig23	maker	exon	111466	113178	.	-	.	ID=unitig23_30-mRNA-1:exon:2972;Parent=unitig23_30-mRNA-1
unitig23	maker	CDS	111466	113178	.	-	0	ID=unitig23_30-mRNA-1:cds;Parent=unitig23_30-mRNA-1
unitig23	maker	gene	115480	116730	.	+	.	ID=unitig23_31
unitig23	maker	mRNA	115480	116730	.	+	.	ID=unitig23_31-mRNA-1;Parent=unitig23_31
unitig23	maker	exon	115480	116730	.	+	.	ID=unitig23_31-mRNA-1:exon:2977;Parent=unitig23_31-mRNA-1
unitig23	maker	CDS	115480	116730	.	+	0	ID=unitig23_31-mRNA-1:cds;Parent=unitig23_31-mRNA-1
unitig23	maker	gene	117330	120479	.	-	.	ID=unitig23_32
unitig23	maker	mRNA	117330	120479	.	-	.	ID=unitig23_32-mRNA-1;Parent=unitig23_32
unitig23	maker	exon	117330	120479	.	-	.	ID=unitig23_32-mRNA-1:exon:2973;Parent=unitig23_32-mRNA-1
unitig23	maker	CDS	117330	120479	.	-	0	ID=unitig23_32-mRNA-1:cds;Parent=unitig23_32-mRNA-1
unitig23	maker	gene	125545	127254	.	-	.	ID=unitig23_33
unitig23	maker	mRNA	125545	127254	.	-	.	ID=unitig23_33-mRNA-1;Parent=unitig23_33
unitig23	maker	exon	125545	127254	.	-	.	ID=unitig23_33-mRNA-1:exon:2974;Parent=unitig23_33-mRNA-1
unitig23	maker	CDS	125545	127254	.	-	0	ID=unitig23_33-mRNA-1:cds;Parent=unitig23_33-mRNA-1
unitig23	maker	gene	127667	128962	.	+	.	ID=unitig23_34
unitig23	maker	mRNA	127667	128962	.	+	.	ID=unitig23_34-mRNA-1;Parent=unitig23_34
unitig23	maker	exon	127667	128962	.	+	.	ID=unitig23_34-mRNA-1:exon:2978;Parent=unitig23_34-mRNA-1
unitig23	maker	CDS	127667	128962	.	+	0	ID=unitig23_34-mRNA-1:cds;Parent=unitig23_34-mRNA-1
unitig23	maker	gene	130232	132169	.	+	.	ID=unitig23_35
unitig23	maker	mRNA	130232	132169	.	+	.	ID=unitig23_35-mRNA-1;Parent=unitig23_35
unitig23	maker	exon	130232	132169	.	+	.	ID=unitig23_35-mRNA-1:exon:2979;Parent=unitig23_35-mRNA-1
unitig23	maker	CDS	130232	132169	.	+	0	ID=unitig23_35-mRNA-1:cds;Parent=unitig23_35-mRNA-1
unitig23	maker	gene	132244	135927	.	-	.	ID=unitig23_36
unitig23	maker	mRNA	132244	135927	.	-	.	ID=unitig23_36-mRNA-1;Parent=unitig23_36
unitig23	maker	exon	132244	135927	.	-	.	ID=unitig23_36-mRNA-1:exon:2975;Parent=unitig23_36-mRNA-1
unitig23	maker	CDS	132244	135927	.	-	0	ID=unitig23_36-mRNA-1:cds;Parent=unitig23_36-mRNA-1
unitig23	maker	gene	137749	138393	.	-	.	ID=unitig23_37
unitig23	maker	mRNA	137749	138393	.	-	.	ID=unitig23_37-mRNA-1;Parent=unitig23_37
unitig23	maker	exon	137749	138393	.	-	.	ID=unitig23_37-mRNA-1:exon:2989;Parent=unitig23_37-mRNA-1
unitig23	maker	CDS	137749	138393	.	-	0	ID=unitig23_37-mRNA-1:cds;Parent=unitig23_37-mRNA-1
unitig23	maker	gene	139326	142565	.	-	.	ID=unitig23_38
unitig23	maker	mRNA	139326	142565	.	-	.	ID=unitig23_38-mRNA-1;Parent=unitig23_38
unitig23	maker	exon	139326	142565	.	-	.	ID=unitig23_38-mRNA-1:exon:2990;Parent=unitig23_38-mRNA-1
unitig23	maker	CDS	139326	142565	.	-	0	ID=unitig23_38-mRNA-1:cds;Parent=unitig23_38-mRNA-1
unitig23	maker	gene	144202	145209	.	-	.	ID=unitig23_39
unitig23	maker	mRNA	144202	145209	.	-	.	ID=unitig23_39-mRNA-1;Parent=unitig23_39
unitig23	maker	exon	144202	145209	.	-	.	ID=unitig23_39-mRNA-1:exon:2991;Parent=unitig23_39-mRNA-1
unitig23	maker	CDS	144202	145209	.	-	0	ID=unitig23_39-mRNA-1:cds;Parent=unitig23_39-mRNA-1
unitig23	maker	gene	148820	153005	.	+	.	ID=unitig23_40
unitig23	maker	mRNA	148820	153005	.	+	.	ID=unitig23_40-mRNA-1;Parent=unitig23_40
unitig23	maker	exon	148820	151068	.	+	.	ID=unitig23_40-mRNA-1:exon:2980;Parent=unitig23_40-mRNA-1
unitig23	maker	CDS	148820	151068	.	+	0	ID=unitig23_40-mRNA-1:cds;Parent=unitig23_40-mRNA-1
unitig23	maker	exon	151601	153005	.	+	.	ID=unitig23_40-mRNA-1:exon:2981;Parent=unitig23_40-mRNA-1
unitig23	maker	CDS	151601	153005	.	+	1	ID=unitig23_40-mRNA-1:cds;Parent=unitig23_40-mRNA-1
unitig23	maker	gene	154633	155515	.	-	.	ID=unitig23_41
unitig23	maker	mRNA	154633	155515	.	-	.	ID=unitig23_41-mRNA-1;Parent=unitig23_41
unitig23	maker	exon	154633	155515	.	-	.	ID=unitig23_41-mRNA-1:exon:2992;Parent=unitig23_41-mRNA-1
unitig23	maker	CDS	154667	155515	.	-	0	ID=unitig23_41-mRNA-1:cds;Parent=unitig23_41-mRNA-1
unitig23	maker	gene	156299	156958	.	-	.	ID=unitig23_42
unitig23	maker	mRNA	156299	156958	.	-	.	ID=unitig23_42-mRNA-1;Parent=unitig23_42
unitig23	maker	exon	156299	156958	.	-	.	ID=unitig23_42-mRNA-1:exon:2993;Parent=unitig23_42-mRNA-1
unitig23	maker	CDS	156299	156958	.	-	0	ID=unitig23_42-mRNA-1:cds;Parent=unitig23_42-mRNA-1
unitig23	maker	gene	157688	159256	.	+	.	ID=unitig23_43
unitig23	maker	mRNA	157688	159256	.	+	.	ID=unitig23_43-mRNA-1;Parent=unitig23_43
unitig23	maker	exon	157688	159256	.	+	.	ID=unitig23_43-mRNA-1:exon:2982;Parent=unitig23_43-mRNA-1
unitig23	maker	CDS	157688	159256	.	+	0	ID=unitig23_43-mRNA-1:cds;Parent=unitig23_43-mRNA-1
unitig23	maker	gene	159349	159811	.	-	.	ID=unitig23_44
unitig23	maker	mRNA	159349	159811	.	-	.	ID=unitig23_44-mRNA-1;Parent=unitig23_44
unitig23	maker	exon	159349	159716	.	-	.	ID=unitig23_44-mRNA-1:exon:2995;Parent=unitig23_44-mRNA-1
unitig23	maker	CDS	159456	159716	.	-	0	ID=unitig23_44-mRNA-1:cds;Parent=unitig23_44-mRNA-1
unitig23	maker	exon	159789	159811	.	-	.	ID=unitig23_44-mRNA-1:exon:2994;Parent=unitig23_44-mRNA-1
unitig23	maker	CDS	159789	159791	.	-	0	ID=unitig23_44-mRNA-1:cds;Parent=unitig23_44-mRNA-1
unitig23	maker	gene	160856	164038	.	+	.	ID=unitig23_45
unitig23	maker	mRNA	160856	164038	.	+	.	ID=unitig23_45-mRNA-1;Parent=unitig23_45
unitig23	maker	exon	160856	164038	.	+	.	ID=unitig23_45-mRNA-1:exon:2983;Parent=unitig23_45-mRNA-1
unitig23	maker	CDS	160856	164038	.	+	0	ID=unitig23_45-mRNA-1:cds;Parent=unitig23_45-mRNA-1
unitig23	maker	gene	164556	165827	.	+	.	ID=unitig23_46
unitig23	maker	mRNA	164556	165827	.	+	.	ID=unitig23_46-mRNA-1;Parent=unitig23_46
unitig23	maker	exon	164556	165827	.	+	.	ID=unitig23_46-mRNA-1:exon:2984;Parent=unitig23_46-mRNA-1
unitig23	maker	CDS	164556	165827	.	+	0	ID=unitig23_46-mRNA-1:cds;Parent=unitig23_46-mRNA-1
unitig23	maker	gene	166048	169959	.	-	.	ID=unitig23_47
unitig23	maker	mRNA	166048	169959	.	-	.	ID=unitig23_47-mRNA-1;Parent=unitig23_47
unitig23	maker	exon	166048	167421	.	-	.	ID=unitig23_47-mRNA-1:exon:2999;Parent=unitig23_47-mRNA-1
unitig23	maker	CDS	166048	167421	.	-	0	ID=unitig23_47-mRNA-1:cds;Parent=unitig23_47-mRNA-1
unitig23	maker	exon	167459	167474	.	-	.	ID=unitig23_47-mRNA-1:exon:3000;Parent=unitig23_47-mRNA-1
unitig23	maker	CDS	167459	167474	.	-	1	ID=unitig23_47-mRNA-1:cds;Parent=unitig23_47-mRNA-1
unitig23	maker	exon	167636	169959	.	-	.	ID=unitig23_47-mRNA-1:exon:3001;Parent=unitig23_47-mRNA-1
unitig23	maker	CDS	167636	169959	.	-	0	ID=unitig23_47-mRNA-1:cds;Parent=unitig23_47-mRNA-1
unitig23	maker	gene	171040	173709	.	+	.	ID=unitig23_48
unitig23	maker	mRNA	171040	173709	.	+	.	ID=unitig23_48-mRNA-1;Parent=unitig23_48
unitig23	maker	exon	171040	173709	.	+	.	ID=unitig23_48-mRNA-1:exon:2985;Parent=unitig23_48-mRNA-1
unitig23	maker	CDS	171040	173709	.	+	0	ID=unitig23_48-mRNA-1:cds;Parent=unitig23_48-mRNA-1
unitig23	maker	gene	173737	174306	.	-	.	ID=unitig23_49
unitig23	maker	mRNA	173737	174306	.	-	.	ID=unitig23_49-mRNA-1;Parent=unitig23_49
unitig23	maker	exon	173737	174306	.	-	.	ID=unitig23_49-mRNA-1:exon:2996;Parent=unitig23_49-mRNA-1
unitig23	maker	CDS	173737	174306	.	-	0	ID=unitig23_49-mRNA-1:cds;Parent=unitig23_49-mRNA-1
unitig23	maker	gene	175136	177265	.	+	.	ID=unitig23_50
unitig23	maker	mRNA	175136	177265	.	+	.	ID=unitig23_50-mRNA-1;Parent=unitig23_50
unitig23	maker	exon	175136	177265	.	+	.	ID=unitig23_50-mRNA-1:exon:2986;Parent=unitig23_50-mRNA-1
unitig23	maker	CDS	175136	177265	.	+	0	ID=unitig23_50-mRNA-1:cds;Parent=unitig23_50-mRNA-1
unitig23	maker	gene	177614	178213	.	+	.	ID=unitig23_51
unitig23	maker	mRNA	177614	178213	.	+	.	ID=unitig23_51-mRNA-1;Parent=unitig23_51
unitig23	maker	exon	177614	178213	.	+	.	ID=unitig23_51-mRNA-1:exon:2987;Parent=unitig23_51-mRNA-1
unitig23	maker	CDS	177614	178213	.	+	0	ID=unitig23_51-mRNA-1:cds;Parent=unitig23_51-mRNA-1
unitig23	maker	gene	179645	180319	.	+	.	ID=unitig23_52
unitig23	maker	mRNA	179645	180319	.	+	.	ID=unitig23_52-mRNA-1;Parent=unitig23_52
unitig23	maker	exon	179645	180319	.	+	.	ID=unitig23_52-mRNA-1:exon:2988;Parent=unitig23_52-mRNA-1
unitig23	maker	CDS	179645	180319	.	+	0	ID=unitig23_52-mRNA-1:cds;Parent=unitig23_52-mRNA-1
unitig23	maker	gene	180400	182058	.	-	.	ID=unitig23_53
unitig23	maker	mRNA	180400	182058	.	-	.	ID=unitig23_53-mRNA-1;Parent=unitig23_53
unitig23	maker	exon	180400	182058	.	-	.	ID=unitig23_53-mRNA-1:exon:2997;Parent=unitig23_53-mRNA-1
unitig23	maker	CDS	180400	182058	.	-	0	ID=unitig23_53-mRNA-1:cds;Parent=unitig23_53-mRNA-1
unitig23	maker	gene	182678	184297	.	-	.	ID=unitig23_54
unitig23	maker	mRNA	182678	184297	.	-	.	ID=unitig23_54-mRNA-1;Parent=unitig23_54
unitig23	maker	exon	182678	184297	.	-	.	ID=unitig23_54-mRNA-1:exon:2998;Parent=unitig23_54-mRNA-1
unitig23	maker	CDS	182678	184297	.	-	0	ID=unitig23_54-mRNA-1:cds;Parent=unitig23_54-mRNA-1
unitig23	maker	gene	186805	189228	.	+	.	ID=unitig23_55
unitig23	maker	mRNA	186805	189228	.	+	.	ID=unitig23_55-mRNA-1;Parent=unitig23_55
unitig23	maker	exon	186805	189228	.	+	.	ID=unitig23_55-mRNA-1:exon:3002;Parent=unitig23_55-mRNA-1
unitig23	maker	CDS	186805	189228	.	+	0	ID=unitig23_55-mRNA-1:cds;Parent=unitig23_55-mRNA-1
unitig23	maker	gene	191066	192961	.	+	.	ID=unitig23_56
unitig23	maker	mRNA	191066	192961	.	+	.	ID=unitig23_56-mRNA-1;Parent=unitig23_56
unitig23	maker	exon	191066	192961	.	+	.	ID=unitig23_56-mRNA-1:exon:3003;Parent=unitig23_56-mRNA-1
unitig23	maker	CDS	191066	192961	.	+	0	ID=unitig23_56-mRNA-1:cds;Parent=unitig23_56-mRNA-1
unitig23	maker	gene	193046	194044	.	-	.	ID=unitig23_57
unitig23	maker	mRNA	193046	194044	.	-	.	ID=unitig23_57-mRNA-1;Parent=unitig23_57
unitig23	maker	exon	193046	194044	.	-	.	ID=unitig23_57-mRNA-1:exon:3015;Parent=unitig23_57-mRNA-1
unitig23	maker	CDS	193046	194044	.	-	0	ID=unitig23_57-mRNA-1:cds;Parent=unitig23_57-mRNA-1
unitig23	maker	gene	195168	198050	.	+	.	ID=unitig23_58
unitig23	maker	mRNA	195168	198050	.	+	.	ID=unitig23_58-mRNA-1;Parent=unitig23_58
unitig23	maker	exon	195168	198050	.	+	.	ID=unitig23_58-mRNA-1:exon:3004;Parent=unitig23_58-mRNA-1
unitig23	maker	CDS	195168	198050	.	+	0	ID=unitig23_58-mRNA-1:cds;Parent=unitig23_58-mRNA-1
unitig23	maker	gene	198652	199617	.	+	.	ID=unitig23_59
unitig23	maker	mRNA	198652	199617	.	+	.	ID=unitig23_59-mRNA-1;Parent=unitig23_59
unitig23	maker	exon	198652	199617	.	+	.	ID=unitig23_59-mRNA-1:exon:3005;Parent=unitig23_59-mRNA-1
unitig23	maker	CDS	198652	199617	.	+	0	ID=unitig23_59-mRNA-1:cds;Parent=unitig23_59-mRNA-1
unitig23	maker	gene	201049	201507	.	+	.	ID=unitig23_60
unitig23	maker	mRNA	201049	201507	.	+	.	ID=unitig23_60-mRNA-1;Parent=unitig23_60
unitig23	maker	exon	201049	201507	.	+	.	ID=unitig23_60-mRNA-1:exon:3006;Parent=unitig23_60-mRNA-1
unitig23	maker	CDS	201049	201507	.	+	0	ID=unitig23_60-mRNA-1:cds;Parent=unitig23_60-mRNA-1
unitig23	maker	gene	202706	204643	.	+	.	ID=unitig23_61
unitig23	maker	mRNA	202706	204643	.	+	.	ID=unitig23_61-mRNA-1;Parent=unitig23_61
unitig23	maker	exon	202706	204643	.	+	.	ID=unitig23_61-mRNA-1:exon:3007;Parent=unitig23_61-mRNA-1
unitig23	maker	CDS	202706	204643	.	+	0	ID=unitig23_61-mRNA-1:cds;Parent=unitig23_61-mRNA-1
unitig23	maker	gene	204720	206639	.	-	.	ID=unitig23_62
unitig23	maker	mRNA	204720	206639	.	-	.	ID=unitig23_62-mRNA-1;Parent=unitig23_62
unitig23	maker	exon	204720	206639	.	-	.	ID=unitig23_62-mRNA-1:exon:3016;Parent=unitig23_62-mRNA-1
unitig23	maker	CDS	204720	206639	.	-	0	ID=unitig23_62-mRNA-1:cds;Parent=unitig23_62-mRNA-1
unitig23	maker	gene	207998	209175	.	+	.	ID=unitig23_63
unitig23	maker	mRNA	207998	209175	.	+	.	ID=unitig23_63-mRNA-1;Parent=unitig23_63
unitig23	maker	exon	207998	208056	.	+	.	ID=unitig23_63-mRNA-1:exon:3008;Parent=unitig23_63-mRNA-1
unitig23	maker	CDS	207998	208056	.	+	0	ID=unitig23_63-mRNA-1:cds;Parent=unitig23_63-mRNA-1
unitig23	maker	exon	208125	209175	.	+	.	ID=unitig23_63-mRNA-1:exon:3009;Parent=unitig23_63-mRNA-1
unitig23	maker	CDS	208125	209175	.	+	1	ID=unitig23_63-mRNA-1:cds;Parent=unitig23_63-mRNA-1
unitig23	maker	gene	209580	210536	.	-	.	ID=unitig23_64
unitig23	maker	mRNA	209580	210536	.	-	.	ID=unitig23_64-mRNA-1;Parent=unitig23_64
unitig23	maker	exon	209580	210536	.	-	.	ID=unitig23_64-mRNA-1:exon:3017;Parent=unitig23_64-mRNA-1
unitig23	maker	CDS	209580	210536	.	-	0	ID=unitig23_64-mRNA-1:cds;Parent=unitig23_64-mRNA-1
unitig23	maker	gene	214730	215197	.	-	.	ID=unitig23_65
unitig23	maker	mRNA	214730	215197	.	-	.	ID=unitig23_65-mRNA-1;Parent=unitig23_65
unitig23	maker	exon	214730	215197	.	-	.	ID=unitig23_65-mRNA-1:exon:3018;Parent=unitig23_65-mRNA-1
unitig23	maker	CDS	214730	215197	.	-	0	ID=unitig23_65-mRNA-1:cds;Parent=unitig23_65-mRNA-1
unitig23	maker	gene	215675	216198	.	-	.	ID=unitig23_66
unitig23	maker	mRNA	215675	216198	.	-	.	ID=unitig23_66-mRNA-1;Parent=unitig23_66
unitig23	maker	exon	215675	216198	.	-	.	ID=unitig23_66-mRNA-1:exon:3019;Parent=unitig23_66-mRNA-1
unitig23	maker	CDS	215794	216198	.	-	0	ID=unitig23_66-mRNA-1:cds;Parent=unitig23_66-mRNA-1
unitig23	maker	gene	216550	218211	.	-	.	ID=unitig23_67
unitig23	maker	mRNA	216550	218211	.	-	.	ID=unitig23_67-mRNA-1;Parent=unitig23_67
unitig23	maker	exon	216550	218211	.	-	.	ID=unitig23_67-mRNA-1:exon:3020;Parent=unitig23_67-mRNA-1
unitig23	maker	CDS	216550	218211	.	-	0	ID=unitig23_67-mRNA-1:cds;Parent=unitig23_67-mRNA-1
unitig23	maker	gene	219122	220054	.	+	.	ID=unitig23_68
unitig23	maker	mRNA	219122	220054	.	+	.	ID=unitig23_68-mRNA-1;Parent=unitig23_68
unitig23	maker	exon	219122	220054	.	+	.	ID=unitig23_68-mRNA-1:exon:3010;Parent=unitig23_68-mRNA-1
unitig23	maker	CDS	219122	220054	.	+	0	ID=unitig23_68-mRNA-1:cds;Parent=unitig23_68-mRNA-1
unitig23	maker	gene	220757	221812	.	+	.	ID=unitig23_69
unitig23	maker	mRNA	220757	221812	.	+	.	ID=unitig23_69-mRNA-1;Parent=unitig23_69
unitig23	maker	exon	220757	221812	.	+	.	ID=unitig23_69-mRNA-1:exon:3011;Parent=unitig23_69-mRNA-1
unitig23	maker	CDS	220757	221812	.	+	0	ID=unitig23_69-mRNA-1:cds;Parent=unitig23_69-mRNA-1
unitig23	maker	gene	223073	225397	.	+	.	ID=unitig23_70
unitig23	maker	mRNA	223073	225397	.	+	.	ID=unitig23_70-mRNA-1;Parent=unitig23_70
unitig23	maker	exon	223073	225397	.	+	.	ID=unitig23_70-mRNA-1:exon:3012;Parent=unitig23_70-mRNA-1
unitig23	maker	CDS	223073	225397	.	+	0	ID=unitig23_70-mRNA-1:cds;Parent=unitig23_70-mRNA-1
unitig23	maker	gene	225410	227074	.	-	.	ID=unitig23_71
unitig23	maker	mRNA	225410	227074	.	-	.	ID=unitig23_71-mRNA-1;Parent=unitig23_71
unitig23	maker	exon	225410	227074	.	-	.	ID=unitig23_71-mRNA-1:exon:3021;Parent=unitig23_71-mRNA-1
unitig23	maker	CDS	225410	227074	.	-	0	ID=unitig23_71-mRNA-1:cds;Parent=unitig23_71-mRNA-1
unitig23	maker	gene	228906	231259	.	-	.	ID=unitig23_72
unitig23	maker	mRNA	228906	231259	.	-	.	ID=unitig23_72-mRNA-1;Parent=unitig23_72
unitig23	maker	exon	228906	230047	.	-	.	ID=unitig23_72-mRNA-1:exon:3022;Parent=unitig23_72-mRNA-1
unitig23	maker	CDS	228906	230047	.	-	2	ID=unitig23_72-mRNA-1:cds;Parent=unitig23_72-mRNA-1
unitig23	maker	exon	230479	231259	.	-	.	ID=unitig23_72-mRNA-1:exon:3023;Parent=unitig23_72-mRNA-1
unitig23	maker	CDS	230479	231259	.	-	0	ID=unitig23_72-mRNA-1:cds;Parent=unitig23_72-mRNA-1
unitig23	maker	gene	232205	232624	.	+	.	ID=unitig23_73
unitig23	maker	mRNA	232205	232624	.	+	.	ID=unitig23_73-mRNA-1;Parent=unitig23_73
unitig23	maker	exon	232205	232624	.	+	.	ID=unitig23_73-mRNA-1:exon:3013;Parent=unitig23_73-mRNA-1
unitig23	maker	CDS	232205	232624	.	+	0	ID=unitig23_73-mRNA-1:cds;Parent=unitig23_73-mRNA-1
unitig23	maker	gene	233801	235246	.	+	.	ID=unitig23_74
unitig23	maker	mRNA	233801	235246	.	+	.	ID=unitig23_74-mRNA-1;Parent=unitig23_74
unitig23	maker	exon	233801	235246	.	+	.	ID=unitig23_74-mRNA-1:exon:3014;Parent=unitig23_74-mRNA-1
unitig23	maker	CDS	233801	235246	.	+	0	ID=unitig23_74-mRNA-1:cds;Parent=unitig23_74-mRNA-1
unitig23	maker	gene	236249	237667	.	-	.	ID=unitig23_75
unitig23	maker	mRNA	236249	237667	.	-	.	ID=unitig23_75-mRNA-1;Parent=unitig23_75
unitig23	maker	exon	236249	237667	.	-	.	ID=unitig23_75-mRNA-1:exon:3024;Parent=unitig23_75-mRNA-1
unitig23	maker	CDS	236249	237667	.	-	0	ID=unitig23_75-mRNA-1:cds;Parent=unitig23_75-mRNA-1
unitig23	maker	gene	241090	241833	.	+	.	ID=unitig23_76
unitig23	maker	mRNA	241090	241833	.	+	.	ID=unitig23_76-mRNA-1;Parent=unitig23_76
unitig23	maker	exon	241090	241833	.	+	.	ID=unitig23_76-mRNA-1:exon:3025;Parent=unitig23_76-mRNA-1
unitig23	maker	CDS	241090	241833	.	+	0	ID=unitig23_76-mRNA-1:cds;Parent=unitig23_76-mRNA-1
unitig23	maker	gene	242592	243593	.	-	.	ID=unitig23_77
unitig23	maker	mRNA	242592	243593	.	-	.	ID=unitig23_77-mRNA-1;Parent=unitig23_77
unitig23	maker	exon	242592	243593	.	-	.	ID=unitig23_77-mRNA-1:exon:3033;Parent=unitig23_77-mRNA-1
unitig23	maker	CDS	242592	243593	.	-	0	ID=unitig23_77-mRNA-1:cds;Parent=unitig23_77-mRNA-1
unitig23	maker	gene	245648	247003	.	-	.	ID=unitig23_78
unitig23	maker	mRNA	245648	247003	.	-	.	ID=unitig23_78-mRNA-1;Parent=unitig23_78
unitig23	maker	exon	245648	247003	.	-	.	ID=unitig23_78-mRNA-1:exon:3034;Parent=unitig23_78-mRNA-1
unitig23	maker	CDS	245648	247003	.	-	0	ID=unitig23_78-mRNA-1:cds;Parent=unitig23_78-mRNA-1
unitig23	maker	gene	248681	250033	.	-	.	ID=unitig23_79
unitig23	maker	mRNA	248681	250033	.	-	.	ID=unitig23_79-mRNA-1;Parent=unitig23_79
unitig23	maker	exon	248681	250033	.	-	.	ID=unitig23_79-mRNA-1:exon:3035;Parent=unitig23_79-mRNA-1
unitig23	maker	CDS	248681	250033	.	-	0	ID=unitig23_79-mRNA-1:cds;Parent=unitig23_79-mRNA-1
unitig23	maker	gene	250877	252094	.	-	.	ID=unitig23_80
unitig23	maker	mRNA	250877	252094	.	-	.	ID=unitig23_80-mRNA-1;Parent=unitig23_80
unitig23	maker	exon	250877	252094	.	-	.	ID=unitig23_80-mRNA-1:exon:3036;Parent=unitig23_80-mRNA-1
unitig23	maker	CDS	250877	252094	.	-	0	ID=unitig23_80-mRNA-1:cds;Parent=unitig23_80-mRNA-1
unitig23	maker	gene	252432	254312	.	+	.	ID=unitig23_81
unitig23	maker	mRNA	252432	254312	.	+	.	ID=unitig23_81-mRNA-1;Parent=unitig23_81
unitig23	maker	exon	252432	254312	.	+	.	ID=unitig23_81-mRNA-1:exon:3026;Parent=unitig23_81-mRNA-1
unitig23	maker	CDS	252432	254312	.	+	0	ID=unitig23_81-mRNA-1:cds;Parent=unitig23_81-mRNA-1
unitig23	maker	gene	254477	258316	.	-	.	ID=unitig23_82
unitig23	maker	mRNA	254477	258316	.	-	.	ID=unitig23_82-mRNA-1;Parent=unitig23_82
unitig23	maker	exon	254477	258316	.	-	.	ID=unitig23_82-mRNA-1:exon:3037;Parent=unitig23_82-mRNA-1
unitig23	maker	CDS	254477	258316	.	-	0	ID=unitig23_82-mRNA-1:cds;Parent=unitig23_82-mRNA-1
unitig23	maker	gene	258854	263638	.	+	.	ID=unitig23_83
unitig23	maker	mRNA	258854	263638	.	+	.	ID=unitig23_83-mRNA-1;Parent=unitig23_83
[truncated: 37,815 more rows]
