# Supplementary material for: Genome Sequence, Assembly and Characterization of Two Metschnikowia fructicola Strains Used as Biocontrol Agents of Postharvest Diseases
Source: Front Microbiol. 2018 Apr 3;9:593. doi: 10.3389/fmicb.2018.00593 (PMC5891927; doi:10.3389/fmicb.2018.00593)
Supplement: DATA SHEET S5 — Proteinortho analysis of M. fructicola, M. bicuspidata, C. auris and C. lusitaniae. [file Data_Sheet_5.ZIP]

Archive with 1 entries (1 files):
- Supplementary_file_5_MF.proteinortho.txt
