# Supplementary material for: Genome Sequence, Assembly and Characterization of Two Metschnikowia fructicola Strains Used as Biocontrol Agents of Postharvest Diseases
Source: Front Microbiol. 2018 Apr 3;9:593. doi: 10.3389/fmicb.2018.00593 (PMC5891927; doi:10.3389/fmicb.2018.00593)
Supplement: DATA SHEET S5 — Proteinortho analysis of M. fructicola, M. bicuspidata, C. auris and C. lusitaniae. [file Data_Sheet_5.ZIP › Supplementary_file_5_MF.proteinortho.txt]

# Species	Genes	Alg.-Conn.	C_auris	C_lusitaniae	M_bicuspidata_var_bicuspidata_NRRLYB-4993	M_fructicola
4	5	0.6	XP_018170871.2	XP_002615573.1	XP_018709214.1	unitig30_934,unitig32_256
4	5	0.6	XP_018171758.2	XP_002617559.1	XP_018709215.1	unitig30_861,unitig32_331
4	6	0.667	XP_018170439.2	XP_002617843.1	XP_018709219.1,XP_018713243.1	unitig107_5,unitig193_131
4	5	0.6	XP_018170767.2	XP_002615508.1	XP_018709225.1	unitig196_78,unitig45_27
4	4	1	XP_018172227.2	XP_002615899.1	XP_018709233.1	unitig32_127
4	5	0.4	XP_018171760.2	XP_002619362.1	XP_018709237.1	unitig155_13,unitig32_136
4	5	0.6	XP_018167325.2	XP_002615269.1	XP_018709243.1	unitig146_96,unitig192_12
4	5	0.6	XP_018167324.1	XP_002615267.1	XP_018709244.1	unitig146_95,unitig192_13
4	5	0.6	XP_018167323.2	XP_002615266.1	XP_018709245.1	unitig146_94,unitig192_14
4	5	0.6	XP_018167368.1	XP_002615265.1	XP_018709246.1	unitig146_93,unitig192_15
4	5	0.6	XP_018167371.2	XP_002615264.1	XP_018709248.1	unitig146_90,unitig192_19
4	5	0.6	XP_018167372.2	XP_002615263.1	XP_018709249.1	unitig146_89,unitig192_17
4	5	0.6	XP_018167374.2	XP_002615262.1	XP_018709251.1	unitig146_88,unitig192_20
4	4	1	XP_018167375.2	XP_002615261.1	XP_018709252.1	unitig146_87
4	5	0.6	XP_018167377.2	XP_002615259.1	XP_018709254.1	unitig146_85,unitig192_22
4	4	1	XP_018167837.2	XP_002618858.1	XP_018709255.1	unitig201_24
4	5	0.6	XP_018167838.2	XP_002618857.1	XP_018709256.1	unitig201_23,unitig82_22
4	5	0.6	XP_018167839.2	XP_002618856.1	XP_018709257.1	unitig201_22,unitig82_23
4	5	0.6	XP_018167841.2	XP_002618854.1	XP_018709259.1	unitig201_20,unitig82_25
4	5	0.6	XP_018167842.2	XP_002618853.1	XP_018709260.1	unitig201_19,unitig82_26
4	5	0.6	XP_018167843.2	XP_002618852.1	XP_018709261.1	unitig201_18,unitig82_27
4	5	0.6	XP_018167845.2	XP_002618851.1	XP_018709262.1	unitig201_17,unitig82_28
4	5	0.6	XP_018167846.1	XP_002618850.1	XP_018709263.1	unitig201_16,unitig82_29
4	5	0.6	XP_018167847.1	XP_002618849.1	XP_018709264.1	unitig201_15,unitig82_30
4	5	0.6	XP_018167848.2	XP_002618848.1	XP_018709265.1	unitig201_14,unitig82_31
4	5	0.2	XP_018167849.2	XP_002618846.1	XP_018709268.1	unitig201_13,unitig75_1_partial
4	5	0.6	XP_018167850.2	XP_002618845.1	XP_018709269.1	unitig201_12,unitig75_2
4	5	0.6	XP_018167851.2	XP_002618844.1	XP_018709270.1	unitig201_11,unitig75_3
3	3	1	XP_018167852.2	XP_002618843.1	XP_018709272.1	*
4	5	0.6	XP_018167853.2	XP_002618842.1	XP_018709276.1	unitig201_10,unitig75_4
4	5	0.6	XP_018166825.2	XP_002614837.1	XP_018709280.1	unitig196_299,unitig211_1
4	5	0.6	XP_018166824.2	XP_002614838.1	XP_018709281.1	unitig196_298,unitig211_2
4	5	0.6	XP_018166823.2	XP_002614839.1	XP_018709282.1	unitig196_297,unitig211_3
4	5	0.6	XP_018166820.2	XP_002614840.1	XP_018709283.1	unitig196_296,unitig211_4
4	5	0.6	XP_018166819.2	XP_002614841.1	XP_018709284.1	unitig196_295,unitig211_5
4	5	0.6	XP_018166818.2	XP_002614842.1	XP_018709285.1	unitig196_294,unitig211_6
4	5	0.6	XP_018168572.1	XP_002615721.1	XP_018709287.1	unitig196_291,unitig211_9
4	4	1	XP_018168571.2	XP_002615720.1	XP_018709288.1	unitig211_10
4	4	1	XP_018168570.2	XP_002615719.1	XP_018709289.1	unitig196_289
3	3	1	XP_018168569.2	XP_002615718.1	XP_018709291.1	*
4	4	1	XP_018168567.2	XP_002615716.1	XP_018709292.1	unitig196_287
4	4	1	XP_018168564.2	XP_002615714.1	XP_018709293.1	unitig196_286
4	4	1	XP_018168563.2	XP_002615713.1	XP_018709294.1	unitig196_285
4	4	0.25	XP_018168562.2	XP_002615712.1	XP_018709295.1	unitig196_284
4	4	1	XP_018168560.2	XP_002615710.1	XP_018709296.1	unitig196_283
4	4	1	XP_018168559.2	XP_002615709.1	XP_018709297.1	unitig196_282
4	4	1	XP_018168558.2	XP_002615708.1	XP_018709298.1	unitig196_281
4	4	1	XP_018168554.2	XP_002615705.1	XP_018709300.1	unitig196_278
4	4	1	XP_018168552.2	XP_002615704.1	XP_018709301.1	unitig196_277
3	3	1	XP_018168549.2	XP_002615700.1	XP_018709304.1	*
4	4	1	XP_018168548.2	XP_002615699.1	XP_018709305.1	unitig196_273
4	4	1	XP_018169494.2	XP_002616322.1	XP_018709306.1	unitig196_271
4	4	1	XP_018168547.2	XP_002615697.1	XP_018709307.1	unitig196_270
4	4	1	XP_018168546.1	XP_002615696.1	XP_018709308.1	unitig196_267
4	4	1	XP_018168545.1	XP_002615692.1	XP_018709309.1	unitig196_266
3	3	1	XP_018168544.1	XP_002615691.1	XP_018709310.1	*
4	4	1	XP_018168541.2	XP_002615689.1	XP_018709313.1	unitig196_263
4	4	1	XP_018168538.2	XP_002615686.1	XP_018709314.1	unitig196_261
4	4	1	XP_018168673.2	XP_002615685.1	XP_018709315.1	unitig196_260
4	4	1	XP_018168672.2	XP_002615684.1	XP_018709316.1	unitig196_259
4	4	1	XP_018168670.1	XP_002615683.1	XP_018709317.1	unitig196_258
4	4	1	XP_018168669.2	XP_002615682.1	XP_018709318.1	unitig196_257
4	4	1	XP_018168668.2	XP_002615681.1	XP_018709319.1	unitig196_255
4	4	1	XP_018168666.2	XP_002615680.1	XP_018709320.1	unitig196_256
4	4	1	XP_018168665.2	XP_002615679.1	XP_018709321.1	unitig196_254
4	4	1	XP_018168664.2	XP_002615678.1	XP_018709322.1	unitig196_253
4	4	0.25	XP_018168663.2	XP_002615677.1	XP_018709323.1	unitig196_252
4	4	0.5	XP_018168662.2	XP_002615676.1	XP_018709324.1	unitig196_251
3	3	1	XP_018168659.2	XP_002615674.1	XP_018709326.1	*
3	3	1	XP_018167746.2	*	XP_018709329.1	unitig196_246
4	4	1	XP_018167745.2	XP_002615671.1	XP_018709330.1	unitig196_245
4	4	1	XP_018167744.2	XP_002615670.1	XP_018709331.1	unitig196_244
4	4	1	XP_018167743.2	XP_002615669.1	XP_018709332.1	unitig196_242
4	4	1	XP_018167742.2	XP_002615668.1	XP_018709333.1	unitig196_241
4	4	1	XP_018167741.1	XP_002615667.1	XP_018709334.1	unitig196_240
4	4	1	XP_018167740.2	XP_002615666.1	XP_018709335.1	unitig196_239
3	3	1	XP_018167739.1	XP_002615665.1	XP_018709336.1	*
4	4	1	XP_018167738.2	XP_002615663.1	XP_018709337.1	unitig196_238
4	5	0.6	XP_018165311.2	XP_002617731.1	XP_018709341.1	unitig150_3,unitig32_9
3	3	1	XP_018165312.2	XP_002617732.1	XP_018709342.1	*
3	3	1	XP_018165313.2	XP_002617733.1	XP_018709343.1	*
4	5	0.6	XP_018165315.2	XP_002617734.1	XP_018709344.1	unitig150_5,unitig32_11
4	7	0.205	XP_018165318.2	XP_002617735.1	XP_018709345.1	unitig104_2,unitig150_6,unitig193_349,unitig32_12
4	4	1	XP_018165320.2	XP_002617736.1	XP_018709346.1	unitig32_13
4	4	1	XP_018165321.2	XP_002617738.1	XP_018709347.1	unitig32_14
3	3	0.333	*	XP_002617743.1	XP_018709349.1	unitig32_16
4	4	1	XP_018165324.2	XP_002617744.1	XP_018709350.1	unitig32_17
4	4	1	XP_018165326.2	XP_002617745.1	XP_018709351.1	unitig32_18
4	4	1	XP_018165327.2	XP_002617746.1	XP_018709352.1	unitig32_21
4	4	1	XP_018165328.2	XP_002617747.1	XP_018709353.1	unitig32_22
4	4	1	XP_018165329.2	XP_002614956.1	XP_018709354.1	unitig32_23
4	4	1	XP_018165331.2	XP_002617748.1	XP_018709355.1	unitig32_24
4	5	0.6	XP_018165335.2	XP_002617729.1	XP_018709357.1	unitig152_3,unitig32_26
4	5	0.6	XP_018165336.2	XP_002617728.1	XP_018709358.1	unitig152_4,unitig32_27
4	5	0.6	XP_018165338.1	XP_002617727.1	XP_018709359.1	unitig152_5,unitig32_28
4	5	0.6	XP_018165340.1	XP_002617725.1	XP_018709360.1	unitig152_6,unitig32_29
4	5	0.6	XP_018165341.2	XP_002617724.1	XP_018709361.1	unitig152_7,unitig32_30
4	5	0.317	XP_018165145.2	XP_002617723.1	XP_018709362.1	unitig152_8,unitig32_31
3	7	0.134	XP_018166741.2,XP_018169261.2	XP_002614548.1	XP_018709364.1,XP_018711662.1,XP_018713917.1,XP_018714525.1	*
4	5	0.6	XP_018165147.1	XP_002617720.1	XP_018709365.1	unitig152_11,unitig32_33
4	5	0.6	XP_018165149.2	XP_002617719.1	XP_018709367.1	unitig152_13,unitig32_35
4	5	0.6	XP_018165278.1	XP_002617718.1	XP_018709368.1	unitig152_14,unitig32_36
4	5	0.6	XP_018170574.2	XP_002615114.1	XP_018709369.1	unitig152_15,unitig32_37
4	5	0.6	XP_018165280.2	XP_002617717.1	XP_018709370.1	unitig152_16,unitig32_38
4	5	0.6	XP_018165281.2	XP_002617716.1	XP_018709371.1	unitig152_17,unitig32_39
4	4	1	XP_018165282.1	XP_002617715.1	XP_018709372.1	unitig32_40
4	5	0.2	XP_018165283.2	XP_002617714.1	XP_018709373.1	unitig152_18,unitig32_41
4	5	0.6	XP_018165286.2	XP_002617709.1	XP_018709375.1	unitig152_21,unitig32_44
4	5	0.6	XP_018165288.2	XP_002617708.1	XP_018709376.1	unitig152_22,unitig32_45
4	5	0.6	XP_018165289.2	XP_002617707.1	XP_018709377.1	unitig152_23,unitig32_46
4	5	0.2	XP_018165290.1	XP_002617706.1	XP_018709379.1	unitig152_25,unitig32_48
4	5	0.6	XP_018165291.2	XP_002617705.1	XP_018709380.1	unitig152_26,unitig32_49
4	4	1	XP_018165293.2	XP_002617703.1	XP_018709382.1	unitig32_51
4	4	1	XP_018165294.1	XP_002617702.1	XP_018709383.1	unitig32_52
4	5	0.6	XP_018165297.2	XP_002617700.1	XP_018709386.1	unitig152_30,unitig32_54
4	5	0.6	XP_018165298.2	XP_002617698.1	XP_018709387.1	unitig152_31,unitig32_55
4	5	0.6	XP_018165299.2	XP_002617697.1	XP_018709388.1	unitig152_32,unitig32_56
3	3	1	XP_018172145.1	XP_002617696.1	XP_018709389.1	*
4	5	0.6	XP_018172146.2	XP_002617695.1	XP_018709390.1	unitig152_33,unitig32_57
4	5	0.2	XP_018172149.2	XP_002617694.1	XP_018709391.1	unitig152_34,unitig32_58
4	5	0.6	XP_018172150.2	XP_002617693.1	XP_018709392.1	unitig152_35,unitig32_59
4	5	0.6	XP_018172151.2	XP_002617692.1	XP_018709393.1	unitig152_36,unitig32_60
4	5	0.2	XP_018172152.2	XP_002617691.1	XP_018709394.1	unitig152_38,unitig32_62
3	4	0.5	XP_018172154.2	*	XP_018709397.1	unitig152_41,unitig32_65
4	5	0.6	XP_018172155.2	XP_002617687.1	XP_018709400.1	unitig152_42,unitig32_66
4	5	0.6	XP_018172156.2	XP_002617686.1	XP_018709401.1	unitig152_43,unitig32_67
3	3	1	XP_018172157.1	XP_002617685.1	XP_018709402.1	*
4	5	0.6	XP_018172159.2	XP_002617684.1	XP_018709406.1	unitig152_44,unitig32_69
4	5	0.2	XP_018172160.2	XP_002615952.1	XP_018709407.1	unitig152_45,unitig32_70
2	2	1	XP_018172162.1	*	XP_018709409.1	*
4	5	0.2	XP_018172163.2	XP_002615949.1	XP_018709410.1	unitig152_47,unitig32_72
3	3	1	XP_018172164.2	XP_002615948.1	XP_018709411.1	*
4	5	0.6	XP_018172165.2	XP_002615947.1	XP_018709412.1	unitig152_48,unitig32_73
4	5	0.6	XP_018172169.2	XP_002615946.1	XP_018709414.1	unitig152_49,unitig32_74
3	4	0.5	XP_018172170.1	*	XP_018709415.1	unitig152_50,unitig32_75
4	4	1	XP_018172171.2	XP_002615945.1	XP_018709416.1	unitig32_76
4	5	0.6	XP_018172172.2	XP_002615944.1	XP_018709417.1	unitig152_51,unitig32_77
3	4	0.5	XP_018172173.2	*	XP_018709418.1	unitig152_52,unitig32_78
4	5	0.6	XP_018172175.2	XP_002615943.1	XP_018709419.1	unitig152_53,unitig32_79
4	5	0.6	XP_018172176.2	XP_002615942.1	XP_018709420.1	unitig152_54,unitig32_80
4	5	0.6	XP_018172177.2	XP_002615940.1	XP_018709421.1	unitig152_55,unitig32_81
4	5	0.6	XP_018172178.2	XP_002615939.1	XP_018709422.1	unitig152_56,unitig32_82
4	5	0.6	XP_018172180.2	XP_002615938.1	XP_018709423.1	unitig152_57,unitig32_83
4	5	0.6	XP_018172181.2	XP_002615937.1	XP_018709425.1	unitig152_59,unitig32_85
4	5	0.6	XP_018172182.2	XP_002615936.1	XP_018709426.1	unitig152_60,unitig32_86
4	4	1	XP_018172185.2	XP_002615932.1	XP_018709430.1	unitig160_2
4	5	0.6	XP_018172187.2	XP_002615931.1	XP_018709431.1	unitig160_3,unitig32_91
3	3	1	XP_018172189.2	XP_002615930.1	XP_018709432.1	*
4	5	0.6	XP_018172190.2	XP_002615929.1	XP_018709434.1	unitig160_5,unitig32_93
4	5	0.6	XP_018172191.1	XP_002615928.1	XP_018709435.1	unitig160_6,unitig32_94
4	5	0.6	XP_018172193.2	XP_002615926.1	XP_018709437.1	unitig160_8,unitig32_96
4	5	0.6	XP_018172194.2	XP_002615925.1	XP_018709438.1	unitig160_9,unitig32_97
4	5	0.6	XP_018172195.2	XP_002615924.1	XP_018709439.1	unitig160_10,unitig32_98
4	4	1	XP_018172196.2	XP_002615923.1	XP_018709440.1	unitig160_11
4	5	0.6	XP_018172197.1	XP_002615922.1	XP_018709441.1	unitig160_12,unitig32_99
4	5	0.4	XP_018172199.2	XP_002615920.1	XP_018709443.1	unitig160_14,unitig32_101
4	5	0.6	XP_018172200.2	XP_002615919.1	XP_018709444.1	unitig160_15,unitig32_102
3	3	1	XP_018172204.2	XP_002615918.1	XP_018709446.1	*
4	4	1	XP_018172205.2	XP_002615917.1	XP_018709447.1	unitig32_106
4	4	1	XP_018172206.2	XP_002615915.1	XP_018709448.1	unitig32_107
4	4	1	XP_018172208.2	XP_002615913.1	XP_018709450.1	unitig32_108
4	4	1	XP_018172209.2	XP_002615912.1	XP_018709451.1	unitig32_109
4	4	1	XP_018172210.2	XP_002615911.1	XP_018709452.1	unitig32_110
4	4	1	XP_018172211.2	XP_002615910.1	XP_018709453.1	unitig32_111
4	6	0.149	XP_018167974.1	XP_002614689.1	XP_018709454.1,XP_018713641.1	unitig101_36,unitig32_113
4	4	1	XP_018172212.2	XP_002615909.1	XP_018709455.1	unitig32_116
4	4	1	XP_018172214.2	XP_002615908.1	XP_018709456.1	unitig32_117
4	4	1	XP_018172216.2	XP_002615907.1	XP_018709457.1	unitig32_118
4	4	1	XP_018172218.2	XP_002615906.1	XP_018709458.1	unitig32_119
4	4	1	XP_018172219.2	XP_002615905.1	XP_018709459.1	unitig32_120
4	4	1	XP_018172220.1	XP_002615904.1	XP_018709460.1	unitig32_121
4	12	0.667	XP_018166492.1,XP_018170716.1,XP_018172221.2	XP_002614480.1,XP_002617946.1	XP_018709461.1,XP_018710934.1,XP_018712415.1	unitig153_110,unitig212_48,unitig30_685,unitig93_60
4	9	0.667	XP_018170714.1,XP_018172222.1	XP_002615903.1,XP_002617947.1	XP_018709462.1,XP_018712416.1	unitig153_109,unitig212_49,unitig32_122
4	4	1	XP_018172223.2	XP_002615902.1	XP_018709463.1	unitig32_123
4	4	1	XP_018172225.2	XP_002615901.1	XP_018709464.1	unitig32_124
3	3	1	XP_018172226.1	XP_002615900.1	XP_018709466.1	*
4	5	0.6	XP_018172228.2	XP_002615897.1	XP_018709469.1	unitig155_20,unitig32_128
4	5	0.6	XP_018169672.2	XP_002616001.1	XP_018709470.1	unitig183_67,unitig25_1
4	4	1	XP_018169673.1	XP_002615999.1	XP_018709471.1	unitig183_66
4	5	0.6	XP_018165343.1	XP_002615996.1	XP_018709473.1	unitig183_64,unitig26_1
4	5	0.6	XP_018165344.1	XP_002615994.1	XP_018709474.1	unitig183_63,unitig26_2
4	4	0.5	XP_018165346.2	XP_002615993.1	XP_018709475.1	unitig183_62
4	5	0.6	XP_018165347.2	XP_002615992.1	XP_018709476.1	unitig183_61,unitig26_4
4	5	0.6	XP_018165348.2	XP_002615989.1	XP_018709477.1	unitig183_60,unitig26_5
4	4	1	XP_018167464.2	XP_002615984.1	XP_018709479.1	unitig24_20
4	6	0.5	XP_018167465.2	XP_002615983.1	XP_018709480.1	unitig183_58,unitig24_19,unitig26_6
4	6	0.5	XP_018167466.2	XP_002615982.1	XP_018709481.1	unitig183_57,unitig24_18,unitig26_8
4	5	0.6	XP_018167467.2	XP_002615981.1	XP_018709482.1	unitig183_56,unitig24_17
4	5	0.6	XP_018167468.2	XP_002615980.1	XP_018709483.1	unitig183_55,unitig24_16
4	5	0.6	XP_018167469.2	XP_002615979.1	XP_018709484.1	unitig183_54,unitig24_15
4	5	0.6	XP_018167471.1	XP_002615976.1	XP_018709485.1	unitig183_53,unitig24_14
2	2	1	XP_018167473.2	*	XP_018709489.1	*
4	5	0.6	XP_018167474.1	XP_002615969.1	XP_018709490.1	unitig183_51,unitig24_12
4	5	0.6	XP_018167475.2	XP_002615968.1	XP_018709491.1	unitig183_50,unitig24_11
4	4	1	XP_018167477.2	XP_002615967.1	XP_018709492.1	unitig24_10
4	5	0.4	XP_018167478.2	XP_002615966.1	XP_018709493.1	unitig183_48,unitig24_9
2	2	1	XP_018167479.2	*	XP_018709494.1	*
3	6	0.333	XP_018168252.2,XP_018172109.2	*	XP_018709495.1	unitig128_2,unitig183_47,unitig24_8
4	5	0.6	XP_018167480.2	XP_002614743.1	XP_018709496.1	unitig183_46,unitig24_7
4	5	0.6	XP_018167481.2	XP_002614744.1	XP_018709497.1	unitig183_45,unitig24_6
4	5	0.6	XP_018167483.2	XP_002614745.1	XP_018709498.1	unitig183_44,unitig24_5
4	4	1	XP_018167484.2	XP_002614746.1	XP_018709499.1	unitig24_4
4	5	0.2	XP_018167485.2	XP_002614747.1	XP_018709500.1	unitig183_43,unitig24_2
3	3	1	XP_018167489.1	XP_002614752.1	XP_018709501.1	*
3	4	0.25	XP_018167492.2	*	XP_018709502.1	unitig183_42,unitig24_1
4	4	1	XP_018167495.2	XP_002614754.1	XP_018709503.1	unitig183_41
4	4	1	XP_018167496.2	XP_002614755.1	XP_018709504.1	unitig183_40
3	3	1	XP_018167498.1	*	XP_018709506.1	unitig183_38
4	4	1	XP_018166952.2	XP_002614891.1	XP_018709507.1	unitig183_36
4	4	0.5	XP_018166954.2	XP_002614890.1	XP_018709508.1	unitig183_35
4	4	0.25	XP_018166955.2	XP_002614889.1	XP_018709509.1	unitig183_34
4	4	1	XP_018166957.2	XP_002614888.1	XP_018709510.1	unitig183_33
3	3	1	XP_018166958.2	*	XP_018709511.1	unitig183_32
3	3	1	XP_018166959.2	XP_002614883.1	XP_018709512.1	*
4	4	0.5	XP_018166961.2	XP_002614879.1	XP_018709513.1	unitig183_31
4	4	1	XP_018166962.2	XP_002614878.1	XP_018709514.1	unitig183_30
4	5	0.6	XP_018166965.2	XP_002614874.1	XP_018709515.1	unitig183_28,unitig186_168
4	5	0.6	XP_018166966.2	XP_002614873.1	XP_018709516.1	unitig183_27,unitig186_167
4	4	1	XP_018166974.2	XP_002614869.1	XP_018709517.1	unitig186_166
4	5	0.6	XP_018166977.1	XP_002614866.1	XP_018709518.1	unitig186_165,unitig95_7
4	4	1	XP_018166979.2	XP_002614865.1	XP_018709519.1	unitig95_5
4	5	0.6	XP_018166980.2	XP_002614864.1	XP_018709520.1	unitig186_164,unitig95_4
4	5	0.4	XP_018166989.2	XP_002614863.1	XP_018709521.1	unitig186_163,unitig95_3
4	5	0.6	XP_018166990.2	XP_002614862.1	XP_018709522.1	unitig186_162,unitig95_2
3	3	0.333	XP_018166991.2	XP_002614861.1	XP_018709523.1	*
4	4	1	XP_018166993.2	XP_002614859.1	XP_018709525.1	unitig186_158
4	4	1	XP_018166994.2	XP_002614858.1	XP_018709526.1	unitig186_157
4	4	1	XP_018171205.2	XP_002614856.1	XP_018709527.1	unitig186_156
4	4	1	XP_018166995.2	XP_002614855.1	XP_018709528.1	unitig186_155
4	4	0.5	XP_018166996.2	XP_002614853.1	XP_018709529.1	unitig186_154
4	4	1	XP_018167002.2	XP_002614851.1	XP_018709531.1	unitig186_150
3	5	0.2	XP_018166747.2	XP_002614849.1,XP_002614850.1,XP_002618760.1	XP_018709532.1	*
3	3	1	XP_018167003.2	XP_002614848.1	XP_018709533.1	*
4	4	1	XP_018167005.1	XP_002614846.1	XP_018709534.1	unitig186_148
4	4	1	XP_018167006.2	XP_002614845.1	XP_018709535.1	unitig186_147
4	4	1	XP_018172143.1	XP_002615723.1	XP_018709536.1	unitig186_146
4	4	1	XP_018172142.2	XP_002615724.1	XP_018709537.1	unitig186_145
4	4	1	XP_018172141.2	XP_002615725.1	XP_018709538.1	unitig186_144
4	4	1	XP_018172140.1	XP_002615726.1	XP_018709539.1	unitig186_143
2	2	1	XP_018172139.2	*	XP_018709540.1	*
4	4	1	XP_018172138.1	XP_002615731.1	XP_018709541.1	unitig186_140
4	4	1	XP_018172137.2	XP_002615732.1	XP_018709542.1	unitig186_139
4	4	1	XP_018172136.2	XP_002615733.1	XP_018709543.1	unitig186_138
4	4	1	XP_018172135.2	XP_002615734.1	XP_018709544.1	unitig186_137
4	4	1	XP_018172134.1	XP_002615735.1	XP_018709545.1	unitig186_136
3	3	1	XP_018172132.2	XP_002615736.1	XP_018709546.1	*
4	4	1	XP_018172131.2	XP_002615737.1	XP_018709547.1	unitig186_135
4	4	1	XP_018172130.2	XP_002615738.1	XP_018709548.1	unitig186_134
4	4	1	XP_018172129.2	XP_002615740.1	XP_018709549.1	unitig186_133
4	4	1	XP_018172128.2	XP_002615741.1	XP_018709550.1	unitig186_132
3	3	1	XP_018172127.2	XP_002615745.1	XP_018709551.1	*
4	4	1	XP_018172126.2	XP_002615746.1	XP_018709552.1	unitig186_129
4	4	1	XP_018172125.1	XP_002615747.1	XP_018709553.1	unitig186_128
4	4	1	XP_018172124.1	XP_002615748.1	XP_018709554.1	unitig186_127
4	4	1	XP_018172123.1	XP_002615749.1	XP_018709555.1	unitig186_126
4	4	1	XP_018172122.1	XP_002615750.1	XP_018709556.1	unitig186_125
3	3	1	XP_018172119.2	XP_002615753.1	XP_018709559.1	*
4	4	1	XP_018172114.2	XP_002615754.1	XP_018709560.1	unitig186_122
4	4	1	XP_018172113.2	XP_002615756.1	XP_018709561.1	unitig186_121
4	4	1	XP_018172112.2	XP_002615757.1	XP_018709562.1	unitig186_120
4	4	0.5	XP_018172110.1	XP_002615759.1	XP_018709564.1	unitig186_119
4	4	1	XP_018172105.2	XP_002615761.1	XP_018709566.1	unitig186_117
4	4	1	XP_018172104.1	XP_002615762.1	XP_018709567.1	unitig186_116
4	4	1	XP_018172103.2	XP_002615763.1	XP_018709568.1	unitig186_115
4	4	1	XP_018172102.2	XP_002615764.1	XP_018709569.1	unitig186_114
4	4	1	XP_018172101.2	XP_002615765.1	XP_018709570.1	unitig186_113
4	4	0.5	XP_018172100.2	XP_002615766.1	XP_018709571.1	unitig186_112
3	3	1	XP_018172099.2	XP_002615767.1	XP_018709572.1	*
3	3	1	XP_018172097.2	XP_002615768.1	XP_018709573.1	*
4	4	1	XP_018172095.2	XP_002615770.1	XP_018709576.1	unitig186_110
4	4	1	XP_018172093.2	XP_002615771.1	XP_018709577.1	unitig186_109
4	4	1	XP_018172538.2	XP_002615795.1	XP_018709596.1	unitig186_88
3	3	1	XP_018172536.2	XP_002615796.1	XP_018709597.1	*
3	3	1	XP_018172534.2	XP_002615797.1	XP_018709598.1	*
4	4	0.25	XP_018172531.2	XP_002615799.1	XP_018709600.1	unitig186_85
4	4	1	XP_018172529.2	XP_002615801.1	XP_018709603.1	unitig186_84
4	4	0.5	XP_018172528.2	XP_002615802.1	XP_018709604.1	unitig186_83
4	4	1	XP_018172525.2	XP_002615805.1	XP_018709606.1	unitig186_80
3	3	1	XP_018172523.1	*	XP_018709607.1	unitig186_79
4	4	1	XP_018172522.2	XP_002615806.1	XP_018709608.1	unitig186_78
3	3	1	XP_018172521.1	*	XP_018709609.1	unitig186_77
4	4	1	XP_018172510.2	XP_002615808.1	XP_018709611.1	unitig186_75
3	3	1	XP_018172509.1	*	XP_018709612.1	unitig186_74
4	4	1	XP_018172507.1	XP_002615810.1	XP_018709613.1	unitig186_72
4	4	1	XP_018172506.2	XP_002615811.1	XP_018709614.1	unitig186_71
4	4	1	XP_018172505.2	XP_002615812.1	XP_018709615.1	unitig186_70
3	3	1	XP_018172501.2	XP_002615813.1	XP_018709617.1	*
4	4	1	XP_018172497.2	XP_002615814.1	XP_018709618.1	unitig186_67
4	4	0.25	XP_018172496.2	XP_002615815.1	XP_018709619.1	unitig186_66
4	4	1	XP_018172494.2	XP_002615816.1	XP_018709620.1	unitig186_65
4	4	1	XP_018172493.2	XP_002615817.1	XP_018709622.1	unitig186_63
4	4	1	XP_018172491.2	XP_002615819.1	XP_018709623.1	unitig186_62
4	4	1	XP_018172490.2	XP_002615821.1	XP_018709624.1	unitig186_61
4	4	1	XP_018172488.2	XP_002615822.1	XP_018709625.1	unitig186_60
4	4	1	XP_018172486.2	XP_002615823.1	XP_018709626.1	unitig186_59
4	4	0.25	XP_018172485.1	XP_002615824.1	XP_018709627.1	unitig186_58
3	3	1	XP_018172484.2	XP_002615825.1	XP_018709628.1	*
3	3	1	XP_018172483.1	XP_002615826.1	XP_018709629.1	*
4	4	1	XP_018172482.2	XP_002615827.1	XP_018709630.1	unitig186_54
4	4	0.5	XP_018172479.2	XP_002615829.1	XP_018709632.1	unitig186_50
3	3	1	XP_018172478.2	XP_002615830.1	XP_018709633.1	*
3	3	1	XP_018172477.1	XP_002615831.1	XP_018709634.1	*
4	4	1	XP_018172473.2	XP_002615833.1	XP_018709636.1	unitig186_46
3	3	1	XP_018172472.2	XP_002615834.1	XP_018709637.1	*
4	4	0.5	XP_018172465.2	XP_002615835.1	XP_018709638.1	unitig186_45
4	4	1	XP_018172463.2	XP_002615836.1	XP_018709639.1	unitig186_44
3	4	0.5	XP_018172462.1	*	XP_018709640.1	unitig191_147,unitig99_15
4	4	1	XP_018172459.2	XP_002615837.1	XP_018709641.1	unitig186_43
3	3	1	XP_018172458.2	XP_002615841.1	XP_018709642.1	*
4	4	1	XP_018172456.2	XP_002615842.1	XP_018709643.1	unitig186_42
4	4	1	XP_018172454.2	XP_002615843.1	XP_018709644.1	unitig186_41
4	4	1	XP_018172451.1	XP_002615844.1	XP_018709646.1	unitig186_39
4	4	1	XP_018172450.2	XP_002615845.1	XP_018709647.1	unitig186_38
4	4	1	XP_018172449.1	XP_002615846.1	XP_018709648.1	unitig186_37
4	4	1	XP_018172448.2	XP_002615847.1	XP_018709649.1	unitig186_36
4	11	0.135	XP_018167378.2	XP_002615257.1,XP_002616164.1	XP_018709655.1,XP_018709823.1,XP_018713167.1	unitig146_84,unitig192_140,unitig192_23,unitig193_9,unitig201_57
4	5	0.6	XP_018168783.2	XP_002615256.1	XP_018709658.1	unitig146_83,unitig192_24
4	5	0.2	XP_018168784.2	XP_002615255.1	XP_018709659.1	unitig146_82,unitig192_25
4	5	0.6	XP_018166115.2	XP_002615254.1	XP_018709661.1	unitig146_81,unitig192_27
4	5	0.6	XP_018166116.2	XP_002615253.1	XP_018709662.1	unitig146_80,unitig192_28
4	5	0.6	XP_018166117.2	XP_002615252.1	XP_018709663.1	unitig146_79,unitig192_29
4	5	0.6	XP_018166119.2	XP_002615251.1	XP_018709664.1	unitig146_78,unitig192_30
4	5	0.6	XP_018166121.2	XP_002615250.1	XP_018709665.1	unitig146_77,unitig192_31
4	5	0.6	XP_018166122.2	XP_002615249.1	XP_018709666.1	unitig146_76,unitig192_32
4	5	0.6	XP_018166123.2	XP_002615248.1	XP_018709667.1	unitig146_75,unitig192_33
4	4	1	XP_018166125.2	XP_002615247.1	XP_018709668.1	unitig146_74
3	4	0.5	XP_018166127.2	*	XP_018709670.1	unitig146_73,unitig192_35
4	5	0.6	XP_018166130.2	XP_002615246.1	XP_018709671.1	unitig146_72,unitig192_36
4	5	0.6	XP_018166131.2	XP_002615245.1	XP_018709672.1	unitig146_71,unitig192_37
3	4	0.5	XP_018166132.2	*	XP_018709673.1	unitig146_70,unitig192_38
4	4	1	XP_018166134.2	XP_002615243.1	XP_018709676.1	unitig192_39
4	4	1	XP_018166136.2	XP_002615242.1	XP_018709677.1	unitig146_68
4	5	0.2	XP_018166137.2	XP_002615241.1	XP_018709678.1	unitig146_67,unitig192_40
4	5	0.6	XP_018166138.1	XP_002615240.1	XP_018709679.1	unitig146_66,unitig192_41
4	5	0.6	XP_018166141.2	XP_002615237.1	XP_018709681.1	unitig146_64,unitig192_43
4	6	0.5	XP_018166143.2,XP_018167889.2	XP_002615236.1	XP_018709682.1	unitig146_63,unitig192_44
4	4	1	XP_018166144.2	XP_002615235.1	XP_018709683.1	unitig192_45
4	5	0.6	XP_018166145.2	XP_002615234.1	XP_018709684.1	unitig146_62,unitig192_46
4	6	0.667	XP_018166147.1	XP_002614598.1,XP_002615233.1	XP_018709685.1	unitig146_61,unitig192_47
4	5	0.6	XP_018166148.2	XP_002615232.1	XP_018709686.1	unitig146_60,unitig192_48
4	5	0.6	XP_018165693.2	XP_002615231.1	XP_018709687.1	unitig146_59,unitig192_49
4	5	0.6	XP_018165694.2	XP_002615230.1	XP_018709688.1	unitig146_58,unitig192_50
4	5	0.139	XP_018165696.2	XP_002615227.1	XP_018709690.1	unitig146_55,unitig192_52
3	3	1	XP_018165698.2	XP_002615224.1	XP_018709691.1	*
4	4	1	XP_018165699.1	XP_002618643.1	XP_018709693.1	unitig192_54
4	5	0.6	XP_018165700.2	XP_002615223.1	XP_018709694.1	unitig146_54,unitig192_55
4	5	0.6	XP_018165701.2	XP_002615222.1	XP_018709695.1	unitig146_53,unitig192_56
4	5	0.6	XP_018166750.1	XP_002620041.1	XP_018709697.1	unitig146_49,unitig192_60
3	4	0.5	XP_018166754.2	*	XP_018709698.1	unitig146_48,unitig192_61
3	3	1	XP_018166755.2	XP_002620044.1	XP_018709699.1	*
4	5	0.6	XP_018166756.2	XP_002614834.1	XP_018709700.1	unitig146_47,unitig192_62
4	5	0.6	XP_018166760.2	XP_002614833.1	XP_018709701.1	unitig146_46,unitig192_63
4	5	0.6	XP_018166763.2	XP_002620037.1	XP_018709702.1	unitig146_45,unitig192_64
4	4	1	XP_018167138.2	XP_002620035.1	XP_018709703.1	unitig192_65
4	5	0.2	XP_018167137.2	XP_002620034.1	XP_018709704.1	unitig146_44,unitig192_66
3	3	1	XP_018167136.2	XP_002620033.1	XP_018709705.1	*
4	4	1	XP_018167135.2	XP_002620032.1	XP_018709706.1	unitig146_43
3	3	1	XP_018167134.2	XP_002620031.1	XP_018709707.1	*
4	5	0.6	XP_018166782.2	XP_002620028.1	XP_018709710.1	unitig146_41,unitig192_68
3	4	0.5	XP_018166781.2	*	XP_018709711.1	unitig146_40,unitig192_69
4	5	0.166	XP_018166778.2	XP_002620027.1	XP_018709712.1	unitig146_39,unitig192_70
4	5	0.6	XP_018168843.2	XP_002620026.1	XP_018709713.1	unitig146_38,unitig192_71
4	5	0.6	XP_018168850.1	XP_002620025.1	XP_018709714.1	unitig146_35,unitig192_74
4	5	0.6	XP_018168851.2	XP_002620024.1	XP_018709715.1	unitig146_34,unitig192_75
4	5	0.6	XP_018168852.2	XP_002620023.1	XP_018709716.1	unitig146_33,unitig192_76
4	5	0.6	XP_018168854.2	XP_002620017.1	XP_018709721.1	unitig146_28,unitig192_82
4	5	0.6	XP_018168856.2	XP_002620015.1	XP_018709724.1	unitig146_26,unitig192_84
3	3	1	XP_018168857.2	XP_002620014.1	XP_018709725.1	*
4	5	0.6	XP_018168860.2	XP_002620013.1	XP_018709727.1	unitig146_24,unitig192_86
4	5	0.6	XP_018168862.2	XP_002620011.1	XP_018709728.1	unitig146_23,unitig192_87
4	5	0.6	XP_018168863.1	XP_002620010.1	XP_018709730.1	unitig146_22,unitig192_88
4	5	0.6	XP_018168864.2	XP_002620009.1	XP_018709733.1	unitig146_21,unitig192_89
3	4	0.5	XP_018168865.1	*	XP_018709734.1	unitig146_20,unitig192_90
4	5	0.6	XP_018168867.1	XP_002620008.1	XP_018709735.1	unitig146_18,unitig192_91
4	4	1	XP_018168868.2	XP_002620007.1	XP_018709736.1	unitig192_92
4	5	0.6	XP_018168869.2	XP_002620006.1	XP_018709737.1	unitig146_17,unitig192_93
4	5	0.6	XP_018168873.1	XP_002620004.1	XP_018709740.1	unitig146_15,unitig192_95
4	5	0.6	XP_018171070.2	XP_002620001.1	XP_018709743.1	unitig146_13,unitig192_97
4	5	0.6	XP_018171071.2	XP_002620000.1	XP_018709744.1	unitig146_12,unitig192_98
4	5	0.6	XP_018171072.2	XP_002619999.1	XP_018709745.1	unitig146_11,unitig192_99
4	5	0.6	XP_018171073.2	XP_002619997.1	XP_018709746.1	unitig146_10,unitig192_100
4	5	0.6	XP_018171074.2	XP_002619996.1	XP_018709747.1	unitig146_9,unitig192_101
4	5	0.6	XP_018171075.2	XP_002619994.1	XP_018709749.1	unitig146_8,unitig192_102
3	3	1	XP_018171085.2	XP_002619991.1	XP_018709751.1	*
4	5	0.4	XP_018171086.2	XP_002619990.1	XP_018709752.1	unitig146_5,unitig192_105
4	5	0.6	XP_018169886.1	XP_002619988.1	XP_018709755.1	unitig191_237,unitig23_74
4	5	0.6	XP_018169888.2	XP_002619987.1	XP_018709756.1	unitig191_236,unitig23_73
4	4	1	XP_018169889.1	XP_002619986.1	XP_018709757.1	unitig191_235
4	5	0.6	XP_018169891.2	XP_002619985.1	XP_018709758.1	unitig191_234,unitig23_72
4	5	0.6	XP_018169893.2	XP_002619984.1	XP_018709759.1	unitig191_233,unitig23_71
4	5	0.6	XP_018169894.2	XP_002619983.1	XP_018709760.1	unitig191_232,unitig23_70
4	5	0.6	XP_018169895.2	XP_002619982.1	XP_018709761.1	unitig191_231,unitig23_69
4	5	0.317	XP_018169897.2	XP_002619981.1	XP_018709762.1	unitig191_230,unitig23_68
4	5	0.6	XP_018169899.2	XP_002619980.1	XP_018709763.1	unitig191_229,unitig23_67
4	5	0.6	XP_018169900.2	XP_002619979.1	XP_018709764.1	unitig191_228,unitig23_66
4	5	0.6	XP_018169901.2	XP_002619978.1	XP_018709765.1	unitig191_227,unitig23_65
4	5	0.6	XP_018169903.1	XP_002619976.1	XP_018709766.1	unitig191_226,unitig23_64
4	4	1	XP_018169904.2	XP_002619975.1	XP_018709767.1	unitig191_225
4	5	0.6	XP_018169906.2	XP_002619974.1	XP_018709768.1	unitig191_224,unitig23_62
4	5	0.6	XP_018169908.2	XP_002619973.1	XP_018709769.1	unitig191_223,unitig23_61
4	5	0.6	XP_018169910.1	XP_002619971.1	XP_018709770.1	unitig191_222,unitig23_60
3	3	0.333	XP_018169911.1	*	XP_018709771.1	unitig191_221
4	5	0.6	XP_018169912.2	XP_002619969.1	XP_018709772.1	unitig191_220,unitig23_59
4	5	0.6	XP_018169913.2	XP_002619968.1	XP_018709773.1	unitig191_219,unitig23_58
4	5	0.6	XP_018169914.2	XP_002619966.1	XP_018709774.1	unitig191_218,unitig23_57
4	5	0.6	XP_018169916.2	XP_002619965.1	XP_018709775.1	unitig191_217,unitig23_56
4	5	0.6	XP_018169919.2	XP_002619964.1	XP_018709776.1	unitig191_216,unitig23_55
4	5	0.6	XP_018169599.2	XP_002618093.1	XP_018709777.1	unitig191_215,unitig23_54
4	5	0.6	XP_018169600.2	XP_002618094.1	XP_018709778.1	unitig191_214,unitig23_53
4	5	0.6	XP_018169601.2	XP_002618095.1	XP_018709779.1	unitig191_213,unitig23_52
4	5	0.6	XP_018169602.2	XP_002618096.1	XP_018709780.1	unitig191_212,unitig23_51
4	5	0.6	XP_018169603.2	XP_002618097.1	XP_018709781.1	unitig191_211,unitig23_50
4	4	1	XP_018169604.1	XP_002618098.1	XP_018709782.1	unitig23_49
4	5	0.6	XP_018169605.2	XP_002618099.1	XP_018709783.1	unitig191_209,unitig23_48
4	5	0.6	XP_018169606.2	XP_002618100.1	XP_018709784.1	unitig191_208,unitig23_47
4	4	1	XP_018169608.2	XP_002618101.1	XP_018709785.1	unitig191_207
4	5	0.2	XP_018169609.2	XP_002618102.1	XP_018709786.1	unitig191_206,unitig23_46
4	5	0.6	XP_018169611.2	XP_002618103.1	XP_018709787.1	unitig191_205,unitig23_45
4	5	0.6	XP_018169613.1	XP_002618104.1	XP_018709788.1	unitig191_204,unitig23_44
4	5	0.6	XP_018169614.2	XP_002618105.1	XP_018709789.1	unitig191_203,unitig23_43
4	4	1	XP_018171183.2	XP_002615465.1	XP_018709790.1	unitig23_42
4	5	0.6	XP_018171182.2	XP_002615466.1	XP_018709791.1	unitig191_202,unitig23_41
3	3	1	XP_018171181.2	XP_002615468.1	XP_018709792.1	*
4	5	0.6	XP_018171180.2	XP_002615469.1	XP_018709793.1	unitig191_201,unitig23_40
4	5	0.6	XP_018171176.1	XP_002615472.1	XP_018709794.1	unitig191_200,unitig23_39
4	5	0.6	XP_018171175.2	XP_002615473.1	XP_018709795.1	unitig191_199,unitig23_38
4	5	0.6	XP_018171174.2	XP_002615474.1	XP_018709796.1	unitig191_198,unitig23_37
4	5	0.6	XP_018171173.2	XP_002615475.1	XP_018709797.1	unitig191_197,unitig23_36
4	5	0.6	XP_018171172.2	XP_002615476.1	XP_018709798.1	unitig191_196,unitig23_35
4	5	0.6	XP_018171170.2	XP_002615477.1	XP_018709799.1	unitig191_195,unitig23_34
4	4	1	XP_018171169.2	XP_002615478.1	XP_018709800.1	unitig23_33
4	5	0.6	XP_018171167.1	XP_002615480.1	XP_018709801.1	unitig191_193,unitig23_31
4	5	0.2	XP_018171164.2	XP_002615482.1	XP_018709802.1	unitig191_192,unitig23_30
4	4	1	XP_018171163.2	XP_002615483.1	XP_018709803.1	unitig23_29
4	5	0.6	XP_018171162.2	XP_002615484.1	XP_018709804.1	unitig191_191,unitig23_28
4	5	0.6	XP_018170742.2	XP_002615485.1	XP_018709805.1	unitig191_190,unitig23_27
4	4	1	XP_018170743.2	XP_002615486.1	XP_018709806.1	unitig23_26
4	5	0.2	XP_018170744.1	XP_002615487.1	XP_018709807.1	unitig191_189,unitig23_25
4	5	0.6	XP_018170747.2	XP_002615489.1	XP_018709809.1	unitig191_188,unitig23_24
4	5	0.6	XP_018170748.2	XP_002615490.1	XP_018709810.1	unitig191_187,unitig23_23
3	5	0.2	XP_018170749.2	*	XP_018709811.1	unitig147_26,unitig192_126,unitig50_190
4	4	1	XP_018170750.2	XP_002615492.1	XP_018709812.1	unitig192_127
3	3	1	XP_018170751.1	XP_002615493.1	XP_018709813.1	*
4	4	1	XP_018170752.2	XP_002615494.1	XP_018709814.1	unitig192_128
4	4	0.25	XP_018170754.1	XP_002615495.1	XP_018709815.1	unitig192_129
4	4	0.5	XP_018168967.2	XP_002618419.1	XP_018709816.1	unitig192_130
4	4	0.25	XP_018168968.2	XP_002618417.1	XP_018709817.1	unitig192_132
4	4	0.5	XP_018168969.2	XP_002618416.1	XP_018709818.1	unitig192_133
4	4	1	XP_018168970.2	XP_002618415.1	XP_018709819.1	unitig192_134
4	4	1	XP_018168971.2	XP_002618413.1	XP_018709820.1	unitig192_136
4	4	1	XP_018168977.2	XP_002618411.1	XP_018709821.1	unitig192_137
4	4	1	XP_018168978.2	XP_002618410.1	XP_018709822.1	unitig192_138
3	3	1	XP_018168385.1	*	XP_018709824.1	unitig192_141
3	3	1	XP_018168386.2	XP_002618407.1	XP_018709825.1	*
3	3	1	XP_018168387.2	*	XP_018709826.1	unitig192_144
4	4	1	XP_018168388.2	XP_002618406.1	XP_018709828.1	unitig192_146
4	4	0.5	XP_018168389.2	XP_002618405.1	XP_018709829.1	unitig192_147
3	3	1	XP_018168390.2	XP_002618404.1	XP_018709830.1	*
3	3	0.333	XP_018168391.2	*	XP_018709831.1	unitig192_148
4	4	1	XP_018168392.2	XP_002618402.1	XP_018709833.1	unitig192_149
4	4	1	XP_018168393.2	XP_002618400.1	XP_018709834.1	unitig192_150
4	4	1	XP_018168398.1	XP_002618397.1	XP_018709837.1	unitig192_152
3	3	1	XP_018168401.2	XP_002618396.1	XP_018709838.1	*
4	4	1	XP_018168402.2	XP_002618394.1	XP_018709839.1	unitig192_154
4	4	0.5	XP_018165168.2	XP_002618393.1	XP_018709840.1	unitig192_155
4	4	1	XP_018165167.2	XP_002618392.1	XP_018709842.1	unitig192_157
4	4	1	XP_018165166.2	XP_002618391.1	XP_018709843.1	unitig192_158
4	4	1	XP_018168404.2	XP_002618389.1	XP_018709844.1	unitig192_159
3	3	1	XP_018168405.2	XP_002618388.1	XP_018709845.1	*
4	4	1	XP_018168406.2	XP_002618386.1	XP_018709846.1	unitig192_162
4	4	1	XP_018168407.2	XP_002618385.1	XP_018709847.1	unitig192_163
4	4	1	XP_018168408.2	XP_002618384.1	XP_018709848.1	unitig192_165
4	4	1	XP_018168411.2	XP_002618383.1	XP_018709849.1	unitig192_166
4	4	1	XP_018168412.2	XP_002618382.1	XP_018709850.1	unitig192_167
4	4	1	XP_018168413.2	XP_002618379.1	XP_018709851.1	unitig192_168
4	4	1	XP_018168415.2	XP_002618378.1	XP_018709852.1	unitig192_170
4	4	1	XP_018168416.2	XP_002618377.1	XP_018709853.1	unitig192_171
4	4	1	XP_018168418.2	XP_002618373.1	XP_018709854.1	unitig192_172
3	3	1	XP_018168419.2	XP_002618372.1	XP_018709855.1	*
4	4	1	XP_018168420.2	XP_002618371.1	XP_018709856.1	unitig192_173
4	4	1	XP_018168424.2	XP_002618370.1	XP_018709857.1	unitig192_174
4	4	0.5	XP_018168427.2	XP_002618369.1	XP_018709858.1	unitig192_175
4	4	1	XP_018168431.2	XP_002618367.1	XP_018709859.1	unitig192_176
4	4	1	XP_018168432.2	XP_002618366.1	XP_018709860.1	unitig192_177
4	4	1	XP_018168433.2	XP_002618365.1	XP_018709861.1	unitig192_178
2	2	1	XP_018168434.1	*	XP_018709862.1	*
4	4	1	XP_018168435.2	XP_002618364.1	XP_018709863.1	unitig192_179
4	4	1	XP_018168436.2	XP_002618363.1	XP_018709864.1	unitig192_180
4	4	1	XP_018168440.2	XP_002618362.1	XP_018709865.1	unitig192_181
4	4	1	XP_018168443.2	XP_002618361.1	XP_018709866.1	unitig192_182
4	4	1	XP_018168444.1	XP_002618360.1	XP_018709867.1	unitig192_183
3	3	1	XP_018168445.1	XP_002618359.1	XP_018709868.1	*
3	3	1	XP_018168446.2	XP_002618358.1	XP_018709869.1	*
4	4	1	XP_018168447.1	XP_002618357.1	XP_018709870.1	unitig192_185
4	4	1	XP_018168454.1	XP_002618354.1	XP_018709874.1	unitig192_187
4	4	1	XP_018168468.2	XP_002618352.1	XP_018709876.1	unitig192_189
2	2	1	XP_018168471.2	XP_002618351.1	*	*
3	3	1	XP_018168472.2	XP_002618350.1	XP_018709878.1	*
4	4	1	XP_018168473.2	XP_002618349.1	XP_018709879.1	unitig192_190
4	4	1	XP_018168474.2	XP_002618348.1	XP_018709880.1	unitig192_191
4	4	1	XP_018168479.2	XP_002618347.1	XP_018709881.1	unitig192_192
4	4	1	XP_018168480.2	XP_002618346.1	XP_018709882.1	unitig192_193
3	3	1	XP_018168481.2	XP_002618345.1	XP_018709883.1	*
4	4	1	XP_018168482.2	XP_002618344.1	XP_018709884.1	unitig192_194
4	4	1	XP_018168484.2	XP_002618343.1	XP_018709886.1	unitig192_196
4	4	1	XP_018168485.2	XP_002618342.1	XP_018709887.1	unitig192_197
4	4	1	XP_018168486.2	XP_002618341.1	XP_018709888.1	unitig192_198
4	4	1	XP_018168487.2	XP_002618340.1	XP_018709889.1	unitig192_199
4	4	1	XP_018168489.2	XP_002618339.1	XP_018709890.1	unitig192_200
3	3	1	XP_018168490.2	XP_002618338.1	XP_018709891.1	*
4	4	1	XP_018168333.2	XP_002618337.1	XP_018709892.1	unitig192_201
4	4	1	XP_018168330.2	XP_002618335.1	XP_018709893.1	unitig192_202
3	3	1	XP_018168329.1	XP_002618334.1	XP_018709894.1	*
3	3	1	XP_018168328.2	XP_002618333.1	XP_018709895.1	*
3	3	1	XP_018168327.2	XP_002618332.1	XP_018709896.1	*
4	4	1	XP_018168326.2	XP_002618331.1	XP_018709897.1	unitig192_204
4	4	1	XP_018168325.2	XP_002618330.1	XP_018709898.1	unitig192_205
4	4	1	XP_018168324.2	XP_002618329.1	XP_018709899.1	unitig192_206
4	4	1	XP_018168323.2	XP_002618328.1	XP_018709900.1	unitig192_207
3	3	1	XP_018168321.2	XP_002618327.1	XP_018709901.1	*
3	3	1	XP_018168316.2	*	XP_018709902.1	unitig192_208
4	4	1	XP_018168314.2	XP_002618325.1	XP_018709903.1	unitig192_209
4	4	1	XP_018168313.1	XP_002618324.1	XP_018709904.1	unitig192_210
2	2	1	XP_018168312.2	*	XP_018709905.1	*
4	4	1	XP_018168310.2	XP_002618323.1	XP_018709906.1	unitig192_211
4	4	1	XP_018168309.2	XP_002618322.1	XP_018709907.1	unitig192_212
4	4	1	XP_018168307.2	XP_002618320.1	XP_018709908.1	unitig192_213
4	4	1	XP_018168305.2	XP_002618319.1	XP_018709909.1	unitig192_214
4	4	1	XP_018168303.2	XP_002618318.1	XP_018709910.1	unitig192_215
3	3	1	XP_018168300.2	XP_002618316.1	XP_018709912.1	*
4	4	1	XP_018168299.2	XP_002618315.1	XP_018709913.1	unitig192_217
4	4	1	XP_018168298.2	XP_002618314.1	XP_018709914.1	unitig192_218
4	4	1	XP_018168296.2	XP_002618313.1	XP_018709915.1	unitig192_219
3	3	1	XP_018168295.2	XP_002618312.1	XP_018709916.1	*
4	4	1	XP_018168294.2	XP_002618311.1	XP_018709917.1	unitig192_221
4	4	0.5	XP_018168292.2	XP_002618310.1	XP_018709918.1	unitig192_220
4	5	0.6	XP_018167622.1	XP_002615864.1	XP_018709919.1	unitig191_332,unitig19_53
3	3	0.333	XP_018168290.2	XP_002618308.1	XP_018709921.1	*
3	3	1	XP_018168289.2	*	XP_018709922.1	unitig192_224
3	6	0.5	XP_018168286.1	*	XP_018709923.1,XP_018712005.1	unitig185_188,unitig192_225,unitig58_58
4	4	1	XP_018168285.2	XP_002618302.1	XP_018709924.1	unitig192_226
2	2	1	XP_018168283.2	*	XP_018709925.1	*
4	7	0.273	XP_018168282.1,XP_018171238.1	XP_002618301.1	XP_018709926.1,XP_018712002.1	unitig185_185,unitig58_61
3	3	0.333	XP_018168280.2	*	XP_018709927.1	unitig192_228
4	4	1	XP_018168279.2	XP_002614469.1	XP_018709928.1	unitig192_229
4	4	1	XP_018168276.2	XP_002614467.1	XP_018709930.1	unitig192_230
3	3	1	XP_018168273.2	XP_002614466.1	XP_018709931.1	*
4	4	1	XP_018168272.2	XP_002614464.1	XP_018709932.1	unitig192_231
4	4	1	XP_018168271.2	XP_002614462.1	XP_018709934.1	unitig192_233
4	4	1	XP_018168269.2	XP_002614460.1	XP_018709935.1	unitig192_234
4	4	1	XP_018168266.2	XP_002614459.1	XP_018709936.1	unitig192_235
4	4	1	XP_018168262.2	XP_002614458.1	XP_018709937.1	unitig192_236
4	4	1	XP_018168261.2	XP_002614457.1	XP_018709938.1	unitig192_237
4	4	1	XP_018168258.2	XP_002614132.1	XP_018709939.1	unitig192_238
3	3	1	XP_018168255.2	*	XP_018709940.1	unitig192_239
4	6	0.333	XP_018168097.1,XP_018169011.1	XP_002619059.1	XP_018709941.1	unitig183_68,unitig184_1
2	2	1	*	*	XP_018709942.1	unitig201_2
3	3	0.333	XP_018168703.2	XP_002614120.1	XP_018709340.1	*
2	2	1	XP_018168253.2	*	XP_018709944.1	*
4	5	0.6	XP_018166635.2	XP_002614150.1	XP_018709946.1	unitig128_260,unitig50_472
4	4	1	XP_018166636.2	XP_002614149.1	XP_018709947.1	unitig50_471
3	3	1	XP_018166637.1	*	XP_018709948.1	unitig50_470
3	3	1	XP_018165499.2	*	XP_018709949.1	unitig189_310
4	6	0.5	XP_018166639.2	XP_002614147.1	XP_018709950.1	unitig128_262,unitig136_4,unitig50_468
4	5	0.6	XP_018166640.2	XP_002614699.1	XP_018709951.1	unitig136_5,unitig50_467
4	5	0.6	XP_018166646.2	XP_002614703.1	XP_018709953.1	unitig136_7,unitig50_465
4	5	0.6	XP_018166634.2	XP_002614151.1	XP_018709955.1	unitig128_259,unitig50_473
4	5	0.6	XP_018166632.2	XP_002614154.1	XP_018709956.1	unitig128_258,unitig50_474
4	5	0.6	XP_018166630.2	XP_002614157.1	XP_018709958.1	unitig128_256,unitig50_476
4	5	0.6	XP_018166629.2	XP_002614158.1	XP_018709959.1	unitig128_255,unitig50_477
4	5	0.6	XP_018166627.2	XP_002614161.1	XP_018709963.1	unitig128_253,unitig50_479
2	2	1	XP_018165901.1	*	XP_018709964.1	*
4	5	0.6	XP_018170023.2	XP_002614163.1	XP_018709965.1	unitig128_251,unitig50_481
4	5	0.6	XP_018166624.1	XP_002614166.1	XP_018709968.1	unitig128_249,unitig50_483
3	4	0.5	XP_018168598.2	XP_002616243.1	*	unitig122_53,unitig50_340
4	5	0.6	XP_018166622.2	XP_002614167.1	XP_018709969.1	unitig128_248,unitig50_484
4	5	0.6	XP_018166621.1	XP_002614168.1	XP_018709971.1	unitig128_247,unitig50_486
4	4	1	XP_018166620.2	XP_002614169.1	XP_018709972.1	unitig128_245
4	5	0.6	XP_018166619.2	XP_002614170.1	XP_018709973.1	unitig128_244,unitig95_9
4	5	0.6	XP_018166618.2	XP_002614171.1	XP_018709974.1	unitig128_243,unitig95_10
4	5	0.6	XP_018166617.2	XP_002614172.1	XP_018709975.1	unitig128_242,unitig95_11
4	5	0.2	XP_018169598.2	XP_002618092.1	XP_018709978.1	unitig128_239,unitig95_15
4	5	0.6	XP_018169597.2	XP_002618091.1	XP_018709979.1	unitig128_238,unitig95_16
4	5	0.6	XP_018169596.2	XP_002618090.1	XP_018709980.1	unitig128_237,unitig95_17
4	5	0.6	XP_018169595.2	XP_002618089.1	XP_018709981.1	unitig128_236,unitig95_18
4	5	0.6	XP_018169593.2	XP_002618088.1	XP_018709982.1	unitig128_235,unitig95_19
4	5	0.6	XP_018169592.2	XP_002618087.1	XP_018709983.1	unitig128_234,unitig95_20
4	5	0.6	XP_018169590.2	XP_002618086.1	XP_018709984.1	unitig128_233,unitig95_21
4	5	0.6	XP_018169589.2	XP_002618085.1	XP_018709985.1	unitig128_232,unitig95_22
4	5	0.6	XP_018169588.2	XP_002618084.1	XP_018709986.1	unitig128_231,unitig95_23
4	5	0.6	XP_018169586.2	XP_002618082.1	XP_018709988.1	unitig128_230,unitig95_25
4	5	0.6	XP_018169583.2	XP_002618081.1	XP_018709989.1	unitig128_229,unitig95_26
4	5	0.6	XP_018169582.1	XP_002618080.1	XP_018709990.1	unitig128_228,unitig95_27
4	5	0.6	XP_018169581.2	XP_002618079.1	XP_018709991.1	unitig128_227,unitig95_28
4	5	0.6	XP_018169580.2	XP_002618078.1	XP_018709992.1	unitig128_225,unitig95_30
4	4	1	XP_018169579.2	XP_002618077.1	XP_018709994.1	unitig128_224
4	5	0.6	XP_018169578.2	XP_002618076.1	XP_018709995.1	unitig128_223,unitig95_31
4	4	1	XP_018169577.2	XP_002618075.1	XP_018709996.1	unitig95_32
4	5	0.6	XP_018169576.2	XP_002618074.1	XP_018709997.1	unitig128_221,unitig95_33
4	5	0.6	XP_018169575.2	XP_002618073.1	XP_018709998.1	unitig128_220,unitig95_34
4	4	1	XP_018169574.1	XP_002618072.1	XP_018709999.1	unitig95_35
4	5	0.6	XP_018169572.2	XP_002618071.1	XP_018710000.1	unitig128_219,unitig95_36
4	5	0.6	XP_018169570.2	XP_002618070.1	XP_018710001.1	unitig128_218,unitig95_37
3	3	0.333	XP_018169567.2	XP_002618068.1	XP_018710003.1	*
4	5	0.6	XP_018169566.2	XP_002618067.1	XP_018710004.1	unitig128_216,unitig95_39
4	5	0.6	XP_018170549.2	XP_002618066.1	XP_018710005.1	unitig128_215,unitig95_40
4	4	1	XP_018169563.2	XP_002618064.1	XP_018710006.1	unitig95_42
4	4	1	XP_018169555.2	XP_002618059.1	XP_018710008.1	unitig128_210
3	3	1	XP_018169554.2	XP_002618058.1	XP_018710009.1	*
4	4	1	XP_018169552.1	XP_002618057.1	XP_018710010.1	unitig128_208
4	4	1	XP_018169549.1	XP_002618055.1	XP_018710012.1	unitig128_206
4	4	1	XP_018169548.2	XP_002618054.1	XP_018710013.1	unitig128_205
4	4	1	XP_018169547.2	XP_002618053.1	XP_018710014.1	unitig128_204
4	4	1	XP_018169544.2	XP_002618050.1	XP_018710015.1	unitig128_202
4	4	1	XP_018169543.2	XP_002618049.1	XP_018710016.1	unitig128_201
4	4	1	XP_018169635.2	XP_002619331.1	XP_018710017.1	unitig128_200
4	4	1	XP_018169539.2	XP_002618048.1	XP_018710019.1	unitig128_199
3	4	0.5	XP_018169538.1	*	XP_018710020.1	unitig128_198,unitig151_1
4	5	0.6	XP_018169537.2	XP_002618047.1	XP_018710021.1	unitig128_197,unitig151_2
4	5	0.6	XP_018169535.2	XP_002618046.1	XP_018710022.1	unitig128_196,unitig151_3
4	5	0.6	XP_018169533.2	XP_002618044.1	XP_018710023.1	unitig128_194,unitig151_5
4	5	0.6	XP_018169532.2	XP_002618043.1	XP_018710024.1	unitig128_193,unitig151_6
4	5	0.6	XP_018165354.2	XP_002618042.1	XP_018710026.1	unitig128_192,unitig151_7
4	5	0.6	XP_018165355.1	XP_002618041.1	XP_018710027.1	unitig128_191,unitig151_8
4	5	0.6	XP_018165357.2	XP_002618038.1	XP_018710029.1	unitig128_189,unitig151_10
4	5	0.6	XP_018165361.2	XP_002618036.1	XP_018710032.1	unitig128_187,unitig151_12
4	5	0.6	XP_018165363.2	XP_002618034.1	XP_018710034.1	unitig128_185,unitig151_14
4	5	0.6	XP_018165364.2	XP_002618033.1	XP_018710035.1	unitig128_184,unitig151_15
4	5	0.6	XP_018165365.2	XP_002618032.1	XP_018710036.1	unitig128_183,unitig151_16
4	5	0.6	XP_018165366.1	XP_002618031.1	XP_018710037.1	unitig128_182,unitig151_17
4	5	0.6	XP_018165367.2	XP_002618030.1	XP_018710038.1	unitig128_181,unitig151_18
4	5	0.6	XP_018165371.1	XP_002618029.1	XP_018710039.1	unitig128_180,unitig151_19
4	5	0.6	XP_018165373.2	XP_002618027.1	XP_018710041.1	unitig128_179,unitig151_21
4	4	1	XP_018165375.1	XP_002618026.1	XP_018710043.1	unitig151_23
4	5	0.4	XP_018165377.2	XP_002618025.1	XP_018710044.1	unitig128_176,unitig151_24
4	5	0.6	XP_018165378.2	XP_002618024.1	XP_018710045.1	unitig128_175,unitig151_25
4	5	0.6	XP_018165381.2	XP_002618023.1	XP_018710047.1	unitig128_174,unitig151_26
3	3	1	XP_018165382.1	XP_002618022.1	XP_018710048.1	*
3	4	0.5	XP_018165383.2	*	XP_018710049.1	unitig128_173,unitig151_27
4	5	0.6	XP_018165384.2	XP_002615138.1	XP_018710050.1	unitig128_172,unitig151_28
4	4	1	XP_018165385.2	XP_002615139.1	XP_018710051.1	unitig151_29
4	4	1	XP_018165387.2	XP_002615140.1	XP_018710052.1	unitig151_30
4	4	1	XP_018165390.2	XP_002615141.1	XP_018710053.1	unitig128_170
4	5	0.6	XP_018165396.2	XP_002615143.1	XP_018710055.1	unitig128_168,unitig131_30
4	4	1	XP_018165397.2	XP_002615144.1	XP_018710056.1	unitig131_29
3	4	0.5	XP_018172420.2	*	XP_018710057.1	unitig128_167,unitig131_28
4	5	0.6	XP_018172419.2	XP_002615146.1	XP_018710058.1	unitig128_166,unitig131_27
4	5	0.6	XP_018172418.2	XP_002615147.1	XP_018710059.1	unitig128_165,unitig131_26
4	5	0.6	XP_018172417.2	XP_002615148.1	XP_018710060.1	unitig128_164,unitig131_25
4	8	0.1	XP_018166842.1,XP_018168400.1	XP_002615019.1,XP_002615111.1	XP_018710061.1,XP_018710358.1	unitig128_163,unitig131_24
3	4	0.5	XP_018172415.2	*	XP_018710062.1	unitig128_162,unitig131_23
4	5	0.6	XP_018172406.1	XP_002615151.1	XP_018710063.1	unitig128_160,unitig131_21
4	5	0.6	XP_018171367.2	XP_002615153.1	XP_018710064.1	unitig128_159,unitig131_20
4	5	0.6	XP_018172404.2	XP_002615154.1	XP_018710065.1	unitig128_158,unitig131_19
4	5	0.6	XP_018172403.2	XP_002615155.1	XP_018710066.1	unitig128_157,unitig131_18
4	5	0.6	XP_018172402.1	XP_002615156.1	XP_018710067.1	unitig128_156,unitig131_17
4	4	1	XP_018172401.2	XP_002615157.1	XP_018710068.1	unitig128_155
4	4	1	XP_018172400.1	XP_002615158.1	XP_018710069.1	unitig128_154
4	5	0.6	XP_018172399.1	XP_002615160.1	XP_018710070.1	unitig128_153,unitig131_15
4	5	0.6	XP_018172398.2	XP_002615161.1	XP_018710071.1	unitig128_152,unitig131_14
4	5	0.6	XP_018172397.2	XP_002615163.1	XP_018710072.1	unitig128_151,unitig131_13
4	5	0.6	XP_018172396.2	XP_002615165.1	XP_018710073.1	unitig128_150,unitig131_12
3	4	0.5	XP_018172395.2	*	XP_018710074.1	unitig128_149,unitig131_11
4	5	0.6	XP_018172394.2	XP_002615166.1	XP_018710075.1	unitig128_148,unitig131_10
4	5	0.6	XP_018169637.2	XP_002619334.1	XP_018710076.1	unitig128_147,unitig131_9
4	5	0.6	XP_018169639.2	XP_002619336.1	XP_018710077.1	unitig128_146,unitig131_8
4	5	0.6	XP_018169640.2	XP_002619338.1	XP_018710078.1	unitig128_144,unitig131_7
3	3	1	XP_018169641.2	XP_002619339.1	XP_018710079.1	*
3	3	1	XP_018169643.1	XP_002619344.1	XP_018710081.1	*
4	5	0.6	XP_018169644.2	XP_002619345.1	XP_018710082.1	unitig128_142,unitig131_5
3	3	1	XP_018167415.2	*	XP_018710083.1	unitig131_4
4	4	1	XP_018169646.2	XP_002619348.1	XP_018710085.1	unitig131_2
4	4	1	XP_018169648.2	XP_002619349.1	XP_018710086.1	unitig131_1_partial
4	5	0.4	XP_018169649.2	XP_002619350.1	XP_018710087.1,XP_018710088.1	unitig128_137
4	4	1	XP_018169650.2	XP_002619352.1	XP_018710089.1	unitig128_136
4	4	1	XP_018169651.1	XP_002619353.1	XP_018710090.1	unitig128_135
4	4	1	XP_018169656.2	XP_002616021.1	XP_018710093.1	unitig128_132
4	4	1	XP_018169658.2	XP_002616020.1	XP_018710094.1	unitig128_131
4	4	1	XP_018169659.1	XP_002616019.1	XP_018710095.1	unitig128_130
4	4	1	XP_018169660.1	XP_002616018.1	XP_018710096.1	unitig128_129
4	4	1	XP_018169661.2	XP_002616017.1	XP_018710097.1	unitig128_128
4	4	1	XP_018169662.2	XP_002616016.1	XP_018710098.1	unitig128_127
4	4	1	XP_018169664.2	XP_002616013.1	XP_018710101.1	unitig128_124
3	3	1	XP_018169665.2	XP_002616012.1	XP_018710102.1	*
4	4	1	XP_018169666.2	XP_002616011.1	XP_018710103.1	unitig128_123
4	4	1	XP_018169667.2	XP_002616010.1	XP_018710104.1	unitig128_122
4	4	1	XP_018169668.2	XP_002616005.1	XP_018710106.1	unitig128_121
4	4	1	XP_018169669.2	XP_002616004.1	XP_018710107.1	unitig128_120
4	4	1	XP_018169670.2	XP_002616003.1	XP_018710108.1	unitig128_119
4	4	1	XP_018167567.2	XP_002618454.1	XP_018710109.1	unitig128_118
3	4	0.146	XP_018166659.2	XP_002617712.1,XP_002618455.1	XP_018710110.1	*
4	4	1	XP_018169001.2	XP_002618457.1	XP_018710111.1	unitig128_117
4	4	1	XP_018169003.2	XP_002618458.1	XP_018710112.1	unitig128_115
4	4	1	XP_018169005.2	XP_002618460.1	XP_018710114.1	unitig128_113
4	4	1	XP_018169006.2	XP_002618461.1	XP_018710115.1	unitig128_112
4	4	1	XP_018169007.2	XP_002618462.1	XP_018710117.1	unitig128_111
4	4	1	XP_018169008.2	XP_002618464.1	XP_018710119.1	unitig128_109
4	4	1	XP_018170235.2	XP_002618467.1	XP_018710120.1	unitig128_107
4	4	1	XP_018170232.2	XP_002618468.1	XP_018710121.1	unitig128_106
4	4	1	XP_018170231.2	XP_002618469.1	XP_018710122.1	unitig128_104
4	4	1	XP_018170229.2	XP_002618471.1	XP_018710124.1	unitig128_102
4	4	1	XP_018170227.2	XP_002618472.1	XP_018710125.1	unitig128_101
4	4	1	XP_018170226.1	XP_002618473.1	XP_018710126.1	unitig128_100
4	4	1	XP_018170225.2	XP_002618474.1	XP_018710127.1	unitig128_99
4	4	1	XP_018170223.2	XP_002618475.1	XP_018710128.1	unitig128_98
4	4	1	XP_018170218.1	XP_002618481.1	XP_018710129.1	unitig128_96
4	4	1	XP_018172554.2	XP_002618479.1	XP_018710131.1	unitig128_95
4	4	1	XP_018170219.2	XP_002618478.1	XP_018710132.1	unitig128_94
4	4	1	XP_018170220.2	XP_002618477.1	XP_018710133.1	unitig128_93
4	4	1	XP_018170221.2	XP_002618476.1	XP_018710134.1	unitig128_89
3	3	1	XP_018170222.1	*	XP_018710135.1	unitig128_88
4	4	1	XP_018167649.1	XP_002619626.1	XP_018710136.1	unitig128_87
4	4	1	XP_018167648.1	XP_002619628.1	XP_018710137.1	unitig128_86
4	4	1	XP_018167647.2	XP_002619629.1	XP_018710138.1	unitig128_85
4	4	1	XP_018167646.2	XP_002619630.1	XP_018710139.1	unitig128_83
4	4	1	XP_018167643.2	XP_002619631.1	XP_018710140.1	unitig128_82
4	4	1	XP_018167642.2	XP_002619632.1	XP_018710141.1	unitig128_81
3	3	0.333	XP_018167641.2	XP_002616186.1	*	unitig128_80
3	3	1	XP_018167640.2	XP_002619634.1	XP_018710143.1	*
4	4	1	XP_018167639.2	XP_002619635.1	XP_018710144.1	unitig128_79
4	4	1	XP_018167634.1	XP_002619637.1	XP_018710146.1	unitig128_78
4	4	1	XP_018167633.2	XP_002619638.1	XP_018710147.1	unitig128_77
2	2	1	XP_018167632.2	*	XP_018710148.1	*
4	4	1	XP_018167631.2	XP_002615854.1	XP_018710149.1	unitig128_74
4	4	0.25	XP_018167630.2	XP_002615855.1	XP_018710150.1	unitig128_73
4	4	1	XP_018167629.2	XP_002615857.1	XP_018710151.1	unitig128_72
4	4	1	XP_018167628.1	XP_002615858.1	XP_018710152.1	unitig128_71
4	4	1	XP_018167627.2	XP_002615859.1	XP_018710154.1	unitig128_70
4	4	1	XP_018167626.2	XP_002615860.1	XP_018710155.1	unitig128_69
4	4	1	XP_018167625.2	XP_002615861.1	XP_018710156.1	unitig128_68
4	4	1	XP_018167624.2	XP_002615862.1	XP_018710157.1	unitig128_66
4	4	1	XP_018167623.2	XP_002615863.1	XP_018710158.1	unitig128_65
4	5	0.2	XP_018172269.2	XP_002615865.1	XP_018710160.1	unitig128_64,unitig191_280
4	4	1	XP_018172265.2	XP_002615867.1	XP_018710161.1	unitig128_62
3	3	1	XP_018172264.2	XP_002615868.1	XP_018710162.1	*
4	4	1	XP_018172263.2	XP_002615869.1	XP_018710163.1	unitig128_59
3	3	1	XP_018172260.2	*	XP_018710167.1	unitig128_56
4	6	0.667	XP_018172259.2	XP_002615875.1	XP_018710168.1,XP_018712457.1	unitig153_72,unitig212_87
4	4	1	XP_018172258.1	XP_002615876.1	XP_018710169.1	unitig128_54
4	4	1	XP_018172257.2	XP_002615877.1	XP_018710170.1	unitig128_53
4	4	1	XP_018172255.2	XP_002615879.1	XP_018710171.1	unitig128_52
4	4	1	XP_018172254.2	XP_002615880.1	XP_018710172.1	unitig128_51
4	4	1	XP_018172252.2	XP_002615881.1	XP_018710173.1	unitig128_50
4	4	1	XP_018172251.2	XP_002615882.1	XP_018710175.1	unitig128_49
4	4	1	XP_018172250.2	XP_002615883.1	XP_018710176.1	unitig128_48
4	4	0.25	XP_018172248.2	XP_002615884.1	XP_018710177.1	unitig128_47
4	4	1	XP_018172247.2	XP_002615887.1	XP_018710180.1	unitig128_43
3	3	1	XP_018170618.2	XP_002618015.1	XP_018710182.1	*
4	4	1	XP_018170619.1	XP_002618014.1	XP_018710183.1	unitig128_40
3	3	1	XP_018170620.2	*	XP_018710184.1	unitig128_39
4	4	1	XP_018170621.1	XP_002618011.1	XP_018710185.1	unitig128_38
4	4	1	XP_018170622.2	XP_002618008.1	XP_018710186.1	unitig128_37
4	4	0.5	XP_018170623.2	XP_002618007.1	XP_018710187.1	unitig128_36
3	3	1	XP_018170624.1	XP_002618006.1	XP_018710188.1	*
4	4	1	XP_018170627.2	XP_002618005.1	XP_018710189.1	unitig128_35
4	4	1	XP_018170628.2	XP_002618004.1	XP_018710190.1	unitig128_34
4	4	1	XP_018170629.2	XP_002618003.1	XP_018710191.1	unitig128_33
4	4	1	XP_018170630.2	XP_002618002.1	XP_018710194.1	unitig128_31
4	4	1	XP_018170634.2	XP_002618000.1	XP_018710195.1	unitig128_29
4	4	1	XP_018170635.2	XP_002617999.1	XP_018710196.1	unitig128_28
4	4	1	XP_018170636.2	XP_002617998.1	XP_018710197.1	unitig128_27
4	4	1	XP_018170638.1	XP_002617996.1	XP_018710198.1	unitig128_26
4	4	1	XP_018170640.2	XP_002617995.1	XP_018710199.1	unitig128_25
4	4	1	XP_018170642.1	XP_002617994.1	XP_018710200.1	unitig128_24
4	4	1	XP_018170643.2	XP_002617993.1	XP_018710201.1	unitig128_23
4	4	1	XP_018170645.2	XP_002617992.1	XP_018710202.1	unitig128_22
4	4	1	XP_018170647.2	XP_002617990.1	XP_018710204.1	unitig128_20
4	4	1	XP_018170648.2	XP_002617989.1	XP_018710205.1	unitig128_17
4	4	1	XP_018170649.2	XP_002617988.1	XP_018710206.1	unitig128_19
4	4	1	XP_018170650.2	XP_002617987.1	XP_018710207.1	unitig128_18
4	4	1	XP_018170657.1	XP_002617986.1	XP_018710208.1	unitig128_16
4	4	1	XP_018170658.2	XP_002617985.1	XP_018710209.1	unitig128_15
4	4	0.25	XP_018170661.2	XP_002617983.1	XP_018710210.1	unitig128_14
4	4	1	XP_018170662.2	XP_002617982.1	XP_018710211.1	unitig128_13
4	4	1	XP_018170666.2	XP_002617981.1	XP_018710212.1	unitig128_12
4	4	1	XP_018170667.2	XP_002617980.1	XP_018710213.1	unitig128_11
4	4	1	XP_018170669.2	XP_002617979.1	XP_018710214.1	unitig128_10
4	4	1	XP_018170670.2	XP_002617978.1	XP_018710215.1	unitig128_9
4	4	1	XP_018170672.2	XP_002617977.1	XP_018710216.1	unitig128_8
4	4	1	XP_018170674.2	XP_002617975.1	XP_018710217.1	unitig128_7
4	4	1	XP_018170676.2	XP_002617973.1	XP_018710218.1	unitig128_6
4	4	1	XP_018169969.2	XP_002619938.1	XP_018710222.1	unitig128_4
4	6	0.152	XP_018169024.2	XP_002618746.1,XP_002619543.1	XP_018710241.1,XP_018714360.1	unitig191_80
4	4	1	XP_018166986.2	XP_002615703.1	XP_018710248.1	unitig30_451
4	5	0.166	XP_018168974.2	XP_002618412.1	XP_018710273.1	unitig185_265,unitig30_424
2	2	1	XP_018172541.1	*	XP_018710291.1	*
4	5	0.6	XP_018172542.2	XP_002619487.1	XP_018710292.1	unitig30_397,unitig73_16_partial
4	5	0.4	XP_018172543.2	XP_002619486.1	XP_018710293.1	unitig30_396,unitig73_15
4	4	0.25	XP_018172544.2	XP_002619485.1	XP_018710294.1	unitig30_395
4	5	0.6	XP_018172545.2	XP_002619483.1	XP_018710295.1	unitig30_394,unitig73_14
4	5	0.6	XP_018172547.2	XP_002619480.1	XP_018710298.1	unitig30_391,unitig73_11
4	5	0.4	XP_018172548.2	XP_002619479.1	XP_018710299.1	unitig30_390,unitig73_10
4	5	0.6	XP_018172549.1	XP_002619477.1	XP_018710300.1	unitig30_389,unitig73_9
4	5	0.6	XP_018172552.2	XP_002619476.1	XP_018710301.1	unitig30_388,unitig73_8
4	5	0.6	XP_018172553.2	XP_002619475.1	XP_018710302.1	unitig30_387,unitig73_7
4	5	0.6	XP_018172555.2	XP_002619474.1	XP_018710303.1	unitig30_386,unitig73_6
4	5	0.6	XP_018172556.2	XP_002619473.1	XP_018710304.1	unitig30_385,unitig73_5
4	5	0.4	XP_018172557.2	XP_002619471.1	XP_018710307.1	unitig30_383,unitig73_3
4	4	1	XP_018172558.1	XP_002619470.1	XP_018710308.1	unitig73_2
4	4	1	XP_018165218.2	XP_002619466.1	XP_018710310.1	unitig30_381
4	4	1	XP_018165217.2	XP_002619465.1	XP_018710311.1	unitig30_380
3	3	1	XP_018165216.2	*	XP_018710312.1	unitig30_378
4	4	1	XP_018165215.2	XP_002619462.1	XP_018710313.1	unitig30_376
4	4	1	XP_018165213.1	XP_002619459.1	XP_018710315.1	unitig30_372
4	4	1	XP_018165212.2	XP_002619458.1	XP_018710316.1	unitig30_371
3	5	0.104	XP_018165170.2,XP_018166647.2	*	XP_018710317.1,XP_018713354.1	unitig30_111
4	4	1	XP_018165209.2	XP_002619457.1	XP_018710318.1	unitig30_370
4	6	0.127	XP_018165208.1	XP_002619456.1	XP_018710319.1	unitig212_617,unitig30_369,unitig41_32
4	4	0.5	XP_018165207.2	XP_002619455.1	XP_018710320.1	unitig30_368
4	4	1	XP_018165203.1	XP_002619452.1	XP_018710322.1	unitig30_367
4	4	1	XP_018165202.2	XP_002619451.1	XP_018710323.1	unitig30_366
4	4	1	XP_018165201.2	XP_002619450.1	XP_018710324.1	unitig30_365
4	4	0.25	XP_018165642.2	XP_002619446.1	XP_018710326.1	unitig30_362
4	4	1	XP_018165640.2	XP_002619445.1	XP_018710327.1	unitig30_360
4	4	1	XP_018165639.2	XP_002619444.1	XP_018710328.1	unitig30_359
3	3	1	XP_018165638.2	XP_002619443.1	XP_018710329.1	*
4	4	1	XP_018165637.2	XP_002619442.1	XP_018710330.1	unitig30_358
4	4	1	XP_018165634.2	XP_002619440.1	XP_018710332.1	unitig30_356
4	4	1	XP_018165633.2	XP_002619439.1	XP_018710333.1	unitig30_355
4	4	1	XP_018165627.2	XP_002619438.1	XP_018710334.1	unitig30_354
4	4	1	XP_018165626.2	XP_002619437.1	XP_018710335.1	unitig30_353
4	4	1	XP_018165624.2	XP_002619436.1	XP_018710336.1	unitig30_352
3	3	1	XP_018165623.2	XP_002619434.1	XP_018710337.1	*
3	3	1	XP_018165620.2	XP_002619432.1	XP_018710338.1	*
3	3	1	XP_018165619.2	XP_002619431.1	XP_018710339.1	*
4	4	1	XP_018165616.2	XP_002619429.1	XP_018710341.1	unitig30_346
2	2	1	XP_018165615.2	*	XP_018710342.1	*
3	3	1	XP_018165611.1	XP_002619426.1	XP_018710343.1	*
4	4	1	XP_018165609.1	XP_002619423.1	XP_018710345.1	unitig30_345
4	4	1	XP_018165608.2	XP_002619422.1	XP_018710346.1	unitig30_344
4	4	1	XP_018165606.2	XP_002619421.1	XP_018710347.1	unitig30_343
4	4	1	XP_018165597.2	XP_002619418.1	XP_018710349.1	unitig30_341
3	3	1	XP_018165593.2	XP_002619413.1	XP_018710352.1	*
3	3	1	XP_018165592.2	XP_002619412.1	XP_018710353.1	*
4	4	1	XP_018165591.2	XP_002619411.1	XP_018710354.1	unitig30_334
4	4	1	XP_018165589.2	XP_002619410.1	XP_018710356.1	unitig30_333
4	4	1	XP_018165588.2	XP_002619409.1	XP_018710357.1	unitig30_332
3	4	0.25	XP_018166662.2	XP_002614882.1,XP_002619407.1	XP_018710359.1	*
4	4	1	XP_018165585.1	XP_002619406.1	XP_018710360.1	unitig30_329
4	4	1	XP_018165584.1	XP_002619405.1	XP_018710361.1	unitig30_328
3	3	1	XP_018165583.2	XP_002619404.1	XP_018710362.1	*
4	4	1	XP_018165582.1	XP_002619403.1	XP_018710363.1	unitig30_325
3	3	1	XP_018165581.2	*	XP_018710364.1	unitig30_324
4	4	1	XP_018165579.2	XP_002619402.1	XP_018710365.1	unitig30_323
4	4	1	XP_018165577.2	XP_002619400.1	XP_018710366.1	unitig30_322
4	4	1	XP_018165576.2	XP_002619399.1	XP_018710367.1	unitig30_321
4	4	1	XP_018165575.2	XP_002619397.1	XP_018710369.1	unitig30_319
3	3	1	XP_018165574.2	XP_002619396.1	XP_018710370.1	*
4	4	1	XP_018165572.2	XP_002619394.1	XP_018710372.1	unitig30_313
4	4	1	XP_018165571.2	XP_002619393.1	XP_018710373.1	unitig30_312
4	4	1	XP_018165570.2	XP_002619392.1	XP_018710374.1	unitig30_311
3	3	1	XP_018165569.2	XP_002619391.1	XP_018710375.1	*
4	4	0.5	XP_018165567.2	XP_002619390.1	XP_018710376.1	unitig30_309
3	3	1	XP_018165566.2	XP_002619389.1	XP_018710377.1	*
3	3	0.333	XP_018165565.2	*	XP_018710378.1	unitig30_307
4	4	1	XP_018170290.2	XP_002617324.1	XP_018710379.1	unitig30_306
4	4	1	XP_018170291.2	XP_002617325.1	XP_018710380.1	unitig30_305
4	4	1	XP_018170292.2	XP_002617326.1	XP_018710381.1	unitig30_304
4	4	1	XP_018170295.2	XP_002617328.1	XP_018710384.1	unitig30_300
4	4	0.5	XP_018170298.2	XP_002617331.1	XP_018710386.1	unitig30_298
3	3	1	XP_018170331.1	XP_002617332.1	XP_018710387.1	*
4	4	1	XP_018170330.2	XP_002617333.1	XP_018710388.1	unitig30_297
4	4	1	XP_018170329.2	XP_002617334.1	XP_018710389.1	unitig30_296
4	4	1	XP_018170328.2	XP_002617335.1	XP_018710390.1	unitig30_295
4	4	1	XP_018170326.2	XP_002617337.1	XP_018710391.1	unitig30_293
4	4	1	XP_018170324.2	XP_002617338.1	XP_018710392.1	unitig30_291
4	4	1	XP_018170322.2	XP_002617339.1	XP_018710393.1	unitig30_288
4	4	1	XP_018170321.2	XP_002617340.1	XP_018710394.1	unitig30_287
4	4	1	XP_018170319.2	XP_002617341.1	XP_018710395.1	unitig30_286
4	4	1	XP_018170318.2	XP_002617342.1	XP_018710396.1	unitig30_285
3	3	1	XP_018170317.2	XP_002617343.1	XP_018710397.1	*
4	4	1	XP_018170316.1	XP_002617344.1	XP_018710398.1	unitig30_282
4	4	1	XP_018170315.2	XP_002617345.1	XP_018710399.1	unitig30_281
4	4	1	XP_018170314.2	XP_002617346.1	XP_018710400.1	unitig30_280
3	3	1	XP_018170313.2	*	XP_018710401.1	unitig30_278
4	4	1	XP_018170312.1	XP_002617352.1	XP_018710402.1	unitig30_277
4	4	1	XP_018170311.2	XP_002617353.1	XP_018710403.1	unitig30_276
3	3	1	XP_018170308.2	XP_002617354.1	XP_018710406.1	*
4	4	1	XP_018170307.1	XP_002617355.1	XP_018710407.1	unitig30_272
4	4	1	XP_018170305.2	XP_002617356.1	XP_018710408.1	unitig30_271
3	3	1	XP_018170304.1	XP_002617358.1	XP_018710409.1	*
4	4	1	XP_018170303.2	XP_002617359.1	XP_018710410.1	unitig30_269
4	4	1	XP_018170300.2	XP_002617361.1	XP_018710412.1	unitig30_266
4	4	1	XP_018165647.2	XP_002617362.1	XP_018710413.1	unitig30_265
4	4	1	XP_018165648.2	XP_002617363.1	XP_018710414.1	unitig30_264
4	4	1	XP_018165651.2	XP_002617365.1	XP_018710416.1	unitig30_260
4	4	1	XP_018165652.2	XP_002617369.1	XP_018710417.1	unitig30_259
4	4	1	XP_018165653.2	XP_002617370.1	XP_018710418.1	unitig30_258
3	3	1	XP_018165654.1	XP_002617371.1	XP_018710419.1	*
4	4	1	XP_018165655.2	XP_002617372.1	XP_018710420.1	unitig30_257
3	3	1	XP_018165656.2	XP_002617374.1	XP_018710421.1	*
4	4	1	XP_018165658.2	XP_002617376.1	XP_018710423.1	unitig30_253
4	4	1	XP_018165659.2	XP_002617378.1	XP_018710424.1	unitig30_252
3	3	1	XP_018165661.2	XP_002617379.1	XP_018710425.1	*
4	4	1	XP_018165662.2	XP_002617381.1	XP_018710426.1	unitig30_250
4	4	1	XP_018165663.2	XP_002617382.1	XP_018710427.1	unitig30_248
4	4	1	XP_018165664.1	XP_002617383.1	XP_018710428.1	unitig30_247
4	4	0.5	XP_018165666.2	XP_002617386.1	XP_018710429.1	unitig30_246
4	4	1	XP_018165667.2	XP_002617389.1	XP_018710430.1	unitig30_245
4	4	1	XP_018165668.2	XP_002617390.1	XP_018710431.1	unitig30_244
4	5	0.6	XP_018165669.2	XP_002617391.1	XP_018710432.1	unitig183_10,unitig191_352
4	4	1	XP_018165670.1	XP_002617394.1	XP_018710433.1	unitig30_243
3	3	1	XP_018165671.1	XP_002617395.1	XP_018710434.1	*
4	4	1	XP_018165672.2	XP_002617398.1	XP_018710435.1	unitig30_241
4	4	1	XP_018165673.2	XP_002617399.1	XP_018710436.1	unitig30_240
4	4	1	XP_018165678.2	XP_002617402.1	XP_018710437.1	unitig30_239
4	4	1	XP_018165681.2	XP_002617624.1	XP_018710440.1	unitig30_238
3	3	1	XP_018165682.2	XP_002617625.1	XP_018710441.1	*
3	3	1	XP_018165684.2	XP_002617626.1	XP_018710442.1	*
4	4	1	XP_018165685.2	XP_002617627.1	XP_018710443.1	unitig30_236
4	4	0.5	XP_018165692.2	XP_002617631.1	XP_018710445.1	unitig30_234
2	2	1	XP_018165690.2	*	XP_018710446.1	*
4	4	1	XP_018165688.2	XP_002617629.1	XP_018710448.1	unitig30_235
4	4	1	XP_018167977.2	XP_002614691.1	XP_018710449.1	unitig30_233
4	4	1	XP_018167981.2	XP_002614692.1	XP_018710450.1	unitig30_232
3	3	1	XP_018167982.2	XP_002614693.1	XP_018710451.1	*
4	4	1	XP_018167983.2	XP_002614694.1	XP_018710452.1	unitig30_231
4	4	0.5	XP_018167993.1	XP_002614695.1	XP_018710453.1	unitig30_230
2	2	1	XP_018167994.1	*	XP_018710454.1	*
4	4	1	XP_018167995.2	XP_002614696.1	XP_018710455.1	unitig30_228
4	4	1	XP_018168001.2	XP_002614144.1	XP_018710457.1	unitig30_225
4	4	1	XP_018168004.2	XP_002614143.1	XP_018710458.1	unitig30_223
4	4	1	XP_018168005.2	XP_002614142.1	XP_018710459.1	unitig30_222
4	4	1	XP_018168006.1	XP_002614141.1	XP_018710460.1	unitig30_221
3	3	1	XP_018168007.1	*	XP_018710461.1	unitig30_220
4	4	1	XP_018168838.2	XP_002614136.1	XP_018710462.1	unitig30_219
4	4	1	XP_018167379.2	XP_002614135.1	XP_018710463.1	unitig30_218
4	4	1	XP_018167381.2	XP_002614133.1	XP_018710464.1	unitig30_217
4	4	1	XP_018167383.2	XP_002617305.1	XP_018710465.1	unitig30_216
3	3	1	XP_018167384.2	XP_002617306.1	XP_018710466.1	*
4	4	1	XP_018168980.2	XP_002617307.1	XP_018710467.1	unitig30_215
4	9	0.333	XP_018165132.2,XP_018167085.2	XP_002619258.1	XP_018710468.1	unitig114_23,unitig212_198,unitig212_201,unitig213_105,unitig46_12
4	4	1	XP_018167385.2	XP_002617303.1	XP_018710469.1	unitig30_214
4	4	1	XP_018169069.2	XP_002617302.1	XP_018710470.1	unitig30_212
4	4	1	XP_018169066.2	XP_002617313.1	XP_018710471.1	unitig30_211
4	4	1	XP_018169065.2	XP_002617312.1	XP_018710472.1	unitig30_210
4	4	1	XP_018169063.1	XP_002617310.1	XP_018710474.1	unitig30_208
4	4	1	XP_018169062.1	XP_002617309.1	XP_018710475.1	unitig30_207
4	4	1	XP_018169061.2	XP_002617308.1	XP_018710476.1	unitig30_206
4	4	1	XP_018169060.2	XP_002617301.1	XP_018710477.1	unitig30_205
4	4	1	XP_018169059.2	XP_002617300.1	XP_018710478.1	unitig30_204
3	3	0.333	XP_018169058.2	*	XP_018710479.1	unitig30_203
4	4	1	XP_018169057.2	XP_002617298.1	XP_018710480.1	unitig30_199
3	3	1	XP_018169056.2	*	XP_018710481.1	unitig30_198
4	4	1	XP_018169055.2	XP_002617296.1	XP_018710482.1	unitig30_197
4	4	1	XP_018169054.2	XP_002617295.1	XP_018710483.1	unitig30_196
3	3	1	XP_018169053.2	XP_002617293.1	XP_018710484.1	*
4	4	1	XP_018169051.2	XP_002617292.1	XP_018710485.1	unitig30_195
4	4	1	XP_018169041.1	XP_002617290.1	XP_018710487.1	unitig30_192
4	4	1	XP_018169265.2	XP_002617289.1	XP_018710488.1	unitig30_190
4	4	0.5	XP_018169263.2	XP_002617287.1	XP_018710489.1	unitig30_186
2	2	1	XP_018169262.2	*	XP_018710491.1	*
4	4	1	XP_018169260.1	XP_002617285.1	XP_018710492.1	unitig30_184
3	3	1	XP_018169258.2	*	XP_018710493.1	unitig30_183
4	4	1	XP_018169257.2	XP_002617284.1	XP_018710494.1	unitig30_182
4	4	1	XP_018169256.2	XP_002617283.1	XP_018710495.1	unitig30_181
3	3	1	XP_018169255.2	*	XP_018710496.1	unitig30_180
4	4	1	XP_018169254.2	XP_002617282.1	XP_018710497.1	unitig30_179
4	4	1	XP_018169253.2	XP_002617281.1	XP_018710498.1	unitig30_178
4	4	1	XP_018169249.2	XP_002617279.1	XP_018710499.1	unitig30_176
4	4	1	XP_018169242.2	XP_002617275.1	XP_018710501.1	unitig30_175
4	4	1	XP_018169240.2	XP_002617274.1	XP_018710502.1	unitig30_174
3	3	1	XP_018169239.2	XP_002617273.1	XP_018710503.1	*
3	3	1	XP_018169238.2	XP_002617272.1	XP_018710504.1	*
4	4	1	XP_018169236.2	XP_002617271.1	XP_018710505.1	unitig30_173
4	4	1	XP_018169235.2	XP_002617270.1	XP_018710506.1	unitig30_172
4	4	1	XP_018169234.2	XP_002617269.1	XP_018710507.1	unitig30_171
4	4	1	XP_018169232.2	XP_002617268.1	XP_018710508.1	unitig30_170
4	4	1	XP_018169230.1	XP_002617266.1	XP_018710509.1	unitig30_169
3	3	1	XP_018169229.1	XP_002617264.1	XP_018710510.1	*
4	4	1	XP_018169228.2	XP_002617263.1	XP_018710511.1	unitig30_168
3	3	1	XP_018169226.1	*	XP_018710512.1	unitig30_167
4	4	1	XP_018169225.1	XP_002617261.1	XP_018710513.1	unitig30_166
4	4	1	XP_018169223.2	XP_002617259.1	XP_018710514.1	unitig30_165
4	5	0.6	XP_018167027.2,XP_018169222.2	XP_002617258.1	XP_018710515.1	unitig30_164
4	4	1	XP_018169219.2	XP_002617257.1	XP_018710516.1	unitig30_163
4	4	1	XP_018169218.2	XP_002617256.1	XP_018710517.1	unitig30_162
4	4	1	XP_018169214.2	XP_002617254.1	XP_018710518.1	unitig30_161
4	4	1	XP_018169213.2	XP_002617253.1	XP_018710519.1	unitig30_160
3	3	1	XP_018169211.2	XP_002617252.1	XP_018710520.1	*
4	4	1	XP_018169209.2	XP_002617250.1	XP_018710521.1	unitig30_159
4	4	1	XP_018169206.2	XP_002617249.1	XP_018710522.1	unitig30_158
4	4	1	XP_018169205.2	XP_002617247.1	XP_018710524.1	unitig30_156
4	6	0.167	XP_018169204.2	XP_002617246.1	XP_018710525.1,XP_018713156.1	unitig30_155,unitig82_3
4	4	1	XP_018169198.2	XP_002617245.1	XP_018710526.1	unitig30_154
4	4	1	XP_018169195.2	XP_002617243.1	XP_018710528.1	unitig30_152
4	4	1	XP_018169193.2	XP_002617242.1	XP_018710530.1	unitig30_150
4	4	1	XP_018169188.2	XP_002617238.1	XP_018710531.1	unitig30_149
4	4	1	XP_018169186.2	XP_002617237.1	XP_018710532.1	unitig30_148
4	4	1	XP_018169184.2	XP_002617236.1	XP_018710533.1	unitig30_147
3	3	1	XP_018169181.1	*	XP_018710534.1	unitig30_146
4	4	1	XP_018169180.2	XP_002617235.1	XP_018710535.1	unitig30_145
4	4	1	XP_018169178.1	XP_002617234.1	XP_018710536.1	unitig30_144
3	3	1	XP_018169175.2	XP_002617232.1	XP_018710537.1	*
4	4	1	XP_018169174.2	XP_002617231.1	XP_018710538.1	unitig30_143
4	4	1	XP_018169173.1	XP_002617230.1	XP_018710539.1	unitig30_142
3	3	1	XP_018169171.1	XP_002617229.1	XP_018710540.1	*
4	4	0.5	XP_018169170.2	XP_002617228.1	XP_018710541.1	unitig30_141
4	4	1	XP_018169169.2	XP_002617227.1	XP_018710542.1	unitig30_140
4	4	1	XP_018169167.2	XP_002617226.1	XP_018710543.1	unitig30_139
4	4	1	XP_018166180.1	XP_002617225.1	XP_018710544.1	unitig30_138
4	4	1	XP_018166181.2	XP_002617224.1	XP_018710545.1	unitig30_137
4	4	1	XP_018166182.2	XP_002617223.1	XP_018710546.1	unitig30_136
4	4	1	XP_018166185.2	XP_002617221.1	XP_018710547.1	unitig30_134
4	4	1	XP_018166190.2	XP_002617219.1	XP_018710550.1	unitig30_131
4	4	1	XP_018166192.2	XP_002617218.1	XP_018710551.1	unitig30_132
4	4	1	XP_018166194.2	XP_002617217.1	XP_018710552.1	unitig30_130
3	3	1	XP_018166197.2	XP_002617216.1	XP_018710553.1	*
4	4	0.5	XP_018166200.2	XP_002617215.1	XP_018710554.1	unitig30_129
4	4	1	XP_018166201.1	XP_002617214.1	XP_018710555.1	unitig30_128
4	4	1	XP_018166329.1	XP_002614302.1	XP_018710558.1	unitig30_126
4	4	1	XP_018166330.2	XP_002614303.1	XP_018710559.1	unitig30_125
4	4	1	XP_018166332.1	XP_002614304.1	XP_018710560.1	unitig30_124
4	4	1	XP_018166333.2	XP_002614305.1	XP_018710561.1	unitig30_123
3	3	1	XP_018166334.2	XP_002614306.1	XP_018710562.1	*
4	4	1	XP_018166335.2	XP_002614307.1	XP_018710563.1	unitig30_122
4	4	1	XP_018166336.1	XP_002614308.1	XP_018710564.1	unitig30_121
4	4	1	XP_018166337.1	XP_002614309.1	XP_018710565.1	unitig30_120
4	4	1	XP_018166338.1	XP_002614310.1	XP_018710566.1	unitig30_119
4	4	1	XP_018166339.2	XP_002614311.1	XP_018710567.1	unitig30_118
4	4	1	XP_018166342.2	XP_002614313.1	XP_018710569.1	unitig30_116
3	3	1	XP_018166343.2	XP_002614315.1	XP_018710570.1	*
4	4	0.5	XP_018166344.2	XP_002614316.1	XP_018710571.1	unitig30_115
4	4	1	XP_018166346.1	XP_002614318.1	XP_018710573.1	unitig30_114
3	3	1	XP_018166347.1	XP_002614319.1	XP_018710574.1	*
3	3	1	XP_018166348.2	XP_002614320.1	XP_018710575.1	*
4	4	1	XP_018166349.2	XP_002614321.1	XP_018710576.1	unitig30_113
3	3	1	XP_018166350.2	*	XP_018710577.1	unitig30_112
4	4	1	XP_018166351.2	XP_002614322.1	XP_018710578.1	unitig30_110
4	4	1	XP_018166352.2	XP_002614323.1	XP_018710579.1	unitig30_109
4	4	1	XP_018166353.2	XP_002614324.1	XP_018710581.1	unitig30_105
4	4	1	XP_018166355.1	XP_002614328.1	XP_018710582.1	unitig30_104
3	3	1	XP_018166356.2	XP_002614330.1	XP_018710584.1	*
4	4	1	XP_018166360.1	XP_002614334.1	XP_018710586.1	unitig30_101
3	3	1	XP_018166361.2	XP_002614335.1	XP_018710588.1	*
4	4	1	XP_018166362.2	XP_002614336.1	XP_018710589.1	unitig30_100
4	4	1	XP_018166363.2	XP_002614337.1	XP_018710590.1	unitig30_99
4	4	1	XP_018166364.1	XP_002614339.1	XP_018710591.1	unitig30_98
4	4	1	XP_018165240.2	XP_002614340.1	XP_018710592.1	unitig30_97
4	4	1	XP_018165239.2	XP_002614341.1	XP_018710593.1	unitig30_96
4	4	1	XP_018165238.2	XP_002614342.1	XP_018710594.1	unitig30_95
3	3	1	XP_018165237.1	XP_002614343.1	XP_018710595.1	*
4	5	0.4	XP_018167428.2	XP_002614569.1	XP_018710596.1	unitig185_310,unitig30_94
3	3	1	XP_018165236.2	XP_002614344.1	XP_018710597.1	*
3	3	1	XP_018165235.2	XP_002614345.1	XP_018710598.1	*
3	3	1	XP_018165233.2	XP_002614346.1	XP_018710599.1	*
4	4	1	XP_018165232.2	XP_002614347.1	XP_018710600.1	unitig30_92
4	4	1	XP_018165231.1	XP_002614348.1	XP_018710601.1	unitig30_91
4	4	1	XP_018165230.1	XP_002614349.1	XP_018710602.1	unitig30_90
4	4	1	XP_018165229.2	XP_002614350.1	XP_018710603.1	unitig30_89
4	4	1	XP_018165228.2	XP_002614351.1	XP_018710604.1	unitig30_88
3	3	1	XP_018165227.1	XP_002614352.1	XP_018710605.1	*
3	3	1	XP_018165224.2	XP_002614355.1	XP_018710607.1	*
4	4	0.5	XP_018165220.2	XP_002614357.1	XP_018710609.1	unitig30_85
4	4	1	XP_018170543.1	XP_002614359.1	XP_018710610.1	unitig30_84
3	3	1	XP_018170542.2	XP_002614360.1	XP_018710611.1	*
4	4	1	XP_018170541.2	XP_002614361.1	XP_018710612.1	unitig30_83
4	4	1	XP_018170540.2	XP_002614362.1	XP_018710613.1	unitig30_82
3	3	1	XP_018170539.1	XP_002614363.1	XP_018710614.1	*
4	4	1	XP_018170538.2	XP_002614364.1	XP_018710615.1	unitig30_81
4	4	1	XP_018170537.1	XP_002614365.1	XP_018710616.1	unitig30_80
4	4	1	XP_018170536.2	XP_002614366.1	XP_018710617.1	unitig30_79
4	4	1	XP_018170534.2	XP_002614367.1	XP_018710618.1	unitig30_78
3	3	1	XP_018170533.2	XP_002614368.1	XP_018710619.1	*
4	4	1	XP_018170957.2	XP_002614369.1	XP_018710620.1	unitig30_77
4	4	1	XP_018170956.1	XP_002614370.1	XP_018710621.1	unitig30_76
3	3	1	XP_018170955.2	XP_002614371.1	XP_018710622.1	*
4	4	0.5	XP_018170954.2	XP_002614372.1	XP_018710623.1	unitig30_75
4	4	1	XP_018166743.2	XP_002614373.1	XP_018710624.1	unitig30_74
4	4	1	XP_018167619.1	XP_002614374.1	XP_018710625.1	unitig30_73
4	4	1	XP_018167617.2	XP_002614375.1	XP_018710626.1	unitig30_72
4	4	1	XP_018167616.2	XP_002614376.1	XP_018710627.1	unitig30_71
4	4	1	XP_018167615.1	XP_002614377.1	XP_018710628.1	unitig30_70
4	4	1	XP_018167614.2	XP_002614378.1	XP_018710629.1	unitig30_69
4	4	1	XP_018169425.2	XP_002614379.1	XP_018710630.1	unitig30_68
4	4	1	XP_018169424.2	XP_002614380.1	XP_018710631.1	unitig30_67
4	4	1	XP_018169423.2	XP_002614381.1	XP_018710632.1	unitig30_66
4	4	1	XP_018169422.2	XP_002614382.1	XP_018710633.1	unitig30_65
3	3	1	XP_018169421.2	*	XP_018710634.1	unitig30_64
4	4	1	XP_018169419.2	XP_002614383.1	XP_018710635.1	unitig30_63
2	2	1	XP_018169418.1	*	XP_018710636.1	*
4	4	1	XP_018171882.2	XP_002617546.1	XP_018710637.1	unitig30_62
3	3	1	XP_018169417.1	XP_002614384.1	XP_018710638.1	*
4	4	1	XP_018169415.2	XP_002614385.1	XP_018710639.1	unitig30_61
4	4	1	XP_018169413.2	XP_002614386.1	XP_018710640.1	unitig30_60
4	4	1	XP_018169412.2	XP_002614387.1	XP_018710641.1	unitig30_59
4	4	1	XP_018169411.2	XP_002614388.1	XP_018710642.1	unitig30_58
4	4	1	XP_018169410.2	XP_002614389.1	XP_018710643.1	unitig30_57
4	4	1	XP_018169409.2	XP_002614393.1	XP_018710644.1	unitig30_56
4	4	1	XP_018169408.2	XP_002614394.1	XP_018710645.1	unitig30_55
4	4	1	XP_018169407.2	XP_002614395.1	XP_018710646.1	unitig30_54
4	4	1	XP_018169406.2	XP_002614396.1	XP_018710647.1	unitig30_53
4	4	1	XP_018169405.2	XP_002614397.1	XP_018710648.1	unitig30_52
4	4	1	XP_018169404.2	XP_002614400.1	XP_018710649.1	unitig30_51
4	4	1	XP_018169402.2	XP_002614402.1	XP_018710651.1	unitig30_49
3	3	1	XP_018169401.2	*	XP_018710652.1	unitig30_48
3	3	1	XP_018169400.2	XP_002614405.1	XP_018710653.1	*
4	4	1	XP_018169396.1	XP_002614407.1	XP_018710654.1	unitig30_47
4	4	1	XP_018169394.2	XP_002614408.1	XP_018710655.1	unitig30_46
4	4	1	XP_018169391.2	XP_002614409.1	XP_018710656.1	unitig30_44
3	3	1	XP_018169389.2	XP_002614411.1	XP_018710658.1	*
4	4	1	XP_018169388.2	XP_002614412.1	XP_018710659.1	unitig30_42
4	4	1	XP_018169387.2	XP_002614413.1	XP_018710660.1	unitig30_41
4	4	1	XP_018169386.2	XP_002614414.1	XP_018710661.1	unitig30_38
4	4	0.5	XP_018169385.2	XP_002614415.1	XP_018710662.1	unitig30_40
3	3	1	XP_018169384.2	XP_002614416.1	XP_018710663.1	*
4	4	1	XP_018169381.2	XP_002614418.1	XP_018710665.1	unitig30_37
4	4	1	XP_018169380.2	XP_002614420.1	XP_018710667.1	unitig30_35
4	4	1	XP_018169379.2	XP_002614421.1	XP_018710668.1	unitig30_32
4	4	1	XP_018169378.2	XP_002614422.1	XP_018710669.1	unitig30_31
4	4	1	XP_018169377.2	XP_002614423.1	XP_018710670.1	unitig30_30
4	5	0.166	XP_018165191.1	XP_002614424.1,XP_002619069.1	XP_018710671.1	unitig30_29
3	3	1	XP_018169376.2	*	XP_018710672.1	unitig30_28
4	4	1	XP_018169375.2	XP_002614425.1	XP_018710673.1	unitig30_27
4	6	0.127	XP_018169370.2	XP_002614428.1	XP_018710677.1	unitig105_101,unitig193_339,unitig30_24
4	4	1	XP_018169369.2	XP_002614429.1	XP_018710678.1	unitig30_23
2	2	1	XP_018169367.1	*	XP_018710679.1	*
4	4	1	XP_018169366.2	XP_002614433.1	XP_018710680.1	unitig30_22
4	4	1	XP_018169365.2	XP_002614434.1	XP_018710681.1	unitig30_21
4	4	1	XP_018169364.2	XP_002614437.1	XP_018710682.1	unitig30_20
4	4	1	XP_018169361.1	XP_002614438.1	XP_018710684.1	unitig30_19
3	3	1	XP_018169360.2	*	XP_018710685.1	unitig30_18
4	4	1	XP_018169359.2	XP_002614440.1	XP_018710687.1	unitig30_17
4	4	1	XP_018169358.2	XP_002614441.1	XP_018710688.1	unitig30_16
3	3	1	XP_018169357.2	XP_002614442.1	XP_018710689.1	*
4	4	1	XP_018169355.2	XP_002614443.1	XP_018710690.1	unitig30_15
4	4	1	XP_018169354.2	XP_002614444.1	XP_018710691.1	unitig30_14
4	4	1	XP_018169353.2	XP_002614445.1	XP_018710692.1	unitig30_13
4	4	1	XP_018169352.2	XP_002614446.1	XP_018710694.1	unitig30_12
4	4	1	XP_018169351.2	XP_002614447.1	XP_018710695.1	unitig30_11
3	3	0.333	XP_018169349.2	XP_002614448.1	XP_018710696.1	*
4	4	1	XP_018169348.2	XP_002614449.1	XP_018710697.1	unitig30_9
4	4	1	XP_018169337.2	XP_002614451.1	XP_018710699.1	unitig30_7
4	4	1	XP_018169190.2	XP_002617241.1	XP_018710700.1	unitig30_6
4	4	1	XP_018167238.2	XP_002615379.1	XP_018710701.1	unitig30_5
4	4	1	XP_018169338.2	XP_002614452.1	XP_018710702.1	unitig30_4
4	4	1	XP_018171932.2	XP_002619370.1	XP_018710739.1	unitig30_526
4	7	0.429	XP_018168121.1	XP_002619047.1	XP_018710741.1	unitig213_30,unitig30_529,unitig43_21,unitig96_1
4	5	0.6	XP_018167607.1	XP_002619599.1	XP_018710749.1	unitig30_538,unitig96_9
4	5	0.6	XP_018167606.2	XP_002619600.1	XP_018710750.1	unitig30_539,unitig96_10
4	5	0.6	XP_018167604.2	XP_002619602.1	XP_018710751.1	unitig30_541,unitig96_12
4	12	0.129	XP_018167602.1,XP_018168179.2	XP_002619193.1,XP_002619603.1	XP_018710753.1,XP_018710754.1	unitig191_144,unitig213_36,unitig30_542,unitig43_14,unitig96_13,unitig99_17
4	5	0.6	XP_018167601.1	XP_002619604.1	XP_018710755.1	unitig30_544,unitig96_14
4	5	0.6	XP_018167600.1	XP_002619605.1	XP_018710757.1	unitig30_547,unitig96_16
3	4	0.5	XP_018167599.2	*	XP_018710764.1	unitig30_548,unitig96_17
4	5	0.6	XP_018167598.2	XP_002619606.1	XP_018710765.1	unitig30_549,unitig96_18
4	4	1	XP_018167597.2	XP_002619607.1	XP_018710766.1	unitig30_550
4	4	0.25	XP_018167596.2	XP_002619608.1	XP_018710768.1	unitig30_551
4	4	1	XP_018167595.2	XP_002619609.1	XP_018710769.1	unitig30_552
4	4	1	XP_018167594.2	XP_002619610.1	XP_018710770.1	unitig30_555
4	4	1	XP_018165164.1	XP_002617603.1	XP_018710771.1	unitig30_556
3	3	1	XP_018172341.2	XP_002617604.1	XP_018710772.1	*
4	4	1	XP_018172340.2	XP_002617605.1	XP_018710773.1	unitig30_557
4	4	1	XP_018172339.2	XP_002617606.1	XP_018710774.1	unitig30_558
3	3	1	XP_018172338.2	*	XP_018710775.1	unitig30_560
4	4	1	XP_018172337.2	XP_002617608.1	XP_018710776.1	unitig30_561
4	4	1	XP_018172335.1	XP_002617609.1	XP_018710777.1	unitig30_562
4	4	1	XP_018172334.2	XP_002617610.1	XP_018710778.1	unitig30_563
4	4	1	XP_018172333.2	XP_002617611.1	XP_018710779.1	unitig30_564
4	4	1	XP_018172331.2	XP_002617612.1	XP_018710780.1	unitig30_565
4	4	1	XP_018172330.2	XP_002617613.1	XP_018710781.1	unitig30_566
4	4	1	XP_018172328.2	XP_002617614.1	XP_018710782.1	unitig30_567
4	4	1	XP_018172326.2	XP_002617616.1	XP_018710783.1	unitig30_568
4	4	1	XP_018172325.2	XP_002617618.1	XP_018710784.1	unitig30_570
3	3	1	XP_018172324.2	XP_002617619.1	XP_018710785.1	*
4	4	1	XP_018172323.1	XP_002617620.1	XP_018710786.1	unitig30_574
4	4	1	XP_018172322.1	XP_002617621.1	XP_018710787.1	unitig30_575
4	4	0.5	XP_018172318.2	XP_002618180.1	XP_018710788.1	unitig30_576
4	4	0.5	XP_018172317.2	XP_002618181.1	XP_018710789.1	unitig30_577
4	4	1	XP_018172316.2	XP_002618182.1	XP_018710790.1	unitig30_578
4	4	1	XP_018172314.1	XP_002618183.1	XP_018710791.1	unitig30_579
4	5	0.6	XP_018172304.2	XP_002618187.1	XP_018710794.1	unitig30_583,unitig92_2
4	5	0.6	XP_018172303.2	XP_002618188.1	XP_018710797.1	unitig30_584,unitig92_3
3	4	0.5	XP_018172302.1	*	XP_018710799.1	unitig30_585,unitig92_4
4	5	0.6	XP_018172301.2	XP_002618189.1	XP_018710800.1	unitig30_586,unitig92_5
4	5	0.6	XP_018172298.2	XP_002618190.1	XP_018710802.1	unitig30_587,unitig92_6
4	5	0.6	XP_018172296.2	XP_002618192.1	XP_018710803.1	unitig30_588,unitig92_7
4	5	0.6	XP_018172295.2	XP_002618193.1	XP_018710804.1	unitig30_589,unitig92_8
4	5	0.6	XP_018172294.2	XP_002618194.1	XP_018710805.1	unitig30_590,unitig92_9
4	5	0.2	XP_018172293.2	XP_002618196.1	XP_018710806.1	unitig30_591,unitig92_10
4	5	0.6	XP_018172291.2	XP_002618198.1	XP_018710807.1	unitig30_592,unitig92_11
4	5	0.6	XP_018172290.2	XP_002618199.1	XP_018710808.1	unitig30_593,unitig92_12
4	5	0.6	XP_018172289.2	XP_002618200.1	XP_018710810.1	unitig30_594,unitig92_13
4	5	0.6	XP_018172287.2	XP_002618202.1	XP_018710811.1	unitig30_595,unitig92_14
4	5	0.6	XP_018172283.1	XP_002618204.1	XP_018710813.1	unitig30_596,unitig92_15
4	5	0.6	XP_018172282.2	XP_002618205.1	XP_018710814.1	unitig30_598,unitig92_16
4	5	0.6	XP_018172281.1	XP_002618206.1	XP_018710822.1	unitig30_599,unitig92_17
4	5	0.6	XP_018172280.2	XP_002618207.1	XP_018710823.1	unitig30_600,unitig92_18
4	5	0.6	XP_018172278.2	XP_002618208.1	XP_018710824.1	unitig30_601,unitig92_19
4	5	0.4	XP_018172277.1	XP_002618209.1	XP_018710825.1	unitig30_602,unitig92_20
4	5	0.4	XP_018172275.2	XP_002618211.1	XP_018710827.1	unitig30_604,unitig92_22
4	4	1	XP_018169784.2	XP_002618212.1	XP_018710828.1	unitig30_605
4	5	0.6	XP_018169783.2	XP_002618215.1	XP_018710829.1	unitig30_606,unitig92_24
4	5	0.6	XP_018169782.2	XP_002618216.1	XP_018710830.1	unitig30_607,unitig92_25
4	4	1	XP_018169781.2	XP_002618217.1	XP_018710831.1	unitig92_26
4	5	0.6	XP_018169778.2	XP_002618219.1	XP_018710833.1	unitig30_609,unitig92_27
4	6	0.5	XP_018169776.2	XP_002618220.1	XP_018710834.1	unitig30_610,unitig92_28,unitig93_137
3	4	0.5	XP_018169775.1	*	XP_018710836.1	unitig30_611,unitig93_136
4	5	0.6	XP_018169771.2	XP_002618222.1	XP_018710838.1	unitig30_613,unitig93_134
4	5	0.6	XP_018169770.2	XP_002618223.1	XP_018710839.1	unitig30_614,unitig93_133
4	5	0.6	XP_018169769.2	XP_002618224.1	XP_018710840.1	unitig30_615,unitig93_132
4	5	0.6	XP_018169768.2	XP_002618225.1	XP_018710841.1	unitig30_616,unitig93_131
3	4	0.5	XP_018169766.2	*	XP_018710842.1	unitig30_617,unitig93_130
4	4	1	XP_018169765.1	XP_002618226.1	XP_018710843.1	unitig30_618
4	5	0.6	XP_018169761.1	XP_002618229.1	XP_018710845.1	unitig30_619,unitig93_129
4	4	1	XP_018169760.2	XP_002618230.1	XP_018710847.1	unitig93_128
4	4	1	XP_018169759.2	XP_002618231.1	XP_018710848.1	unitig30_620
4	5	0.6	XP_018169758.2	XP_002618232.1	XP_018710849.1	unitig30_621,unitig93_127
4	5	0.6	XP_018169757.2	XP_002618233.1	XP_018710850.1	unitig30_622,unitig93_126
4	5	0.6	XP_018169756.2	XP_002618234.1	XP_018710851.1	unitig30_623,unitig93_125
4	5	0.6	XP_018169754.1	XP_002618235.1	XP_018710852.1	unitig30_624,unitig93_124
4	5	0.6	XP_018169752.2	XP_002618236.1	XP_018710855.1	unitig30_625,unitig93_123
4	5	0.6	XP_018169747.2	XP_002618238.1	XP_018710860.1	unitig30_628,unitig93_120
3	4	0.5	XP_018169746.2	*	XP_018710861.1	unitig30_629,unitig93_119
4	5	0.4	XP_018169744.2	XP_002618244.1	XP_018710862.1	unitig30_630,unitig93_118
4	4	1	XP_018169742.2	XP_002618245.1	XP_018710863.1	unitig30_631
4	5	0.6	XP_018169741.2	XP_002618246.1	XP_018710864.1	unitig30_632,unitig93_117
4	5	0.6	XP_018169740.2	XP_002618247.1	XP_018710865.1	unitig30_633,unitig93_116
4	5	0.6	XP_018169738.2	XP_002618248.1	XP_018710866.1	unitig30_634,unitig93_115
4	5	0.2	XP_018169737.2	XP_002619238.1	XP_018710867.1	unitig30_635,unitig93_114
3	4	0.5	XP_018169734.1	*	XP_018710868.1	unitig30_637,unitig93_111
4	5	0.6	XP_018169733.2	XP_002618250.1	XP_018710869.1	unitig30_638,unitig93_110
3	3	1	XP_018169732.2	XP_002618251.1	XP_018710870.1	*
4	5	0.6	XP_018169731.1	XP_002618252.1	XP_018710871.1	unitig30_639,unitig93_109
4	4	1	XP_018169730.2	XP_002618253.1	XP_018710872.1	unitig30_640
4	5	0.6	XP_018169728.2	XP_002618254.1	XP_018710873.1	unitig30_641,unitig93_108
4	5	0.6	XP_018169727.1	XP_002618255.1	XP_018710874.1	unitig30_642,unitig93_107
4	5	0.6	XP_018169726.2	XP_002618256.1	XP_018710875.1	unitig30_643,unitig93_106
4	5	0.6	XP_018169725.1	XP_002618257.1	XP_018710876.1	unitig30_644,unitig93_105
3	4	0.5	XP_018169723.2	*	XP_018710877.1	unitig30_645,unitig93_104
4	5	0.6	XP_018169721.2	XP_002618261.1	XP_018710878.1	unitig30_646,unitig93_103
4	5	0.6	XP_018169719.2	XP_002618262.1	XP_018710881.1	unitig30_647,unitig93_102
4	5	0.6	XP_018169715.2	XP_002618264.1	XP_018710883.1	unitig30_649,unitig93_100
4	5	0.6	XP_018169714.2	XP_002618265.1	XP_018710884.1	unitig30_650,unitig93_99
4	5	0.6	XP_018169712.2	XP_002618266.1	XP_018710885.1	unitig30_651,unitig93_98
4	5	0.6	XP_018170950.2	XP_002618267.1	XP_018710886.1	unitig30_652,unitig93_97
4	5	0.6	XP_018170949.2	XP_002618268.1	XP_018710887.1	unitig30_653,unitig93_96
4	5	0.6	XP_018170948.2	XP_002618269.1	XP_018710888.1	unitig30_654,unitig93_95
4	5	0.6	XP_018167709.2	XP_002618270.1	XP_018710891.1	unitig30_655,unitig93_94
3	4	0.5	XP_018167708.2	*	XP_018710892.1	unitig30_656,unitig93_93
4	5	0.6	XP_018167707.2	XP_002618274.1	XP_018710894.1	unitig30_657,unitig93_91
4	5	0.6	XP_018167697.2	XP_002618277.1	XP_018710899.1	unitig30_660,unitig93_88
4	5	0.6	XP_018167696.2	XP_002618278.1	XP_018710900.1	unitig30_661,unitig93_87
4	5	0.6	XP_018167695.2	XP_002618279.1	XP_018710901.1	unitig30_662,unitig93_86
4	5	0.6	XP_018167694.2	XP_002618280.1	XP_018710902.1	unitig30_663,unitig93_85
4	5	0.6	XP_018167693.2	XP_002618281.1	XP_018710903.1	unitig30_664,unitig93_84
4	5	0.6	XP_018167692.2	XP_002618282.1	XP_018710906.1	unitig30_665,unitig93_83
4	5	0.6	XP_018167691.2	XP_002618283.1	XP_018710907.1	unitig30_666,unitig93_82
4	5	0.6	XP_018167690.1	XP_002618285.1	XP_018710908.1	unitig30_667,unitig93_81
4	5	0.6	XP_018167689.2	XP_002618287.1	XP_018710910.1	unitig30_668,unitig93_80
4	5	0.6	XP_018167688.2	XP_002618288.1	XP_018710913.1	unitig30_669,unitig93_79
4	5	0.6	XP_018167687.2	XP_002618289.1	XP_018710914.1	unitig30_670,unitig93_78
4	5	0.6	XP_018167686.2	XP_002618290.1	XP_018710915.1	unitig30_671,unitig93_77
3	4	0.5	XP_018169938.2	*	XP_018710916.1	unitig30_672,unitig93_76
4	4	1	XP_018166509.1	XP_002618291.1	XP_018710917.1	unitig30_673
4	5	0.6	XP_018166508.2	XP_002618292.1	XP_018710918.1	unitig30_674,unitig93_75
4	5	0.6	XP_018166507.2	XP_002618293.1	XP_018710919.1	unitig30_675,unitig93_74
4	5	0.6	XP_018166506.2	XP_002618294.1	XP_018710921.1	unitig30_677,unitig93_69
4	5	0.6	XP_018166503.2	XP_002618298.1	XP_018710924.1	unitig30_679,unitig93_67
4	5	0.6	XP_018166502.2	XP_002618299.1	XP_018710926.1	unitig30_680,unitig93_66
4	5	0.6	XP_018166498.2	XP_002614474.1	XP_018710928.1	unitig30_682,unitig93_64
4	4	1	XP_018166497.1	XP_002614476.1	XP_018710929.1	unitig93_63
4	5	0.6	XP_018166496.2	XP_002614477.1	XP_018710930.1	unitig30_683,unitig93_62
4	5	0.6	XP_018166495.1	XP_002614478.1	XP_018710932.1	unitig30_684,unitig93_61
4	5	0.6	XP_018166490.2	XP_002614481.1	XP_018710935.1	unitig30_686,unitig93_59
4	5	0.6	XP_018166489.2	XP_002614482.1	XP_018710938.1	unitig30_687,unitig93_58
3	3	1	XP_018166488.2	XP_002614483.1	XP_018710939.1	*
3	3	1	XP_018166487.1	XP_002614484.1	XP_018710940.1	*
3	4	0.5	XP_018166486.2	*	XP_018710941.1	unitig30_688,unitig93_57
4	5	0.6	XP_018166484.1	XP_002614488.1	XP_018710943.1	unitig30_689,unitig93_56
4	5	0.6	XP_018166483.2	XP_002614489.1	XP_018710944.1	unitig30_690,unitig93_55
4	5	0.6	XP_018166481.2	XP_002614490.1	XP_018710947.1	unitig30_691,unitig93_54
4	5	0.6	XP_018166480.2	XP_002614491.1	XP_018710948.1	unitig30_692,unitig93_53
4	5	0.6	XP_018166476.2	XP_002614492.1	XP_018710952.1	unitig30_694,unitig93_52
4	5	0.6	XP_018166475.2	XP_002614493.1	XP_018710953.1	unitig30_695,unitig93_51
4	5	0.6	XP_018166473.2	XP_002614494.1	XP_018710954.1	unitig30_697,unitig93_49
3	3	1	XP_018166466.2	XP_002614497.1	XP_018710957.1	*
3	3	1	XP_018166465.2	XP_002614498.1	XP_018710958.1	*
3	3	1	XP_018166464.2	*	XP_018710959.1	unitig30_700
3	3	1	XP_018166463.1	XP_002614502.1	XP_018710960.1	*
4	5	0.6	XP_018166462.2	XP_002614504.1	XP_018710961.1	unitig30_702,unitig93_43
4	5	0.6	XP_018166461.2	XP_002614505.1	XP_018710962.1	unitig30_703,unitig93_42
4	5	0.6	XP_018166458.2	XP_002614506.1	XP_018710964.1	unitig30_704,unitig93_41
4	5	0.6	XP_018166456.2	XP_002614507.1	XP_018710965.1	unitig30_705,unitig93_40
4	5	0.6	XP_018166454.2	XP_002614508.1	XP_018710966.1	unitig30_706,unitig93_39
4	5	0.6	XP_018166452.2	XP_002614509.1	XP_018710967.1	unitig30_707,unitig93_38
4	5	0.6	XP_018166450.2	XP_002614510.1	XP_018710968.1	unitig30_709,unitig93_36
4	5	0.6	XP_018166449.2	XP_002614511.1	XP_018710969.1	unitig30_710,unitig93_35
4	5	0.6	XP_018166446.2	XP_002614512.1	XP_018710971.1	unitig30_711,unitig93_34
4	5	0.6	XP_018166445.2	XP_002614514.1	XP_018710972.1	unitig30_712,unitig93_33
3	3	1	XP_018167329.1	XP_002615221.1	XP_018710974.1	*
2	2	1	XP_018166563.1	*	XP_018710975.1	*
4	4	0.25	XP_018166770.2	XP_002618497.1	XP_018710976.1	unitig14_1
3	4	0.25	XP_018171083.2	*	XP_018710977.1	unitig119_47,unitig93_28
4	5	0.6	XP_018166558.2	XP_002614521.1	XP_018710978.1	unitig30_717,unitig93_27
4	5	0.6	XP_018166557.2	XP_002614522.1	XP_018710979.1	unitig30_718,unitig93_26
4	5	0.6	XP_018166554.2	XP_002614524.1	XP_018710981.1	unitig30_719,unitig93_25
4	5	0.6	XP_018166552.2	XP_002614525.1	XP_018710982.1	unitig30_720,unitig93_24
4	5	0.6	XP_018166551.2	XP_002614526.1	XP_018710983.1	unitig30_721,unitig93_23
4	8	0.105	XP_018166550.1,XP_018167431.2	XP_002619260.1	XP_018710985.1,XP_018714886.1	unitig189_321,unitig30_722,unitig93_22
4	5	0.6	XP_018166546.2	XP_002614527.1	XP_018710986.1	unitig30_723,unitig93_21
4	5	0.6	XP_018166031.2	XP_002614529.1	XP_018710988.1	unitig30_726,unitig93_19
4	5	0.6	XP_018166032.2	XP_002614531.1	XP_018710989.1	unitig30_727,unitig93_18
4	5	0.6	XP_018166033.2	XP_002614530.1	XP_018710991.1	unitig30_728,unitig93_17
4	5	0.6	XP_018166034.2	XP_002614533.1	XP_018710992.1	unitig30_729,unitig93_16
4	5	0.6	XP_018166036.2	XP_002614534.1	XP_018710993.1	unitig30_730,unitig93_15
4	5	0.4	XP_018166037.2	XP_002614535.1	XP_018710994.1	unitig30_731,unitig93_14
4	4	1	XP_018165477.2	XP_002614536.1	XP_018710995.1	unitig212_339
3	3	1	XP_018165478.2	XP_002614537.1	XP_018710996.1	*
4	5	0.6	XP_018165479.2	XP_002614538.1	XP_018710997.1	unitig30_733,unitig93_12
4	5	0.6	XP_018165480.2	XP_002614539.1	XP_018710999.1	unitig30_735,unitig93_10
4	5	0.4	XP_018165482.2	XP_002614541.1	XP_018711003.1	unitig30_737,unitig93_8
4	5	0.6	XP_018165483.2	XP_002614542.1	XP_018711004.1	unitig30_738,unitig93_7
4	5	0.6	XP_018165484.2	XP_002614543.1	XP_018711005.1	unitig30_739,unitig93_6
4	5	0.6	XP_018165487.2	XP_002614544.1	XP_018711007.1	unitig30_740,unitig93_5
4	5	0.6	XP_018167441.2	XP_002614547.1	XP_018711009.1	unitig30_742,unitig93_3
4	6	0.5	XP_018167444.2	XP_002614550.1	XP_018711011.1	unitig30_743,unitig93_2,unitig94_2
4	4	1	XP_018167445.2	XP_002614551.1	XP_018711012.1	unitig30_744
4	5	0.6	XP_018167446.2	XP_002614552.1	XP_018711013.1	unitig30_745,unitig94_3
4	5	0.6	XP_018167447.2	XP_002614553.1	XP_018711014.1	unitig30_746,unitig94_4
3	4	0.5	XP_018167448.2	*	XP_018711015.1	unitig30_747,unitig94_5
3	4	0.25	XP_018167450.1	*	XP_018711016.1	unitig30_748,unitig94_6
4	5	0.6	XP_018167454.2	XP_002614559.1	XP_018711017.1	unitig30_749,unitig94_7
4	5	0.6	XP_018167455.2	XP_002614560.1	XP_018711018.1	unitig30_750,unitig94_8
4	5	0.6	XP_018167458.2	XP_002614563.1	XP_018711020.1	unitig30_752,unitig94_10
3	3	1	XP_018167463.1	XP_002614566.1	XP_018711023.1	*
4	5	0.4	XP_018170243.2	XP_002614567.1	XP_018711024.1	unitig30_755,unitig94_13
4	5	0.6	XP_018170247.2	XP_002614570.1	XP_018711026.1	unitig30_759,unitig94_17
4	5	0.6	XP_018170250.1	XP_002614571.1	XP_018711028.1	unitig30_760,unitig94_18
4	5	0.6	XP_018170251.2	XP_002614573.1	XP_018711029.1	unitig30_761,unitig94_19
4	5	0.6	XP_018170252.2	XP_002614574.1	XP_018711030.1	unitig30_762,unitig94_20
4	5	0.4	XP_018170255.1	XP_002614575.1	XP_018711031.1	unitig30_763,unitig94_21
3	3	1	XP_018170256.1	XP_002614576.1	XP_018711032.1	*
4	5	0.6	XP_018170257.2	XP_002614577.1	XP_018711033.1	unitig30_764,unitig94_22
4	4	1	XP_018170258.2	XP_002614578.1	XP_018711034.1	unitig30_765
3	3	1	XP_018170259.2	*	XP_018711035.1	unitig30_766
4	4	1	XP_018170260.2	XP_002614581.1	XP_018711036.1	unitig30_767
4	4	1	XP_018170261.2	XP_002614582.1	XP_018711037.1	unitig30_770
4	4	1	XP_018170262.2	XP_002614583.1	XP_018711038.1	unitig30_771
4	4	1	XP_018170264.2	XP_002614584.1	XP_018711039.1	unitig30_772
4	4	1	XP_018170268.2	XP_002614585.1	XP_018711041.1	unitig30_774
4	4	1	XP_018170269.2	XP_002614586.1	XP_018711042.1	unitig30_775
3	3	1	XP_018170270.1	*	XP_018711043.1	unitig30_777
4	4	1	XP_018170271.2	XP_002614587.1	XP_018711044.1	unitig30_778
4	4	1	XP_018170272.2	XP_002614588.1	XP_018711045.1	unitig30_779
4	4	1	XP_018170280.1	XP_002614592.1	XP_018711048.1	unitig30_782
4	4	1	XP_018170281.2	XP_002614593.1	XP_018711049.1	unitig30_783
4	4	1	XP_018170282.1	XP_002614594.1	XP_018711050.1	unitig30_784
4	4	1	XP_018170283.2	XP_002614595.1	XP_018711051.1	unitig30_785
4	6	0.167	XP_018170284.2	XP_002619298.1	XP_018711052.1	unitig201_8,unitig30_786,unitig75_6
3	3	1	XP_018170285.2	XP_002614596.1	XP_018711053.1	*
4	4	1	XP_018170288.2	XP_002614599.1	XP_018711055.1	unitig30_789
4	4	1	XP_018170289.2	XP_002617323.1	XP_018711056.1	unitig30_790
4	5	0.6	XP_018165564.2	XP_002619388.1	XP_018711057.1	unitig30_792,unitig90_8
4	5	0.6	XP_018165562.2	XP_002619386.1	XP_018711059.1	unitig30_794,unitig90_6
4	5	0.6	XP_018165561.2	XP_002619385.1	XP_018711060.1	unitig30_795,unitig90_5
4	5	0.6	XP_018165558.2	XP_002619384.1	XP_018711062.1	unitig30_796,unitig90_4
4	4	1	XP_018165556.2	XP_002619381.1	XP_018711063.1	unitig90_2
4	4	1	XP_018171922.2	XP_002619380.1	XP_018711064.1	unitig30_800
4	4	1	XP_018171924.1	XP_002619379.1	XP_018711065.1	unitig30_801
3	3	1	XP_018171925.2	XP_002619378.1	XP_018711066.1	*
4	4	1	XP_018171926.1	XP_002619376.1	XP_018711067.1	unitig30_804
4	4	0.5	XP_018171927.2	XP_002619375.1	XP_018711068.1	unitig30_805
4	4	1	XP_018171928.2	XP_002619374.1	XP_018711069.1	unitig30_806
4	4	1	XP_018171929.2	XP_002619373.1	XP_018711070.1	unitig30_807
3	3	1	XP_018171930.2	XP_002619372.1	XP_018711071.1	*
4	4	1	XP_018171931.2	XP_002619371.1	XP_018711072.1	unitig30_809
3	3	1	XP_018171933.2	XP_002619369.1	XP_018711073.1	*
4	4	1	XP_018171934.2	XP_002619368.1	XP_018711074.1	unitig30_810
4	4	1	XP_018171935.1	XP_002619367.1	XP_018711075.1	unitig30_811
4	4	1	XP_018171936.2	XP_002619365.1	XP_018711077.1	unitig30_812
3	3	1	XP_018171939.2	XP_002619364.1	XP_018711078.1	*
4	4	1	XP_018171759.2	XP_002619363.1	XP_018711079.1	unitig30_813
4	4	1	XP_018172238.1	XP_002615891.1	XP_018711080.1	unitig30_814
3	3	1	XP_018172239.2	XP_002615890.1	XP_018711081.1	*
4	4	1	XP_018172243.2	XP_002615889.1	XP_018711082.1	unitig30_815
4	4	1	XP_018172245.2	XP_002615888.1	XP_018711083.1	unitig30_816
4	4	1	XP_018170616.1	XP_002618016.1	XP_018711084.1	unitig30_817
4	4	1	XP_018170615.2	XP_002618017.1	XP_018711085.1	unitig30_818
4	4	1	XP_018170613.2	XP_002618018.1	XP_018711086.1	unitig30_819
4	4	1	XP_018170612.1	XP_002618020.1	XP_018711087.1	unitig30_820
3	3	1	XP_018170611.2	XP_002618021.1	XP_018711089.1	*
4	4	1	XP_018171847.2	XP_002617512.1	XP_018711090.1	unitig30_822
4	4	1	XP_018171849.2	XP_002617513.1	XP_018711091.1	unitig30_823
4	4	1	XP_018171850.2	XP_002617514.1	XP_018711092.1	unitig30_824
4	4	1	XP_018171851.1	XP_002617515.1	XP_018711093.1	unitig30_825
3	3	0.333	XP_018171852.2	XP_002617516.1	XP_018711094.1	*
3	3	1	XP_018171853.2	XP_002617517.1	XP_018711095.1	*
4	4	1	XP_018171854.2	XP_002617518.1	XP_018711096.1	unitig30_830
4	4	1	XP_018171855.2	XP_002617519.1	XP_018711097.1	unitig30_831
4	4	1	XP_018171860.1	XP_002617522.1	XP_018711098.1	unitig30_832
4	4	1	XP_018171861.2	XP_002617523.1	XP_018711099.1	unitig30_833
4	4	1	XP_018171862.2	XP_002617525.1	XP_018711100.1	unitig30_835
4	4	1	XP_018171863.2	XP_002617526.1	XP_018711101.1	unitig30_836
4	4	1	XP_018171864.2	XP_002617527.1	XP_018711102.1	unitig79_1
4	5	0.6	XP_018171866.2	XP_002617532.1	XP_018711104.1	unitig30_839,unitig79_3
4	5	0.4	XP_018171867.2	XP_002617533.1	XP_018711105.1	unitig30_840,unitig79_4
4	5	0.6	XP_018171870.2	XP_002617534.1	XP_018711106.1	unitig30_841,unitig79_5
4	5	0.6	XP_018171871.2	XP_002617536.1	XP_018711108.1	unitig30_843,unitig79_9
4	5	0.6	XP_018171874.2	XP_002617540.1	XP_018711111.1	unitig30_847,unitig79_13
4	5	0.6	XP_018171875.2	XP_002617541.1	XP_018711112.1	unitig30_848,unitig79_14
4	5	0.6	XP_018171876.1	XP_002617542.1	XP_018711113.1	unitig30_849,unitig79_15
3	3	1	XP_018171878.2	XP_002617543.1	XP_018711114.1	*
4	5	0.6	XP_018171880.2	XP_002617545.1	XP_018711115.1	unitig30_850,unitig79_16
4	5	0.6	XP_018171883.2	XP_002617547.1	XP_018711116.1	unitig30_851,unitig79_17
4	5	0.6	XP_018171884.2	XP_002617548.1	XP_018711117.1	unitig30_852,unitig79_18
4	5	0.6	XP_018171886.2	XP_002617549.1	XP_018711118.1	unitig30_853,unitig79_19
4	4	1	XP_018171887.1	XP_002617550.1	XP_018711120.1	unitig79_20
4	5	0.6	XP_018171888.2	XP_002617551.1	XP_018711121.1	unitig30_854,unitig79_21
4	5	0.6	XP_018171893.2	XP_002617552.1	XP_018711122.1	unitig30_856,unitig79_23
4	5	0.6	XP_018171894.2	XP_002617553.1	XP_018711123.1	unitig30_857,unitig79_24
4	5	0.6	XP_018171903.2	XP_002617554.1	XP_018711124.1	unitig30_858,unitig79_25
4	5	0.6	XP_018171904.2	XP_002617555.1	XP_018711125.1	unitig30_855,unitig79_22
4	5	0.6	XP_018171919.2	XP_002617558.1	XP_018711128.1	unitig30_860,unitig79_27
4	5	0.6	XP_018171756.2	XP_002617560.1	XP_018711132.1	unitig30_863,unitig32_329
4	5	0.6	XP_018171755.2	XP_002617561.1	XP_018711135.1	unitig30_864,unitig32_328
4	5	0.6	XP_018171754.2	XP_002617562.1	XP_018711136.1	unitig30_865,unitig32_327
4	5	0.6	XP_018171753.2	XP_002617563.1	XP_018711137.1	unitig30_866,unitig32_326
4	5	0.6	XP_018171752.2	XP_002617564.1	XP_018711138.1	unitig30_867,unitig32_325
4	5	0.6	XP_018171751.2	XP_002617565.1	XP_018711139.1	unitig30_868,unitig32_324
3	3	1	XP_018171749.2	XP_002617567.1	XP_018711141.1	*
4	5	0.6	XP_018171748.2	XP_002617568.1	XP_018711142.1	unitig30_869,unitig32_323
4	5	0.6	XP_018171746.2	XP_002617569.1	XP_018711144.1	unitig30_870,unitig32_322
4	5	0.6	XP_018171745.1	XP_002617570.1	XP_018711145.1	unitig30_871,unitig32_321
4	5	0.6	XP_018171744.1	XP_002617571.1	XP_018711146.1	unitig30_872,unitig32_320
4	5	0.6	XP_018171743.2	XP_002617573.1	XP_018711148.1	unitig30_875,unitig32_317
4	5	0.6	XP_018171742.2	XP_002617575.1	XP_018711149.1	unitig30_876,unitig32_316
4	4	1	XP_018171734.2	XP_002617577.1	XP_018711151.1	unitig32_314
4	5	0.6	XP_018171731.2	XP_002617578.1	XP_018711153.1	unitig30_879,unitig32_313
4	5	0.6	XP_018171730.2	XP_002617579.1	XP_018711154.1	unitig30_880,unitig32_312
4	5	0.6	XP_018171729.1	XP_002617580.1	XP_018711155.1	unitig30_881,unitig32_311
4	5	0.6	XP_018171728.2	XP_002617581.1	XP_018711157.1	unitig30_882,unitig32_310
4	5	0.6	XP_018171727.2	XP_002617582.1	XP_018711158.1	unitig30_884,unitig32_308
4	4	1	XP_018171726.2	XP_002617584.1	XP_018711159.1	unitig32_307
4	5	0.6	XP_018170569.2	XP_002617585.1	XP_018711160.1	unitig30_885,unitig32_306
4	5	0.6	XP_018170568.2	XP_002617586.1	XP_018711161.1	unitig30_886,unitig32_305
4	5	0.6	XP_018170566.2	XP_002617588.1	XP_018711162.1	unitig30_887,unitig32_304
4	5	0.6	XP_018170564.2	XP_002617589.1	XP_018711163.1	unitig30_888,unitig32_303
4	5	0.6	XP_018170563.2	XP_002617590.1	XP_018711164.1	unitig30_889,unitig32_302
3	4	0.5	XP_018170562.2	*	XP_018711167.1	unitig30_890,unitig32_301
4	5	0.6	XP_018170560.2	XP_002617592.1	XP_018711170.1	unitig30_893,unitig32_298
4	5	0.6	XP_018170558.2	XP_002617594.1	XP_018711172.1	unitig30_895,unitig32_297
4	5	0.6	XP_018170555.2	XP_002617598.1	XP_018711173.1	unitig30_897,unitig32_294
4	5	0.6	XP_018170554.2	XP_002617599.1	XP_018711175.1	unitig30_898,unitig32_293
3	4	0.25	XP_018170553.2	*	XP_018711179.1	unitig30_899,unitig32_292
4	5	0.6	XP_018170550.2	XP_002617600.1	XP_018711180.1	unitig30_900,unitig32_291
4	5	0.6	XP_018170545.2	XP_002617601.1	XP_018711183.1	unitig30_901,unitig32_290
4	5	0.6	XP_018170822.2	XP_002615543.1	XP_018711187.1	unitig30_903,unitig32_287
4	5	0.6	XP_018170824.2	XP_002615544.1	XP_018711188.1	unitig30_904,unitig32_286
4	5	0.6	XP_018170825.2	XP_002615546.1	XP_018711190.1	unitig30_906,unitig32_284
4	4	0.25	XP_018170826.2	XP_002615547.1	XP_018711191.1	unitig32_283
4	5	0.4	XP_018170831.1	XP_002615548.1	XP_018711193.1	unitig30_908,unitig32_282
4	5	0.6	XP_018170835.2	XP_002615549.1	XP_018711194.1	unitig30_909,unitig32_280
4	5	0.4	XP_018170836.2	XP_002615550.1	XP_018711195.1	unitig30_910,unitig32_279
4	5	0.6	XP_018170837.2	XP_002615551.1	XP_018711197.1	unitig30_911,unitig32_278
4	5	0.2	XP_018170838.2	XP_002615553.1	XP_018711198.1	unitig30_912,unitig32_277
4	5	0.6	XP_018170843.2	XP_002615554.1	XP_018711199.1	unitig30_913,unitig32_276
4	5	0.6	XP_018170844.2	XP_002615555.1	XP_018711200.1	unitig30_914,unitig32_275
4	5	0.6	XP_018170847.2	XP_002615559.1	XP_018711201.1	unitig30_919,unitig32_271
4	5	0.6	XP_018170849.2	XP_002615560.1	XP_018711202.1	unitig30_920,unitig32_270
4	5	0.6	XP_018170850.2	XP_002615561.1	XP_018711203.1	unitig30_921,unitig32_269
4	5	0.6	XP_018170851.1	XP_002615562.1	XP_018711204.1	unitig30_922,unitig32_268
4	5	0.6	XP_018170853.2	XP_002615564.1	XP_018711206.1	unitig30_924,unitig32_266
4	5	0.6	XP_018170862.2	XP_002615566.1	XP_018711208.1	unitig30_926,unitig32_264
4	5	0.4	XP_018170863.2	XP_002615567.1	XP_018711209.1	unitig30_927,unitig32_263
4	5	0.6	XP_018170864.2	XP_002615568.1	XP_018711210.1	unitig30_928,unitig32_262
4	5	0.6	XP_018170865.2	XP_002615569.1	XP_018711212.1	unitig30_929,unitig32_261
3	5	0.6	XP_018170868.1	*	XP_018711214.1,XP_018711218.1	unitig30_931,unitig32_259
4	5	0.6	XP_018170870.2	XP_002615572.1	XP_018711217.1,XP_018711221.1	unitig32_257
4	5	0.6	XP_018170869.2	XP_002615571.1	XP_018711220.1	unitig30_932,unitig32_258
4	5	0.4	XP_018170872.2	XP_002615574.1	XP_018711226.1	unitig30_936,unitig32_254
4	5	0.6	XP_018170873.2	XP_002615575.1	XP_018711227.1	unitig30_937,unitig32_253
4	5	0.6	XP_018170874.2	XP_002615576.1	XP_018711228.1	unitig30_938,unitig32_252
4	5	0.6	XP_018170875.2	XP_002615577.1	XP_018711229.1	unitig30_942,unitig32_246
4	5	0.6	XP_018170876.2	XP_002615578.1	XP_018711230.1	unitig30_943,unitig32_245
4	5	0.6	XP_018170877.1	XP_002615579.1	XP_018711231.1	unitig30_944,unitig32_244
4	5	0.6	XP_018170881.1	XP_002615581.1	XP_018711233.1	unitig30_948,unitig32_241
4	5	0.6	XP_018170882.1	XP_002615582.1	XP_018711235.1	unitig30_949,unitig32_240
4	5	0.6	XP_018170883.2	XP_002615583.1	XP_018711237.1	unitig30_951,unitig32_238
3	3	1	XP_018170884.1	XP_002615584.1	XP_018711238.1	*
4	5	0.6	XP_018170885.1	XP_002615585.1	XP_018711239.1	unitig30_952,unitig32_237
4	5	0.6	XP_018170886.2	XP_002615587.1	XP_018711241.1	unitig30_953,unitig32_236
4	5	0.6	XP_018170887.2	XP_002615588.1	XP_018711242.1	unitig30_954,unitig32_235
4	5	0.6	XP_018170184.2	XP_002616653.1	XP_018711243.1	unitig30_956,unitig32_232
4	5	0.6	XP_018170183.1	XP_002616654.1	XP_018711244.1	unitig30_957,unitig32_231
4	5	0.6	XP_018170182.2	XP_002616655.1	XP_018711245.1	unitig30_958,unitig32_230
4	5	0.6	XP_018170202.1	XP_002616656.1	XP_018711246.1	unitig30_959,unitig32_229
4	4	1	XP_018170203.2	XP_002616657.1	XP_018711247.1	unitig30_960
4	4	1	XP_018170588.2	XP_002615123.1	XP_018711248.1	unitig32_226
4	4	1	XP_018170591.1	XP_002615124.1	XP_018711249.1	unitig32_224
4	4	0.5	XP_018170594.2	XP_002615125.1	XP_018711250.1	unitig32_222
2	2	1	XP_018170596.2	*	XP_018711251.1	*
4	4	1	XP_018170598.2	XP_002615127.1	XP_018711252.1	unitig32_218
4	5	0.6	XP_018170599.2	XP_002615128.1	XP_018711253.1	unitig32_217,unitig55_56
4	5	0.6	XP_018170601.2	XP_002615129.1	XP_018711254.1	unitig32_216,unitig55_55
4	5	0.6	XP_018170603.2	XP_002615130.1	XP_018711255.1	unitig32_215,unitig55_54
4	5	0.6	XP_018170604.2	XP_002615132.1	XP_018711256.1	unitig32_214,unitig55_53
4	5	0.6	XP_018170605.2	XP_002615133.1	XP_018711257.1	unitig32_213,unitig55_52
4	4	1	XP_018170607.2	XP_002615134.1	XP_018711258.1	unitig32_212
4	5	0.6	XP_018170608.2	XP_002615136.1	XP_018711259.1	unitig32_211,unitig55_51
4	5	0.6	XP_018170609.1	XP_002615137.1	XP_018711260.1	unitig32_210,unitig55_50
4	5	0.6	XP_018171843.2	XP_002617510.1	XP_018711261.1	unitig32_206,unitig55_46
4	5	0.2	XP_018171841.2	XP_002617509.1	XP_018711262.1	unitig32_204,unitig55_44
3	4	0.5	XP_018171838.2	*	XP_018711264.1	unitig32_201,unitig55_42
4	5	0.6	XP_018171837.2	XP_002617506.1	XP_018711265.1	unitig32_200,unitig55_41
4	5	0.6	XP_018171836.2	XP_002617505.1	XP_018711266.1	unitig32_199,unitig55_40
4	5	0.2	XP_018171835.2	XP_002617504.1	XP_018711268.1	unitig32_198,unitig55_39
4	5	0.6	XP_018171834.2	XP_002617503.1	XP_018711269.1	unitig32_197,unitig55_38
4	5	0.6	XP_018171833.2	XP_002617501.1	XP_018711270.1	unitig32_196,unitig55_37
4	5	0.6	XP_018171832.2	XP_002617500.1	XP_018711271.1	unitig32_195,unitig55_36
4	5	0.6	XP_018171829.2	XP_002617499.1	XP_018711272.1	unitig32_194,unitig55_35
4	5	0.6	XP_018171828.2	XP_002617498.1	XP_018711273.1	unitig32_193,unitig55_34
4	5	0.6	XP_018171826.2	XP_002617496.1	XP_018711276.1	unitig32_192,unitig55_33
4	5	0.6	XP_018171824.2	XP_002617495.1	XP_018711277.1	unitig32_191,unitig55_32
4	5	0.6	XP_018171822.2	XP_002617494.1	XP_018711280.1	unitig32_189,unitig55_30
4	5	0.6	XP_018171821.2	XP_002617493.1	XP_018711281.1	unitig32_188,unitig55_29
4	5	0.6	XP_018171820.2	XP_002617491.1	XP_018711283.1	unitig32_186,unitig55_27
4	5	0.6	XP_018171819.2	XP_002617490.1	XP_018711285.1	unitig32_185,unitig55_26
4	5	0.6	XP_018171817.2	XP_002617489.1	XP_018711286.1	unitig32_184,unitig55_25
4	5	0.6	XP_018171816.2	XP_002617488.1	XP_018711287.1	unitig32_183,unitig55_24
4	7	0.136	XP_018168003.1,XP_018171676.2,XP_018171815.1	XP_002617475.1	XP_018711288.1	unitig32_182,unitig55_23
4	5	0.6	XP_018171809.2	XP_002617469.1	XP_018711289.1	unitig32_181,unitig55_22
4	5	0.6	XP_018171808.2	XP_002617468.1	XP_018711291.1	unitig32_180,unitig55_21
4	5	0.6	XP_018171807.2	XP_002617467.1	XP_018711294.1	unitig32_179,unitig55_20
3	4	0.5	XP_018171805.2	*	XP_018711295.1	unitig32_178,unitig55_19
4	5	0.6	XP_018171803.2	XP_002617460.1	XP_018711296.1	unitig32_177,unitig55_18
4	5	0.6	XP_018171802.2	XP_002617458.1	XP_018711297.1	unitig32_176,unitig55_17
4	5	0.6	XP_018171801.2	XP_002617457.1	XP_018711298.1	unitig32_175,unitig55_16
4	5	0.6	XP_018171800.2	XP_002617456.1	XP_018711299.1	unitig32_174,unitig55_15
4	4	1	XP_018171799.2	XP_002617454.1	XP_018711300.1	unitig32_173
4	4	1	XP_018171798.2	XP_002617452.1	XP_018711301.1	unitig32_172
4	5	0.6	XP_018171797.2	XP_002617451.1	XP_018711302.1	unitig32_171,unitig55_13
4	5	0.6	XP_018171793.2	XP_002617449.1	XP_018711303.1	unitig32_170,unitig55_12
3	4	0.5	XP_018171792.2	*	XP_018711304.1	unitig32_169,unitig55_11
4	5	0.6	XP_018171790.2	XP_002617448.1	XP_018711307.1	unitig32_168,unitig55_10
4	5	0.6	XP_018171789.2	XP_002617447.1	XP_018711308.1	unitig32_167,unitig55_9
4	5	0.6	XP_018171788.2	XP_002617446.1	XP_018711309.1	unitig32_166,unitig55_8
4	5	0.6	XP_018171787.2	XP_002617445.1	XP_018711310.1	unitig32_165,unitig55_7
4	4	1	XP_018171786.2	XP_002617444.1	XP_018711311.1	unitig55_6
4	5	0.6	XP_018171783.2	XP_002616050.1	XP_018711314.1	unitig32_162,unitig55_4
4	5	0.6	XP_018171782.2	XP_002616048.1	XP_018711315.1	unitig32_161,unitig55_3
4	5	0.2	XP_018171781.2	XP_002616046.1	XP_018711316.1	unitig32_160,unitig55_2
3	3	1	XP_018171778.1	*	XP_018711320.1	unitig32_155
4	4	1	XP_018171777.1	XP_002616039.1	XP_018711321.1	unitig32_154
4	4	1	XP_018171775.2	XP_002616037.1	XP_018711323.1	unitig32_153
4	4	1	XP_018171774.2	XP_002616035.1	XP_018711324.1	unitig32_151
4	4	0.5	XP_018171772.2	XP_002616031.1	XP_018711326.1	unitig32_147
4	5	0.6	XP_018171771.2	XP_002616032.1	XP_018711327.1	unitig155_2,unitig32_146
4	5	0.6	XP_018171770.1	XP_002616030.1	XP_018711328.1	unitig155_3,unitig32_145
4	5	0.6	XP_018171769.2	XP_002616029.1	XP_018711329.1	unitig155_4,unitig32_144
4	5	0.6	XP_018171768.2	XP_002616027.1	XP_018711330.1	unitig155_5,unitig32_143
4	5	0.6	XP_018171767.2	XP_002616026.1	XP_018711331.1	unitig155_6,unitig32_142
3	3	1	XP_018171766.2	XP_002616025.1	XP_018711333.1	*
4	5	0.4	XP_018171765.2	XP_002616024.1	XP_018711335.1	unitig155_8,unitig32_140
3	3	1	XP_018171764.2	XP_002616023.1	XP_018711336.1	*
4	5	0.6	XP_018171763.2	XP_002619359.1	XP_018711338.1	unitig155_10,unitig32_138
4	5	0.6	XP_018171762.2	XP_002619360.1	XP_018711339.1	unitig155_11,unitig32_137
4	5	0.6	XP_018171761.2	XP_002619361.1	XP_018711340.1	unitig155_12,unitig32_135
4	5	0.6	XP_018172237.2	XP_002615892.1	XP_018711342.1	unitig155_15,unitig32_133
4	5	0.6	XP_018172236.2	XP_002615893.1	XP_018711343.1	unitig155_16,unitig32_132
4	5	0.6	XP_018172233.2	XP_002615895.1	XP_018711346.1	unitig155_18,unitig32_130
4	5	0.6	XP_018165171.2	XP_002614704.1	XP_018711347.1	unitig136_8,unitig50_464
4	5	0.6	XP_018165172.2	XP_002614705.1	XP_018711349.1	unitig136_9,unitig50_463
4	6	0.667	XP_018165173.2	XP_002614706.1,XP_002614707.1	XP_018711350.1	unitig136_10,unitig50_462
4	5	0.6	XP_018165174.1	XP_002614709.1	XP_018711351.1	unitig136_11,unitig50_461
4	5	0.6	XP_018165175.2	XP_002614710.1	XP_018711352.1	unitig136_12,unitig50_460
4	5	0.6	XP_018165176.1	XP_002614711.1	XP_018711353.1	unitig136_13,unitig50_459
4	5	0.6	XP_018165177.2	XP_002614712.1	XP_018711354.1	unitig136_14,unitig50_458
4	5	0.317	XP_018165178.2	XP_002614713.1	XP_018711355.1	unitig136_15,unitig50_457
4	5	0.6	XP_018166270.2	XP_002614716.1	XP_018711357.1	unitig136_17,unitig50_453
4	5	0.6	XP_018166271.2	XP_002614718.1	XP_018711358.1	unitig136_20,unitig50_452
4	5	0.6	XP_018166274.2	XP_002614720.1	XP_018711361.1	unitig136_23,unitig50_450
4	5	0.6	XP_018166276.1	XP_002614721.1	XP_018711363.1	unitig136_24,unitig50_448
4	5	0.6	XP_018166277.2	XP_002614722.1	XP_018711364.1	unitig136_27,unitig50_445
4	5	0.6	XP_018166278.2	XP_002614723.1	XP_018711365.1	unitig136_28,unitig50_444
4	5	0.6	XP_018166280.2	XP_002614725.1	XP_018711366.1	unitig136_29,unitig50_443
4	5	0.6	XP_018166283.2	XP_002614726.1	XP_018711367.1	unitig136_31,unitig50_441
4	5	0.6	XP_018166284.2	XP_002614727.1	XP_018711368.1	unitig136_32,unitig50_440
4	5	0.6	XP_018166285.2	XP_002614728.1	XP_018711370.1	unitig136_33,unitig50_439
4	5	0.6	XP_018168642.2	XP_002616273.1	XP_018711372.1	unitig136_35,unitig50_437
4	5	0.6	XP_018166287.1	XP_002614731.1	XP_018711373.1	unitig136_36,unitig50_436
4	5	0.6	XP_018166289.2	XP_002614732.1	XP_018711375.1	unitig136_38,unitig50_434
4	5	0.6	XP_018166292.2	XP_002614733.1	XP_018711376.1	unitig136_39,unitig50_433
4	5	0.6	XP_018166293.2	XP_002614734.1	XP_018711377.1	unitig136_40,unitig50_432
4	5	0.6	XP_018166294.2	XP_002614735.1	XP_018711379.1	unitig136_41,unitig50_431
4	5	0.6	XP_018166295.2	XP_002614736.1	XP_018711380.1	unitig136_42,unitig50_430
4	5	0.6	XP_018166296.1	XP_002614737.1	XP_018711381.1	unitig136_43,unitig50_429
4	4	1	XP_018166230.2	XP_002614738.1	XP_018711382.1	unitig136_44
4	5	0.6	XP_018166231.1	XP_002614739.1	XP_018711383.1	unitig136_46,unitig50_426
4	5	0.6	XP_018166233.2	XP_002614740.1	XP_018711385.1	unitig136_47,unitig50_425
4	5	0.4	XP_018166234.2	XP_002614741.1	XP_018711387.1	unitig136_48,unitig50_424
4	5	0.6	XP_018166236.2	XP_002614742.1	XP_018711388.1	unitig136_49,unitig50_423
4	5	0.6	XP_018166246.2	XP_002615962.1	XP_018711391.1	unitig136_51,unitig50_421
4	5	0.6	XP_018166249.2	XP_002615961.1	XP_018711393.1	unitig136_52,unitig50_420
3	3	1	XP_018167566.1	XP_002614811.1	XP_018711396.1	*
3	3	1	XP_018167565.2	XP_002614807.1	XP_018711397.1	*
4	6	0.167	XP_018167564.2,XP_018169322.2	XP_002618321.1	XP_018711398.1	unitig136_57,unitig50_414
4	5	0.6	XP_018167562.2	XP_002614802.1	XP_018711401.1	unitig136_62,unitig50_410
4	5	0.6	XP_018167561.2	XP_002614801.1	XP_018711402.1	unitig136_63,unitig50_409
4	5	0.6	XP_018167559.2	XP_002614800.1	XP_018711403.1	unitig136_64,unitig50_408
4	5	0.4	XP_018167558.2	XP_002614799.1	XP_018711404.1	unitig136_66,unitig50_407
3	3	1	XP_018167557.2	XP_002614798.1	XP_018711405.1	*
3	4	0.5	XP_018167556.2	*	XP_018711406.1	unitig136_65,unitig50_406
3	3	1	XP_018167555.2	XP_002614797.1	XP_018711407.1	*
4	5	0.6	XP_018167552.2	XP_002614796.1	XP_018711410.1	unitig136_68,unitig50_404
4	5	0.6	XP_018167551.2	XP_002614794.1	XP_018711412.1	unitig136_69,unitig50_403
4	5	0.6	XP_018167550.2	XP_002614793.1	XP_018711413.1	unitig136_70,unitig50_402
4	5	0.2	XP_018167546.2	XP_002614789.1	XP_018711416.1	unitig136_73,unitig50_399
4	5	0.6	XP_018167545.2	XP_002614788.1	XP_018711417.1	unitig136_74,unitig50_398
4	5	0.6	XP_018167542.2	XP_002614786.1	XP_018711419.1	unitig136_76,unitig50_396
4	5	0.6	XP_018171485.2	XP_002619776.1	XP_018711420.1	unitig136_77,unitig50_395
4	5	0.6	XP_018171486.2	XP_002619775.1	XP_018711421.1	unitig136_78,unitig50_394
3	4	0.5	XP_018171487.2	*	XP_018711422.1	unitig136_79,unitig50_393
4	5	0.6	XP_018171599.2	XP_002616967.1	XP_018711427.1	unitig136_81,unitig50_391
2	3	0.333	*	*	XP_018711430.1	unitig201_7,unitig75_7
2	3	0.333	XP_018169071.2	*	*	unitig136_84,unitig50_387
4	5	0.6	XP_018171605.2	XP_002616970.1	XP_018711435.1	unitig122_95,unitig50_384
4	5	0.2	XP_018171606.2	XP_002616971.1	XP_018711436.1	unitig122_94,unitig50_382
3	3	1	XP_018171607.2	XP_002616972.1	XP_018711437.1	*
4	5	0.6	XP_018171608.2	XP_002616973.1	XP_018711439.1	unitig122_93,unitig50_381
4	5	0.6	XP_018171609.2	XP_002616974.1	XP_018711440.1	unitig122_92,unitig50_380
4	4	0.5	XP_018171610.1	XP_002616975.1	XP_018711441.1	unitig122_91
4	5	0.6	XP_018171611.2	XP_002616976.1	XP_018711442.1	unitig122_90,unitig50_379
4	5	0.6	XP_018170354.1	XP_002616977.1	XP_018711443.1	unitig122_89,unitig50_378
3	3	1	XP_018171614.2	XP_002616978.1	XP_018711444.1	*
4	5	0.6	XP_018171615.1	XP_002616979.1	XP_018711445.1	unitig122_88,unitig50_377
4	5	0.6	XP_018171617.2	XP_002616980.1	XP_018711446.1	unitig122_87,unitig50_375
3	3	1	XP_018171618.2	XP_002616981.1	XP_018711447.1	*
3	4	0.5	XP_018171619.2	*	XP_018711448.1	unitig122_86,unitig50_376
4	5	0.6	XP_018171620.2	XP_002616985.1	XP_018711449.1	unitig122_85,unitig50_374
4	5	0.6	XP_018171621.1	XP_002616986.1	XP_018711450.1	unitig122_84,unitig50_373
3	4	0.5	XP_018171622.1	*	XP_018711451.1	unitig122_83,unitig50_372
4	5	0.6	XP_018171623.2	XP_002616987.1	XP_018711452.1	unitig122_82,unitig50_369
4	5	0.6	XP_018171624.2	XP_002616988.1	XP_018711453.1	unitig122_81,unitig50_368
4	5	0.6	XP_018171626.2	XP_002616989.1	XP_018711454.1	unitig122_80,unitig50_367
4	5	0.6	XP_018171627.2	XP_002616990.1	XP_018711455.1	unitig122_79,unitig50_366
4	5	0.6	XP_018171628.2	XP_002616991.1	XP_018711456.1	unitig122_78,unitig50_365
4	5	0.6	XP_018171629.2	XP_002616992.1	XP_018711457.1	unitig122_77,unitig50_364
4	5	0.6	XP_018171631.2	XP_002616993.1	XP_018711458.1	unitig122_76,unitig50_363
3	3	1	XP_018171632.1	XP_002616994.1	XP_018711459.1	*
4	5	0.6	XP_018171633.2	XP_002616995.1	XP_018711460.1	unitig122_75,unitig50_362
4	5	0.6	XP_018171636.2	XP_002616996.1	XP_018711462.1	unitig122_74,unitig50_361
4	5	0.6	XP_018171637.2	XP_002616997.1	XP_018711463.1	unitig122_73,unitig50_360
3	3	1	XP_018171638.2	XP_002616998.1	XP_018711464.1	*
4	5	0.6	XP_018171639.2	XP_002616999.1	XP_018711465.1	unitig122_72,unitig50_359
4	5	0.6	XP_018171641.2	XP_002617000.1	XP_018711466.1	unitig122_71,unitig50_358
4	5	0.6	XP_018171642.1	XP_002617001.1	XP_018711467.1	unitig122_70,unitig50_357
4	5	0.6	XP_018171644.2	XP_002617002.1	XP_018711470.1	unitig122_69,unitig50_356
4	5	0.6	XP_018171645.1	XP_002617003.1	XP_018711471.1	unitig122_68,unitig50_355
2	3	0.333	*	*	XP_018711472.1	unitig191_321,unitig19_42
4	5	0.6	XP_018166644.2	XP_002619309.1	XP_018711607.1	unitig124_9,unitig50_226
4	5	0.6	XP_018168620.2	XP_002616257.1	XP_018711473.1	unitig122_66,unitig50_353
4	5	0.6	XP_018168619.1	XP_002616256.1	XP_018711474.1	unitig122_65,unitig50_352
4	5	0.6	XP_018168618.2	XP_002616255.1	XP_018711475.1	unitig122_64,unitig50_351
4	5	0.6	XP_018168617.2	XP_002616254.1	XP_018711476.1	unitig122_62,unitig50_349
4	5	0.6	XP_018168610.2	XP_002616252.1	XP_018711478.1	unitig122_60,unitig50_347
3	3	1	XP_018168609.2	XP_002616251.1	XP_018711479.1	*
4	5	0.6	XP_018168606.2	XP_002616250.1	XP_018711480.1	unitig122_59,unitig50_346
4	5	0.6	XP_018168605.2	XP_002616249.1	XP_018711481.1	unitig122_58,unitig50_345
4	5	0.6	XP_018168604.2	XP_002616248.1	XP_018711482.1	unitig122_57,unitig50_344
4	5	0.6	XP_018168601.2	XP_002616247.1	XP_018711483.1	unitig122_56,unitig50_343
4	5	0.6	XP_018168600.1	XP_002616246.1	XP_018711484.1	unitig122_55,unitig50_342
4	5	0.6	XP_018168599.2	XP_002616244.1	XP_018711485.1	unitig122_54,unitig50_341
4	5	0.6	XP_018168597.1	XP_002616242.1	XP_018711486.1	unitig122_52,unitig50_339
4	5	0.6	XP_018168596.2	XP_002616241.1	XP_018711487.1	unitig122_51,unitig50_338
4	5	0.6	XP_018168594.2	XP_002616240.1	XP_018711488.1	unitig122_50,unitig50_337
4	5	0.6	XP_018168593.2	XP_002616239.1	XP_018711489.1	unitig122_49,unitig50_336
4	5	0.6	XP_018168592.2	XP_002616238.1	XP_018711490.1	unitig122_48,unitig50_335
4	5	0.6	XP_018168591.2	XP_002616237.1	XP_018711491.1	unitig122_47,unitig50_334
4	4	1	XP_018168588.1	XP_002616235.1	XP_018711494.1	unitig50_332
4	4	1	XP_018168587.1	XP_002616234.1	XP_018711495.1	unitig50_331
4	5	0.6	XP_018168586.2	XP_002616233.1	XP_018711496.1	unitig122_44,unitig50_330
3	3	1	XP_018168585.2	XP_002616232.1	XP_018711497.1	*
4	5	0.6	XP_018168584.2	XP_002616231.1	XP_018711499.1	unitig122_43,unitig50_329
3	4	0.5	XP_018168583.2	*	XP_018711500.1	unitig122_42,unitig50_328
4	5	0.6	XP_018168582.2	XP_002616227.1	XP_018711502.1	unitig122_41,unitig50_327
4	5	0.6	XP_018168581.2	XP_002616224.1	XP_018711503.1	unitig122_40,unitig50_326
4	5	0.6	XP_018165428.2	XP_002619689.1	XP_018711504.1	unitig122_39,unitig50_325
4	5	0.6	XP_018168580.2	XP_002616223.1	XP_018711506.1	unitig122_38,unitig50_324
4	5	0.6	XP_018168579.2	XP_002616222.1	XP_018711507.1	unitig122_37,unitig50_323
4	5	0.4	XP_018168578.2	XP_002616220.1	XP_018711508.1	unitig122_36,unitig50_322
4	5	0.6	XP_018168576.2	XP_002616218.1	XP_018711509.1	unitig122_34,unitig50_320
4	5	0.6	XP_018166366.2	XP_002616217.1	XP_018711511.1	unitig122_33,unitig50_319
4	4	0.25	XP_018166367.1	XP_002616216.1	XP_018711512.1	unitig50_318
3	3	1	XP_018166369.2	XP_002616215.1	XP_018711513.1	*
4	5	0.6	XP_018166370.2	XP_002616214.1	XP_018711514.1	unitig122_31,unitig50_317
4	5	0.6	XP_018166372.2	XP_002616213.1	XP_018711515.1	unitig122_30,unitig50_316
4	5	0.6	XP_018166374.1	XP_002616212.1	XP_018711516.1	unitig122_29,unitig50_315
3	3	1	XP_018166376.2	XP_002616211.1	XP_018711519.1	*
4	5	0.6	XP_018166379.2	XP_002616208.1	XP_018711522.1	unitig122_26,unitig50_312
3	3	1	XP_018166380.2	XP_002616207.1	XP_018711523.1	*
4	5	0.6	XP_018166381.2	XP_002616206.1	XP_018711524.1	unitig122_25,unitig50_311
4	5	0.6	XP_018166384.2	XP_002616204.1	XP_018711525.1	unitig122_23,unitig50_309
4	5	0.4	XP_018166387.1	XP_002616201.1	XP_018711526.1	unitig122_22,unitig50_308
4	5	0.6	XP_018166389.1	XP_002616200.1	XP_018711527.1	unitig122_20,unitig50_306
4	5	0.6	XP_018166390.1	XP_002616199.1	XP_018711528.1	unitig122_19,unitig50_305
4	5	0.6	XP_018166392.2	XP_002616198.1	XP_018711530.1	unitig122_18,unitig50_304
4	4	1	XP_018166393.2	XP_002616197.1	XP_018711531.1	unitig122_17
4	5	0.6	XP_018166394.2	XP_002616196.1	XP_018711532.1	unitig122_16,unitig50_303
4	4	1	XP_018166395.2	XP_002616195.1	XP_018711534.1	unitig50_302
4	5	0.6	XP_018166396.2	XP_002616194.1	XP_018711535.1	unitig122_15,unitig50_301
4	5	0.6	XP_018166397.2	XP_002616193.1	XP_018711536.1	unitig122_14,unitig50_300
4	5	0.6	XP_018166399.2	XP_002616192.1	XP_018711537.1	unitig122_13,unitig50_299
4	5	0.6	XP_018166401.2	XP_002616191.1	XP_018711538.1	unitig122_12,unitig50_298
4	5	0.6	XP_018166403.2	XP_002616190.1	XP_018711539.1	unitig122_11,unitig50_297
4	5	0.6	XP_018166404.2	XP_002616189.1	XP_018711540.1	unitig122_10,unitig50_296
4	5	0.6	XP_018166407.2	XP_002616187.1	XP_018711544.1	unitig122_8,unitig50_294
4	5	0.6	XP_018166412.2	XP_002616185.1	XP_018711545.1	unitig122_3,unitig50_290
4	5	0.6	XP_018166415.2	XP_002616184.1	XP_018711546.1	unitig122_2,unitig50_289
4	4	1	XP_018166416.2	XP_002616181.1	XP_018711548.1	unitig50_288
4	4	1	XP_018166417.2	XP_002616180.1	XP_018711549.1	unitig50_287
4	4	1	XP_018166419.1	XP_002616179.1	XP_018711550.1	unitig50_284
4	4	1	XP_018166420.2	XP_002616178.1	XP_018711551.1	unitig50_283
4	4	1	XP_018166421.2	XP_002616177.1	XP_018711552.1	unitig50_282
4	4	1	XP_018166424.2	XP_002616175.1	XP_018711554.1	unitig50_280
4	4	1	XP_018166426.2	XP_002616174.1	XP_018711555.1	unitig50_278
4	4	1	XP_018166427.2	XP_002616173.1	XP_018711556.1	unitig50_277
4	4	1	XP_018166428.2	XP_002616172.1	XP_018711557.1	unitig50_276
4	4	1	XP_018166429.2	XP_002616171.1	XP_018711558.1	unitig50_274
4	4	0.25	XP_018166430.2	XP_002616170.1	XP_018711559.1	unitig50_273
3	3	1	XP_018166431.2	XP_002616165.1	XP_018711561.1	*
4	4	1	XP_018166432.2	XP_002616163.1	XP_018711562.1	unitig50_264
4	4	1	XP_018166433.2	XP_002616162.1	XP_018711563.1	unitig50_263
4	4	1	XP_018165549.2	XP_002616160.1	XP_018711567.1	unitig50_258
4	4	1	XP_018165546.2	XP_002616159.1	XP_018711570.1	unitig50_257
4	4	1	XP_018165545.2	XP_002616158.1	XP_018711572.1	unitig50_256
4	4	1	XP_018165535.2	XP_002616155.1	XP_018711578.1	unitig50_253
4	4	1	XP_018165533.2	XP_002616154.1	XP_018711579.1	unitig50_252
4	4	1	XP_018165529.1	XP_002616152.1	XP_018711582.1	unitig50_249
4	4	1	XP_018165528.2	XP_002616151.1	XP_018711583.1	unitig50_248
4	4	1	XP_018165527.2	XP_002616150.1	XP_018711584.1	unitig50_247
4	4	1	XP_018165526.2	XP_002616149.1	XP_018711585.1	unitig50_246
4	4	1	XP_018168965.2	XP_002619289.1	XP_018711589.1	unitig50_242
2	2	1	XP_018168989.2	*	XP_018711590.1	*
4	4	1	XP_018168990.2	XP_002619290.1	XP_018711591.1	unitig50_240
4	5	0.6	XP_018168991.2	XP_002619293.1	XP_018711592.1	unitig124_22,unitig50_239
4	5	0.4	XP_018168992.2	XP_002619294.1	XP_018711593.1	unitig124_21,unitig50_238
4	5	0.6	XP_018168958.1	XP_002619296.1	XP_018711595.1	unitig124_19,unitig50_236
4	5	0.6	XP_018168955.2	XP_002619299.1	XP_018711596.1	unitig124_18,unitig50_235
4	5	0.6	XP_018168953.2	XP_002619300.1	XP_018711597.1	unitig124_17,unitig50_234
4	5	0.6	XP_018168952.2	XP_002619301.1	XP_018711600.1	unitig124_15,unitig50_233
4	5	0.4	XP_018168951.2	XP_002619303.1	XP_018711602.1	unitig124_14,unitig50_231
4	5	0.6	XP_018168950.2	XP_002619304.1	XP_018711603.1	unitig124_13,unitig50_230
3	4	0.5	XP_018168949.1	*	XP_018711605.1	unitig124_11,unitig50_228
4	5	0.6	XP_018168948.2	XP_002619306.1	XP_018711606.1	unitig124_10,unitig50_227
4	5	0.6	XP_018168944.2	XP_002619312.1	XP_018711611.1	unitig124_5,unitig50_221
4	5	0.6	XP_018165139.2	XP_002619315.1	XP_018711616.1	unitig124_3,unitig50_219
4	5	0.6	XP_018168010.2	XP_002619318.1	XP_018711618.1	unitig124_1,unitig50_217
4	5	0.6	XP_018168011.2	XP_002619320.1	XP_018711619.1	unitig147_1,unitig50_216
4	7	0.143	XP_018165784.1	XP_002619321.1	XP_018711621.1	unitig147_2,unitig212_555,unitig42_34,unitig50_215
4	5	0.6	XP_018165786.2	XP_002619324.1	XP_018711622.1	unitig147_5,unitig50_213
4	5	0.6	XP_018165787.2	XP_002619325.1	XP_018711623.1	unitig147_6,unitig50_212
4	5	0.6	XP_018165788.2	XP_002619326.1	XP_018711624.1	unitig147_7,unitig50_211
4	5	0.6	XP_018165790.2	XP_002619327.1	XP_018711625.1	unitig147_9,unitig50_209
4	7	0.143	XP_018172039.2	XP_002619328.1	XP_018711626.1,XP_018712101.1	unitig147_10,unitig185_275,unitig50_207
4	5	0.6	XP_018169636.1	XP_002619333.1	XP_018711628.1	unitig147_11,unitig50_206
4	5	0.6	XP_018172393.2	XP_002615167.1	XP_018711629.1	unitig147_12,unitig50_205
4	5	0.6	XP_018172392.2	XP_002615169.1	XP_018711630.1	unitig147_13,unitig50_204
4	5	0.6	XP_018172390.2	XP_002615170.1	XP_018711632.1	unitig147_14,unitig50_203
4	5	0.6	XP_018168428.1	XP_002618368.1	XP_018711634.1	unitig147_15,unitig50_202
4	5	0.317	XP_018172384.2	XP_002615171.1	XP_018711635.1	unitig147_16,unitig50_201
4	5	0.6	XP_018172381.2	XP_002615173.1	XP_018711637.1	unitig147_17,unitig50_199
4	5	0.6	XP_018172380.2	XP_002615174.1	XP_018711638.1	unitig147_18,unitig50_198
4	5	0.6	XP_018172379.2	XP_002615175.1	XP_018711639.1	unitig147_19,unitig50_197
4	5	0.6	XP_018172378.2	XP_002615176.1	XP_018711640.1	unitig147_20,unitig50_196
4	5	0.6	XP_018172572.2	XP_002615178.1	XP_018711642.1	unitig147_22,unitig50_194
3	3	1	XP_018172570.2	XP_002615179.1	XP_018711643.1	*
4	5	0.6	XP_018172568.2	XP_002615181.1	XP_018711645.1	unitig147_24,unitig50_192
4	5	0.6	XP_018172566.2	XP_002615183.1	XP_018711647.1	unitig147_27,unitig50_189
4	5	0.6	XP_018167795.2	XP_002615187.1	XP_018711651.1	unitig147_29,unitig50_186
4	5	0.6	XP_018167794.2	XP_002615188.1	XP_018711652.1	unitig147_30,unitig50_185
4	4	1	XP_018167792.2	XP_002615189.1	XP_018711654.1	unitig147_31
4	5	0.6	XP_018167877.1	XP_002615191.1	XP_018711657.1	unitig147_33,unitig50_183
3	4	0.5	XP_018167876.2	*	XP_018711658.1	unitig147_34,unitig50_182
3	3	1	XP_018167874.2	XP_002615195.1	XP_018711659.1	*
4	5	0.6	XP_018167857.2	XP_002615214.1	XP_018711660.1	unitig147_35,unitig50_181
4	5	0.6	XP_018167858.2	XP_002615213.1	XP_018711661.1	unitig147_36,unitig50_180
4	5	0.6	XP_018167860.1	XP_002615212.1	XP_018711663.1	unitig147_37,unitig50_179
4	5	0.6	XP_018167861.2	XP_002615211.1	XP_018711664.1	unitig147_38,unitig50_178
3	3	1	XP_018167862.2	XP_002615210.1	XP_018711665.1	*
3	3	1	XP_018167863.2	*	XP_018711666.1	unitig147_39
4	4	1	XP_018167864.2	XP_002615205.1	XP_018711667.1	unitig50_175
4	5	0.4	XP_018167865.2	XP_002615204.1	XP_018711668.1	unitig147_40,unitig50_174
4	4	1	XP_018167866.2	XP_002615203.1	XP_018711669.1	unitig50_172
3	3	1	XP_018167870.2	XP_002615199.1	XP_018711670.1	*
3	3	1	XP_018167872.1	XP_002615196.1	XP_018711672.1	*
4	4	1	XP_018167651.2	XP_002615955.1	XP_018711674.1	unitig50_167
4	4	1	XP_018169968.2	XP_002619939.1	XP_018711676.1	unitig50_164
4	4	1	XP_018169966.2	XP_002619940.1	XP_018711677.1	unitig50_163
4	4	1	XP_018169962.2	XP_002619941.1	XP_018711678.1	unitig50_161
4	4	1	XP_018169961.2	XP_002619942.1	XP_018711679.1	unitig50_160
4	4	1	XP_018169960.2	XP_002619943.1	XP_018711680.1	unitig50_159
4	4	1	XP_018169956.2	XP_002619944.1	XP_018711681.1	unitig50_157
4	4	1	XP_018169955.2	XP_002619945.1	XP_018711682.1	unitig50_156
4	4	1	XP_018169952.2	XP_002619946.1	XP_018711683.1	unitig50_155
4	4	0.25	XP_018169950.2	XP_002619947.1	XP_018711684.1	unitig50_154
4	4	1	XP_018169949.2	XP_002619948.1	XP_018711685.1	unitig50_153
4	4	1	XP_018169946.2	XP_002619950.1	XP_018711687.1	unitig50_149
4	4	1	XP_018169945.2	XP_002619951.1	XP_018711688.1	unitig50_148
4	4	1	XP_018169942.2	XP_002619953.1	XP_018711690.1	unitig50_146
4	5	0.6	XP_018169941.2	XP_002619954.1	XP_018711691.1	unitig50_145,unitig51_2
3	3	1	XP_018169925.2	XP_002619959.1	XP_018711694.1	*
4	5	0.6	XP_018169926.2	XP_002619960.1	XP_018711695.1	unitig50_140,unitig51_7
4	5	0.6	XP_018169936.2	XP_002619963.1	XP_018711696.1	unitig50_139,unitig51_8
4	4	1	XP_018166615.1	XP_002614173.1	XP_018711697.1	unitig51_11
4	5	0.6	XP_018166614.2	XP_002614174.1	XP_018711698.1	unitig50_138,unitig51_12
4	4	1	XP_018166613.2	XP_002614175.1	XP_018711699.1	unitig50_137
4	4	1	XP_018166612.2	XP_002614177.1	XP_018711700.1	unitig50_136
4	4	1	XP_018166611.1	XP_002614178.1	XP_018711701.1	unitig50_135
3	3	1	XP_018166610.2	XP_002614179.1	XP_018711702.1	*
4	4	1	XP_018166609.2	XP_002614180.1	XP_018711703.1	unitig50_134
4	4	1	XP_018166607.2	XP_002614181.1	XP_018711704.1	unitig50_133
4	4	1	XP_018166605.2	XP_002614183.1	XP_018711705.1	unitig50_132
4	4	1	XP_018166606.2	XP_002614182.1	XP_018711706.1	unitig50_131
4	4	0.5	XP_018166604.2	XP_002614184.1	XP_018711707.1	unitig50_130
3	3	1	XP_018166603.2	XP_002614185.1	XP_018711708.1	*
4	4	1	XP_018166602.2	XP_002614186.1	XP_018711709.1	unitig50_129
3	3	1	XP_018166601.2	XP_002614187.1	XP_018711710.1	*
4	4	1	XP_018166600.2	XP_002614188.1	XP_018711711.1	unitig50_128
4	4	1	XP_018166598.2	XP_002614189.1	XP_018711712.1	unitig50_127
2	2	1	XP_018166597.1	*	XP_018711713.1	*
4	4	1	XP_018166595.2	XP_002614191.1	XP_018711714.1	unitig50_125
4	4	1	XP_018166594.2	XP_002614192.1	XP_018711715.1	unitig50_124
4	4	1	XP_018166592.2	XP_002614193.1	XP_018711716.1	unitig50_123
4	4	1	XP_018166591.2	XP_002614194.1	XP_018711717.1	unitig50_122
4	4	1	XP_018166590.2	XP_002614195.1	XP_018711718.1	unitig50_121
4	4	1	XP_018166589.2	XP_002614196.1	XP_018711719.1	unitig50_120
3	3	1	XP_018166588.2	XP_002614197.1	XP_018711720.1	*
4	4	1	XP_018166583.2	XP_002614198.1	XP_018711721.1	unitig50_118
4	4	1	XP_018166581.2	XP_002614200.1	XP_018711722.1	unitig50_116
3	3	1	XP_018166579.2	XP_002614202.1	XP_018711723.1	*
4	4	1	XP_018166578.2	XP_002614204.1	XP_018711724.1	unitig50_115
4	4	1	XP_018166576.2	XP_002614207.1	XP_018711726.1	unitig50_113
3	3	1	XP_018166572.2	XP_002614208.1	XP_018711727.1	*
3	3	1	XP_018166570.2	*	XP_018711728.1	unitig50_109
4	4	0.25	XP_018165912.2	XP_002614215.1	XP_018711731.1	unitig50_108
4	4	1	XP_018165907.2	XP_002614221.1	XP_018711734.1	unitig50_103
4	4	1	XP_018165906.2	XP_002614222.1	XP_018711735.1	unitig50_104
4	4	1	XP_018165905.2	XP_002614223.1	XP_018711736.1	unitig50_102
4	4	1	XP_018165903.2	XP_002614224.1	XP_018711737.1	unitig50_100
4	4	0.5	XP_018165897.2	XP_002614226.1	XP_018711738.1	unitig50_99
4	4	1	XP_018165896.2	XP_002614229.1	XP_018711739.1	unitig50_96
4	4	1	XP_018165894.2	XP_002614231.1	XP_018711740.1	unitig50_95
3	3	1	XP_018165892.2	XP_002614232.1	*	unitig50_93
3	3	1	XP_018165893.2	*	XP_018711742.1	unitig50_94
4	4	1	XP_018165889.2	XP_002614234.1	XP_018711743.1	unitig50_88
4	4	1	XP_018165888.2	XP_002614235.1	XP_018711744.1	unitig50_87
3	3	1	XP_018165887.2	XP_002614236.1	XP_018711745.1	*
4	4	1	XP_018165886.2	XP_002614237.1	XP_018711746.1	unitig50_79
4	4	1	XP_018165885.2	XP_002614238.1	XP_018711747.1	unitig50_78
4	4	1	XP_018165884.2	XP_002614239.1	XP_018711748.1	unitig50_77
4	4	1	XP_018165883.2	XP_002614240.1	XP_018711749.1	unitig50_76
4	4	1	XP_018165882.2	XP_002614241.1	XP_018711750.1	unitig50_75
4	4	1	XP_018165881.2	XP_002614242.1	XP_018711752.1	unitig50_73
4	4	1	XP_018165880.2	XP_002614244.1	XP_018711754.1	unitig159_2
4	5	0.6	XP_018165878.2	XP_002614245.1	XP_018711755.1	unitig159_3,unitig50_72
4	7	0.286	XP_018165873.2	XP_002614247.1	XP_018711756.1	unitig159_4,unitig185_79,unitig50_71,unitig72_50
4	5	0.6	XP_018165872.2	XP_002614250.1	XP_018711757.1	unitig159_5,unitig50_70
4	5	0.6	XP_018165871.2	XP_002614251.1	XP_018711758.1	unitig159_6,unitig50_69
3	4	0.5	XP_018165870.2	*	XP_018711759.1	unitig159_7,unitig50_67
4	4	0.25	XP_018165869.2	XP_002614252.1	XP_018711762.1	unitig159_10
4	5	0.6	XP_018165865.2	XP_002614253.1	XP_018711763.1	unitig159_11,unitig50_63
4	5	0.6	XP_018165863.2	XP_002614255.1	XP_018711765.1	unitig159_12,unitig50_62
4	5	0.6	XP_018165862.2	XP_002614256.1	XP_018711766.1	unitig159_13,unitig50_61
4	5	0.6	XP_018167549.2	XP_002619510.1	XP_018711767.1	unitig159_14,unitig50_60
4	5	0.6	XP_018165861.2	XP_002614257.1	XP_018711768.1	unitig159_15,unitig50_59
4	5	0.6	XP_018165860.2	XP_002614260.1	XP_018711769.1	unitig159_16,unitig50_58
4	5	0.6	XP_018169093.1	XP_002614261.1	XP_018711770.1	unitig159_17,unitig50_57
4	5	0.6	XP_018169094.2	XP_002614262.1	XP_018711771.1	unitig159_18,unitig50_56
4	5	0.6	XP_018169096.2	XP_002614263.1	XP_018711773.1	unitig159_19,unitig50_55
4	5	0.6	XP_018169097.2	XP_002614264.1	XP_018711774.1	unitig159_20,unitig50_54
4	5	0.6	XP_018169099.2	XP_002614265.1	XP_018711776.1	unitig159_21,unitig50_53
4	5	0.6	XP_018169102.1	XP_002614266.1	XP_018711777.1	unitig159_22,unitig50_52
4	5	0.6	XP_018169105.2	XP_002614268.1	XP_018711779.1	unitig159_23,unitig50_51
4	5	0.6	XP_018169107.2	XP_002614269.1	XP_018711780.1	unitig159_24,unitig50_50
4	5	0.6	XP_018166299.2	XP_002614271.1	XP_018711782.1	unitig185_2,unitig50_48
4	5	0.6	XP_018166300.2	XP_002614272.1	XP_018711786.1	unitig185_3,unitig50_47
4	5	0.6	XP_018166301.1	XP_002614273.1	XP_018711788.1	unitig185_5,unitig50_45
4	5	0.6	XP_018166302.2	XP_002614274.1	XP_018711790.1	unitig185_6,unitig50_44
4	4	1	XP_018166303.1	XP_002614275.1	XP_018711791.1	unitig50_43
2	2	1	XP_018166304.2	*	XP_018711793.1	*
4	5	0.6	XP_018166305.2	XP_002614276.1	XP_018711794.1	unitig185_7,unitig50_42
4	5	0.6	XP_018166306.1	XP_002614277.1	XP_018711795.1	unitig185_8,unitig50_41
4	5	0.2	XP_018166307.1	XP_002614278.1	XP_018711796.1	unitig185_9,unitig50_40
4	5	0.6	XP_018166309.2	XP_002614282.1	XP_018711798.1	unitig185_11,unitig50_38
4	5	0.6	XP_018166310.1	XP_002614283.1	XP_018711801.1	unitig185_12,unitig50_37
4	5	0.6	XP_018166311.2	XP_002614284.1	XP_018711802.1	unitig185_13,unitig50_36
4	5	0.6	XP_018166312.2	XP_002614285.1	XP_018711803.1	unitig185_14,unitig50_35
4	5	0.6	XP_018166313.2	XP_002614286.1	XP_018711804.1	unitig185_15,unitig50_34
4	4	1	XP_018166317.2	XP_002614291.1	XP_018711808.1	unitig50_31
4	5	0.6	XP_018166318.2	XP_002614294.1	XP_018711809.1	unitig185_17,unitig50_30
4	5	0.2	XP_018166321.2	XP_002614296.1	XP_018711813.1	unitig185_20,unitig50_28
4	5	0.6	XP_018166322.2	XP_002614298.1	XP_018711814.1	unitig185_21,unitig50_27
3	3	1	XP_018166324.2	*	XP_018711815.1	unitig185_22
4	4	1	XP_018166325.2	XP_002614299.1	XP_018711816.1	unitig185_23
4	5	0.6	XP_018166328.1	XP_002614301.1	XP_018711818.1	unitig185_27,unitig50_21
2	3	0.333	XP_018166014.2,XP_018166786.2	*	XP_018711819.1	*
2	2	1	XP_018169325.2	*	*	unitig128_252
4	5	0.6	XP_018166205.2	XP_002617212.1	XP_018711821.1	unitig185_29,unitig50_19
4	5	0.6	XP_018166206.1	XP_002617211.1	XP_018711822.1	unitig185_30,unitig50_18
3	4	0.25	XP_018166208.1	*	XP_018711823.1	unitig185_32,unitig50_17
3	3	1	XP_018166209.2	XP_002617210.1	XP_018711824.1	*
4	5	0.6	XP_018166210.2	XP_002617209.1	XP_018711825.1	unitig185_33,unitig50_16
4	5	0.6	XP_018166211.2	XP_002617208.1	XP_018711826.1	unitig185_34,unitig50_15
4	5	0.6	XP_018166212.2	XP_002617207.1	XP_018711828.1	unitig185_36,unitig50_14
3	3	1	XP_018166214.2	XP_002617206.1	XP_018711829.1	*
4	5	0.6	XP_018166218.2	XP_002617204.1	XP_018711832.1	unitig185_38,unitig50_13
4	5	0.2	XP_018166228.2	XP_002617202.1	XP_018711834.1	unitig185_40,unitig50_11
4	5	0.6	XP_018166086.2	XP_002617201.1	XP_018711835.1	unitig185_41,unitig50_10
4	5	0.4	XP_018166087.2	XP_002617199.1	XP_018711836.1	unitig185_43,unitig50_8
3	3	1	XP_018166090.2	*	XP_018711838.1	unitig50_6
4	5	0.6	XP_018166093.2	XP_002617196.1	XP_018711839.1	unitig185_46,unitig50_4
4	4	1	XP_018166094.2	XP_002617195.1	XP_018711841.1	unitig50_3
3	4	0.5	XP_018166095.2	*	XP_018711842.1	unitig185_47,unitig50_2
4	6	0.5	XP_018166098.1	XP_002617192.1	XP_018711843.1	unitig112_1,unitig185_48,unitig50_1
4	5	0.6	XP_018166100.1	XP_002617191.1	XP_018711844.1	unitig112_2,unitig185_49
4	5	0.6	XP_018166102.2	XP_002617189.1	XP_018711846.1	unitig112_4,unitig185_51
4	5	0.6	XP_018166103.2	XP_002617188.1	XP_018711847.1	unitig112_5,unitig185_52
4	5	0.6	XP_018166104.2	XP_002617187.1	XP_018711848.1	unitig112_6,unitig185_53
4	5	0.6	XP_018166106.2	XP_002617185.1	XP_018711852.1	unitig112_9,unitig185_56
4	4	1	XP_018166107.2	XP_002617184.1	XP_018711853.1	unitig112_10
4	5	0.6	XP_018167749.2	XP_002617181.1	XP_018711857.1	unitig112_13,unitig185_58
4	5	0.6	XP_018167752.1	XP_002617180.1	XP_018711859.1	unitig112_15,unitig185_59
4	5	0.6	XP_018167753.2	XP_002617179.1	XP_018711860.1	unitig112_16,unitig185_60
4	5	0.6	XP_018167754.2	XP_002617178.1	XP_018711861.1	unitig112_17,unitig185_61
4	5	0.6	XP_018167755.2	XP_002617177.1	XP_018711862.1	unitig185_62,unitig72_68
4	5	0.6	XP_018167756.2	XP_002617176.1	XP_018711863.1	unitig185_63,unitig72_67
4	5	0.6	XP_018167760.2	XP_002617174.1	XP_018711866.1	unitig185_66,unitig72_64
3	3	0.333	XP_018167761.2	*	XP_018711867.1	unitig72_63
4	5	0.6	XP_018167762.2	XP_002617172.1	XP_018711868.1	unitig185_68,unitig72_62
4	5	0.6	XP_018167763.1	XP_002617170.1	XP_018711869.1	unitig185_69,unitig72_61
4	5	0.6	XP_018167764.2	XP_002617169.1	XP_018711871.1	unitig185_70,unitig72_60
4	5	0.6	XP_018167765.1	XP_002617168.1	XP_018711872.1	unitig185_71,unitig72_59
4	5	0.6	XP_018167766.1	XP_002617167.1	XP_018711875.1	unitig185_72,unitig72_58
3	4	0.5	XP_018167767.1	*	XP_018711876.1	unitig185_73,unitig72_57
4	5	0.6	XP_018167769.1	XP_002617166.1	XP_018711877.1	unitig185_74,unitig72_56
4	5	0.6	XP_018167770.2	XP_002617165.1	XP_018711879.1	unitig185_75,unitig72_55
4	5	0.6	XP_018167772.2	XP_002617163.1	XP_018711882.1	unitig185_76,unitig72_53
3	3	1	XP_018167773.1	XP_002617162.1	XP_018711883.1	*
4	5	0.6	XP_018167774.2	XP_002617161.1	XP_018711884.1	unitig185_77,unitig72_52
4	5	0.6	XP_018167775.1	XP_002617160.1	XP_018711885.1	unitig185_78,unitig72_51
4	5	0.6	XP_018167777.2	XP_002617159.1	XP_018711888.1	unitig185_80,unitig72_49
4	5	0.6	XP_018167778.2	XP_002617158.1	XP_018711889.1	unitig185_81,unitig72_48
4	5	0.6	XP_018167779.2	XP_002617157.1	XP_018711890.1	unitig185_82,unitig72_47
4	5	0.6	XP_018167784.2	XP_002617155.1	XP_018711893.1	unitig185_85,unitig72_44
4	5	0.4	XP_018167785.2	XP_002617154.1	XP_018711895.1	unitig185_86,unitig72_43
4	5	0.6	XP_018167786.2	XP_002617153.1	XP_018711896.1	unitig185_87,unitig72_42
4	5	0.6	XP_018167787.2	XP_002617152.1	XP_018711897.1	unitig185_88,unitig72_41
4	5	0.6	XP_018167788.2	XP_002617151.1	XP_018711900.1	unitig185_89,unitig72_40
4	5	0.6	XP_018171016.2	XP_002617149.1	XP_018711902.1	unitig185_90,unitig72_39
3	4	0.5	XP_018171015.2	*	XP_018711903.1	unitig185_91,unitig72_38
4	5	0.6	XP_018171014.1	XP_002617148.1	XP_018711904.1	unitig185_92,unitig72_37
4	5	0.6	XP_018171013.2	XP_002617147.1	XP_018711905.1	unitig185_93,unitig72_36
4	5	0.6	XP_018171011.2	XP_002617145.1	XP_018711906.1	unitig185_95,unitig72_34
4	5	0.6	XP_018171010.2	XP_002617144.1	XP_018711907.1	unitig185_96,unitig72_33
3	4	0.5	XP_018171008.2	*	XP_018711911.1	unitig185_99,unitig72_30
4	5	0.6	XP_018171007.2	XP_002617138.1	XP_018711912.1	unitig185_100,unitig72_29
4	5	0.6	XP_018171006.2	XP_002617137.1	XP_018711913.1	unitig185_101,unitig72_28
4	4	1	XP_018171005.2	XP_002617136.1	XP_018711914.1	unitig72_27
4	4	1	XP_018171004.2	XP_002617135.1	XP_018711916.1	unitig72_26
4	4	1	XP_018171003.1	XP_002617134.1	XP_018711917.1	unitig185_104
4	5	0.6	XP_018171001.2	XP_002617132.1	XP_018711919.1	unitig185_106,unitig72_24
4	5	0.6	XP_018170998.2	XP_002617130.1	XP_018711922.1	unitig185_108,unitig72_22
4	5	0.6	XP_018170997.2	XP_002617129.1	XP_018711923.1	unitig185_109,unitig72_21
4	5	0.4	XP_018171335.2	XP_002617128.1	XP_018711924.1	unitig185_110,unitig72_20
4	5	0.6	XP_018171334.2	XP_002617127.1	XP_018711925.1	unitig185_111,unitig72_19
4	5	0.6	XP_018171333.2	XP_002617125.1	XP_018711926.1	unitig185_112,unitig72_18
3	4	0.5	XP_018171332.2	*	XP_018711928.1	unitig185_113,unitig72_17
4	5	0.6	XP_018171331.2	XP_002617122.1	XP_018711929.1	unitig185_114,unitig72_16
4	4	1	XP_018171330.2	XP_002617121.1	XP_018711930.1	unitig72_15
4	5	0.6	XP_018171327.2	XP_002617120.1	XP_018711931.1	unitig185_118,unitig72_11
4	5	0.6	XP_018171326.1	XP_002617119.1	XP_018711932.1	unitig185_119,unitig72_10
4	5	0.6	XP_018171324.2	XP_002617118.1	XP_018711933.1	unitig185_120,unitig72_9
4	5	0.6	XP_018171323.2	XP_002617115.1	XP_018711934.1	unitig185_122,unitig72_7
4	5	0.6	XP_018171321.1	XP_002617114.1	XP_018711935.1	unitig185_123,unitig72_6
4	5	0.6	XP_018171320.2	XP_002617113.1	XP_018711936.1	unitig185_125,unitig72_4
2	4	0.25	XP_018171319.2	*	*	unitig185_126,unitig58_119,unitig72_3
4	6	0.333	XP_018171318.2	XP_002617109.1	XP_018711938.1	unitig185_128,unitig58_118,unitig72_2
4	4	1	XP_018171317.2	XP_002617108.1	XP_018711939.1	unitig58_117
4	5	0.6	XP_018171316.2	XP_002617107.1	XP_018711940.1	unitig185_129,unitig58_116
3	3	1	XP_018171315.1	*	XP_018711941.1	unitig185_130
4	5	0.6	XP_018171314.2	XP_002617105.1	XP_018711943.1	unitig185_132,unitig58_114
4	5	0.6	XP_018171312.1	XP_002617104.1	XP_018711944.1	unitig185_133,unitig58_113
4	5	0.6	XP_018171311.2	XP_002617103.1	XP_018711945.1	unitig185_134,unitig58_112
4	5	0.6	XP_018171310.2	XP_002617102.1	XP_018711946.1	unitig185_135,unitig58_111
4	5	0.6	XP_018171309.2	XP_002617101.1	XP_018711947.1	unitig185_136,unitig58_110
4	5	0.6	XP_018171308.2	XP_002617100.1	XP_018711948.1	unitig185_137,unitig58_109
4	5	0.6	XP_018171307.2	XP_002617099.1	XP_018711949.1	unitig185_138,unitig58_108
4	5	0.6	XP_018171306.2	XP_002617098.1	XP_018711950.1	unitig185_139,unitig58_107
3	4	0.5	XP_018171304.1	*	XP_018711951.1	unitig185_140,unitig58_106
4	5	0.6	XP_018171300.2	XP_002617096.1	XP_018711953.1	unitig185_142,unitig58_104
3	3	1	XP_018171296.1	*	XP_018711955.1	unitig58_103
4	5	0.6	XP_018171294.2	XP_002617093.1	XP_018711957.1	unitig185_144,unitig58_101
4	5	0.6	XP_018171292.2	XP_002617092.1	XP_018711958.1	unitig185_146,unitig58_99
4	5	0.6	XP_018171291.2	XP_002617091.1	XP_018711959.1	unitig185_147,unitig58_98
4	5	0.6	XP_018171287.2	XP_002617089.1	XP_018711961.1	unitig185_149,unitig58_96
4	5	0.6	XP_018171285.2	XP_002617087.1	XP_018711962.1	unitig185_150,unitig58_95
3	3	1	XP_018171283.1	*	XP_018711965.1	unitig185_151
4	5	0.6	XP_018171281.1	XP_002617086.1	XP_018711966.1	unitig185_152,unitig58_94
[truncated: 3,237 more rows]
