# Supplementary material for: Genome Sequence, Assembly and Characterization of Two Metschnikowia fructicola Strains Used as Biocontrol Agents of Postharvest Diseases
Source: Front Microbiol. 2018 Apr 3;9:593. doi: 10.3389/fmicb.2018.00593 (PMC5891927; doi:10.3389/fmicb.2018.00593)
Supplement: DATA SHEET S6 — Annotation file of MF, produced by Blast2GO. [file Data_Sheet_6.ZIP]

Archive with 1 entries (1 files):
- Supplementary_file_6_MF.annot
