# Supplementary material for: Genome Sequence, Assembly and Characterization of Two Metschnikowia fructicola Strains Used as Biocontrol Agents of Postharvest Diseases
Source: Front Microbiol. 2018 Apr 3;9:593. doi: 10.3389/fmicb.2018.00593 (PMC5891927; doi:10.3389/fmicb.2018.00593)
Supplement: DATA SHEET S6 — Annotation file of MF, produced by Blast2GO. [file Data_Sheet_6.ZIP › Supplementary_file_6_MF.annot]

gene_ID_unitig0_1	GO:0016021	A0A1A0HIB0-9ASCOUrea transport OS=Metschnikowia bicuspidata bicuspidata NRRL YB-4993 GN=METBIDRAFT-30271 PE=3 SV=1
gene_ID_unitig0_1	GO:0005215
gene_ID_unitig0_1	GO:0055085
gene_ID_unitig0_2	GO:0003824	A0A1A0HJ87-9ASCOPurine nucleoside permease OS=Metschnikowia bicuspidata bicuspidata NRRL YB-4993 GN=METBIDRAFT-76825 PE=3 SV=1
gene_ID_unitig0_2	GO:0015506
gene_ID_unitig0_2	GO:0009116
gene_ID_unitig0_2	GO:0015858
gene_ID_unitig0_2	GO:0055085
gene_ID_unitig0_3	GO:0044427	A0A1L0BJC5-9ASCOCIC11C00000005907 OS=
gene_ID_unitig0_3	GO:0097159
gene_ID_unitig0_3	GO:1901363
gene_ID_unitig0_3	GO:0006281
gene_ID_unitig0_3	GO:0006310
gene_ID_unitig0_5	GO:0005743	A0A1L0BK88-9ASCOCIC11C00000004541 OS=
gene_ID_unitig0_5	GO:0044455
gene_ID_unitig0_5	GO:0022892
gene_ID_unitig0_5	GO:0043022
gene_ID_unitig0_5	GO:0007006
gene_ID_unitig0_5	GO:0051205
gene_ID_unitig0_5	GO:0051649
gene_ID_unitig0_5	GO:0055085
gene_ID_unitig0_5	GO:0072655
gene_ID_unitig0_5	GO:1902580
gene_ID_unitig0_6_partial	GO:0030427	A0A1L0BJB6-9ASCOCIC11C00000000254 OS=
gene_ID_unitig0_6_partial	GO:0044444
gene_ID_unitig0_6_partial	GO:0071944
gene_ID_unitig0_6_partial	GO:0098772
gene_ID_unitig0_6_partial	GO:0007165
gene_ID_unitig4_2	GO:0005635	A0A1L0GL19-9ASCOCIC11C00000005812 OS=
gene_ID_unitig4_2	GO:0005829
gene_ID_unitig4_2	GO:0071528
gene_ID_unitig4_3	GO:0005730	A0A1A0HK13-9ASCOBSD-domain-containing OS=Metschnikowia bicuspidata bicuspidata NRRL YB-4993 GN=METBIDRAFT-134619 PE=4 SV=1
gene_ID_unitig4_3	GO:0005737
gene_ID_unitig4_3	GO:0030687
gene_ID_unitig4_3	GO:0043234
gene_ID_unitig4_3	GO:0042134
gene_ID_unitig4_3	GO:1901981
gene_ID_unitig4_3	GO:0000027
gene_ID_unitig4_3	GO:0000055
gene_ID_unitig4_3	GO:0000463
gene_ID_unitig4_3	GO:0000466
gene_ID_unitig4_3	GO:0006351
gene_ID_unitig4_5	GO:0005737	A0A1A0HKU6-9ASCOSuperoxide dismutase
gene_ID_unitig4_5	GO:0004784
gene_ID_unitig4_5	GO:0046872
gene_ID_unitig4_5	GO:0019430
gene_ID_unitig4_5	GO:0055114
gene_ID_unitig4_6	GO:0005768	A0A1A0HKK0-9ASCOPhox OS=Metschnikowia bicuspidata bicuspidata NRRL YB-4993 GN=METBIDRAFT-36764 PE=4 SV=1
gene_ID_unitig4_6	GO:0016020
gene_ID_unitig4_7	GO:0005634	A0A1A0HKG3-9ASCOThioredoxin reductase OS=Metschnikowia bicuspidata bicuspidata NRRL YB-4993 GN=METBIDRAFT-36616 PE=3 SV=1
gene_ID_unitig4_7	GO:0005829
gene_ID_unitig4_7	GO:0004791
gene_ID_unitig4_7	GO:0008198
gene_ID_unitig4_7	GO:0019430
gene_ID_unitig4_7	GO:0045454
gene_ID_unitig4_7	GO:0055114
gene_ID_unitig4_8	GO:0012505	A0A1A0HK09-9ASCOt-SNARE OS=Metschnikowia bicuspidata bicuspidata NRRL YB-4993 GN=METBIDRAFT-10650 PE=3 SV=1
gene_ID_unitig4_8	GO:0016020
gene_ID_unitig4_8	GO:0043227
gene_ID_unitig4_8	GO:0043229
gene_ID_unitig4_8	GO:0044444
gene_ID_unitig4_8	GO:0016043
gene_ID_unitig4_8	GO:0016192
gene_ID_unitig4_8	GO:0046907
gene_ID_unitig4_9	GO:0005634	A0A1A0HL28-9ASCOProbable cytosolic iron-sulfur assembly 1 OS=Metschnikowia bicuspidata bicuspidata NRRL YB-4993 GN=CIA1 PE=3 SV=1
gene_ID_unitig4_9	GO:0097361
gene_ID_unitig4_9	GO:0000055
gene_ID_unitig4_9	GO:0002098
gene_ID_unitig4_9	GO:0016226
gene_ID_unitig4_11	GO:0005956	Q6BIR6-DEBHADEHA2G08206p OS=Debaryomyces hansenii (strain ATCC 36239 CBS 767 JCM 1990 NBRC 0083 IGC 2968) GN=DEHA2G08206g PE=4 SV=1
gene_ID_unitig4_11	GO:0032545
gene_ID_unitig4_11	GO:0034456
gene_ID_unitig4_11	GO:0016301
gene_ID_unitig4_11	GO:0030291
gene_ID_unitig4_11	GO:0006356
gene_ID_unitig4_11	GO:0006359
gene_ID_unitig4_11	GO:0006468
gene_ID_unitig4_11	GO:0006974
gene_ID_unitig4_11	GO:0071901
gene_ID_unitig4_12	GO:0005739	A0A1A0HKF9-9ASCOTryptophanyl-tRNA synthetase OS=Metschnikowia bicuspidata bicuspidata NRRL YB-4993 GN=METBIDRAFT-35514 PE=3 SV=1
gene_ID_unitig4_12	GO:0004830
gene_ID_unitig4_12	GO:0005524
gene_ID_unitig4_12	GO:0070183
gene_ID_unitig4_13	GO:0005488	A0A1L0G440-9ASCOCIC11C00000005419 OS=
gene_ID_unitig5_4	GO:0005634	A0A1L0DD53-9ASCOCIC11C00000005187 OS=
gene_ID_unitig5_4	GO:0005829
gene_ID_unitig5_4	GO:0032153
gene_ID_unitig5_4	GO:0044732
gene_ID_unitig5_4	GO:0046872
gene_ID_unitig5_4	GO:0006513
gene_ID_unitig5_4	GO:0007116
gene_ID_unitig5_6	GO:0043229	A0A1A0HIX9-9ASCOp-loop containing nucleoside triphosphate hydrolase OS=Metschnikowia bicuspidata bicuspidata NRRL YB-4993 GN=METBIDRAFT-30330 PE=4 SV=1
gene_ID_unitig5_6	GO:0006259
gene_ID_unitig5_7	GO:0000139	A0A1L0BFG2-9ASCOCIC11C00000003165 OS=
gene_ID_unitig5_7	GO:0005628
gene_ID_unitig5_7	GO:0005634
gene_ID_unitig5_7	GO:0032153
gene_ID_unitig5_7	GO:0035838
gene_ID_unitig5_7	GO:0060187
gene_ID_unitig5_7	GO:0008525
gene_ID_unitig5_7	GO:0008526
gene_ID_unitig5_7	GO:0006657
gene_ID_unitig5_7	GO:0006892
gene_ID_unitig5_7	GO:0010570
gene_ID_unitig5_7	GO:0015031
gene_ID_unitig5_7	GO:0015914
gene_ID_unitig5_7	GO:0031322
gene_ID_unitig5_8	GO:0000131	A0A1A0HJA9-9ASCORho GTPase activation OS=Metschnikowia bicuspidata bicuspidata NRRL YB-4993 GN=METBIDRAFT-36529 PE=4 SV=1
gene_ID_unitig5_8	GO:0001411
gene_ID_unitig5_8	GO:0005935
gene_ID_unitig5_8	GO:0009277
gene_ID_unitig5_8	GO:0005096
gene_ID_unitig5_8	GO:0000282
gene_ID_unitig5_8	GO:0007015
gene_ID_unitig5_8	GO:0007114
gene_ID_unitig5_8	GO:0007264
gene_ID_unitig5_8	GO:0009405
gene_ID_unitig5_8	GO:0009652
gene_ID_unitig5_8	GO:0030011
gene_ID_unitig5_8	GO:0030448
gene_ID_unitig5_8	GO:0043087
gene_ID_unitig5_8	GO:0051666
gene_ID_unitig5_8	GO:0071257
gene_ID_unitig5_9	GO:0000166	A0A1L0G0X1-9ASCOCIC11C00000005605 OS=
gene_ID_unitig5_9	GO:0016787
gene_ID_unitig5_9	GO:0043167
gene_ID_unitig5_9	GO:0000184
gene_ID_unitig5_10	GO:0016020	A0A1L0BG12-9ASCOCIC11C00000003979 OS=
gene_ID_unitig5_11	GO:0016021	A0A1A0HIY4-9ASCOPhospholipid-transporting ATPase OS=Metschnikowia bicuspidata bicuspidata NRRL YB-4993 GN=METBIDRAFT-34674 PE=3 SV=1
gene_ID_unitig5_11	GO:0000287
gene_ID_unitig5_11	GO:0004012
gene_ID_unitig5_11	GO:0005524
gene_ID_unitig5_11	GO:0045332
gene_ID_unitig5_12	GO:0005743	A0A1A0HIZ8-9ASCOMitochondrial carrier OS=Metschnikowia bicuspidata bicuspidata NRRL YB-4993 GN=METBIDRAFT-37689 PE=3 SV=1
gene_ID_unitig5_12	GO:0005886
gene_ID_unitig5_12	GO:0016021
gene_ID_unitig5_12	GO:0005215
gene_ID_unitig5_12	GO:0055085
gene_ID_unitig9_1	GO:0005634	A0A1L0D5Z7-9ASCOCIC11C00000000713 OS=
gene_ID_unitig9_1	GO:0043565
gene_ID_unitig9_1	GO:0000122
gene_ID_unitig9_1	GO:0048518
gene_ID_unitig9_4	GO:0030308	A0A1A0HK50-9ASCOGluconolactonase ly OS=Metschnikowia bicuspidata bicuspidata NRRL YB-4993 GN=METBIDRAFT-77027 PE=4 SV=1
gene_ID_unitig9_6	GO:0005737	A0A1A0HJW5-9ASCOD123-domain-containing OS=Metschnikowia bicuspidata bicuspidata NRRL YB-4993 GN=METBIDRAFT-10341 PE=4 SV=1
gene_ID_unitig9_6	GO:0043167
gene_ID_unitig9_6	GO:0007049
gene_ID_unitig9_6	GO:0051726
gene_ID_unitig9_7	GO:0009987	A0A1A0HE56-9ASCORtt106-domain-containing OS=Metschnikowia bicuspidata bicuspidata NRRL YB-4993 GN=METBIDRAFT-77727 PE=4 SV=1
gene_ID_unitig9_8	GO:0005634	A0A1A0HJK3-9ASCOT-complex 1 subunit delta OS=Metschnikowia bicuspidata bicuspidata NRRL YB-4993 GN=METBIDRAFT-38485 PE=3 SV=1
gene_ID_unitig9_8	GO:0005832
gene_ID_unitig9_8	GO:0005524
gene_ID_unitig9_8	GO:0051082
gene_ID_unitig9_8	GO:0006457
gene_ID_unitig9_9	GO:0005634	A0A1L0BK76-9ASCOCIC11C00000000506 OS=
gene_ID_unitig9_9	GO:0000462
gene_ID_unitig9_9	GO:0000479
gene_ID_unitig9_11	GO:0016740	A0A1L0BG52-9ASCOCIC11C00000003868 OS=
gene_ID_unitig9_12	GO:0005730	A0A1A0HJJ7-9ASCORNA helicase OS=Metschnikowia bicuspidata bicuspidata NRRL YB-4993 GN=METBIDRAFT-10335 PE=3 SV=1
gene_ID_unitig9_12	GO:0005829
gene_ID_unitig9_12	GO:0032040
gene_ID_unitig9_12	GO:0003723
gene_ID_unitig9_12	GO:0004004
gene_ID_unitig9_12	GO:0005524
gene_ID_unitig9_12	GO:0006364
gene_ID_unitig9_13	GO:0005737	A0A1L0BDP0-9ASCOCIC11C00000005291 OS=
gene_ID_unitig9_13	GO:0043412
gene_ID_unitig9_13	GO:0044238
gene_ID_unitig9_13	GO:0044260
gene_ID_unitig9_14	GO:0005768	A0A1A0HK35-9ASCOClathrin light chain OS=Metschnikowia bicuspidata bicuspidata NRRL YB-4993 GN=METBIDRAFT-118879 PE=3 SV=1
gene_ID_unitig9_14	GO:0030130
gene_ID_unitig9_14	GO:0030132
gene_ID_unitig9_14	GO:0005198
gene_ID_unitig9_14	GO:0006886
gene_ID_unitig9_14	GO:0006897
gene_ID_unitig9_14	GO:0031505
gene_ID_unitig9_14	GO:0045807
gene_ID_unitig9_18	GO:0005634	A0A1A0HJH5-9ASCOF-actin capping beta subunit OS=Metschnikowia bicuspidata bicuspidata NRRL YB-4993 GN=METBIDRAFT-36834 PE=4 SV=1
gene_ID_unitig9_18	GO:0005829
gene_ID_unitig9_18	GO:0005884
gene_ID_unitig9_18	GO:0008290
gene_ID_unitig9_18	GO:0030479
gene_ID_unitig9_18	GO:0032153
gene_ID_unitig9_18	GO:0043332
gene_ID_unitig9_18	GO:0051286
gene_ID_unitig9_18	GO:0051015
gene_ID_unitig9_18	GO:0030036
gene_ID_unitig9_18	GO:0030447
gene_ID_unitig9_18	GO:0051016
gene_ID_unitig9_18	GO:1902404
gene_ID_unitig9_19	GO:0005886	A0A1A0HJ31-9ASCOPhosphate transporter OS=Metschnikowia bicuspidata bicuspidata NRRL YB-4993 GN=METBIDRAFT-38294 PE=3 SV=1
gene_ID_unitig9_19	GO:0016021
gene_ID_unitig9_19	GO:0005315
gene_ID_unitig9_19	GO:0015319
gene_ID_unitig9_19	GO:0042802
gene_ID_unitig9_19	GO:0048249
gene_ID_unitig9_19	GO:0035435
gene_ID_unitig9_19	GO:0035725
gene_ID_unitig9_21	GO:0005759	A0A1A0HJU6-9ASCOHIRA-interacting 5 OS=Metschnikowia bicuspidata bicuspidata NRRL YB-4993 GN=METBIDRAFT-10327 PE=4 SV=1
gene_ID_unitig9_21	GO:0045263
gene_ID_unitig9_21	GO:0005506
gene_ID_unitig9_21	GO:0015078
gene_ID_unitig9_21	GO:0051536
gene_ID_unitig9_21	GO:0006880
gene_ID_unitig9_21	GO:0015986
gene_ID_unitig9_21	GO:0016226
gene_ID_unitig9_22	GO:0016020	A0A1L0BDM7-9ASCOCIC11C00000003393 OS=
gene_ID_unitig9_23	GO:0006325	A0A1L0DB60-9ASCOCIC11C00000005237 OS=
gene_ID_unitig9_24	GO:0000329	A0A1A0HJH0-9ASCONatural resistance-associated macrophage OS=Metschnikowia bicuspidata bicuspidata NRRL YB-4993 GN=METBIDRAFT-37134 PE=4 SV=1
gene_ID_unitig9_24	GO:0005886
gene_ID_unitig9_24	GO:0016021
gene_ID_unitig9_24	GO:0005215
gene_ID_unitig9_24	GO:0006826
gene_ID_unitig9_24	GO:0006879
gene_ID_unitig9_25	GO:0000781	A0A1L0DLA4-9ASCOCIC11C00000005325 OS=
gene_ID_unitig9_25	GO:0000790
gene_ID_unitig9_25	GO:0035861
gene_ID_unitig9_25	GO:0000400
gene_ID_unitig9_25	GO:0000403
gene_ID_unitig9_25	GO:0005524
gene_ID_unitig9_25	GO:0008094
gene_ID_unitig9_25	GO:0008270
gene_ID_unitig9_25	GO:0009378
gene_ID_unitig9_25	GO:0000209
gene_ID_unitig9_25	GO:0006289
gene_ID_unitig9_25	GO:0006302
gene_ID_unitig9_25	GO:0010994
gene_ID_unitig9_25	GO:0032508
gene_ID_unitig9_25	GO:0042276
gene_ID_unitig9_27	GO:0031981	A0A1A0HJI0-9ASCOHistone acetyltransferase OS=Metschnikowia bicuspidata bicuspidata NRRL YB-4993 GN=METBIDRAFT-77011 PE=3 SV=1
gene_ID_unitig9_27	GO:0044427
gene_ID_unitig9_27	GO:0016407
gene_ID_unitig9_27	GO:0006355
gene_ID_unitig9_27	GO:0043967
gene_ID_unitig9_28	GO:0000329	A0A1A0HJ21-9ASCOSynaptobrevin-domain-containing OS=Metschnikowia bicuspidata bicuspidata NRRL YB-4993 GN=METBIDRAFT-77009 PE=3 SV=1
gene_ID_unitig9_28	GO:0016021
gene_ID_unitig9_28	GO:0031201
gene_ID_unitig9_28	GO:0005484
gene_ID_unitig9_28	GO:0006906
gene_ID_unitig9_28	GO:0042144
gene_ID_unitig9_29	GO:0000781	A0A1A0HJG5-9ASCOHistone-fold-containing (Fragment) OS=Metschnikowia bicuspidata bicuspidata NRRL YB-4993 GN=METBIDRAFT-17485 PE=4 SV=1
gene_ID_unitig9_29	GO:0008622
gene_ID_unitig9_29	GO:0008623
gene_ID_unitig9_29	GO:0003690
gene_ID_unitig9_29	GO:0003887
gene_ID_unitig9_29	GO:0031492
gene_ID_unitig9_29	GO:0046982
gene_ID_unitig9_29	GO:0006272
gene_ID_unitig9_29	GO:0006273
gene_ID_unitig9_29	GO:0006348
gene_ID_unitig9_29	GO:0042276
gene_ID_unitig9_29	GO:0042766
gene_ID_unitig9_29	GO:0043044
gene_ID_unitig9_29	GO:0070868
gene_ID_unitig9_29	GO:0090399
gene_ID_unitig9_31	GO:0005730	A0A1A0HK19-9ASCOp-loop containing nucleoside triphosphate hydrolase OS=Metschnikowia bicuspidata bicuspidata NRRL YB-4993 GN=METBIDRAFT-30485 PE=4 SV=1
gene_ID_unitig9_31	GO:0005739
gene_ID_unitig9_31	GO:0030686
gene_ID_unitig9_31	GO:0032040
gene_ID_unitig9_31	GO:0003676
gene_ID_unitig9_31	GO:0003724
gene_ID_unitig9_31	GO:0005524
gene_ID_unitig9_31	GO:0008026
gene_ID_unitig9_31	GO:0000462
gene_ID_unitig9_32	GO:0005634	A0A1L0BCZ2-9ASCOCIC11C00000000020 OS=
gene_ID_unitig9_32	GO:0016787
gene_ID_unitig9_33	GO:0009267	A0A1A0HJH6-9ASCOTranscriptional coactivator pterin dehydratase (Fragment) OS=Metschnikowia bicuspidata bicuspidata NRRL YB-4993 GN=METBIDRAFT-18592 PE=4 SV=1
gene_ID_unitig9_33	GO:0036170
gene_ID_unitig9_33	GO:0036180
gene_ID_unitig9_35	GO:0006810	A0A1A0HK14-9ASCOClathrin mu subunit OS=Metschnikowia bicuspidata bicuspidata NRRL YB-4993 GN=METBIDRAFT-37345 PE=3 SV=1
gene_ID_unitig9_37	GO:0044424	A0A1L0DB30-9ASCOCIC11C00000004812 OS=
gene_ID_unitig9_38	GO:0005739	A0A1L0BQ19-9ASCOCIC11C00000002610 OS=
gene_ID_unitig9_38	GO:0016020
gene_ID_unitig9_38	GO:0016491
gene_ID_unitig9_38	GO:0043167
gene_ID_unitig9_38	GO:0097159
gene_ID_unitig9_38	GO:1901363
gene_ID_unitig9_38	GO:0044710
gene_ID_unitig9_40	GO:0009277	A0A1A0HJ10-9ASCOMannan endo-1,6-alpha-mannosidase OS=Metschnikowia bicuspidata bicuspidata NRRL YB-4993 GN=METBIDRAFT-34643 PE=3 SV=1
gene_ID_unitig9_40	GO:0016021
gene_ID_unitig9_40	GO:0046658
gene_ID_unitig9_40	GO:0008496
gene_ID_unitig9_40	GO:0007117
gene_ID_unitig9_40	GO:0007124
gene_ID_unitig9_40	GO:0009272
gene_ID_unitig9_40	GO:0016052
gene_ID_unitig9_40	GO:0031505
gene_ID_unitig9_40	GO:0035690
gene_ID_unitig9_40	GO:0036180
gene_ID_unitig9_41	GO:0005634	A0A1A0HJS3-9ASCOPhospho-2-dehydro-3-deoxyheptonate aldolase OS=Metschnikowia bicuspidata bicuspidata NRRL YB-4993 GN=METBIDRAFT-118455 PE=3 SV=1
gene_ID_unitig9_41	GO:0005739
gene_ID_unitig9_41	GO:0003849
gene_ID_unitig9_41	GO:0009073
gene_ID_unitig9_41	GO:0009423
gene_ID_unitig9_42	GO:0016021	A0A1L0BGV4-9ASCOCIC11C00000003864 OS=
gene_ID_unitig9_42	GO:0015238
gene_ID_unitig9_42	GO:0015297
gene_ID_unitig9_42	GO:0006855
gene_ID_unitig9_43	GO:0036459	A0A1A0HJG6-9ASCOUbiquitinyl hydrolase 1 OS=Metschnikowia bicuspidata bicuspidata NRRL YB-4993 GN=METBIDRAFT-10308 PE=3 SV=1
gene_ID_unitig9_43	GO:0046872
gene_ID_unitig9_43	GO:0006511
gene_ID_unitig9_44	GO:0016798	A0A1A0HJF0-9ASCOGlycoside hydrolase OS=Metschnikowia bicuspidata bicuspidata NRRL YB-4993 GN=METBIDRAFT-76995 PE=3 SV=1
gene_ID_unitig9_44	GO:0071704
gene_ID_unitig9_45	GO:0005634	A0A1A0HJ05-9ASCOVacuolar sorting-associated 74 OS=Metschnikowia bicuspidata bicuspidata NRRL YB-4993 GN=METBIDRAFT-34289 PE=4 SV=1
gene_ID_unitig9_45	GO:0005797
gene_ID_unitig9_45	GO:0005829
gene_ID_unitig9_45	GO:0016021
gene_ID_unitig9_45	GO:0019898
gene_ID_unitig9_45	GO:0019899
gene_ID_unitig9_45	GO:0070273
gene_ID_unitig9_45	GO:0006890
gene_ID_unitig9_45	GO:0030968
gene_ID_unitig9_45	GO:0034067
gene_ID_unitig9_45	GO:0060304
gene_ID_unitig9_46	GO:0043231	A0A1L0BPF4-9ASCOCIC11C00000000521 OS=
gene_ID_unitig9_46	GO:0044444
gene_ID_unitig9_46	GO:0044446
gene_ID_unitig9_46	GO:0098588
gene_ID_unitig9_46	GO:0098805
gene_ID_unitig9_46	GO:0016301
gene_ID_unitig9_46	GO:0043167
gene_ID_unitig9_46	GO:0006796
gene_ID_unitig9_46	GO:0044699
gene_ID_unitig9_47	GO:0044464	A0A1A0HJR8-9ASCOPali-domain-containing OS=Metschnikowia bicuspidata bicuspidata NRRL YB-4993 GN=METBIDRAFT-76992 PE=4 SV=1
gene_ID_unitig9_48	GO:0005802	A0A1A0HJG1-9ASCOt-SNARE OS=Metschnikowia bicuspidata bicuspidata NRRL YB-4993 GN=METBIDRAFT-34929 PE=3 SV=1
gene_ID_unitig9_48	GO:0031201
gene_ID_unitig9_48	GO:0031303
gene_ID_unitig9_48	GO:0005484
gene_ID_unitig9_48	GO:0006675
gene_ID_unitig9_48	GO:0006896
gene_ID_unitig9_48	GO:0006897
gene_ID_unitig9_48	GO:0006906
gene_ID_unitig9_48	GO:0009306
gene_ID_unitig9_48	GO:0032258
gene_ID_unitig9_48	GO:0032527
gene_ID_unitig9_49	GO:0010997	A0A1A0HJR3-9ASCOWD40 repeat OS=Metschnikowia bicuspidata bicuspidata NRRL YB-4993 GN=METBIDRAFT-36187 PE=4 SV=1
gene_ID_unitig9_49	GO:0097027
gene_ID_unitig9_49	GO:0007096
gene_ID_unitig9_49	GO:0050790
gene_ID_unitig9_50	GO:0016021	A0A1A0HJE0-9ASCOAromatic amino acid aminotransferase OS=Metschnikowia bicuspidata bicuspidata NRRL YB-4993 GN=METBIDRAFT-118266 PE=4 SV=1
gene_ID_unitig9_50	GO:0008793
gene_ID_unitig9_50	GO:0009042
gene_ID_unitig9_50	GO:0030170
gene_ID_unitig9_50	GO:0047536
gene_ID_unitig9_50	GO:0009058
gene_ID_unitig9_50	GO:0009072
gene_ID_unitig9_51	GO:0007059	A0A1A0HIZ4-9ASCO HIR OS=Metschnikowia bicuspidata bicuspidata NRRL YB-4993 GN=METBIDRAFT-65768 PE=3 SV=1
gene_ID_unitig9_52	GO:0005794	A0A1A0HJZ1-9ASCOGolgi to ER traffic 1 OS=Metschnikowia bicuspidata bicuspidata NRRL YB-4993 GN=GET1 PE=3 SV=1
gene_ID_unitig9_52	GO:0044425
gene_ID_unitig9_52	GO:0044432
gene_ID_unitig9_52	GO:0006810
gene_ID_unitig9_52	GO:0045048
gene_ID_unitig9_53	GO:0005956	A0A1A0HJQ8-9ASCOCasein kinase II subunit beta OS=Metschnikowia bicuspidata bicuspidata NRRL YB-4993 GN=METBIDRAFT-76985 PE=3 SV=1
gene_ID_unitig9_53	GO:0034456
gene_ID_unitig9_53	GO:0016301
gene_ID_unitig9_53	GO:0030291
gene_ID_unitig9_53	GO:0006356
gene_ID_unitig9_53	GO:0006359
gene_ID_unitig9_53	GO:0006468
gene_ID_unitig9_53	GO:0006974
gene_ID_unitig9_53	GO:0035690
gene_ID_unitig9_53	GO:0071901
gene_ID_unitig9_54	GO:0016020	A0A1L0BAJ3-9ASCOCIC11C00000001790 OS=
gene_ID_unitig9_54	GO:0022607
gene_ID_unitig9_54	GO:0044237
gene_ID_unitig9_55	GO:0000139	A0A1L0CXM5-9ASCOCIC11C00000002770 OS=
gene_ID_unitig9_55	GO:0005789
gene_ID_unitig9_55	GO:0030127
gene_ID_unitig9_55	GO:0005096
gene_ID_unitig9_55	GO:0008270
gene_ID_unitig9_55	GO:0003400
gene_ID_unitig9_55	GO:0006886
gene_ID_unitig9_55	GO:0006888
gene_ID_unitig9_55	GO:0043547
gene_ID_unitig9_56	GO:0005634	A0A1L0DJU4-9ASCOCIC11C00000005874 OS=
gene_ID_unitig9_56	GO:0008641
gene_ID_unitig9_56	GO:0006464
gene_ID_unitig9_57	GO:0005634	A0A1L0D9M5-9ASCOCIC11C00000005519 OS=
gene_ID_unitig9_57	GO:0005488
gene_ID_unitig9_57	GO:0016458
gene_ID_unitig9_59	GO:0016491	A0A1E4RJN3-9ASCOClavaminate synthase OS=Hyphopichia burtonii NRRL Y-1933 GN=HYPBUDRAFT-107513 PE=4 SV=1
gene_ID_unitig9_62	GO:0005507	A0A1B7SL08-9ASCOAmine oxidase OS=Ogataea polymorpha GN=OGAPODRAFT-92472 PE=3 SV=1
gene_ID_unitig9_62	GO:0008131
gene_ID_unitig9_62	GO:0048038
gene_ID_unitig9_62	GO:0009308
gene_ID_unitig9_62	GO:0035690
gene_ID_unitig9_62	GO:0055114
gene_ID_unitig9_64	GO:0005634	A0A1A0HJB8-9ASCONADP(+)-dependent dehydrogenase OS=Metschnikowia bicuspidata bicuspidata NRRL YB-4993 GN=METBIDRAFT-117972 PE=3 SV=1
gene_ID_unitig9_64	GO:0005840
gene_ID_unitig9_64	GO:0004090
gene_ID_unitig9_64	GO:0016620
gene_ID_unitig9_64	GO:0031132
gene_ID_unitig9_64	GO:0050255
gene_ID_unitig9_64	GO:0055114
gene_ID_unitig9_65	GO:0002144	A0A1A0HIX5-9ASCOCytoplasmic tRNA 2-thiolation 1 OS=Metschnikowia bicuspidata bicuspidata NRRL YB-4993 GN=NCS6 PE=3 SV=1
gene_ID_unitig9_65	GO:0000049
gene_ID_unitig9_65	GO:0016779
gene_ID_unitig9_65	GO:0002143
gene_ID_unitig9_65	GO:0006450
gene_ID_unitig9_65	GO:0008360
gene_ID_unitig9_65	GO:0032447
gene_ID_unitig9_66	GO:0005829	A0A1A0HJW9-9ASCOEukaryotic translation initiation factor 3 subunit C OS=Metschnikowia bicuspidata bicuspidata NRRL YB-4993 GN=NIP1 PE=3 SV=1
gene_ID_unitig9_66	GO:0010494
gene_ID_unitig9_66	GO:0016282
gene_ID_unitig9_66	GO:0033290
gene_ID_unitig9_66	GO:0043614
gene_ID_unitig9_66	GO:0071540
gene_ID_unitig9_66	GO:0071541
gene_ID_unitig9_66	GO:0003743
gene_ID_unitig9_66	GO:0031369
gene_ID_unitig9_66	GO:0001731
gene_ID_unitig9_66	GO:0006446
gene_ID_unitig9_67	GO:0005737	A0A1L0DB06-9ASCOCIC11C00000004628 OS=
gene_ID_unitig9_68	GO:0005829	C4Y892-CLAL4Glycylpeptide N-tetradecanoyltransferase OS=Clavispora lusitaniae (strain ATCC 42720) GN=CLUG-04420 PE=3 SV=1
gene_ID_unitig9_68	GO:0004379
gene_ID_unitig9_68	GO:0008144
gene_ID_unitig9_68	GO:0001302
gene_ID_unitig9_68	GO:0009405
gene_ID_unitig9_68	GO:0018008
gene_ID_unitig9_70	GO:0005730	A0A1A0HJC6-9ASCOPeriodic tryptophan 1 OS=Metschnikowia bicuspidata bicuspidata NRRL YB-4993 GN=METBIDRAFT-36827 PE=4 SV=1
gene_ID_unitig9_70	GO:0005829
gene_ID_unitig9_71	GO:0005886	A0A1L0BRN4-9ASCOCIC11C00000001028 OS=
gene_ID_unitig9_71	GO:0010008
gene_ID_unitig9_71	GO:0030479
gene_ID_unitig9_71	GO:0043332
gene_ID_unitig9_71	GO:0003779
gene_ID_unitig9_71	GO:0005509
gene_ID_unitig9_71	GO:0030674
gene_ID_unitig9_71	GO:0006897
gene_ID_unitig9_71	GO:0007015
gene_ID_unitig9_71	GO:0030476
gene_ID_unitig9_72	GO:0005743	A0A1A0HIW7-9ASCOOr F420H2 dehydrogenase OS=Metschnikowia bicuspidata bicuspidata NRRL YB-4993 GN=METBIDRAFT-117845 PE=3 SV=1
gene_ID_unitig9_72	GO:0070469
gene_ID_unitig9_72	GO:0008137
gene_ID_unitig9_72	GO:0055114
gene_ID_unitig9_75	GO:0005634	A0A1L0DAY2-9ASCOCIC11C00000002137 OS=
gene_ID_unitig9_75	GO:0005829
gene_ID_unitig9_75	GO:0008175
gene_ID_unitig9_75	GO:0030488
gene_ID_unitig9_75	GO:0031591
gene_ID_unitig9_76	GO:0044444	Q6BY65-DEBHADEHA2A12056p OS=Debaryomyces hansenii (strain ATCC 36239 CBS 767 JCM 1990 NBRC 0083 IGC 2968) GN=DEHA2A12056g PE=4 SV=2
gene_ID_unitig9_76	GO:0015031
gene_ID_unitig9_76	GO:0034613
gene_ID_unitig9_76	GO:0048193
gene_ID_unitig9_77	GO:0016020	A0A1A0HJV2-9ASCOCell division control 25 OS=Metschnikowia bicuspidata bicuspidata NRRL YB-4993 GN=METBIDRAFT-117810 PE=4 SV=1
gene_ID_unitig9_77	GO:0043231
gene_ID_unitig9_77	GO:0044444
gene_ID_unitig9_77	GO:0005088
gene_ID_unitig9_77	GO:0007265
gene_ID_unitig9_77	GO:0009267
gene_ID_unitig9_77	GO:0019933
gene_ID_unitig9_77	GO:0036170
gene_ID_unitig9_77	GO:0036180
gene_ID_unitig9_77	GO:0051726
gene_ID_unitig9_77	GO:0071333
gene_ID_unitig9_78	GO:0005634	A0A1A0HJ98-9ASCOVacuolar sorting-associated 26 OS=Metschnikowia bicuspidata bicuspidata NRRL YB-4993 GN=METBIDRAFT-38314 PE=4 SV=1
gene_ID_unitig9_78	GO:0005829
gene_ID_unitig9_78	GO:0006886
gene_ID_unitig9_78	GO:0042147
gene_ID_unitig9_79	GO:0016021	A0A1A0HIV4-9ASCOMitochondrial carrier OS=Metschnikowia bicuspidata bicuspidata NRRL YB-4993 GN=METBIDRAFT-35385 PE=3 SV=1
gene_ID_unitig9_79	GO:0006810
gene_ID_unitig9_80	GO:0065007	A0A1A0HJM2-9ASCOSec7-domain-containing OS=Metschnikowia bicuspidata bicuspidata NRRL YB-4993 GN=METBIDRAFT-76961 PE=4 SV=1
gene_ID_unitig9_84	GO:0005759	A0A1A0HJU2-9ASCOArginine biosynthesis bifunctional mitochondrial OS=Metschnikowia bicuspidata bicuspidata NRRL YB-4993 GN=METBIDRAFT-117304 PE=3 SV=1
gene_ID_unitig9_84	GO:0004042
gene_ID_unitig9_84	GO:0004358
gene_ID_unitig9_84	GO:0006526
gene_ID_unitig9_84	GO:0006592
gene_ID_unitig9_84	GO:0031505
gene_ID_unitig9_86	GO:0044424	A0A1A0HJT7-9ASCODUF1762-domain-containing OS=Metschnikowia bicuspidata bicuspidata NRRL YB-4993 GN=METBIDRAFT-36002 PE=4 SV=1
gene_ID_unitig9_86	GO:0051641
gene_ID_unitig9_88	GO:0030008	A0A1A0HJA1-9ASCOTransport particle component OS=Metschnikowia bicuspidata bicuspidata NRRL YB-4993 GN=METBIDRAFT-37549 PE=4 SV=1
gene_ID_unitig9_88	GO:0044431
gene_ID_unitig9_90	GO:0005737	A0A1L0D6W7-9ASCOCIC11C00000001954 OS=
gene_ID_unitig9_90	GO:0000166
gene_ID_unitig9_90	GO:0003676
gene_ID_unitig9_90	GO:0032995
gene_ID_unitig9_91	GO:0000166	A0A1A0HJK8-9ASCOKinase OS=Metschnikowia bicuspidata bicuspidata NRRL YB-4993 GN=METBIDRAFT-30422 PE=4 SV=1
gene_ID_unitig9_91	GO:0004672
gene_ID_unitig9_91	GO:0016310
gene_ID_unitig9_93	GO:0008233	A0A1A0HJ78-9ASCOAlpha beta-hydrolase OS=Metschnikowia bicuspidata bicuspidata NRRL YB-4993 GN=METBIDRAFT-117038 PE=4 SV=1
gene_ID_unitig9_95	GO:0000775	A0A1L0D886-9ASCOCIC11C00000001780 OS=
gene_ID_unitig9_95	GO:0000781
gene_ID_unitig9_95	GO:0005730
gene_ID_unitig9_95	GO:0072686
gene_ID_unitig9_95	GO:0000991
gene_ID_unitig9_95	GO:0001076
gene_ID_unitig9_95	GO:0003677
gene_ID_unitig9_95	GO:0006348
gene_ID_unitig9_95	GO:0006366
gene_ID_unitig9_95	GO:0016973
gene_ID_unitig9_95	GO:0030702
gene_ID_unitig9_95	GO:0034243
gene_ID_unitig9_95	GO:0034401
gene_ID_unitig9_96	GO:0015935	A0A1L0DIE6-9ASCOCIC11C00000002396 OS=
gene_ID_unitig9_96	GO:0003735
gene_ID_unitig9_96	GO:0006412
gene_ID_unitig9_97	GO:0005779	A0A1A0HJ73-9ASCOMitochondrial carrier OS=Metschnikowia bicuspidata bicuspidata NRRL YB-4993 GN=METBIDRAFT-35058 PE=3 SV=1
gene_ID_unitig9_97	GO:0000295
gene_ID_unitig9_97	GO:0006635
gene_ID_unitig9_97	GO:0007031
gene_ID_unitig9_97	GO:0015867
gene_ID_unitig9_99	GO:0005758	A0A1A0HJ85-9ASCONADH-cytochrome b5 reductase OS=Metschnikowia bicuspidata bicuspidata NRRL YB-4993 GN=METBIDRAFT-34080 PE=3 SV=1
gene_ID_unitig9_99	GO:0031307
gene_ID_unitig9_99	GO:0004128
gene_ID_unitig9_99	GO:0016787
gene_ID_unitig9_99	GO:0006397
gene_ID_unitig9_99	GO:0006696
gene_ID_unitig9_99	GO:0034599
gene_ID_unitig9_99	GO:0055114
gene_ID_unitig9_100	GO:0005737	A0A1A0HIS5-9ASCOATP-dependent (S)-NAD(P)H-hydrate dehydratase OS=Metschnikowia bicuspidata bicuspidata NRRL YB-4993 GN=METBIDRAFT-76943 PE=3 SV=1
gene_ID_unitig9_100	GO:0000166
gene_ID_unitig9_100	GO:0047453
gene_ID_unitig9_100	GO:0052855
gene_ID_unitig9_100	GO:0046496
gene_ID_unitig9_102	GO:0009331	A0A1A0HJ80-9ASCOGlycerol-3-phosphate dehydrogenase
gene_ID_unitig9_102	GO:0004367
gene_ID_unitig9_102	GO:0042803
gene_ID_unitig9_102	GO:0051287
gene_ID_unitig9_102	GO:0005975
gene_ID_unitig9_102	GO:0046168
gene_ID_unitig9_102	GO:0055114
gene_ID_unitig9_103	GO:0016787	A0A1L0D6Z4-9ASCOCIC11C00000000268 OS=
gene_ID_unitig9_106	GO:0005634	A0A1A0HJI8-9ASCODEAD-domain-containing OS=Metschnikowia bicuspidata bicuspidata NRRL YB-4993 GN=METBIDRAFT-10235 PE=3 SV=1
gene_ID_unitig9_106	GO:0005829
gene_ID_unitig9_106	GO:0003723
gene_ID_unitig9_106	GO:0004004
gene_ID_unitig9_106	GO:0005524
gene_ID_unitig9_106	GO:0000462
gene_ID_unitig9_108	GO:0005829	A0A1L0DIC5-9ASCOCIC11C00000003079 OS=
gene_ID_unitig9_108	GO:0016592
gene_ID_unitig9_108	GO:0070847
gene_ID_unitig9_108	GO:0001103
gene_ID_unitig9_108	GO:0001105
gene_ID_unitig9_108	GO:0001106
gene_ID_unitig9_108	GO:0000122
gene_ID_unitig9_108	GO:0045944
gene_ID_unitig12_2	GO:0005634	A0A1L0BG67-9ASCOCIC11C00000004790 OS=
gene_ID_unitig12_2	GO:0043565
gene_ID_unitig12_2	GO:0000122
gene_ID_unitig12_2	GO:0048518
gene_ID_unitig12_3	GO:0000307	A0A1L0DGB5-9ASCOCIC11C00000001404 OS=
gene_ID_unitig12_3	GO:0005634
gene_ID_unitig12_3	GO:0016538
gene_ID_unitig12_3	GO:0016239
gene_ID_unitig12_3	GO:0045859
gene_ID_unitig12_4	GO:0016740	C5E4S8-ZYGRCZYRO0E08470p OS=Zygosaccharomyces rouxii (strain ATCC 2623 CBS 732 NBRC 1130 NCYC 568 NRRL Y-229) GN=ZYRO0E08470g PE=4 SV=1
gene_ID_unitig12_4	GO:0009987
gene_ID_unitig12_5	GO:0005682	A0A1L0BJV0-9ASCOCIC11C00000003136 OS=
gene_ID_unitig12_5	GO:0005685
gene_ID_unitig12_5	GO:0005686
gene_ID_unitig12_5	GO:0005829
gene_ID_unitig12_5	GO:0046540
gene_ID_unitig12_5	GO:0071004
gene_ID_unitig12_5	GO:0000398
gene_ID_unitig12_7	GO:0000790	A0A1A0HJL9-9ASCOSPT16-domain-containing OS=Metschnikowia bicuspidata bicuspidata NRRL YB-4993 GN=METBIDRAFT-77033 PE=4 SV=1
gene_ID_unitig12_7	GO:0031298
gene_ID_unitig12_7	GO:0035101
gene_ID_unitig12_7	GO:0044732
gene_ID_unitig12_7	GO:0006261
gene_ID_unitig12_7	GO:0006281
gene_ID_unitig12_7	GO:0006334
gene_ID_unitig12_7	GO:0006368
gene_ID_unitig12_7	GO:0034401
gene_ID_unitig12_7	GO:0034724
gene_ID_unitig12_7	GO:0045899
gene_ID_unitig12_7	GO:0051301
gene_ID_unitig12_8	GO:0005635	A0A1A0HJY1-9ASCODNA primase large subunit OS=Metschnikowia bicuspidata bicuspidata NRRL YB-4993 GN=METBIDRAFT-37309 PE=3 SV=1
gene_ID_unitig12_8	GO:0005658
gene_ID_unitig12_8	GO:0005829
gene_ID_unitig12_8	GO:1990077
gene_ID_unitig12_8	GO:0003677
gene_ID_unitig12_8	GO:0003896
gene_ID_unitig12_8	GO:0046872
gene_ID_unitig12_8	GO:0051539
gene_ID_unitig12_8	GO:0006269
gene_ID_unitig12_8	GO:0006302
gene_ID_unitig12_9	GO:0016020	A0A1L0D4J7-9ASCOCIC11C00000003913 OS=
gene_ID_unitig12_10	GO:0016021	A0A1A0HJ63-9ASCOXanthine uracil permease OS=Metschnikowia bicuspidata bicuspidata NRRL YB-4993 GN=METBIDRAFT-30525 PE=4 SV=1
gene_ID_unitig12_10	GO:0005215
gene_ID_unitig12_10	GO:0055085
gene_ID_unitig12_11	GO:0016020	A0A1L0BJ81-9ASCOCIC11C00000004099 OS=
gene_ID_unitig12_12	GO:0000776	A0A1A0HJM3-9ASCOHLH-domain-containing (Fragment) OS=Metschnikowia bicuspidata bicuspidata NRRL YB-4993 GN=METBIDRAFT-28357 PE=4 SV=1
gene_ID_unitig12_12	GO:0005634
gene_ID_unitig12_12	GO:0005739
gene_ID_unitig12_12	GO:0089713
gene_ID_unitig12_12	GO:0000978
gene_ID_unitig12_12	GO:0001076
gene_ID_unitig12_12	GO:0001077
gene_ID_unitig12_12	GO:0001078
gene_ID_unitig12_12	GO:0001102
gene_ID_unitig12_12	GO:0001103
gene_ID_unitig12_12	GO:0019237
gene_ID_unitig12_12	GO:0046983
gene_ID_unitig12_12	GO:0000103
gene_ID_unitig12_12	GO:0006021
gene_ID_unitig12_12	GO:0006338
gene_ID_unitig12_12	GO:0006366
gene_ID_unitig12_12	GO:0007059
gene_ID_unitig12_12	GO:0009086
gene_ID_unitig12_12	GO:0061427
gene_ID_unitig12_12	GO:0061432
gene_ID_unitig12_12	GO:1900375
gene_ID_unitig12_12	GO:1900478
gene_ID_unitig12_13	GO:0005737	A0A1A0HK69-9ASCOPyruvate decarboxylase OS=Metschnikowia bicuspidata bicuspidata NRRL YB-4993 GN=METBIDRAFT-38271 PE=3 SV=1
gene_ID_unitig12_13	GO:0005886
gene_ID_unitig12_13	GO:0009986
gene_ID_unitig12_13	GO:0030445
gene_ID_unitig12_13	GO:0030446
gene_ID_unitig12_13	GO:0000287
gene_ID_unitig12_13	GO:0004737
gene_ID_unitig12_13	GO:0030976
gene_ID_unitig12_14	GO:0005743	A0A1A0HJ68-9ASCOMitochondrial ABC transporter OS=Metschnikowia bicuspidata bicuspidata NRRL YB-4993 GN=METBIDRAFT-77041 PE=4 SV=1
gene_ID_unitig12_14	GO:0016021
gene_ID_unitig12_14	GO:0005524
gene_ID_unitig12_14	GO:0042626
gene_ID_unitig12_14	GO:0006811
gene_ID_unitig12_14	GO:0006879
gene_ID_unitig12_14	GO:0055085
gene_ID_unitig12_15	GO:0070011	A0A1L0DE13-9ASCOCIC11C00000003626 OS=
gene_ID_unitig12_17	GO:0005634	A0A1A0HK74-9ASCOKinase OS=Metschnikowia bicuspidata bicuspidata NRRL YB-4993 GN=METBIDRAFT-34241 PE=3 SV=1
gene_ID_unitig12_17	GO:0005737
gene_ID_unitig12_17	GO:0005816
gene_ID_unitig12_17	GO:0005886
gene_ID_unitig12_17	GO:0005934
gene_ID_unitig12_17	GO:0005935
gene_ID_unitig12_17	GO:0033551
gene_ID_unitig12_17	GO:0004674
gene_ID_unitig12_17	GO:0005524
gene_ID_unitig12_17	GO:0042802
gene_ID_unitig12_17	GO:0002098
gene_ID_unitig12_17	GO:0006281
gene_ID_unitig12_17	GO:0006468
gene_ID_unitig12_17	GO:0006888
gene_ID_unitig12_17	GO:0007067
gene_ID_unitig12_17	GO:0042273
gene_ID_unitig12_17	GO:0042274
gene_ID_unitig12_17	GO:0051455
gene_ID_unitig12_18	GO:0005634	A0A1A0HJ72-9ASC pseudouridine synthase OS=Metschnikowia bicuspidata bicuspidata NRRL YB-4993 GN=METBIDRAFT-34192 PE=3 SV=1
gene_ID_unitig12_18	GO:0003723
gene_ID_unitig12_18	GO:0009982
gene_ID_unitig12_18	GO:0031119
gene_ID_unitig12_18	GO:0031120
gene_ID_unitig12_18	GO:1990481
gene_ID_unitig12_19	GO:0005634	A0A1A0HJL6-9ASCO60S ribosome subunit biogenesis NIP7 OS=Metschnikowia bicuspidata bicuspidata NRRL YB-4993 GN=METBIDRAFT-30534 PE=3 SV=1
gene_ID_unitig12_19	GO:0005737
gene_ID_unitig12_19	GO:0030687
gene_ID_unitig12_19	GO:0003723
gene_ID_unitig12_19	GO:0000463
gene_ID_unitig12_19	GO:0042255
gene_ID_unitig12_19	GO:1902626
gene_ID_unitig12_20	GO:0005739	A0A1L0DG83-9ASCOCIC11C00000000729 OS=
gene_ID_unitig12_20	GO:0005840
gene_ID_unitig12_21	GO:0005759	A0A1A0HJZ5-9ASCOp-loop containing nucleoside triphosphate hydrolase OS=Metschnikowia bicuspidata bicuspidata NRRL YB-4993 GN=METBIDRAFT-86235 PE=4 SV=1
gene_ID_unitig12_21	GO:0004004
gene_ID_unitig12_21	GO:0005524
gene_ID_unitig12_21	GO:1990400
gene_ID_unitig12_21	GO:0016070
gene_ID_unitig12_21	GO:1902775
gene_ID_unitig12_22	GO:0005634	A0A1L0BJS0-9ASCOCIC11C00000005489 OS=
gene_ID_unitig12_22	GO:0005777
gene_ID_unitig12_22	GO:0005829
gene_ID_unitig12_22	GO:0000210
gene_ID_unitig12_22	GO:0046872
gene_ID_unitig12_22	GO:0006734
gene_ID_unitig12_23	GO:0043229	A0A1A0HJ77-9ASCOPLC-like phosphodiesterase OS=Metschnikowia bicuspidata bicuspidata NRRL YB-4993 GN=METBIDRAFT-38433 PE=4 SV=1
gene_ID_unitig12_23	GO:0008081
gene_ID_unitig12_23	GO:0036164
gene_ID_unitig12_23	GO:0046475
gene_ID_unitig12_24	GO:0005684	A0A1L0BKD5-9ASCOCIC11C00000002043 OS=
gene_ID_unitig12_24	GO:1902494
gene_ID_unitig12_24	GO:0000398
gene_ID_unitig12_26	GO:0008106	A0A1A0HK00-9ASCO OS=Metschnikowia bicuspidata bicuspidata NRRL YB-4993 GN=METBIDRAFT-77052 PE=3 SV=1
gene_ID_unitig12_26	GO:0008270
gene_ID_unitig12_26	GO:0055114
gene_ID_unitig12_27	GO:0005761	A0A1L0D3V6-9ASCOCIC11C00000002765 OS=
gene_ID_unitig12_27	GO:0032592
gene_ID_unitig12_27	GO:0043022
gene_ID_unitig12_27	GO:0034551
gene_ID_unitig12_27	GO:0070131
gene_ID_unitig12_28	GO:0000329	A0A1L0BKE1-9ASCOCIC11C00000000551 OS=
gene_ID_unitig12_28	GO:0005783
gene_ID_unitig12_28	GO:0005794
gene_ID_unitig12_29	GO:0030529	A0A1A0HJM4-9ASCOSignal recognition particle subunit SRP72 OS=Metschnikowia bicuspidata bicuspidata NRRL YB-4993 GN=METBIDRAFT-36375 PE=3 SV=1
gene_ID_unitig12_29	GO:0044444
gene_ID_unitig12_31	GO:0004047	A0A1A0HK05-9ASCOAminomethyltransferase OS=Metschnikowia bicuspidata bicuspidata NRRL YB-4993 GN=METBIDRAFT-10376 PE=3 SV=1
gene_ID_unitig12_31	GO:0004375
gene_ID_unitig12_31	GO:0008483
gene_ID_unitig12_31	GO:0006546
gene_ID_unitig12_31	GO:0006730
gene_ID_unitig12_31	GO:0032259
gene_ID_unitig12_31	GO:0055114
gene_ID_unitig12_32	GO:0016740	A0A1L0DE49-9ASCOCIC11C00000000360 OS=
gene_ID_unitig12_32	GO:0006796
gene_ID_unitig12_32	GO:0044238
gene_ID_unitig12_32	GO:0044260
gene_ID_unitig12_32	GO:0050896
gene_ID_unitig12_34	GO:0000932	A0A1L0DG61-9ASCOCIC11C00000004395 OS=
gene_ID_unitig12_34	GO:0005634
gene_ID_unitig12_34	GO:0005829
gene_ID_unitig12_34	GO:0000166
gene_ID_unitig12_34	GO:0008266
gene_ID_unitig12_34	GO:0000398
gene_ID_unitig12_34	GO:0006338
gene_ID_unitig12_34	GO:1902625
gene_ID_unitig12_36	GO:0044464	A0A1A0HK94-9ASCOWSC-domain-containing OS=Metschnikowia bicuspidata bicuspidata NRRL YB-4993 GN=METBIDRAFT-77060 PE=4 SV=1
gene_ID_unitig12_37	GO:0005840	A0A1A0HJ91-9ASCORibosomal L14b L23e OS=Metschnikowia bicuspidata bicuspidata NRRL YB-4993 GN=METBIDRAFT-65987 PE=3 SV=1
gene_ID_unitig12_37	GO:0003735
gene_ID_unitig12_37	GO:0006412
gene_ID_unitig12_39	GO:0033768	A0A1L0G1Z8-9ASCOCIC11C00000000711 OS=
gene_ID_unitig12_39	GO:0008270
gene_ID_unitig12_39	GO:0032184
gene_ID_unitig12_39	GO:0061630
gene_ID_unitig12_39	GO:0000723
gene_ID_unitig12_39	GO:0006974
gene_ID_unitig12_39	GO:0016567
gene_ID_unitig12_39	GO:0016925
gene_ID_unitig12_39	GO:0033234
gene_ID_unitig12_39	GO:0043161
gene_ID_unitig12_40	GO:0000324	A0A1A0HJ96-9ASCOUPF0005-domain-containing OS=Metschnikowia bicuspidata bicuspidata NRRL YB-4993 GN=METBIDRAFT-37252 PE=3 SV=1
gene_ID_unitig12_40	GO:0005739
gene_ID_unitig12_40	GO:0005783
gene_ID_unitig12_40	GO:0016021
gene_ID_unitig12_40	GO:0006915
gene_ID_unitig12_40	GO:0019722
gene_ID_unitig12_40	GO:0030968
gene_ID_unitig12_41	GO:0005634	A0A1A0HJN5-9ASCO26S proteasome subunit P45 OS=Metschnikowia bicuspidata bicuspidata NRRL YB-4993 GN=METBIDRAFT-30553 PE=3 SV=1
gene_ID_unitig12_41	GO:0005829
gene_ID_unitig12_41	GO:0008540
gene_ID_unitig12_41	GO:0061638
gene_ID_unitig12_41	GO:0005524
gene_ID_unitig12_41	GO:0008233
gene_ID_unitig12_41	GO:0036402
gene_ID_unitig12_41	GO:0006511
gene_ID_unitig12_41	GO:0031503
gene_ID_unitig12_41	GO:0043171
gene_ID_unitig12_41	GO:0070651
gene_ID_unitig12_41	GO:0070682
gene_ID_unitig12_41	GO:1901800
gene_ID_unitig12_42	GO:0005739	A0A1A0HJQ7-9ASCOThioredoxin OS=Metschnikowia bicuspidata bicuspidata NRRL YB-4993 GN=METBIDRAFT-34132 PE=4 SV=1
gene_ID_unitig12_42	GO:0015035
gene_ID_unitig12_42	GO:0006662
gene_ID_unitig12_42	GO:0034599
gene_ID_unitig12_42	GO:0045454
gene_ID_unitig12_42	GO:0055114
gene_ID_unitig12_43	GO:0005634	A0A1A0HK20-9ASCOARM repeat-containing OS=Metschnikowia bicuspidata bicuspidata NRRL YB-4993 GN=METBIDRAFT-77067 PE=4 SV=1
gene_ID_unitig12_43	GO:0015934
gene_ID_unitig12_43	GO:0000900
gene_ID_unitig12_43	GO:0003730
gene_ID_unitig12_43	GO:0005086
gene_ID_unitig12_43	GO:0017148
gene_ID_unitig12_43	GO:0032012
gene_ID_unitig12_43	GO:0042273
gene_ID_unitig12_43	GO:0043547
gene_ID_unitig12_44	GO:0016020	A0A1L0BH20-9ASCOCIC11C00000004825 OS=
gene_ID_unitig12_44	GO:0008137
gene_ID_unitig12_44	GO:0009055
gene_ID_unitig12_44	GO:0055114
gene_ID_unitig12_45	GO:0000329	A0A1L0DLT6-9ASCOAlpha-mannosidase OS=
gene_ID_unitig12_45	GO:0005829
gene_ID_unitig12_45	GO:0004571
gene_ID_unitig12_45	GO:0008270
gene_ID_unitig12_45	GO:0030246
gene_ID_unitig12_45	GO:0006013
gene_ID_unitig12_45	GO:0009313
gene_ID_unitig12_46	GO:0005730	A0A1A0HJR0-9ASCOShwachman-Bodian-diamond syndrome OS=Metschnikowia bicuspidata bicuspidata NRRL YB-4993 GN=METBIDRAFT-36439 PE=4 SV=1
gene_ID_unitig12_46	GO:0005829
gene_ID_unitig12_46	GO:0005085
gene_ID_unitig12_46	GO:0042256
gene_ID_unitig12_46	GO:0043547
gene_ID_unitig12_47	GO:0005829	A0A1A0HK25-9ASCONucleotide-diphospho-sugar transferase OS=Metschnikowia bicuspidata bicuspidata NRRL YB-4993 GN=METBIDRAFT-10393 PE=4 SV=1
gene_ID_unitig12_47	GO:0005851
gene_ID_unitig12_47	GO:0032045
gene_ID_unitig12_47	GO:0003743
gene_ID_unitig12_47	GO:0005085
gene_ID_unitig12_47	GO:0016779
gene_ID_unitig12_47	GO:0006413
gene_ID_unitig12_47	GO:0006446
gene_ID_unitig12_47	GO:0043547
gene_ID_unitig12_48	GO:0005783	A0A1A0HKA8-9ASCOSqualene monooxygenase OS=Metschnikowia bicuspidata bicuspidata NRRL YB-4993 GN=METBIDRAFT-121010 PE=4 SV=1
gene_ID_unitig12_48	GO:0005811
gene_ID_unitig12_48	GO:0005886
gene_ID_unitig12_48	GO:0016021
gene_ID_unitig12_48	GO:0044422
gene_ID_unitig12_48	GO:0004506
gene_ID_unitig12_48	GO:0008144
gene_ID_unitig12_48	GO:0050660
gene_ID_unitig12_48	GO:0006696
gene_ID_unitig12_48	GO:0009267
gene_ID_unitig12_48	GO:0035690
gene_ID_unitig12_48	GO:0036170
gene_ID_unitig12_48	GO:0036171
gene_ID_unitig12_48	GO:0036180
gene_ID_unitig12_48	GO:0036187
gene_ID_unitig12_48	GO:0051668
gene_ID_unitig12_48	GO:0055114
gene_ID_unitig12_49	GO:0000329	A0A1A0HJA5-9ASCOCalcium proton exchanger OS=Metschnikowia bicuspidata bicuspidata NRRL YB-4993 GN=METBIDRAFT-77073 PE=3 SV=1
gene_ID_unitig12_49	GO:0005783
gene_ID_unitig12_49	GO:0016021
gene_ID_unitig12_49	GO:0015369
gene_ID_unitig12_49	GO:0015386
gene_ID_unitig12_49	GO:0006874
gene_ID_unitig12_49	GO:0070588
gene_ID_unitig12_49	GO:0071805
gene_ID_unitig12_50	GO:0019901	A0A1A0HJP6-9ASCOCyclin OS=Metschnikowia bicuspidata bicuspidata NRRL YB-4993 GN=METBIDRAFT-120981 PE=4 SV=1
gene_ID_unitig12_50	GO:0000079
gene_ID_unitig12_51	GO:0005634	A0A1A0HJR6-9ASCOT-complex 1 OS=Metschnikowia bicuspidata bicuspidata NRRL YB-4993 GN=METBIDRAFT-77076 PE=3 SV=1
gene_ID_unitig12_51	GO:0005832
gene_ID_unitig12_51	GO:0005524
gene_ID_unitig12_51	GO:0051082
gene_ID_unitig12_51	GO:0006457
gene_ID_unitig12_52	GO:0005739	A0A1L0BEX8-9ASCO3-oxoacyl-[acyl-carrier- ] synthase OS=
gene_ID_unitig12_52	GO:0016747
gene_ID_unitig12_52	GO:0006633
gene_ID_unitig12_53	GO:0016021	A0A1A0HJS0-9ASCOBeta-glucan synthesis-associated OS=Metschnikowia bicuspidata bicuspidata NRRL YB-4993 GN=METBIDRAFT-121488 PE=4 SV=1
gene_ID_unitig12_53	GO:0004553
gene_ID_unitig12_53	GO:0005975
gene_ID_unitig12_54	GO:0000407	A0A1A0HK34-9ASCOAutophagy-related 9 OS=Metschnikowia bicuspidata bicuspidata NRRL YB-4993 GN=METBIDRAFT-77080 PE=3 SV=1
gene_ID_unitig12_54	GO:0005783
gene_ID_unitig12_54	GO:0005794
gene_ID_unitig12_54	GO:0016021
gene_ID_unitig12_54	GO:0031410
gene_ID_unitig12_54	GO:0044446
gene_ID_unitig12_54	GO:0098588
gene_ID_unitig12_54	GO:0098805
gene_ID_unitig12_54	GO:0006914
gene_ID_unitig12_54	GO:0032258
gene_ID_unitig12_55	GO:0005730	A0A1A0HKB9-9ASCONop14 OS=Metschnikowia bicuspidata bicuspidata NRRL YB-4993 GN=METBIDRAFT-36587 PE=4 SV=1
gene_ID_unitig12_55	GO:0030686
gene_ID_unitig12_55	GO:0030515
gene_ID_unitig12_55	GO:0000462
gene_ID_unitig12_55	GO:0000479
gene_ID_unitig12_55	GO:0035690
gene_ID_unitig14_1	GO:0000502	A0A1L0G5F2-9ASCOCIC11C00000002711 OS=
gene_ID_unitig14_1	GO:0005794
gene_ID_unitig14_1	GO:0005886
gene_ID_unitig14_1	GO:0016021
gene_ID_unitig14_1	GO:0032126
gene_ID_unitig14_1	GO:0035838
gene_ID_unitig14_1	GO:0070941
gene_ID_unitig14_1	GO:0090002
gene_ID_unitig14_2	GO:0005887	A0A1L0G0E6-9ASCOCIC11C00000001801 OS=
gene_ID_unitig14_2	GO:0004872
gene_ID_unitig14_2	GO:0022891
gene_ID_unitig14_2	GO:0007165
gene_ID_unitig14_2	GO:0008643
gene_ID_unitig14_2	GO:0009405
gene_ID_unitig14_2	GO:0009749
gene_ID_unitig14_2	GO:0019660
gene_ID_unitig14_2	GO:0034605
gene_ID_unitig14_2	GO:0036168
gene_ID_unitig14_2	GO:0055085
gene_ID_unitig14_3	GO:0005635	A0A1A0HK39-9ASCOUndecaprenyl diphosphate synthase OS=Metschnikowia bicuspidata bicuspidata NRRL YB-4993 GN=METBIDRAFT-35011 PE=4 SV=1
gene_ID_unitig14_3	GO:0005783
gene_ID_unitig14_3	GO:0005811
gene_ID_unitig14_3	GO:0016021
gene_ID_unitig14_3	GO:0045547
gene_ID_unitig14_3	GO:0006486
gene_ID_unitig14_3	GO:0019408
gene_ID_unitig14_4	GO:0005622	A0A1A0HKC3-9ASCOARF SAR superfamily OS=Metschnikowia bicuspidata bicuspidata NRRL YB-4993 GN=METBIDRAFT-10407 PE=3 SV=1
gene_ID_unitig14_4	GO:0005525
gene_ID_unitig14_4	GO:0007264
gene_ID_unitig14_4	GO:0035690
gene_ID_unitig14_5	GO:0005730	A0A1L0DDP5-9ASCOCIC11C00000000359 OS=
gene_ID_unitig14_5	GO:0022625
gene_ID_unitig14_5	GO:0003729
gene_ID_unitig14_5	GO:0003735
gene_ID_unitig14_5	GO:0000463
gene_ID_unitig14_5	GO:0006412
gene_ID_unitig14_6	GO:0000151	A0A1L0GEG6-9ASCOCIC11C00000003163 OS=
gene_ID_unitig14_6	GO:0005634
gene_ID_unitig14_6	GO:0005737
gene_ID_unitig14_6	GO:0034450
gene_ID_unitig14_6	GO:0016567
gene_ID_unitig14_6	GO:0030433
gene_ID_unitig14_6	GO:0071361
gene_ID_unitig14_7	GO:0005634	A0A1A0HJT1-9ASCOE set domain-containing OS=Metschnikowia bicuspidata bicuspidata NRRL YB-4993 GN=METBIDRAFT-35934 PE=4 SV=1
gene_ID_unitig14_7	GO:0005829
gene_ID_unitig14_7	GO:0005934
gene_ID_unitig14_7	GO:0005935
gene_ID_unitig14_7	GO:0005094
gene_ID_unitig14_7	GO:0007015
gene_ID_unitig14_7	GO:0007264
gene_ID_unitig14_7	GO:0009267
gene_ID_unitig14_7	GO:0030448
gene_ID_unitig14_7	GO:0032889
gene_ID_unitig14_7	GO:0036170
gene_ID_unitig14_7	GO:0036180
gene_ID_unitig14_7	GO:0050790
gene_ID_unitig14_8	GO:0004386	A0A1A0HK43-9ASCO -helicase-domain-containing OS=Metschnikowia bicuspidata bicuspidata NRRL YB-4993 GN=METBIDRAFT-10411 PE=4 SV=1
gene_ID_unitig14_8	GO:0009987
gene_ID_unitig14_10	GO:0005886	A0A1L0G5L3-9ASCOCIC11C00000001045 OS=
gene_ID_unitig14_10	GO:0016021
gene_ID_unitig14_13	GO:0005948	A0A1A0HJT6-9ASCOAcetolactate synthase small subunit mitochondrial OS=Metschnikowia bicuspidata bicuspidata NRRL YB-4993 GN=METBIDRAFT-77094 PE=4 SV=1
gene_ID_unitig14_13	GO:0042645
gene_ID_unitig14_13	GO:0003984
gene_ID_unitig14_13	GO:0016597
gene_ID_unitig14_13	GO:0030234
gene_ID_unitig14_13	GO:0009082
gene_ID_unitig14_13	GO:0050790
gene_ID_unitig14_15	GO:0016602	A0A1L0DCX8-9ASCOCIC11C00000002367 OS=
gene_ID_unitig14_15	GO:0043565
gene_ID_unitig14_15	GO:0046982
gene_ID_unitig14_15	GO:0000436
gene_ID_unitig14_15	GO:0043457
gene_ID_unitig14_16	GO:0005933	A0A1L0DN00-9ASCOCIC11C00000003555 OS=
gene_ID_unitig14_16	GO:0030427
gene_ID_unitig14_16	GO:0035091
gene_ID_unitig14_16	GO:0000902
gene_ID_unitig14_19	GO:0044424	A0A1A0HKD9-9ASC -splicing endonuclease subunit Sen2 OS=Metschnikowia bicuspidata bicuspidata NRRL YB-4993 GN=METBIDRAFT-52286 PE=3 SV=1
gene_ID_unitig14_19	GO:0004518
gene_ID_unitig14_19	GO:0008033
gene_ID_unitig14_19	GO:0035690
gene_ID_unitig14_19	GO:0090305
gene_ID_unitig14_20	GO:0016021	A0A1A0HJS5-9ASCOPentulose kinase OS=Metschnikowia bicuspidata bicuspidata NRRL YB-4993 GN=METBIDRAFT-30590 PE=4 SV=1
gene_ID_unitig14_20	GO:0008271
gene_ID_unitig14_20	GO:0016301
gene_ID_unitig14_20	GO:0016773
gene_ID_unitig14_20	GO:0005975
gene_ID_unitig14_20	GO:0016310
gene_ID_unitig14_20	GO:1902358
gene_ID_unitig14_21	GO:0005737	A0A1A0HK58-9ASCOEukaryotic initiation factor 4A OS=Metschnikowia bicuspidata bicuspidata NRRL YB-4993 GN=METBIDRAFT-10425 PE=3 SV=1
gene_ID_unitig14_21	GO:0003743
gene_ID_unitig14_21	GO:0004386
gene_ID_unitig14_21	GO:0005524
gene_ID_unitig14_21	GO:0006413
gene_ID_unitig14_23	GO:0000014	A0A1A0HJT0-9ASCOS-adenosyl-L-methionine-dependent methyltransferase OS=Metschnikowia bicuspidata bicuspidata NRRL YB-4993 GN=METBIDRAFT-77104 PE=3 SV=1
gene_ID_unitig14_23	GO:0030697
gene_ID_unitig14_23	GO:0051908
gene_ID_unitig14_23	GO:0000737
gene_ID_unitig14_23	GO:0000738
gene_ID_unitig14_23	GO:0006302
gene_ID_unitig14_23	GO:0030488
gene_ID_unitig14_24	GO:0016021	A0A1L0BQX9-9ASCOCIC11C00000002812 OS=
gene_ID_unitig14_25	GO:0009986	B9WDC5-CANDCCell wall OS=Candida dubliniensis (strain CD36 ATCC MYA-646 CBS 7987 NCPF 3949 NRRL Y-17841) GN=Cd36-81470 PE=4 SV=1
gene_ID_unitig14_27	GO:0004721	A0A1A0HJV5-9ASCOSerine threonine- phosphatase OS=Metschnikowia bicuspidata bicuspidata NRRL YB-4993 GN=METBIDRAFT-34791 PE=3 SV=1
gene_ID_unitig14_27	GO:0006470
gene_ID_unitig14_29	GO:0008137	A0A1A0HK68-9ASCONAD(P)-binding OS=Metschnikowia bicuspidata bicuspidata NRRL YB-4993 GN=METBIDRAFT-36507 PE=4 SV=1
gene_ID_unitig14_29	GO:0050662
gene_ID_unitig14_29	GO:0055114
gene_ID_unitig14_30	GO:0016020	M3K3J1-CANMXVacuolar H+-ATPase V1 subunit A OS=Candida maltosa (strain Xu316) GN=G210-5299 PE=4 SV=1
gene_ID_unitig14_30	GO:0044444
gene_ID_unitig14_30	GO:0000166
gene_ID_unitig14_30	GO:0004518
gene_ID_unitig14_30	GO:0015992
gene_ID_unitig14_30	GO:0030908
gene_ID_unitig14_30	GO:0044260
gene_ID_unitig14_30	GO:0044763
gene_ID_unitig14_30	GO:0055080
gene_ID_unitig14_30	GO:0080144
gene_ID_unitig14_30	GO:0090304
gene_ID_unitig14_32	GO:0016020	A0A1L0C3T4-9ASCOCIC11C00000004841 OS=
gene_ID_unitig14_33	GO:0016020	A0A1L0C608-9ASCOCIC11C00000005944 OS=
gene_ID_unitig14_34	GO:0005829	A0A1L0DCT4-9ASCOCIC11C00000001354 OS=
gene_ID_unitig14_34	GO:0043224
gene_ID_unitig14_34	GO:0003688
gene_ID_unitig14_34	GO:0004842
gene_ID_unitig14_34	GO:0016874
gene_ID_unitig14_34	GO:0030674
gene_ID_unitig14_34	GO:0031625
gene_ID_unitig14_34	GO:0000082
gene_ID_unitig14_34	GO:0000086
gene_ID_unitig14_34	GO:0031146
gene_ID_unitig14_34	GO:0042787
gene_ID_unitig14_34	GO:1903467
gene_ID_unitig14_35	GO:0003824	A0A1L0DB25-9ASCOCIC11C00000004560 OS=
gene_ID_unitig14_36	GO:0010008	A0A1A0HJW4-9ASCOBRO1-domain-containing OS=Metschnikowia bicuspidata bicuspidata NRRL YB-4993 GN=METBIDRAFT-37172 PE=4 SV=1
gene_ID_unitig14_36	GO:0006623
gene_ID_unitig14_36	GO:0045324
gene_ID_unitig14_36	GO:0071285
gene_ID_unitig14_37	GO:0005576	A0A1L0DMU2-9ASCOCIC11C00000004275 OS=
gene_ID_unitig14_37	GO:0009986
gene_ID_unitig14_37	GO:0030428
gene_ID_unitig14_37	GO:0030445
gene_ID_unitig14_37	GO:0030446
gene_ID_unitig14_37	GO:0046658
gene_ID_unitig14_37	GO:0016798
gene_ID_unitig14_37	GO:0005975
gene_ID_unitig14_37	GO:0009405
gene_ID_unitig14_37	GO:0031505
gene_ID_unitig14_37	GO:0044406
gene_ID_unitig14_37	GO:0070783
gene_ID_unitig14_38	GO:0000144	A0A1L0DMU2-9ASCOCIC11C00000004275 OS=
gene_ID_unitig14_38	GO:0005576
gene_ID_unitig14_38	GO:0009986
gene_ID_unitig14_38	GO:0016021
gene_ID_unitig14_38	GO:0030428
gene_ID_unitig14_38	GO:0030445
gene_ID_unitig14_38	GO:0030446
gene_ID_unitig14_38	GO:0046658
gene_ID_unitig14_38	GO:0004553
gene_ID_unitig14_38	GO:0016757
gene_ID_unitig14_38	GO:0006037
gene_ID_unitig14_38	GO:0009405
gene_ID_unitig14_38	GO:0031505
gene_ID_unitig14_38	GO:0044406
gene_ID_unitig14_38	GO:0070783
gene_ID_unitig14_39	GO:0000139	A0A1A0HKG0-9ASCOCoatomer subunit alpha OS=Metschnikowia bicuspidata bicuspidata NRRL YB-4993 GN=METBIDRAFT-38366 PE=4 SV=1
gene_ID_unitig14_39	GO:0030126
gene_ID_unitig14_39	GO:0005198
gene_ID_unitig14_39	GO:0043130
gene_ID_unitig14_39	GO:0006886
gene_ID_unitig14_39	GO:0006888
gene_ID_unitig14_39	GO:0006890
gene_ID_unitig14_40	GO:0005634	A0A1L0BQT9-9ASCOSerine threonine- phosphatase OS=
gene_ID_unitig14_40	GO:0005737
gene_ID_unitig14_40	GO:0004721
gene_ID_unitig14_40	GO:0006470
gene_ID_unitig14_42	GO:0005745	A0A1A0HJW8-9ASCOATP-dependent metallopeptidase Hfl OS=Metschnikowia bicuspidata bicuspidata NRRL YB-4993 GN=METBIDRAFT-30608 PE=3 SV=1
gene_ID_unitig14_42	GO:0005886
gene_ID_unitig14_42	GO:0097002
gene_ID_unitig14_42	GO:0004222
gene_ID_unitig14_42	GO:0005524
gene_ID_unitig14_42	GO:0008270
gene_ID_unitig14_42	GO:0016887
gene_ID_unitig14_42	GO:0001302
gene_ID_unitig14_42	GO:0002181
gene_ID_unitig14_42	GO:0006461
gene_ID_unitig14_42	GO:0006465
gene_ID_unitig14_44	GO:0005576	A0A1L0DR91-9ASCOCIC11C00000005075 OS=
gene_ID_unitig14_44	GO:0005794
gene_ID_unitig14_44	GO:0005886
gene_ID_unitig14_44	GO:0000026
gene_ID_unitig14_44	GO:0006057
gene_ID_unitig14_44	GO:0006493
gene_ID_unitig14_44	GO:0007160
gene_ID_unitig14_44	GO:0009405
gene_ID_unitig14_44	GO:0016337
gene_ID_unitig14_44	GO:0030447
gene_ID_unitig14_44	GO:0031505
gene_ID_unitig14_44	GO:0043710
gene_ID_unitig14_44	GO:0051834
gene_ID_unitig14_44	GO:0097502
gene_ID_unitig14_46	GO:0000835	A0A1A0HJX3-9ASCONuclear localization factor and ER translocation component OS=Metschnikowia bicuspidata bicuspidata NRRL YB-4993 GN=METBIDRAFT-77125 PE=4 SV=1
gene_ID_unitig14_46	GO:0005634
gene_ID_unitig14_46	GO:0031090
gene_ID_unitig14_46	GO:0031967
gene_ID_unitig14_46	GO:0098796
gene_ID_unitig14_46	GO:0006515
gene_ID_unitig14_46	GO:0015031
gene_ID_unitig14_46	GO:0030433
gene_ID_unitig14_46	GO:0071218
gene_ID_unitig14_47	GO:0005634	A0A1A0HK88-9ASCOHeat shock 70 OS=Metschnikowia bicuspidata bicuspidata NRRL YB-4993 GN=METBIDRAFT-77126 PE=3 SV=1
gene_ID_unitig14_47	GO:0005829
gene_ID_unitig14_47	GO:0005524
gene_ID_unitig14_47	GO:0009405
gene_ID_unitig14_47	GO:0035690
gene_ID_unitig14_48	GO:0005737	A0A1A0HKG9-9ASCOKinase OS=Metschnikowia bicuspidata bicuspidata NRRL YB-4993 GN=METBIDRAFT-77127 PE=4 SV=1
gene_ID_unitig14_48	GO:0004674
gene_ID_unitig14_48	GO:0005524
gene_ID_unitig14_48	GO:0006376
gene_ID_unitig14_48	GO:0006468
gene_ID_unitig14_48	GO:0030003
gene_ID_unitig14_48	GO:0042307
gene_ID_unitig14_48	GO:0042493
gene_ID_unitig14_49	GO:0005829	A0A1L0DNY5-9ASCOElongator complex 3 OS=
gene_ID_unitig14_49	GO:0004402
gene_ID_unitig14_49	GO:0051536
gene_ID_unitig14_49	GO:0016573
gene_ID_unitig14_50	GO:0005743	A0A1A0HJV8-9ASCOMBA1 OS=Metschnikowia bicuspidata bicuspidata NRRL YB-4993 GN=METBIDRAFT-77129 PE=4 SV=1
gene_ID_unitig14_50	GO:0043022
gene_ID_unitig14_50	GO:0007007
gene_ID_unitig14_50	GO:0032979
gene_ID_unitig14_50	GO:0070131
gene_ID_unitig14_50	GO:0097033
gene_ID_unitig14_50	GO:0097034
gene_ID_unitig14_51	GO:0046872	G8YMP0-PICSOPiso0-001258 OS=Pichia sorbitophila (strain ATCC MYA-4447 BCRC 22081 CBS 7064 NBRC 10061 NRRL Y-12695) GN=Piso0-001258 PE=4 SV=1
gene_ID_unitig14_54	GO:0016020	A0A1L0C255-9ASCOCIC11C00000005132 OS=
gene_ID_unitig14_55	GO:0005829	A0A1A0HJH2-9ASCOClass I glutamine amidotransferase OS=Metschnikowia bicuspidata bicuspidata NRRL YB-4993 GN=METBIDRAFT-35629 PE=4 SV=1
gene_ID_unitig14_55	GO:0019172
gene_ID_unitig14_55	GO:0019243
gene_ID_unitig14_56	GO:0005634	A0A1A0HJW2-9ASCOAP-3 complex subunit delta OS=Metschnikowia bicuspidata bicuspidata NRRL YB-4993 GN=METBIDRAFT-77132 PE=3 SV=1
gene_ID_unitig14_56	GO:0030123
gene_ID_unitig14_56	GO:0006623
gene_ID_unitig14_56	GO:0006896
gene_ID_unitig14_58	GO:0044424	A0A1L0BZS9-9ASCOCIC11C00000001795 OS=
gene_ID_unitig14_58	GO:0016787
gene_ID_unitig14_60	GO:0005634	A0A1A0HKH9-9ASCOStructural maintenance of chromosomes OS=Metschnikowia bicuspidata bicuspidata NRRL YB-4993 GN=METBIDRAFT-35348 PE=3 SV=1
gene_ID_unitig14_60	GO:0005694
gene_ID_unitig14_60	GO:0005488
gene_ID_unitig14_60	GO:0006281
gene_ID_unitig14_60	GO:0006310
gene_ID_unitig14_60	GO:0007062
gene_ID_unitig14_60	GO:0007127
gene_ID_unitig14_60	GO:0045132
gene_ID_unitig14_60	GO:0070192
gene_ID_unitig14_62	GO:0005829	A0A1A0HJY8-9ASCOSerine-tRNA ligase OS=Metschnikowia bicuspidata bicuspidata NRRL YB-4993 GN=METBIDRAFT-10468 PE=4 SV=1
gene_ID_unitig14_62	GO:0004828
gene_ID_unitig14_62	GO:0005524
gene_ID_unitig14_62	GO:0006434
gene_ID_unitig14_62	GO:0097056
gene_ID_unitig14_63	GO:0044424	A0A1L0GN73-9ASCOCIC11C00000005833 OS=
gene_ID_unitig14_63	GO:0006281
gene_ID_unitig15_1_partial	GO:0000166	A0A1L0C316-9ASCOCIC11C00000002141 OS=
gene_ID_unitig15_1_partial	GO:0003676
gene_ID_unitig15_1_partial	GO:0006401
gene_ID_unitig15_1_partial	GO:0043628
gene_ID_unitig15_2	GO:0005762	A0A1L0C5P2-9ASCOCIC11C00000000077 OS=
gene_ID_unitig15_2	GO:0003735
gene_ID_unitig15_3	GO:0030134	A0A1A0HJ23-9ASCODUF1692-domain-containing OS=Metschnikowia bicuspidata bicuspidata NRRL YB-4993 GN=METBIDRAFT-30358 PE=4 SV=1
gene_ID_unitig15_3	GO:0030173
gene_ID_unitig15_3	GO:0030176
gene_ID_unitig15_3	GO:0006888
gene_ID_unitig15_5	GO:0005089	A0A1L0DN39-9ASCOCIC11C00000005099 OS=
gene_ID_unitig15_5	GO:0035023
gene_ID_unitig15_5	GO:0043547
gene_ID_unitig15_6	GO:0004174	A0A1L0DQC5-9ASCOCIC11C00000005900 OS=
gene_ID_unitig15_6	GO:0051536
gene_ID_unitig15_6	GO:0055114
gene_ID_unitig15_7	GO:0005737	A0A1L0GF31-9ASCOCIC11C00000001022 OS=
gene_ID_unitig15_7	GO:0043231
gene_ID_unitig15_9	GO:0016538	A0A1L0DFT1-9ASCOCIC11C00000002973 OS=
gene_ID_unitig15_9	GO:0000079
gene_ID_unitig15_9	GO:0000082
gene_ID_unitig15_9	GO:0007114
gene_ID_unitig15_9	GO:0030448
gene_ID_unitig15_9	GO:0035690
gene_ID_unitig15_9	GO:0044182
gene_ID_unitig15_9	GO:1900429
gene_ID_unitig15_10	GO:0005737	A0A1A0HJD0-9ASCOCysteine ase OS=Metschnikowia bicuspidata bicuspidata NRRL YB-4993 GN=METBIDRAFT-34203 PE=4 SV=1
gene_ID_unitig15_11	GO:0005743	A0A1A0HIZ9-9ASCOCytochrome c heme lyase OS=Metschnikowia bicuspidata bicuspidata NRRL YB-4993 GN=METBIDRAFT-30346 PE=3 SV=1
gene_ID_unitig15_11	GO:0005758
gene_ID_unitig15_11	GO:0004408
gene_ID_unitig15_11	GO:0046872
gene_ID_unitig15_11	GO:0018063
gene_ID_unitig15_13	GO:0005783	A0A1L0BU83-9ASCOCIC11C00000001727 OS=
gene_ID_unitig15_13	GO:0044425
gene_ID_unitig15_14	GO:0005634	A0A1A0HJC5-9ASCOPseudouridine synthase (Fragment) OS=Metschnikowia bicuspidata bicuspidata NRRL YB-4993 GN=METBIDRAFT-18859 PE=3 SV=1
gene_ID_unitig15_14	GO:0005739
gene_ID_unitig15_14	GO:0003723
gene_ID_unitig15_14	GO:0009982
gene_ID_unitig15_14	GO:0006400
gene_ID_unitig15_14	GO:1990481
gene_ID_unitig15_17	GO:0016791	A0A1L0BH00-9ASCOCIC11C00000000609 OS=
gene_ID_unitig15_17	GO:0016311
gene_ID_unitig15_18	GO:0000329	A0A1L0BG25-9ASCOCIC11C00000000355 OS=
gene_ID_unitig15_18	GO:0005741
gene_ID_unitig15_18	GO:0005770
gene_ID_unitig15_18	GO:0005777
gene_ID_unitig15_18	GO:0005794
gene_ID_unitig15_18	GO:0030479
gene_ID_unitig15_18	GO:0003924
gene_ID_unitig15_18	GO:0005525
gene_ID_unitig15_18	GO:0006623
gene_ID_unitig15_18	GO:0006897
gene_ID_unitig15_18	GO:0016559
gene_ID_unitig15_18	GO:0030036
gene_ID_unitig15_18	GO:0045053
gene_ID_unitig15_18	GO:0060988
gene_ID_unitig15_19	GO:0004674	A0A1L0D563-9ASCOCIC11C00000004681 OS=
gene_ID_unitig15_19	GO:0005524
gene_ID_unitig15_19	GO:0006468
gene_ID_unitig15_20	GO:0044424	A0A1A0HJB4-9ASCOS-adenosylmethionine decarboxylase OS=Metschnikowia bicuspidata bicuspidata NRRL YB-4993 GN=METBIDRAFT-35684 PE=4 SV=1
gene_ID_unitig15_20	GO:0016829
gene_ID_unitig15_20	GO:0006596
gene_ID_unitig15_20	GO:0097164
gene_ID_unitig15_21	GO:0005743	A0A1A0HIZ8-9ASCOMitochondrial carrier OS=Metschnikowia bicuspidata bicuspidata NRRL YB-4993 GN=METBIDRAFT-37689 PE=3 SV=1
gene_ID_unitig15_21	GO:0005886
gene_ID_unitig15_21	GO:0016021
gene_ID_unitig15_21	GO:0005215
gene_ID_unitig15_21	GO:0055085
gene_ID_unitig15_23_partial	GO:0005622	A0A1A0HIY4-9ASCOPhospholipid-transporting ATPase OS=Metschnikowia bicuspidata bicuspidata NRRL YB-4993 GN=METBIDRAFT-34674 PE=3 SV=1
gene_ID_unitig15_23_partial	GO:0005886
gene_ID_unitig15_23_partial	GO:0016021
gene_ID_unitig15_23_partial	GO:0000287
gene_ID_unitig15_23_partial	GO:0004012
gene_ID_unitig15_23_partial	GO:0005524
gene_ID_unitig15_23_partial	GO:0045332
gene_ID_unitig19_2	GO:0005886	A0A1A0HHI8-9ASCOFAD NAD(P)-binding domain-containing OS=Metschnikowia bicuspidata bicuspidata NRRL YB-4993 GN=METBIDRAFT-34031 PE=4 SV=1
gene_ID_unitig19_2	GO:0008137
gene_ID_unitig19_2	GO:0055114
gene_ID_unitig19_4	GO:0016021	A0A1A0HI03-9ASCOMFS general substrate transporter OS=Metschnikowia bicuspidata bicuspidata NRRL YB-4993 GN=METBIDRAFT-76487 PE=4 SV=1
gene_ID_unitig19_4	GO:0055085
gene_ID_unitig19_6	GO:0005886	A0A1L0C0N7-9ASCOCIC11C00000002675 OS=
gene_ID_unitig19_8	GO:0005634	A0A1A0HHX0-9ASCONascent polypeptide-associated complex subunit alpha OS=Metschnikowia bicuspidata bicuspidata NRRL YB-4993 GN=METBIDRAFT-29931 PE=4 SV=1
gene_ID_unitig19_8	GO:0005854
gene_ID_unitig19_8	GO:0009986
gene_ID_unitig19_8	GO:0032266
gene_ID_unitig19_8	GO:0051082
gene_ID_unitig19_8	GO:0070273
gene_ID_unitig19_8	GO:0070300
gene_ID_unitig19_8	GO:0080025
gene_ID_unitig19_8	GO:0006620
gene_ID_unitig19_8	GO:0051083
gene_ID_unitig19_10	GO:0016021	A0A1A0HI09-9ASCOPhospholipid-transporting ATPase OS=Metschnikowia bicuspidata bicuspidata NRRL YB-4993 GN=METBIDRAFT-76492 PE=3 SV=1
gene_ID_unitig19_10	GO:0000287
gene_ID_unitig19_10	GO:0004012
gene_ID_unitig19_10	GO:0005524
gene_ID_unitig19_10	GO:0045332
gene_ID_unitig19_11	GO:0005849	A0A1L0DN08-9ASCOCIC11C00000000310 OS=
gene_ID_unitig19_11	GO:0016071
gene_ID_unitig19_12	GO:0005656	A0A1A0HHJ8-9ASCONucleolar complex-associated 3 OS=Metschnikowia bicuspidata bicuspidata NRRL YB-4993 GN=METBIDRAFT-76495 PE=4 SV=1
gene_ID_unitig19_12	GO:0005730
gene_ID_unitig19_12	GO:0016020
gene_ID_unitig19_12	GO:0030691
gene_ID_unitig19_12	GO:0003682
gene_ID_unitig19_12	GO:0006267
gene_ID_unitig19_12	GO:0006270
gene_ID_unitig19_12	GO:0006364
gene_ID_unitig19_13	GO:0005829	A0A1A0HI14-9ASCO6-phosphogluconate decarboxylating OS=Metschnikowia bicuspidata bicuspidata NRRL YB-4993 GN=METBIDRAFT-106293 PE=3 SV=1
gene_ID_unitig19_13	GO:0004616
gene_ID_unitig19_13	GO:0050661
gene_ID_unitig19_13	GO:0009051
gene_ID_unitig19_13	GO:0055114
gene_ID_unitig19_14	GO:0005783	A0A1A0HHX5-9ASCOCytochrome P450 OS=Metschnikowia bicuspidata bicuspidata NRRL YB-4993 GN=METBIDRAFT-76496 PE=3 SV=1
gene_ID_unitig19_14	GO:0005886
gene_ID_unitig19_14	GO:0016021
gene_ID_unitig19_14	GO:0000249
gene_ID_unitig19_14	GO:0005506
gene_ID_unitig19_14	GO:0020037
gene_ID_unitig19_14	GO:0070330
gene_ID_unitig19_14	GO:0006623
gene_ID_unitig19_14	GO:0006696
gene_ID_unitig19_14	GO:0006897
gene_ID_unitig19_14	GO:0009267
gene_ID_unitig19_14	GO:0036170
gene_ID_unitig19_14	GO:0036180
gene_ID_unitig19_14	GO:0055114
gene_ID_unitig19_14	GO:0071210
gene_ID_unitig19_15	GO:0005739	A0A1A0HH30-9ASCOSulfate adenylyltransferase OS=Metschnikowia bicuspidata bicuspidata NRRL YB-4993 GN=MET3 PE=3 SV=1
gene_ID_unitig19_15	GO:0004781
gene_ID_unitig19_15	GO:0005524
gene_ID_unitig19_15	GO:0009086
gene_ID_unitig19_15	GO:0019344
gene_ID_unitig19_15	GO:0019379
gene_ID_unitig19_15	GO:0070814
gene_ID_unitig19_16	GO:0016020	A0A1L0DCA2-9ASCOCIC11C00000003885 OS=
gene_ID_unitig19_17	GO:0000324	A0A1A0HHK3-9ASCOSPRY-domain-containing OS=Metschnikowia bicuspidata bicuspidata NRRL YB-4993 GN=METBIDRAFT-85705 PE=4 SV=1
gene_ID_unitig19_17	GO:0005774
gene_ID_unitig19_17	GO:0010008
gene_ID_unitig19_17	GO:0016021
gene_ID_unitig19_17	GO:0016192
gene_ID_unitig19_17	GO:0043328
gene_ID_unitig19_19	GO:0016791	A0A1A0HHY0-9ASCOMagnesium-dependent phosphatase-1 OS=Metschnikowia bicuspidata bicuspidata NRRL YB-4993 GN=METBIDRAFT-35704 PE=4 SV=1
gene_ID_unitig19_19	GO:0016311
gene_ID_unitig19_21	GO:0003677	A0A1A0HHK8-9ASCOHMG-box OS=Metschnikowia bicuspidata bicuspidata NRRL YB-4993 GN=METBIDRAFT-29942 PE=4 SV=1
gene_ID_unitig19_21	GO:0009987
gene_ID_unitig19_22	GO:0005634	A0A1L0BQ65-9ASCOCIC11C00000003931 OS=
gene_ID_unitig19_22	GO:0030684
gene_ID_unitig19_22	GO:0000462
gene_ID_unitig19_22	GO:0000479
gene_ID_unitig19_23	GO:0016021	A0A1L0E1E5-9ASCOCIC11C00000000679 OS=
gene_ID_unitig19_26	GO:0005634	A0A1A0HI28-9ASCOPhosphatidylinositol-4-phosphate 5-kinase OS=Metschnikowia bicuspidata bicuspidata NRRL YB-4993 GN=METBIDRAFT-35886 PE=4 SV=1
gene_ID_unitig19_26	GO:0005886
gene_ID_unitig19_26	GO:0016308
gene_ID_unitig19_26	GO:0031321
gene_ID_unitig19_26	GO:0046854
gene_ID_unitig19_27	GO:0005737	A0A1A0HHL8-9ASCOSucraseferredoxin OS=Metschnikowia bicuspidata bicuspidata NRRL YB-4993 GN=METBIDRAFT-34915 PE=4 SV=1
gene_ID_unitig19_28	GO:0005623	A0A1A0HHL9-9ASCOThioredoxin OS=Metschnikowia bicuspidata bicuspidata NRRL YB-4993 GN=METBIDRAFT-29952 PE=4 SV=1
gene_ID_unitig19_31	GO:0008106	A0A1A0HK00-9ASCO OS=Metschnikowia bicuspidata bicuspidata NRRL YB-4993 GN=METBIDRAFT-77052 PE=3 SV=1
gene_ID_unitig19_31	GO:0008270
gene_ID_unitig19_31	GO:0055114
gene_ID_unitig19_32	GO:0005741	A0A1A0HHM3-9ASCONAD(P)-binding OS=Metschnikowia bicuspidata bicuspidata NRRL YB-4993 GN=METBIDRAFT-80941 PE=4 SV=1
gene_ID_unitig19_32	GO:0005783
gene_ID_unitig19_32	GO:0005811
gene_ID_unitig19_32	GO:0000140
gene_ID_unitig19_32	GO:0004806
gene_ID_unitig19_32	GO:0006654
gene_ID_unitig19_32	GO:0019433
gene_ID_unitig19_32	GO:0055114
gene_ID_unitig19_33	GO:0016491	A0A1A0HHM5-9ASCONAD(P)-binding OS=Metschnikowia bicuspidata bicuspidata NRRL YB-4993 GN=METBIDRAFT-76510 PE=4 SV=1
gene_ID_unitig19_33	GO:0055114
gene_ID_unitig19_36	GO:0003824	A0A1L0E1D0-9ASCOCIC11C00000001966 OS=
gene_ID_unitig19_36	GO:0019752
gene_ID_unitig19_36	GO:1901360
gene_ID_unitig19_37	GO:0005829	A0A1L0BQF7-9ASCOCIC11C00000001199 OS=
gene_ID_unitig19_37	GO:0016020
gene_ID_unitig19_37	GO:0018678
gene_ID_unitig19_37	GO:0019336
gene_ID_unitig19_38	GO:0004591	A0A1A0HH53-9ASCO2-oxoglutarate E1 component OS=Metschnikowia bicuspidata bicuspidata NRRL YB-4993 GN=METBIDRAFT-76512 PE=4 SV=1
gene_ID_unitig19_38	GO:0030976
gene_ID_unitig19_38	GO:0006099
gene_ID_unitig19_40	GO:0001405	A0A1A0HHM8-9ASCOPresequence translocated-associated motor subunit mitochondrial OS=Metschnikowia bicuspidata bicuspidata NRRL YB-4993 GN=METBIDRAFT-29957 PE=4 SV=1
gene_ID_unitig19_40	GO:0005886
gene_ID_unitig19_40	GO:0016021
gene_ID_unitig19_40	GO:0030150
gene_ID_unitig19_41	GO:0000775	A0A1L0BQG2-9ASCOCIC11C00000001653 OS=
gene_ID_unitig19_41	GO:0016586
gene_ID_unitig19_41	GO:0004386
gene_ID_unitig19_41	GO:0005524
gene_ID_unitig19_41	GO:0015616
gene_ID_unitig19_41	GO:0070577
gene_ID_unitig19_41	GO:0000086
gene_ID_unitig19_41	GO:0006284
gene_ID_unitig19_41	GO:0006302
gene_ID_unitig19_41	GO:0006337
gene_ID_unitig19_41	GO:0006368
gene_ID_unitig19_41	GO:0007010
gene_ID_unitig19_41	GO:0007059
gene_ID_unitig19_41	GO:0007126
gene_ID_unitig19_41	GO:0016584
gene_ID_unitig19_41	GO:0031055
gene_ID_unitig19_41	GO:0043044
gene_ID_unitig19_41	GO:0061587
gene_ID_unitig19_42	GO:0016021	A0A1A0HAQ6-9ASCOAmino acid transporter OS=Metschnikowia bicuspidata bicuspidata NRRL YB-4993 GN=METBIDRAFT-78069 PE=4 SV=1
gene_ID_unitig19_42	GO:0015171
gene_ID_unitig19_42	GO:0003333
gene_ID_unitig19_43	GO:0005840	A0A1A0HI04-9ASCORibosomal L6 OS=Metschnikowia bicuspidata bicuspidata NRRL YB-4993 GN=METBIDRAFT-64312 PE=4 SV=1
gene_ID_unitig19_43	GO:0003735
gene_ID_unitig19_43	GO:0019843
gene_ID_unitig19_43	GO:0006412
gene_ID_unitig19_44	GO:0005737	A0A1A0HI43-9ASCOPDT-domain-containing OS=Metschnikowia bicuspidata bicuspidata NRRL YB-4993 GN=METBIDRAFT-29960 PE=4 SV=1
gene_ID_unitig19_44	GO:0016829
gene_ID_unitig19_44	GO:0008152
gene_ID_unitig19_45	GO:0005829	A0A1A0HH58-9ASCORING U-box OS=Metschnikowia bicuspidata bicuspidata NRRL YB-4993 GN=METBIDRAFT-29961 PE=4 SV=1
gene_ID_unitig19_45	GO:0031463
gene_ID_unitig19_45	GO:0035361
gene_ID_unitig19_45	GO:0043224
gene_ID_unitig19_45	GO:0008270
gene_ID_unitig19_45	GO:0030674
gene_ID_unitig19_45	GO:0061630
gene_ID_unitig19_45	GO:0000082
gene_ID_unitig19_45	GO:0031146
gene_ID_unitig19_45	GO:0042787
gene_ID_unitig19_46	GO:0005768	A0A1L0GB34-9ASCOAP complex subunit beta OS=
gene_ID_unitig19_46	GO:0030121
gene_ID_unitig19_46	GO:0008565
gene_ID_unitig19_46	GO:0006886
gene_ID_unitig19_46	GO:0016192
gene_ID_unitig19_46	GO:0016197
gene_ID_unitig19_46	GO:0070317
gene_ID_unitig19_47	GO:0016592	A0A1A0HHN3-9ASCOMED7-domain-containing OS=Metschnikowia bicuspidata bicuspidata NRRL YB-4993 GN=METBIDRAFT-29965 PE=4 SV=1
gene_ID_unitig19_47	GO:0070847
gene_ID_unitig19_47	GO:0001104
gene_ID_unitig19_47	GO:0000122
gene_ID_unitig19_47	GO:0045944
gene_ID_unitig19_48	GO:0005737	A0A1A0HI08-9ASCOMog1p OS=Metschnikowia bicuspidata bicuspidata NRRL YB-4993 GN=METBIDRAFT-76523 PE=4 SV=1
gene_ID_unitig19_48	GO:0006886
gene_ID_unitig19_48	GO:0006913
gene_ID_unitig19_49	GO:0000136	A0A1L0BQH9-9ASCOCIC11C00000000942 OS=
gene_ID_unitig19_49	GO:0000009
gene_ID_unitig19_49	GO:0097502
gene_ID_unitig19_51	GO:0005737	A0A1A0HI13-9ASCOSaccharopine dehydrogenase OS=Metschnikowia bicuspidata bicuspidata NRRL YB-4993 GN=METBIDRAFT-38422 PE=4 SV=1
gene_ID_unitig19_51	GO:0004755
gene_ID_unitig19_51	GO:0019878
gene_ID_unitig19_51	GO:0055114
gene_ID_unitig19_52	GO:0005737	A0A1L0DMG5-9ASCOCIC11C00000001424 OS=
gene_ID_unitig19_53	GO:0016616	A0A1A0H653-9ASCONAD(P)-binding OS=Metschnikowia bicuspidata bicuspidata NRRL YB-4993 GN=METBIDRAFT-13677 PE=4 SV=1
gene_ID_unitig19_53	GO:0050662
gene_ID_unitig19_53	GO:0044710
gene_ID_unitig19_54	GO:0005515	A0A1A0HH68-9ASCO -domain-containing OS=Metschnikowia bicuspidata bicuspidata NRRL YB-4993 GN=METBIDRAFT-29973 PE=4 SV=1
gene_ID_unitig19_54	GO:0043167
gene_ID_unitig19_54	GO:0006457
gene_ID_unitig19_54	GO:0006950
gene_ID_unitig19_54	GO:0010033
gene_ID_unitig19_55	GO:0005783	A0A1A0HHP1-9ASCOPIG-X-domain-containing OS=Metschnikowia bicuspidata bicuspidata NRRL YB-4993 GN=METBIDRAFT-76528 PE=4 SV=1
gene_ID_unitig19_55	GO:0016020
gene_ID_unitig19_55	GO:0019538
gene_ID_unitig19_55	GO:0044710
gene_ID_unitig19_57	GO:0005739	A0A1A0HHP3-9ASCOPhosphatidyl-N-methylethanolamine N-methyltransferase OS=Metschnikowia bicuspidata bicuspidata NRRL YB-4993 GN=METBIDRAFT-29976 PE=3 SV=1
gene_ID_unitig19_57	GO:0016021
gene_ID_unitig19_57	GO:0000773
gene_ID_unitig19_57	GO:0004481
gene_ID_unitig19_57	GO:0080101
gene_ID_unitig19_57	GO:0006656
gene_ID_unitig19_57	GO:0032259
gene_ID_unitig19_63	GO:0016020	A0A1L0BQD8-9ASCOCIC11C00000005668 OS=
gene_ID_unitig19_63	GO:0006611
gene_ID_unitig19_65	GO:0016787	A0A1L0BQU4-9ASCOCIC11C00000005266 OS=
gene_ID_unitig19_65	GO:0006810
gene_ID_unitig19_66_partial	GO:0005634	A0A1A0HH78-9ASCOUbiquitin-activating enzyme E1 OS=Metschnikowia bicuspidata bicuspidata NRRL YB-4993 GN=METBIDRAFT-34070 PE=3 SV=1
gene_ID_unitig19_66_partial	GO:0005737
gene_ID_unitig19_66_partial	GO:0004839
gene_ID_unitig19_66_partial	GO:0005524
gene_ID_unitig19_66_partial	GO:0016407
gene_ID_unitig19_66_partial	GO:0016567
gene_ID_unitig20_1	GO:0005886	A0A1L0D5K7-9ASCOCIC11C00000002489 OS=
gene_ID_unitig20_1	GO:0044425
gene_ID_unitig20_1	GO:0000030
gene_ID_unitig20_1	GO:0006493
gene_ID_unitig20_1	GO:0097502
gene_ID_unitig20_2	GO:0005739	A0A1L0BPR2-9ASCOCIC11C00000000558 OS=
gene_ID_unitig20_2	GO:0019005
gene_ID_unitig20_3	GO:0005840	A0A1A0HJP9-9ASCO40S ribosomal S27 OS=Metschnikowia bicuspidata bicuspidata NRRL YB-4993 GN=METBIDRAFT-37809 PE=3 SV=1
gene_ID_unitig20_3	GO:0003735
gene_ID_unitig20_3	GO:0046872
gene_ID_unitig20_3	GO:0006412
gene_ID_unitig20_4	GO:0005840	A0A1A0HJH8-9ASCOMitochondrial ribosomal OS=Metschnikowia bicuspidata bicuspidata NRRL YB-4993 GN=METBIDRAFT-65582 PE=4 SV=1
gene_ID_unitig20_4	GO:0003824
gene_ID_unitig20_4	GO:0034641
gene_ID_unitig20_4	GO:0044238
gene_ID_unitig20_4	GO:0044260
gene_ID_unitig20_5	GO:0005743	A0A1A0HJP4-9ASCOMICOS complex subunit OS=Metschnikowia bicuspidata bicuspidata NRRL YB-4993 GN=METBIDRAFT-34678 PE=4 SV=1
gene_ID_unitig20_5	GO:0016021
gene_ID_unitig20_7	GO:0016020	A0A1A0HJ60-9ASCOMitochondrial carrier OS=Metschnikowia bicuspidata bicuspidata NRRL YB-4993 GN=METBIDRAFT-34961 PE=3 SV=1
gene_ID_unitig20_7	GO:0006810
gene_ID_unitig20_8	GO:0000329	A0A1A0HJ43-9ASCOKontroller of growth OS=Metschnikowia bicuspidata bicuspidata NRRL YB-4993 GN=METBIDRAFT-35216 PE=4 SV=1
gene_ID_unitig20_8	GO:0005739
gene_ID_unitig20_8	GO:0005886
gene_ID_unitig20_8	GO:0031931
gene_ID_unitig20_8	GO:0043130
gene_ID_unitig20_8	GO:0001558
gene_ID_unitig20_8	GO:0009267
gene_ID_unitig20_8	GO:0031929
gene_ID_unitig20_10	GO:0005506	A0A1L0BLB0-9ASCOCIC11C00000003045 OS=
gene_ID_unitig20_10	GO:0016702
gene_ID_unitig20_10	GO:0019451
gene_ID_unitig20_10	GO:0055114
gene_ID_unitig20_11	GO:0016020	A0A1L0BKC7-9ASCOCIC11C00000005667 OS=
gene_ID_unitig20_13	GO:0043231	A0A1L0G5G0-9ASCOCIC11C00000001479 OS=
gene_ID_unitig20_13	GO:0044444
gene_ID_unitig20_13	GO:0008233
gene_ID_unitig20_14	GO:0005737	A0A1A0HJ50-9ASCOGlycyl-tRNA synthetase OS=Metschnikowia bicuspidata bicuspidata NRRL YB-4993 GN=METBIDRAFT-30378 PE=4 SV=1
gene_ID_unitig20_14	GO:0004820
gene_ID_unitig20_14	GO:0005524
gene_ID_unitig20_14	GO:0006426
gene_ID_unitig20_15	GO:0016020	A0A1L0D175-9ASCOCIC11C00000001042 OS=
gene_ID_unitig20_15	GO:0000166
gene_ID_unitig20_15	GO:0016709
gene_ID_unitig20_15	GO:0050662
gene_ID_unitig20_17	GO:0005634	A0A1L0G6H8-9ASCOCIC11C00000000840 OS=
gene_ID_unitig20_17	GO:0005762
gene_ID_unitig20_17	GO:0000150
gene_ID_unitig20_17	GO:0003697
gene_ID_unitig20_17	GO:0003735
gene_ID_unitig20_17	GO:0000002
gene_ID_unitig20_17	GO:0006310
gene_ID_unitig20_17	GO:0006351
gene_ID_unitig20_17	GO:0006355
gene_ID_unitig20_17	GO:0034599
gene_ID_unitig20_17	GO:0090297
gene_ID_unitig20_19	GO:0005488	A0A1L0BLN3-9ASCOCIC11C00000001542 OS=
gene_ID_unitig20_20	GO:0005634	A0A1A0HIN6-9ASCO26S proteasome subunit P45 OS=Metschnikowia bicuspidata bicuspidata NRRL YB-4993 GN=METBIDRAFT-37019 PE=3 SV=1
gene_ID_unitig20_20	GO:0005829
gene_ID_unitig20_20	GO:0008540
gene_ID_unitig20_20	GO:0005524
gene_ID_unitig20_20	GO:0008233
gene_ID_unitig20_20	GO:0006511
gene_ID_unitig20_20	GO:0045732
gene_ID_unitig20_20	GO:0045899
gene_ID_unitig20_20	GO:0070682
gene_ID_unitig20_21	GO:0000790	A0A1L0BL07-9ASCOCIC11C00000003406 OS=
gene_ID_unitig20_21	GO:0005666
gene_ID_unitig20_21	GO:0005829
gene_ID_unitig20_21	GO:0001056
gene_ID_unitig20_21	GO:0003677
gene_ID_unitig20_21	GO:0001023
gene_ID_unitig20_21	GO:0042797
gene_ID_unitig20_22	GO:0005739	A0A1L0BLM6-9ASCOCIC11C00000002652 OS=
gene_ID_unitig20_22	GO:0016021
gene_ID_unitig20_24	GO:0044424	A0A1L0G5K3-9ASCOCIC11C00000003888 OS=
gene_ID_unitig20_24	GO:0046983
gene_ID_unitig20_24	GO:0009987
gene_ID_unitig20_24	GO:0031325
gene_ID_unitig20_26	GO:0005739	A0A1A0HJE9-9ASCODihydropteroate synthase OS=Metschnikowia bicuspidata bicuspidata NRRL YB-4993 GN=METBIDRAFT-37497 PE=4 SV=1
gene_ID_unitig20_26	GO:0005488
gene_ID_unitig20_26	GO:0016772
gene_ID_unitig20_26	GO:0016829
gene_ID_unitig20_26	GO:0009396
gene_ID_unitig20_29	GO:0005665	A0A1A0HIM6-9ASCOInsert subdomain of RNA polymerase alpha subunit OS=Metschnikowia bicuspidata bicuspidata NRRL YB-4993 GN=METBIDRAFT-38386 PE=4 SV=1
gene_ID_unitig20_29	GO:0005829
gene_ID_unitig20_29	GO:0003677
gene_ID_unitig20_29	GO:0003899
gene_ID_unitig20_29	GO:0046983
gene_ID_unitig20_29	GO:0006351
gene_ID_unitig20_29	GO:0042493
gene_ID_unitig20_30	GO:0005737	A0A1L0DQR4-9ASCO1-(5-phosphoribosyl)-5-[(5-phosphoribosylamino)methylideneamino] imidazole-4-carboxamide isomerase OS=
gene_ID_unitig20_30	GO:0003949
gene_ID_unitig20_30	GO:0000105
gene_ID_unitig20_31	GO:0005634	A0A1L0GSF8-9ASCOCIC11C00000000534 OS=
gene_ID_unitig20_32	GO:0031942	A0A1A0HIM2-9ASCOATP-dependent metallopeptidase Hfl OS=Metschnikowia bicuspidata bicuspidata NRRL YB-4993 GN=METBIDRAFT-76910 PE=3 SV=1
gene_ID_unitig20_32	GO:0004176
gene_ID_unitig20_32	GO:0004222
gene_ID_unitig20_32	GO:0005524
gene_ID_unitig20_32	GO:0001300
gene_ID_unitig20_32	GO:0006457
gene_ID_unitig20_32	GO:0006515
gene_ID_unitig20_32	GO:0045041
gene_ID_unitig20_32	GO:0051604
gene_ID_unitig20_33	GO:0000166	A0A1L0C316-9ASCOCIC11C00000002141 OS=
gene_ID_unitig20_33	GO:0003676
gene_ID_unitig20_33	GO:0006401
gene_ID_unitig20_33	GO:0043628
gene_ID_unitig20_34	GO:0005762	A0A1L0C5P2-9ASCOCIC11C00000000077 OS=
gene_ID_unitig20_34	GO:0003735
gene_ID_unitig20_35	GO:0030134	A0A1A0HJ23-9ASCODUF1692-domain-containing OS=Metschnikowia bicuspidata bicuspidata NRRL YB-4993 GN=METBIDRAFT-30358 PE=4 SV=1
gene_ID_unitig20_35	GO:0030173
gene_ID_unitig20_35	GO:0030176
gene_ID_unitig20_35	GO:0006888
gene_ID_unitig23_2	GO:0005682	A0A1A0HI01-9ASCOSm-like ribonucleo OS=Metschnikowia bicuspidata bicuspidata NRRL YB-4993 GN=METBIDRAFT-34148 PE=4 SV=1
gene_ID_unitig23_2	GO:0005685
gene_ID_unitig23_2	GO:0005686
gene_ID_unitig23_2	GO:0005829
gene_ID_unitig23_2	GO:0019013
gene_ID_unitig23_2	GO:0046540
gene_ID_unitig23_2	GO:0071004
gene_ID_unitig23_2	GO:0000398
gene_ID_unitig23_5	GO:0000228	A0A1A0HIS4-9ASCORecombination Rad52 OS=Metschnikowia bicuspidata bicuspidata NRRL YB-4993 GN=METBIDRAFT-35260 PE=4 SV=1
gene_ID_unitig23_5	GO:0000150
gene_ID_unitig23_5	GO:0000709
gene_ID_unitig23_5	GO:0000722
gene_ID_unitig23_5	GO:0000727
gene_ID_unitig23_5	GO:0000730
gene_ID_unitig23_5	GO:0000733
gene_ID_unitig23_5	GO:0006277
gene_ID_unitig23_5	GO:0006301
gene_ID_unitig23_5	GO:0030447
gene_ID_unitig23_5	GO:0045002
gene_ID_unitig23_5	GO:0070887
gene_ID_unitig23_5	GO:0071478
gene_ID_unitig23_6	GO:0005634	A0A1L0BLJ6-9ASCOCIC11C00000005476 OS=
gene_ID_unitig23_6	GO:0005829
gene_ID_unitig23_6	GO:0005524
gene_ID_unitig23_6	GO:0016881
gene_ID_unitig23_6	GO:0019781
gene_ID_unitig23_6	GO:0045116
gene_ID_unitig23_7	GO:0005743	A0A1A0HHZ6-9ASCOAlpha beta-hydrolase OS=Metschnikowia bicuspidata bicuspidata NRRL YB-4993 GN=METBIDRAFT-38622 PE=4 SV=1
gene_ID_unitig23_7	GO:0004623
gene_ID_unitig23_7	GO:0035965
gene_ID_unitig23_8	GO:0016021	A0A1L0BAU0-9ASCOCIC11C00000002763 OS=
gene_ID_unitig23_8	GO:0033573
gene_ID_unitig23_8	GO:0004322
gene_ID_unitig23_8	GO:0005381
gene_ID_unitig23_8	GO:0005507
gene_ID_unitig23_8	GO:0006827
gene_ID_unitig23_8	GO:0033215
gene_ID_unitig23_8	GO:0046688
gene_ID_unitig23_8	GO:0055114
gene_ID_unitig23_8	GO:1901684
gene_ID_unitig23_9	GO:0005840	A0A1L0G611-9ASCOCIC11C00000002386 OS=
gene_ID_unitig23_9	GO:0019013
gene_ID_unitig23_9	GO:0032040
gene_ID_unitig23_9	GO:0034457
gene_ID_unitig23_9	GO:0019843
gene_ID_unitig23_9	GO:0030515
gene_ID_unitig23_9	GO:0006364
gene_ID_unitig23_9	GO:0042274
gene_ID_unitig23_11	GO:0005886	A0A1L0BKW3-9ASCOCIC11C00000000042 OS=
gene_ID_unitig23_11	GO:0009986
gene_ID_unitig23_11	GO:0000293
gene_ID_unitig23_11	GO:0008823
gene_ID_unitig23_11	GO:0006826
gene_ID_unitig23_14	GO:0005783	A0A1L0BPB6-9ASCOCIC11C00000004718 OS=
gene_ID_unitig23_14	GO:0016020
gene_ID_unitig23_14	GO:0044446
gene_ID_unitig23_14	GO:0006810
gene_ID_unitig23_15	GO:0005634	A0A1L0D673-9ASCOCIC11C00000002752 OS=
gene_ID_unitig23_15	GO:0003677
gene_ID_unitig23_15	GO:0046983
gene_ID_unitig23_15	GO:0006351
gene_ID_unitig23_15	GO:0006355
gene_ID_unitig23_16	GO:0005840	C4Y811-CLAL440S ribosomal S6 OS=Clavispora lusitaniae (strain ATCC 42720) GN=CLUG-04339 PE=3 SV=1
gene_ID_unitig23_16	GO:0003735
gene_ID_unitig23_16	GO:0006412
gene_ID_unitig23_17	GO:0005634	A0A1A0HIV8-9ASCOPre-mRNA splicing factor OS=Metschnikowia bicuspidata bicuspidata NRRL YB-4993 GN=METBIDRAFT-38261 PE=4 SV=1
gene_ID_unitig23_17	GO:0006396
gene_ID_unitig23_19	GO:0046872	A0A1L0BL91-9ASCOCIC11C00000004757 OS=
gene_ID_unitig23_20	GO:0008483	A0A1A0HHY1-9ASCOPLP-dependent transferase OS=Metschnikowia bicuspidata bicuspidata NRRL YB-4993 GN=METBIDRAFT-34283 PE=4 SV=1
gene_ID_unitig23_20	GO:0008152
gene_ID_unitig23_21	GO:0005634	A0A1L0BPD0-9ASCOCIC11C00000001620 OS=
gene_ID_unitig23_21	GO:0003677
gene_ID_unitig23_21	GO:0046872
gene_ID_unitig23_21	GO:0006351
gene_ID_unitig23_21	GO:0006357
gene_ID_unitig23_21	GO:0007155
gene_ID_unitig23_21	GO:0009405
gene_ID_unitig23_21	GO:0030447
gene_ID_unitig23_21	GO:0031505
gene_ID_unitig23_21	GO:0035690
gene_ID_unitig23_21	GO:0044011
gene_ID_unitig23_21	GO:0044114
gene_ID_unitig23_21	GO:0070417
gene_ID_unitig23_21	GO:1900189
gene_ID_unitig23_22	GO:0005759	C4Y802-CLAL4Malate dehydrogenase OS=Clavispora lusitaniae (strain ATCC 42720) GN=CLUG-04330 PE=3 SV=1
gene_ID_unitig23_22	GO:0003729
gene_ID_unitig23_22	GO:0030060
gene_ID_unitig23_22	GO:0001300
gene_ID_unitig23_22	GO:0001302
gene_ID_unitig23_22	GO:0005975
gene_ID_unitig23_22	GO:0006099
gene_ID_unitig23_22	GO:0006108
gene_ID_unitig23_23	GO:0005737	A0A1L0DN67-9ASCOCIC11C00000000754 OS=
gene_ID_unitig23_23	GO:0035690
gene_ID_unitig23_25	GO:0016020	A0A1L0DAM9-9ASCOCIC11C00000005895 OS=
gene_ID_unitig23_27	GO:0005783	A0A1A0H5T2-9ASCOGlycoside hydrolase OS=Metschnikowia bicuspidata bicuspidata NRRL YB-4993 GN=METBIDRAFT-33465 PE=4 SV=1
gene_ID_unitig23_27	GO:0003824
gene_ID_unitig23_27	GO:0009987
gene_ID_unitig23_27	GO:0044238
gene_ID_unitig23_27	GO:0044710
gene_ID_unitig23_27	GO:0071704
gene_ID_unitig23_28	GO:0004416	A0A1A0H5T9-9ASCOMetallo-hydrolase oxidoreductase OS=Metschnikowia bicuspidata bicuspidata NRRL YB-4993 GN=METBIDRAFT-221098 PE=4 SV=1
gene_ID_unitig23_28	GO:0019243
gene_ID_unitig23_29	GO:0004725	A0A1A0H5F7-9ASCO -tyrosine phosphatase OS=Metschnikowia bicuspidata bicuspidata NRRL YB-4993 GN=METBIDRAFT-79798 PE=4 SV=1
gene_ID_unitig23_29	GO:0035335
gene_ID_unitig23_31	GO:0005829	A0A1A0H5B0-9ASCOArgininosuccinate synthase OS=Metschnikowia bicuspidata bicuspidata NRRL YB-4993 GN=METBIDRAFT-33462 PE=3 SV=1
gene_ID_unitig23_31	GO:0004055
gene_ID_unitig23_31	GO:0005524
gene_ID_unitig23_31	GO:0006526
gene_ID_unitig23_33	GO:0046872	A0A1A0H5S6-9ASCOClavaminate synthase OS=Metschnikowia bicuspidata bicuspidata NRRL YB-4993 GN=METBIDRAFT-13568 PE=4 SV=1
gene_ID_unitig23_33	GO:0051213
gene_ID_unitig23_33	GO:0016577
gene_ID_unitig23_34	GO:0005739	A0A1A0H5T4-9ASCOAlpha-ketoacid dehydrogenase kinase OS=Metschnikowia bicuspidata bicuspidata NRRL YB-4993 GN=METBIDRAFT-33460 PE=4 SV=1
gene_ID_unitig23_34	GO:0004740
gene_ID_unitig23_34	GO:0015976
gene_ID_unitig23_34	GO:0018105
gene_ID_unitig23_35	GO:0044424	A0A1L0BKM4-9ASCOCIC11C00000003821 OS=
gene_ID_unitig23_36	GO:0005634	A0A1L0G624-9ASCOCIC11C00000001516 OS=
gene_ID_unitig23_36	GO:0004861
gene_ID_unitig23_36	GO:0008081
gene_ID_unitig23_36	GO:0006629
gene_ID_unitig23_36	GO:0006796
gene_ID_unitig23_36	GO:0071901
gene_ID_unitig23_37	GO:0005634	A0A1L0BP92-9ASCOCIC11C00000001248 OS=
gene_ID_unitig23_37	GO:0005737
gene_ID_unitig23_37	GO:0008536
gene_ID_unitig23_37	GO:0000082
gene_ID_unitig23_37	GO:0006405
gene_ID_unitig23_37	GO:0006511
gene_ID_unitig23_37	GO:0006606
gene_ID_unitig23_38	GO:0000776	A0A1L0BKX6-9ASCOCIC11C00000000479 OS=
gene_ID_unitig23_38	GO:0005634
gene_ID_unitig23_38	GO:0005816
gene_ID_unitig23_38	GO:0008536
gene_ID_unitig23_38	GO:0008565
gene_ID_unitig23_38	GO:0000055
gene_ID_unitig23_38	GO:0006406
gene_ID_unitig23_38	GO:0034501
gene_ID_unitig23_39	GO:0005739	A0A1A0H5S9-9ASCOMalate dehydrogenase OS=Metschnikowia bicuspidata bicuspidata NRRL YB-4993 GN=METBIDRAFT-46687 PE=3 SV=1
gene_ID_unitig23_39	GO:0005829
gene_ID_unitig23_39	GO:0030060
gene_ID_unitig23_39	GO:0006094
gene_ID_unitig23_39	GO:0006099
gene_ID_unitig23_39	GO:0006108
gene_ID_unitig23_39	GO:0016558
gene_ID_unitig23_40	GO:0005829	A0A1A0H5E7-9ASCOTrehalase OS=Metschnikowia bicuspidata bicuspidata NRRL YB-4993 GN=METBIDRAFT-47123 PE=3 SV=1
gene_ID_unitig23_40	GO:0004555
gene_ID_unitig23_40	GO:0005509
gene_ID_unitig23_40	GO:0030437
gene_ID_unitig23_40	GO:1903134
gene_ID_unitig23_41	GO:0005840	A0A1A0H5A1-9ASCOTranslation OS=Metschnikowia bicuspidata bicuspidata NRRL YB-4993 GN=METBIDRAFT-46942 PE=3 SV=1
gene_ID_unitig23_41	GO:0003735
gene_ID_unitig23_41	GO:0006412
gene_ID_unitig23_42	GO:0005634	A0A1A0H5R8-9ASCORibosomal L6 OS=Metschnikowia bicuspidata bicuspidata NRRL YB-4993 GN=METBIDRAFT-13558 PE=3 SV=1
gene_ID_unitig23_42	GO:0005762
gene_ID_unitig23_42	GO:0003735
gene_ID_unitig23_42	GO:0019843
gene_ID_unitig23_42	GO:0006412
gene_ID_unitig23_43	GO:0015031	A0A1A0H5S4-9ASCOClathrin mu subunit OS=Metschnikowia bicuspidata bicuspidata NRRL YB-4993 GN=METBIDRAFT-46821 PE=3 SV=1
gene_ID_unitig23_43	GO:0046907
gene_ID_unitig23_44	GO:0030176	Q6BJ56-DEBHADEHA2G05038p OS=Debaryomyces hansenii (strain ATCC 36239 CBS 767 JCM 1990 NBRC 0083 IGC 2968) GN=DEHA2G05038g PE=4 SV=2
gene_ID_unitig23_44	GO:0030234
gene_ID_unitig23_44	GO:0019348
gene_ID_unitig23_44	GO:0050790
gene_ID_unitig23_45	GO:0044464	A0A1L0G6C7-9ASCOCIC11C00000001651 OS=
gene_ID_unitig23_47	GO:0005739	A0A1A0H5R9-9ASCOZincin OS=Metschnikowia bicuspidata bicuspidata NRRL YB-4993 GN=METBIDRAFT-79781 PE=3 SV=1
gene_ID_unitig23_47	GO:0004222
gene_ID_unitig23_47	GO:0046872
gene_ID_unitig23_47	GO:0006508
gene_ID_unitig23_48	GO:0005634	A0A1A0H5E0-9ASCOPkinase-domain-containing (Fragment) OS=Metschnikowia bicuspidata bicuspidata NRRL YB-4993 GN=METBIDRAFT-27756 PE=4 SV=1
gene_ID_unitig23_48	GO:0005829
gene_ID_unitig23_48	GO:0032153
gene_ID_unitig23_48	GO:0044732
gene_ID_unitig23_48	GO:0051286
gene_ID_unitig23_48	GO:0004674
gene_ID_unitig23_48	GO:0005524
gene_ID_unitig23_48	GO:0000196
gene_ID_unitig23_49	GO:0005737	A0A1L0BKY2-9ASCOCIC11C00000001998 OS=
gene_ID_unitig23_51	GO:0005770	A0A1L0BLL5-9ASCOCIC11C00000001633 OS=
gene_ID_unitig23_51	GO:0006623
gene_ID_unitig23_51	GO:0032511
gene_ID_unitig23_52	GO:0005759	A0A1A0H5R4-9ASCOSuperoxide dismutase OS=Metschnikowia bicuspidata bicuspidata NRRL YB-4993 GN=METBIDRAFT-46645 PE=3 SV=1
gene_ID_unitig23_52	GO:0004784
gene_ID_unitig23_52	GO:0030145
gene_ID_unitig23_52	GO:0001302
gene_ID_unitig23_52	GO:0001320
gene_ID_unitig23_52	GO:0019430
gene_ID_unitig23_52	GO:0055114
gene_ID_unitig23_53	GO:0016020	A0A1L0BCI5-9ASCOVacuolar sorting-associated 17 OS=
gene_ID_unitig23_53	GO:0044424
gene_ID_unitig23_53	GO:0015031
gene_ID_unitig23_53	GO:0016192
gene_ID_unitig23_53	GO:0046907
gene_ID_unitig23_54	GO:0005739	A0A1A0H5M0-9ASCOMitochondrial carrier OS=Metschnikowia bicuspidata bicuspidata NRRL YB-4993 GN=METBIDRAFT-33446 PE=4 SV=1
gene_ID_unitig23_54	GO:0016021
gene_ID_unitig23_55	GO:0000131	A0A1A0H586-9ASCOKinase OS=Metschnikowia bicuspidata bicuspidata NRRL YB-4993 GN=METBIDRAFT-33445 PE=4 SV=1
gene_ID_unitig23_55	GO:0001411
gene_ID_unitig23_55	GO:0005634
gene_ID_unitig23_55	GO:0005829
gene_ID_unitig23_55	GO:0005934
gene_ID_unitig23_55	GO:0005935
gene_ID_unitig23_55	GO:0030428
gene_ID_unitig23_55	GO:0043332
gene_ID_unitig23_55	GO:0051285
gene_ID_unitig23_55	GO:0004674
gene_ID_unitig23_55	GO:0005524
gene_ID_unitig23_55	GO:0042802
gene_ID_unitig23_55	GO:0000226
gene_ID_unitig23_55	GO:0000902
gene_ID_unitig23_55	GO:0000920
gene_ID_unitig23_55	GO:0006357
gene_ID_unitig23_55	GO:0006468
gene_ID_unitig23_55	GO:0007118
gene_ID_unitig23_55	GO:0009267
gene_ID_unitig23_55	GO:0030950
gene_ID_unitig23_55	GO:0031579
gene_ID_unitig23_55	GO:0034605
gene_ID_unitig23_55	GO:0035690
gene_ID_unitig23_55	GO:0036168
gene_ID_unitig23_55	GO:0036170
gene_ID_unitig23_55	GO:0036178
gene_ID_unitig23_55	GO:0036180
gene_ID_unitig23_55	GO:0036244
gene_ID_unitig23_55	GO:0044011
gene_ID_unitig23_55	GO:0051518
gene_ID_unitig23_55	GO:0060237
gene_ID_unitig23_55	GO:0061246
gene_ID_unitig23_55	GO:0071470
gene_ID_unitig23_55	GO:0071940
gene_ID_unitig23_55	GO:0097248
gene_ID_unitig23_55	GO:1900233
gene_ID_unitig23_55	GO:1900433
gene_ID_unitig23_55	GO:1900442
gene_ID_unitig23_55	GO:2000100
gene_ID_unitig23_56	GO:0016020	A0A1L0DQX2-9ASCOCIC11C00000004475 OS=
gene_ID_unitig23_57	GO:0016740	A0A1A0H5Q9-9ASCOHomocysteine S-methyltransferase OS=Metschnikowia bicuspidata bicuspidata NRRL YB-4993 GN=METBIDRAFT-33444 PE=4 SV=1
gene_ID_unitig23_58	GO:0005634	A0A1L0DEC1-9ASCOCIC11C00000001561 OS=
gene_ID_unitig23_58	GO:0005829
gene_ID_unitig23_58	GO:0005846
gene_ID_unitig23_58	GO:0072686
gene_ID_unitig23_58	GO:0000339
gene_ID_unitig23_58	GO:0045292
gene_ID_unitig23_58	GO:0051028
gene_ID_unitig23_59	GO:0005634	A0A1A0H5L5-9ASCOp-loop containing nucleoside triphosphate hydrolase OS=Metschnikowia bicuspidata bicuspidata NRRL YB-4993 GN=METBIDRAFT-47071 PE=4 SV=1
gene_ID_unitig23_59	GO:0005829
gene_ID_unitig23_59	GO:0030014
gene_ID_unitig23_59	GO:0005524
gene_ID_unitig23_59	GO:0016887
gene_ID_unitig23_59	GO:0006357
gene_ID_unitig23_60	GO:0005634	A0A1A0H5P7-9ASCONucleoside diphosphate kinase OS=Metschnikowia bicuspidata bicuspidata NRRL YB-4993 GN=METBIDRAFT-60608 PE=3 SV=1
gene_ID_unitig23_60	GO:0005758
gene_ID_unitig23_60	GO:0005829
gene_ID_unitig23_60	GO:0004550
gene_ID_unitig23_60	GO:0005524
gene_ID_unitig23_60	GO:0042802
gene_ID_unitig23_60	GO:0006183
gene_ID_unitig23_60	GO:0006228
gene_ID_unitig23_60	GO:0006241
gene_ID_unitig23_60	GO:0006974
gene_ID_unitig23_60	GO:0061508
gene_ID_unitig23_61	GO:0000124	A0A1A0H5Q4-9ASCOWD40 repeat OS=Metschnikowia bicuspidata bicuspidata NRRL YB-4993 GN=METBIDRAFT-79767 PE=4 SV=1
gene_ID_unitig23_61	GO:0003712
gene_ID_unitig23_61	GO:0017025
gene_ID_unitig23_61	GO:0000122
gene_ID_unitig23_61	GO:0016573
gene_ID_unitig23_61	GO:0045944
gene_ID_unitig23_63	GO:0005737	A0A1A0H5L0-9ASCOTrimethyllysine dioxygenase OS=Metschnikowia bicuspidata bicuspidata NRRL YB-4993 GN=METBIDRAFT-46766 PE=4 SV=1
gene_ID_unitig23_63	GO:0005506
gene_ID_unitig23_63	GO:0031418
gene_ID_unitig23_63	GO:0050353
gene_ID_unitig23_63	GO:0045329
gene_ID_unitig23_63	GO:0055114
gene_ID_unitig23_64	GO:0003729	A0A1A0H576-9ASCOAldo keto reductase OS=Metschnikowia bicuspidata bicuspidata NRRL YB-4993 GN=METBIDRAFT-33438 PE=4 SV=1
gene_ID_unitig23_64	GO:0032866
gene_ID_unitig23_64	GO:0047935
gene_ID_unitig23_64	GO:0019388
gene_ID_unitig23_64	GO:0019568
gene_ID_unitig23_64	GO:0034599
gene_ID_unitig23_64	GO:0042843
gene_ID_unitig23_64	GO:0055114
gene_ID_unitig23_64	GO:0071470
gene_ID_unitig23_65	GO:0005634	A0A1A0H5P2-9ASCOActin-related 2 3 complex subunit 5 OS=Metschnikowia bicuspidata bicuspidata NRRL YB-4993 GN=METBIDRAFT-46419 PE=3 SV=1
gene_ID_unitig23_65	GO:0005826
gene_ID_unitig23_65	GO:0005829
gene_ID_unitig23_65	GO:0005885
gene_ID_unitig23_65	GO:0030479
gene_ID_unitig23_65	GO:0031097
gene_ID_unitig23_65	GO:0031315
gene_ID_unitig23_65	GO:0043332
gene_ID_unitig23_65	GO:0003729
gene_ID_unitig23_65	GO:0005198
gene_ID_unitig23_65	GO:0000001
gene_ID_unitig23_65	GO:0000147
gene_ID_unitig23_65	GO:0034314
gene_ID_unitig23_65	GO:0035690
gene_ID_unitig23_67	GO:0005739	A0A1A0H5B9-9ASCOGlucose-6-phosphate isomerase OS=Metschnikowia bicuspidata bicuspidata NRRL YB-4993 GN=METBIDRAFT-46720 PE=3 SV=1
gene_ID_unitig23_67	GO:0004347
gene_ID_unitig23_67	GO:0006094
gene_ID_unitig23_67	GO:0006096
gene_ID_unitig23_67	GO:0006098
gene_ID_unitig23_70	GO:0006355	A0A1L0BUB9-9ASCOCIC11C00000000714 OS=
gene_ID_unitig23_71	GO:0016020	A0A1A0H5P4-9ASCOCation efflux family OS=Metschnikowia bicuspidata bicuspidata NRRL YB-4993 GN=METBIDRAFT-74370 PE=4 SV=1
gene_ID_unitig23_71	GO:0006812
gene_ID_unitig23_71	GO:0055085
gene_ID_unitig23_72	GO:0005829	A0A1A0H5B5-9ASCOActin-related 2 3 subunit 1 OS=Metschnikowia bicuspidata bicuspidata NRRL YB-4993 GN=METBIDRAFT-13529 PE=4 SV=1
gene_ID_unitig23_72	GO:0005885
gene_ID_unitig23_72	GO:0030479
gene_ID_unitig23_72	GO:0032153
gene_ID_unitig23_72	GO:0051286
gene_ID_unitig23_72	GO:0043130
gene_ID_unitig23_72	GO:0000281
gene_ID_unitig23_72	GO:0034314
gene_ID_unitig23_73	GO:0000776	A0A1L0BUD0-9ASCOCIC11C00000000276 OS=
gene_ID_unitig23_73	GO:0015630
gene_ID_unitig23_73	GO:0044430
gene_ID_unitig23_73	GO:0022402
gene_ID_unitig23_74	GO:0005634	A0A1A0H5N1-9ASCOAdenylosuccinate lyase OS=Metschnikowia bicuspidata bicuspidata NRRL YB-4993 GN=METBIDRAFT-46842 PE=3 SV=1
gene_ID_unitig23_74	GO:0005829
gene_ID_unitig23_74	GO:0004018
gene_ID_unitig23_74	GO:0070626
gene_ID_unitig23_74	GO:0006106
gene_ID_unitig23_74	GO:0006189
gene_ID_unitig23_74	GO:0044208
gene_ID_unitig23_77	GO:0005576	A0A1L0DQZ7-9ASCOCIC11C00000005072 OS=
gene_ID_unitig23_77	GO:0005618
gene_ID_unitig23_77	GO:0005886
gene_ID_unitig23_77	GO:0016021
gene_ID_unitig23_77	GO:0030428
gene_ID_unitig23_77	GO:0007155
gene_ID_unitig23_77	GO:0009405
gene_ID_unitig23_78	GO:0005829	A0A1A0HIA8-9ASCOGlutamate dehydrogenase OS=Metschnikowia bicuspidata bicuspidata NRRL YB-4993 GN=METBIDRAFT-38239 PE=3 SV=1
gene_ID_unitig23_78	GO:0016639
gene_ID_unitig23_78	GO:0006520
gene_ID_unitig23_78	GO:0055114
gene_ID_unitig23_79	GO:0042721	A0A1L0DLA8-9ASCOCIC11C00000000101 OS=
gene_ID_unitig23_79	GO:0045039
gene_ID_unitig23_80	GO:0005737	A0A1L0C0E3-9ASCOCIC11C00000003287 OS=
gene_ID_unitig23_80	GO:0016021
gene_ID_unitig23_81	GO:0016740	A0A1A0HIM4-9ASCOMannosyltransferase OS=Metschnikowia bicuspidata bicuspidata NRRL YB-4993 GN=METBIDRAFT-34060 PE=3 SV=1
gene_ID_unitig23_81	GO:0044710
gene_ID_unitig23_83	GO:0044464	A0A1A0HIA3-9ASCOPkinase-domain-containing OS=Metschnikowia bicuspidata bicuspidata NRRL YB-4993 GN=METBIDRAFT-36841 PE=4 SV=1
gene_ID_unitig23_83	GO:0016301
gene_ID_unitig23_83	GO:0009987
gene_ID_unitig23_83	GO:0044699
gene_ID_unitig23_83	GO:0050794
gene_ID_unitig23_83	GO:0050896
gene_ID_unitig23_84	GO:0005840	A0A1L0DKI1-9ASCOCIC11C00000005341 OS=
gene_ID_unitig23_86	GO:0005737	A0A1A0HI98-9ASCON-terminal nucleophile aminohydrolase OS=Metschnikowia bicuspidata bicuspidata NRRL YB-4993 GN=METBIDRAFT-9967 PE=4 SV=1
gene_ID_unitig23_86	GO:0008242
gene_ID_unitig23_86	GO:0016740
gene_ID_unitig23_86	GO:0006508
gene_ID_unitig23_86	GO:0006541
gene_ID_unitig23_86	GO:0006751
gene_ID_unitig23_87	GO:0016021	A0A1L0DN93-9ASCOCIC11C00000002194 OS=
gene_ID_unitig23_87	GO:0003824
gene_ID_unitig23_87	GO:0008152
gene_ID_unitig23_89	GO:0044424	A0A1L0DL83-9ASCOCIC11C00000001257 OS=
gene_ID_unitig23_89	GO:0016301
gene_ID_unitig23_89	GO:0033554
gene_ID_unitig23_89	GO:0042221
gene_ID_unitig23_89	GO:0044182
gene_ID_unitig23_89	GO:0045893
gene_ID_unitig23_89	GO:0048583
gene_ID_unitig23_89	GO:0048869
gene_ID_unitig23_90	GO:0005762	A0A1L0DMJ6-9ASCO60S ribosomal L36 OS=
gene_ID_unitig23_90	GO:0003735
gene_ID_unitig23_91	GO:0005840	A0A1A0HI94-9ASCO60S ribosomal L36 OS=Metschnikowia bicuspidata bicuspidata NRRL YB-4993 GN=METBIDRAFT-76691 PE=3 SV=1
gene_ID_unitig23_91	GO:0003735
gene_ID_unitig23_91	GO:0006412
gene_ID_unitig23_93	GO:0003676	A0A1A0HIK8-9ASCOPAB-dependent poly(A)-specific ribonuclease subunit PAN2 OS=Metschnikowia bicuspidata bicuspidata NRRL YB-4993 GN=PAN2 PE=3 SV=1
gene_ID_unitig23_93	GO:0004518
gene_ID_unitig23_93	GO:0006301
gene_ID_unitig23_93	GO:0016071
gene_ID_unitig23_93	GO:0090503
gene_ID_unitig23_97	GO:0005730	A0A1A0HIQ2-9ASCODEAD-domain-containing OS=Metschnikowia bicuspidata bicuspidata NRRL YB-4993 GN=METBIDRAFT-76688 PE=3 SV=1
gene_ID_unitig23_97	GO:0003723
gene_ID_unitig23_97	GO:0004386
gene_ID_unitig23_97	GO:0005524
gene_ID_unitig23_97	GO:0000027
gene_ID_unitig23_97	GO:0000463
gene_ID_unitig23_98	GO:0005634	A0A1A0HIK3-9ASCOScavenger mRNA decapping enzyme OS=Metschnikowia bicuspidata bicuspidata NRRL YB-4993 GN=METBIDRAFT-34095 PE=4 SV=1
gene_ID_unitig23_98	GO:0005829
gene_ID_unitig23_98	GO:0000340
gene_ID_unitig23_98	GO:0016787
gene_ID_unitig23_98	GO:0000290
gene_ID_unitig23_100	GO:0016491	A0A1A0HHS8-9ASCOExtradiol ring-cleavage class III subunit B OS=Metschnikowia bicuspidata bicuspidata NRRL YB-4993 GN=METBIDRAFT-35837 PE=4 SV=1
gene_ID_unitig23_100	GO:0046872
gene_ID_unitig23_101	GO:0008137	A0A1A0HIP7-9ASCONADH alpha subunit 2 OS=Metschnikowia bicuspidata bicuspidata NRRL YB-4993 GN=METBIDRAFT-30133 PE=4 SV=1
gene_ID_unitig23_101	GO:0055114
gene_ID_unitig23_102	GO:0005634	A0A1L0C2T8-9ASCOCIC11C00000001686 OS=
gene_ID_unitig23_102	GO:0044732
gene_ID_unitig23_103	GO:0005763	A0A1A0HI85-9ASCORibosomal S16 OS=Metschnikowia bicuspidata bicuspidata NRRL YB-4993 GN=METBIDRAFT-30131 PE=3 SV=1
gene_ID_unitig23_103	GO:0003735
gene_ID_unitig23_103	GO:0006412
gene_ID_unitig23_105	GO:0022625	Q6BKG1-DEBHA60S acidic ribosomal P0 OS=Debaryomyces hansenii (strain ATCC 36239 CBS 767 JCM 1990 NBRC 0083 IGC 2968) GN=DEHA2F22242g PE=3 SV=1
gene_ID_unitig23_105	GO:0003735
gene_ID_unitig23_105	GO:0070180
gene_ID_unitig23_105	GO:0000027
gene_ID_unitig23_105	GO:0002181
gene_ID_unitig23_106	GO:0005774	A0A1A0HIJ6-9ASCOEndopolyphosphatase OS=Metschnikowia bicuspidata bicuspidata NRRL YB-4993 GN=METBIDRAFT-76695 PE=4 SV=1
gene_ID_unitig23_106	GO:0016462
gene_ID_unitig23_106	GO:0006797
gene_ID_unitig23_107	GO:0005634	A0A1A0HI73-9ASCOHomeobox-domain-containing OS=Metschnikowia bicuspidata bicuspidata NRRL YB-4993 GN=METBIDRAFT-37473 PE=4 SV=1
gene_ID_unitig23_107	GO:0043565
gene_ID_unitig23_107	GO:0006355
gene_ID_unitig23_108	GO:0016282	A0A1A0HIN7-9ASCOEukaryotic translation initiation factor 3 subunit I OS=Metschnikowia bicuspidata bicuspidata NRRL YB-4993 GN=TIF34 PE=3 SV=1
gene_ID_unitig23_108	GO:0022627
gene_ID_unitig23_108	GO:0033290
gene_ID_unitig23_108	GO:0034399
gene_ID_unitig23_108	GO:0043614
gene_ID_unitig23_108	GO:0071540
gene_ID_unitig23_108	GO:0071541
gene_ID_unitig23_108	GO:0003743
gene_ID_unitig23_108	GO:0001731
gene_ID_unitig23_108	GO:0002188
gene_ID_unitig23_108	GO:0006446
gene_ID_unitig23_108	GO:0071470
gene_ID_unitig23_109	GO:0005739	A0A1A0HIJ1-9ASCOAlpha beta-hydrolase OS=Metschnikowia bicuspidata bicuspidata NRRL YB-4993 GN=METBIDRAFT-76677 PE=4 SV=1
gene_ID_unitig23_109	GO:0008806
gene_ID_unitig23_111	GO:0005634	A0A1A0HHH9-9ASCOATPase GET3 OS=Metschnikowia bicuspidata bicuspidata NRRL YB-4993 GN=GET3 PE=3 SV=1
gene_ID_unitig23_111	GO:0005829
gene_ID_unitig23_111	GO:0043529
gene_ID_unitig23_111	GO:0005085
gene_ID_unitig23_111	GO:0005524
gene_ID_unitig23_111	GO:0016887
gene_ID_unitig23_111	GO:0042802
gene_ID_unitig23_111	GO:0046872
gene_ID_unitig23_111	GO:0051082
gene_ID_unitig23_111	GO:0000750
gene_ID_unitig23_111	GO:0006620
gene_ID_unitig23_111	GO:0006890
gene_ID_unitig23_111	GO:0009408
gene_ID_unitig23_111	GO:0010038
gene_ID_unitig23_111	GO:0043547
gene_ID_unitig23_111	GO:0045048
gene_ID_unitig23_111	GO:1990507
gene_ID_unitig23_113	GO:0005829	A0A1L0C0L7-9ASCOCIC11C00000004970 OS=
gene_ID_unitig23_113	GO:0008270
gene_ID_unitig23_115	GO:0005654	A0A1A0HH10-9ASCORNA helicase OS=Metschnikowia bicuspidata bicuspidata NRRL YB-4993 GN=METBIDRAFT-29924 PE=3 SV=1
gene_ID_unitig23_115	GO:0005730
gene_ID_unitig23_115	GO:0030686
gene_ID_unitig23_115	GO:0003723
gene_ID_unitig23_115	GO:0004386
gene_ID_unitig23_115	GO:0005524
gene_ID_unitig23_115	GO:0000027
gene_ID_unitig23_115	GO:0000470
gene_ID_unitig23_115	GO:1902626
gene_ID_unitig23_116	GO:0005634	A0A1A0HHI5-9ASC pseudouridine synthase OS=Metschnikowia bicuspidata bicuspidata NRRL YB-4993 GN=METBIDRAFT-76481 PE=3 SV=1
gene_ID_unitig23_116	GO:0005829
gene_ID_unitig23_116	GO:0003723
gene_ID_unitig23_116	GO:0009982
gene_ID_unitig23_116	GO:0031119
gene_ID_unitig23_116	GO:1990481
gene_ID_unitig23_117	GO:0016791	A0A1L0C0W5-9ASCOCIC11C00000005204 OS=
gene_ID_unitig23_117	GO:0016311
gene_ID_unitig23_118	GO:0031390	A0A1L0GLU2-9ASCOCIC11C00000004358 OS=
gene_ID_unitig23_118	GO:0007064
gene_ID_unitig23_118	GO:0035753
gene_ID_unitig23_119	GO:0016020	A0A1L0C0L6-9ASCOCIC11C00000002245 OS=
gene_ID_unitig23_120	GO:0005576	A0A0L0P989-9ASCOEndo--beta-glucanase OS=
gene_ID_unitig23_120	GO:0009986
gene_ID_unitig23_120	GO:0004338
gene_ID_unitig23_120	GO:0000920
gene_ID_unitig23_121_partial	GO:0044464	A0A1A0HET7-9ASCOGlycoside hydrolase OS=Metschnikowia bicuspidata bicuspidata NRRL YB-4993 GN=METBIDRAFT-77810 PE=4 SV=1
gene_ID_unitig23_121_partial	GO:0004553
gene_ID_unitig24_2	GO:0000795	A0A1A0H4T9-9ASCODNA topoisomerase 2 OS=Metschnikowia bicuspidata bicuspidata NRRL YB-4993 GN=METBIDRAFT-79938 PE=3 SV=1
gene_ID_unitig24_2	GO:0097047
gene_ID_unitig24_2	GO:0003677
gene_ID_unitig24_2	GO:0003918
gene_ID_unitig24_2	GO:0005524
gene_ID_unitig24_2	GO:0000019
gene_ID_unitig24_2	GO:0006265
gene_ID_unitig24_2	GO:0006268
gene_ID_unitig24_2	GO:0006271
gene_ID_unitig24_2	GO:0006333
gene_ID_unitig24_2	GO:0007131
gene_ID_unitig24_2	GO:0031055
gene_ID_unitig24_2	GO:0044774
gene_ID_unitig24_2	GO:0097046
gene_ID_unitig24_4	GO:0005488	A0A1A0H4G2-9ASCO -domain-containing OS=Metschnikowia bicuspidata bicuspidata NRRL YB-4993 GN=METBIDRAFT-47599 PE=4 SV=1
gene_ID_unitig24_5	GO:0005739	A0A1A0H4W1-9ASCOPLP-dependent transferase OS=Metschnikowia bicuspidata bicuspidata NRRL YB-4993 GN=METBIDRAFT-13727 PE=3 SV=1
gene_ID_unitig24_5	GO:0016021
gene_ID_unitig24_5	GO:0008453
gene_ID_unitig24_5	GO:0019265
gene_ID_unitig24_7	GO:0005783	A0A1A0H4J4-9ASCOSWI5-dependent HO expression 3 (Fragment) OS=Metschnikowia bicuspidata bicuspidata NRRL YB-4993 GN=SHE3 PE=3 SV=1
gene_ID_unitig24_7	GO:0016020
gene_ID_unitig24_7	GO:0003729
gene_ID_unitig24_7	GO:0001897
gene_ID_unitig24_7	GO:0006810
gene_ID_unitig24_7	GO:0008298
gene_ID_unitig24_7	GO:0009267
gene_ID_unitig24_7	GO:0036170
gene_ID_unitig24_7	GO:0036180
gene_ID_unitig24_8	GO:0016021	A0A1L0BXY2-9ASCOCIC11C00000001275 OS=
gene_ID_unitig24_8	GO:0005524
gene_ID_unitig24_8	GO:0042626
gene_ID_unitig24_8	GO:0055085
gene_ID_unitig24_10	GO:0005739	A0A1A0H4X1-9ASCOSNase-domain-containing OS=Metschnikowia bicuspidata bicuspidata NRRL YB-4993 GN=METBIDRAFT-47363 PE=4 SV=1
gene_ID_unitig24_10	GO:0016021
gene_ID_unitig24_10	GO:0004519
gene_ID_unitig24_10	GO:0046872
gene_ID_unitig24_10	GO:0090305
gene_ID_unitig24_11	GO:0000287	A0A1A0H4I9-9ASCOPhosphoacetylglucosamine mutase OS=Metschnikowia bicuspidata bicuspidata NRRL YB-4993 GN=METBIDRAFT-47515 PE=4 SV=1
gene_ID_unitig24_11	GO:0004610
gene_ID_unitig24_11	GO:0006045
gene_ID_unitig24_11	GO:0034221
gene_ID_unitig24_12	GO:0016021	A0A1L0D6J4-9ASCOCIC11C00000001701 OS=
gene_ID_unitig24_14	GO:0005634	A0A1A0H4S3-9ASC adenine N(6)-methyltransferase OS=Metschnikowia bicuspidata bicuspidata NRRL YB-4993 GN=METBIDRAFT-33589 PE=3 SV=1
gene_ID_unitig24_14	GO:0030686
gene_ID_unitig24_14	GO:0072686
gene_ID_unitig24_14	GO:0000179
gene_ID_unitig24_14	GO:0003723
gene_ID_unitig24_14	GO:0052909
gene_ID_unitig24_14	GO:0000462
gene_ID_unitig24_14	GO:0031167
gene_ID_unitig24_15	GO:0005737	A0A1A0H4E8-9ASCOGalactose oxidase OS=Metschnikowia bicuspidata bicuspidata NRRL YB-4993 GN=METBIDRAFT-33588 PE=4 SV=1
gene_ID_unitig24_15	GO:0016021
gene_ID_unitig24_16	GO:0005730	A0A1A0H4U6-9ASCOWD40 repeat OS=Metschnikowia bicuspidata bicuspidata NRRL YB-4993 GN=METBIDRAFT-33587 PE=4 SV=1
gene_ID_unitig24_16	GO:0005829
gene_ID_unitig24_16	GO:0042254
gene_ID_unitig24_18	GO:0005634	A0A1L0BAK7-9ASCOCIC11C00000005002 OS=
gene_ID_unitig24_18	GO:0043234
gene_ID_unitig24_18	GO:0044446
gene_ID_unitig24_18	GO:0007093
gene_ID_unitig24_18	GO:0030071
gene_ID_unitig24_19	GO:0005634	A0A1A0H4R8-9ASCOUBC OS=Metschnikowia bicuspidata bicuspidata NRRL YB-4993 GN=METBIDRAFT-84741 PE=3 SV=1
gene_ID_unitig24_19	GO:0005737
gene_ID_unitig24_19	GO:0031371
gene_ID_unitig24_19	GO:0000209
gene_ID_unitig24_19	GO:0006301
gene_ID_unitig24_19	GO:0010994
gene_ID_unitig25_1	GO:0000104	A0A1A0H4Q7-9ASCOFlavocytochrome c OS=Metschnikowia bicuspidata bicuspidata NRRL YB-4993 GN=METBIDRAFT-47522 PE=4 SV=1
gene_ID_unitig25_1	GO:0020037
gene_ID_unitig25_1	GO:0046872
gene_ID_unitig25_1	GO:0055114
gene_ID_unitig26_1	GO:0005783	G3B5R2-CANTCSynaptobrevin OS=Candida tenuis (strain ATCC 10573 BCRC 21748 CBS 615 JCM 9827 NBRC 10315 NRRL Y-1498 VKM Y-70) GN=CANTEDRAFT-98432 PE=4 SV=1
gene_ID_unitig26_1	GO:0005794
gene_ID_unitig26_1	GO:0016021
gene_ID_unitig26_1	GO:0030659
gene_ID_unitig26_1	GO:0032153
gene_ID_unitig26_1	GO:0051285
gene_ID_unitig26_1	GO:0006897
gene_ID_unitig26_2	GO:0005739	A0A1A0H4D8-9ASCOGlycine cleavage system H OS=Metschnikowia bicuspidata bicuspidata NRRL YB-4993 GN=METBIDRAFT-47535 PE=3 SV=1
gene_ID_unitig26_2	GO:0005960
gene_ID_unitig26_2	GO:0006730
gene_ID_unitig26_2	GO:0009249
gene_ID_unitig26_2	GO:0019464
gene_ID_unitig26_2	GO:0055114
gene_ID_unitig26_3	GO:0005524	A0A1A0H4R3-9ASCOHeat shock Hsp70 family OS=Metschnikowia bicuspidata bicuspidata NRRL YB-4993 GN=METBIDRAFT-79921 PE=3 SV=1
gene_ID_unitig26_5	GO:0005739	A0A1L0D9X3-9ASCOCIC11C00000003106 OS=
gene_ID_unitig26_5	GO:0016021
gene_ID_unitig26_5	GO:0009405
gene_ID_unitig26_5	GO:0015976
gene_ID_unitig26_5	GO:0044182
gene_ID_unitig26_6	GO:0005634	A0A1A0H4R8-9ASCOUBC OS=Metschnikowia bicuspidata bicuspidata NRRL YB-4993 GN=METBIDRAFT-84741 PE=3 SV=1
gene_ID_unitig26_6	GO:0005737
gene_ID_unitig26_6	GO:0031371
gene_ID_unitig26_6	GO:0000209
gene_ID_unitig26_6	GO:0006301
gene_ID_unitig26_6	GO:0010994
gene_ID_unitig26_7	GO:0016021	A0A1L0CYE6-9ASCOCIC11C00000004230 OS=
gene_ID_unitig26_7	GO:0009267
gene_ID_unitig26_7	GO:0036170
gene_ID_unitig26_7	GO:0036180
gene_ID_unitig26_7	GO:0044011
gene_ID_unitig26_8	GO:0005634	A0A1L0BAK7-9ASCOCIC11C00000005002 OS=
gene_ID_unitig26_8	GO:0043234
gene_ID_unitig26_8	GO:0044446
gene_ID_unitig26_8	GO:0007093
gene_ID_unitig26_8	GO:0030071
gene_ID_unitig26_10_partial	GO:0005634	A0A1A0H4W2-9ASCOTPR (Fragment) OS=Metschnikowia bicuspidata bicuspidata NRRL YB-4993 GN=METBIDRAFT-33586 PE=4 SV=1
gene_ID_unitig26_10_partial	GO:0006396
gene_ID_unitig30_1	GO:0016021	A0A1A0HCR3-9ASCOMFS general substrate transporter OS=Metschnikowia bicuspidata bicuspidata NRRL YB-4993 GN=METBIDRAFT-39040 PE=4 SV=1
gene_ID_unitig30_1	GO:0055085
gene_ID_unitig30_2	GO:0044424	A0A1L0BZ09-9ASCOCIC11C00000004425 OS=
gene_ID_unitig30_2	GO:0009987
gene_ID_unitig30_2	GO:0044699
gene_ID_unitig30_2	GO:0050794
gene_ID_unitig30_4	GO:0016021	A0A1A0H8G5-9ASCOPer1-domain-containing OS=Metschnikowia bicuspidata bicuspidata NRRL YB-4993 GN=METBIDRAFT-45020 PE=4 SV=1
gene_ID_unitig30_5	GO:0043227	A0A1A0H829-9ASCOWinged helix DNA-binding domain-containing OS=Metschnikowia bicuspidata bicuspidata NRRL YB-4993 GN=METBIDRAFT-44754 PE=4 SV=1
gene_ID_unitig30_5	GO:0044444
gene_ID_unitig30_5	GO:0044446
gene_ID_unitig30_5	GO:0006623
gene_ID_unitig30_5	GO:0036178
gene_ID_unitig30_5	GO:0045324
gene_ID_unitig30_5	GO:0071285
gene_ID_unitig30_5	GO:0071469
gene_ID_unitig30_6	GO:0044424	A0A1A0H865-9ASCO OS=Metschnikowia bicuspidata bicuspidata NRRL YB-4993 GN=METBIDRAFT-79456 PE=4 SV=1
gene_ID_unitig30_7	GO:0005634	A0A1A0H7V1-9ASCODiphthine synthase OS=Metschnikowia bicuspidata bicuspidata NRRL YB-4993 GN=METBIDRAFT-45163 PE=3 SV=1
gene_ID_unitig30_7	GO:0005829
gene_ID_unitig30_7	GO:0004164
gene_ID_unitig30_7	GO:0017183
gene_ID_unitig30_7	GO:0032259
gene_ID_unitig30_9	GO:0004311	A0A1A0H8G1-9ASCOTerpenoid synthase OS=Metschnikowia bicuspidata bicuspidata NRRL YB-4993 GN=METBIDRAFT-79454 PE=3 SV=1
gene_ID_unitig30_9	GO:0033386
gene_ID_unitig30_13	GO:0000781	A0A1A0H8F3-9ASCOTranscription elongation factor Spt6 OS=Metschnikowia bicuspidata bicuspidata NRRL YB-4993 GN=METBIDRAFT-33103 PE=4 SV=1
gene_ID_unitig30_13	GO:0031618
gene_ID_unitig30_13	GO:0035327
gene_ID_unitig30_13	GO:0000991
gene_ID_unitig30_13	GO:0001073
gene_ID_unitig30_13	GO:0003677
gene_ID_unitig30_13	GO:0003746
gene_ID_unitig30_13	GO:0031491
gene_ID_unitig30_13	GO:0042393
gene_ID_unitig30_13	GO:0000183
gene_ID_unitig30_13	GO:0000414
gene_ID_unitig30_13	GO:0000433
gene_ID_unitig30_13	GO:0001178
gene_ID_unitig30_13	GO:0006334
gene_ID_unitig30_13	GO:0006338
gene_ID_unitig30_13	GO:0006348
gene_ID_unitig30_13	GO:0006368
gene_ID_unitig30_13	GO:0006414
gene_ID_unitig30_13	GO:0009267
gene_ID_unitig30_13	GO:0016584
gene_ID_unitig30_13	GO:0016973
gene_ID_unitig30_13	GO:0030466
gene_ID_unitig30_13	GO:0030702
gene_ID_unitig30_13	GO:0031440
gene_ID_unitig30_13	GO:0031454
gene_ID_unitig30_13	GO:0031564
gene_ID_unitig30_13	GO:0032968
gene_ID_unitig30_13	GO:0034401
gene_ID_unitig30_13	GO:0036170
gene_ID_unitig30_13	GO:0036180
gene_ID_unitig30_13	GO:0042789
gene_ID_unitig30_13	GO:0043618
gene_ID_unitig30_13	GO:0044382
gene_ID_unitig30_13	GO:0051569
gene_ID_unitig30_13	GO:0060303
gene_ID_unitig30_13	GO:0070827
gene_ID_unitig30_13	GO:0071441
gene_ID_unitig30_13	GO:0071931
gene_ID_unitig30_13	GO:1900050
gene_ID_unitig30_13	GO:1900111
gene_ID_unitig30_13	GO:1900114
gene_ID_unitig30_13	GO:1900436
gene_ID_unitig30_13	GO:1900445
gene_ID_unitig30_14	GO:0016491	A0A1A0H816-9ASCOClavaminate synthase OS=Metschnikowia bicuspidata bicuspidata NRRL YB-4993 GN=METBIDRAFT-33102 PE=4 SV=1
gene_ID_unitig30_15	GO:0016020	A0A1A0H851-9ASCODUF1212-domain-containing OS=Metschnikowia bicuspidata bicuspidata NRRL YB-4993 GN=METBIDRAFT-33101 PE=4 SV=1
gene_ID_unitig30_16	GO:0005739	A0A1A0H8E7-9ASCOInitiation factor 2 OS=Metschnikowia bicuspidata bicuspidata NRRL YB-4993 GN=METBIDRAFT-33099 PE=3 SV=1
gene_ID_unitig30_16	GO:0000049
gene_ID_unitig30_16	GO:0003743
gene_ID_unitig30_16	GO:0003924
gene_ID_unitig30_16	GO:0005525
gene_ID_unitig30_16	GO:0006413
gene_ID_unitig30_16	GO:0032543
gene_ID_unitig30_17	GO:0043229	A0A1L0BFD3-9ASCOCIC11C00000001889 OS=
gene_ID_unitig30_17	GO:0003676
gene_ID_unitig30_17	GO:0006261
gene_ID_unitig30_17	GO:0010564
gene_ID_unitig30_17	GO:0045860
gene_ID_unitig30_17	GO:0051783
gene_ID_unitig30_19	GO:0005634	G8YU36-PICSOPiso0-000478 OS=Pichia sorbitophila (strain ATCC MYA-4447 BCRC 22081 CBS 7064 NBRC 10061 NRRL Y-12695) GN=Piso0-000478 PE=3 SV=1
gene_ID_unitig30_19	GO:0005737
gene_ID_unitig30_19	GO:0019005
gene_ID_unitig30_19	GO:0004842
gene_ID_unitig30_19	GO:0005524
gene_ID_unitig30_19	GO:0016874
gene_ID_unitig30_19	GO:0042803
gene_ID_unitig30_19	GO:0000086
gene_ID_unitig30_19	GO:0000209
gene_ID_unitig30_19	GO:0031146
gene_ID_unitig30_19	GO:0042787
gene_ID_unitig30_19	GO:0051865
gene_ID_unitig30_20	GO:0005623	A0A1L0FZ84-9ASCOCIC11C00000002834 OS=
gene_ID_unitig30_20	GO:0009055
gene_ID_unitig30_20	GO:0015035
gene_ID_unitig30_20	GO:0045454
gene_ID_unitig30_20	GO:0055114
gene_ID_unitig30_21	GO:0005783	A0A1L0FSL2-9ASCOCIC11C00000004015 OS=
gene_ID_unitig30_21	GO:0042175
gene_ID_unitig30_21	GO:0044446
gene_ID_unitig30_21	GO:0003723
gene_ID_unitig30_21	GO:0006342
gene_ID_unitig30_21	GO:0007059
gene_ID_unitig30_21	GO:0022414
gene_ID_unitig30_21	GO:0042221
gene_ID_unitig30_21	GO:0051641
gene_ID_unitig30_22	GO:0016021	A0A1A0H842-9ASCOAmino acid transporter OS=Metschnikowia bicuspidata bicuspidata NRRL YB-4993 GN=METBIDRAFT-213516 PE=4 SV=1
gene_ID_unitig30_22	GO:0000102
gene_ID_unitig30_22	GO:0042883
gene_ID_unitig30_22	GO:0044690
gene_ID_unitig30_22	GO:1902475
gene_ID_unitig30_23	GO:0050789	A0A1L0FZ79-9ASCOCIC11C00000005633 OS=
gene_ID_unitig30_24	GO:0000907	A0A1A0H8D8-9ASCO -domain-containing OS=Metschnikowia bicuspidata bicuspidata NRRL YB-4993 GN=METBIDRAFT-84204 PE=4 SV=1
gene_ID_unitig30_24	GO:0000908
gene_ID_unitig30_24	GO:0044273
gene_ID_unitig30_24	GO:0055114
gene_ID_unitig30_25	GO:0030427	B5RT65-DEBHADEHA2C03014p OS=Debaryomyces hansenii (strain ATCC 36239 CBS 767 JCM 1990 NBRC 0083 IGC 2968) GN=DEHA2C03014g PE=4 SV=1
gene_ID_unitig30_26	GO:0019013	A0A0L0P0Y6-9ASCOH ACA ribonucleo complex subunit OS=
gene_ID_unitig30_26	GO:0031429
gene_ID_unitig30_26	GO:0034513
gene_ID_unitig30_26	GO:0006364
gene_ID_unitig30_26	GO:0031120
gene_ID_unitig30_30	GO:0043227	A0A1A0H832-9ASCOPhospholipase D OS=Metschnikowia bicuspidata bicuspidata NRRL YB-4993 GN=METBIDRAFT-73296 PE=4 SV=1
gene_ID_unitig30_30	GO:0043229
gene_ID_unitig30_30	GO:0004620
gene_ID_unitig30_30	GO:0008081
gene_ID_unitig30_30	GO:0003006
gene_ID_unitig30_30	GO:0006644
gene_ID_unitig30_30	GO:0019953
gene_ID_unitig30_30	GO:0032879
gene_ID_unitig30_30	GO:0032989
gene_ID_unitig30_30	GO:0044702
gene_ID_unitig30_30	GO:0050794
gene_ID_unitig30_30	GO:0051716
gene_ID_unitig30_31	GO:0030134	A0A1A0H7R9-9ASCODUF396-domain-containing OS=Metschnikowia bicuspidata bicuspidata NRRL YB-4993 GN=METBIDRAFT-45505 PE=4 SV=1
gene_ID_unitig30_31	GO:0030173
gene_ID_unitig30_31	GO:0030176
gene_ID_unitig30_31	GO:0031965
gene_ID_unitig30_31	GO:0097020
gene_ID_unitig30_31	GO:0006486
gene_ID_unitig30_31	GO:0006888
gene_ID_unitig30_31	GO:0031505
gene_ID_unitig30_31	GO:0045053
gene_ID_unitig30_32	GO:0005737	A0A1A0H8C7-9ASCOHomoserine acetyltransferase OS=Metschnikowia bicuspidata bicuspidata NRRL YB-4993 GN=METBIDRAFT-79430 PE=4 SV=1
gene_ID_unitig30_32	GO:0004414
gene_ID_unitig30_32	GO:0009086
gene_ID_unitig30_35	GO:0016020	A0A1L0FSM8-9ASCOCIC11C00000000343 OS=
gene_ID_unitig30_36	GO:0016020	A0A1A0H7Z1-9ASCOHeavy metal translocatin OS=Metschnikowia bicuspidata bicuspidata NRRL YB-4993 GN=METBIDRAFT-79429 PE=3 SV=1
gene_ID_unitig30_36	GO:0005488
gene_ID_unitig30_36	GO:0019829
gene_ID_unitig30_36	GO:0030001
gene_ID_unitig30_36	GO:0098655
gene_ID_unitig30_37	GO:0005634	A0A1A0H827-9ASCO phosphatase 2C OS=Metschnikowia bicuspidata bicuspidata NRRL YB-4993 GN=METBIDRAFT-44643 PE=3 SV=1
gene_ID_unitig30_37	GO:0005737
gene_ID_unitig30_37	GO:0004722
gene_ID_unitig30_37	GO:0046872
gene_ID_unitig30_37	GO:0000001
gene_ID_unitig30_37	GO:0000173
gene_ID_unitig30_37	GO:0000750
gene_ID_unitig30_37	GO:0006388
gene_ID_unitig30_37	GO:0006470
gene_ID_unitig30_38	GO:0031305	H8X5D3-CANO9Pet100 chaperone OS=Candida orthopsilosis (strain 90-125) GN=CORT-0D03870 PE=4 SV=1
gene_ID_unitig30_38	GO:0051082
gene_ID_unitig30_38	GO:0009060
gene_ID_unitig30_38	GO:0033617
gene_ID_unitig30_40	GO:0003677	A0A1A0H8C2-9ASCODDE-domain-containing (Fragment) OS=Metschnikowia bicuspidata bicuspidata NRRL YB-4993 GN=METBIDRAFT-18009 PE=4 SV=1
gene_ID_unitig30_40	GO:0031328
gene_ID_unitig30_40	GO:0045935
gene_ID_unitig30_40	GO:0060255
gene_ID_unitig30_41	GO:0005783	A0A1A0H822-9ASCOGolgi apparatus membrane TVP23 OS=Metschnikowia bicuspidata bicuspidata NRRL YB-4993 GN=METBIDRAFT-45061 PE=3 SV=1
gene_ID_unitig30_41	GO:0030173
gene_ID_unitig30_41	GO:0016192
gene_ID_unitig30_42	GO:0016020	A0A1A0H7Q9-9ASCO vacuolar sorting-associated OS=Metschnikowia bicuspidata bicuspidata NRRL YB-4993 GN=METBIDRAFT-45021 PE=4 SV=1
gene_ID_unitig30_42	GO:0043227
gene_ID_unitig30_42	GO:0043229
gene_ID_unitig30_42	GO:0044444
gene_ID_unitig30_42	GO:0005488
gene_ID_unitig30_42	GO:0007033
gene_ID_unitig30_42	GO:0015031
gene_ID_unitig30_42	GO:0033043
gene_ID_unitig30_43	GO:0044424	A0A1L0CVE3-9ASCOCIC11C00000002786 OS=
gene_ID_unitig30_43	GO:0046907
gene_ID_unitig30_43	GO:0048193
gene_ID_unitig30_44	GO:0044427	A0A1L0B841-9ASCOCIC11C00000000324 OS=
gene_ID_unitig30_44	GO:0003677
gene_ID_unitig30_44	GO:0006260
gene_ID_unitig30_45	GO:0016021	A0A1L0CZT6-9ASCOCIC11C00000004844 OS=
gene_ID_unitig30_45	GO:0005506
gene_ID_unitig30_45	GO:0016712
gene_ID_unitig30_45	GO:0020037
gene_ID_unitig30_45	GO:0055114
gene_ID_unitig30_46	GO:0005634	A0A1A0H818-9ASCOMetal-dependent hydrolase OS=Metschnikowia bicuspidata bicuspidata NRRL YB-4993 GN=METBIDRAFT-79421 PE=4 SV=1
gene_ID_unitig30_46	GO:0005737
gene_ID_unitig30_47	GO:0016021	A0A1A0H7Q4-9ASCODUF1774-domain-containing OS=Metschnikowia bicuspidata bicuspidata NRRL YB-4993 GN=METBIDRAFT-79420 PE=4 SV=1
gene_ID_unitig30_48	GO:0005635	A0A1A0H8B2-9ASCOCse1-domain-containing OS=Metschnikowia bicuspidata bicuspidata NRRL YB-4993 GN=METBIDRAFT-44913 PE=4 SV=1
gene_ID_unitig30_48	GO:0008536
gene_ID_unitig30_48	GO:0006611
gene_ID_unitig30_49	GO:0016602	A0A1L0BF74-9ASCOCIC11C00000002038 OS=
gene_ID_unitig30_49	GO:0000978
gene_ID_unitig30_49	GO:0000979
gene_ID_unitig30_49	GO:0001077
gene_ID_unitig30_49	GO:0000436
gene_ID_unitig30_49	GO:0006366
gene_ID_unitig30_49	GO:0033217
gene_ID_unitig30_49	GO:0043457
gene_ID_unitig30_53	GO:0005739	A0A1A0H8A7-9ASCOGIDA-domain-containing OS=Metschnikowia bicuspidata bicuspidata NRRL YB-4993 GN=METBIDRAFT-33071 PE=4 SV=1
gene_ID_unitig30_53	GO:0016491
gene_ID_unitig30_53	GO:0050660
gene_ID_unitig30_53	GO:0055114
gene_ID_unitig30_53	GO:0070899
gene_ID_unitig30_55	GO:0016020	A0A1A0H808-9ASCOMitochondrial carrier OS=Metschnikowia bicuspidata bicuspidata NRRL YB-4993 GN=METBIDRAFT-13133 PE=3 SV=1
gene_ID_unitig30_56	GO:0016740	A0A1L0CVF8-9ASCOCIC11C00000002968 OS=
gene_ID_unitig30_56	GO:0044238
gene_ID_unitig30_56	GO:0044260
gene_ID_unitig30_56	GO:0051276
gene_ID_unitig30_57	GO:0005634	A0A1A0H897-9ASCONicotinate-nucleotide pyrophosphorylase
gene_ID_unitig30_57	GO:0004514
gene_ID_unitig30_57	GO:0042802
gene_ID_unitig30_57	GO:0034354
gene_ID_unitig30_58	GO:0005634	A0A1A0H8A3-9ASCOGalactose-binding like OS=Metschnikowia bicuspidata bicuspidata NRRL YB-4993 GN=METBIDRAFT-45135 PE=4 SV=1
gene_ID_unitig30_58	GO:0044444
gene_ID_unitig30_58	GO:0009987
gene_ID_unitig30_59	GO:0042546	A0A1A0H7W6-9ASCOCell wall assembly and cell proliferation coordinating OS=Metschnikowia bicuspidata bicuspidata NRRL YB-4993 GN=METBIDRAFT-44472 PE=4 SV=1
gene_ID_unitig30_60	GO:0005622	A0A1A0H803-9ASCOGCS-domain-containing OS=Metschnikowia bicuspidata bicuspidata NRRL YB-4993 GN=METBIDRAFT-13129 PE=4 SV=1
gene_ID_unitig30_60	GO:0004357
gene_ID_unitig30_60	GO:0006750
gene_ID_unitig30_60	GO:0042542
gene_ID_unitig30_60	GO:0046686
gene_ID_unitig30_61	GO:0005737	A0A1A0H7N9-9ASCOPhosphoribosylamine--glycine ligase OS=Metschnikowia bicuspidata bicuspidata NRRL YB-4993 GN=METBIDRAFT-79409 PE=3 SV=1
gene_ID_unitig30_61	GO:0004637
gene_ID_unitig30_61	GO:0004641
gene_ID_unitig30_61	GO:0005524
gene_ID_unitig30_61	GO:0046872
gene_ID_unitig30_61	GO:0006189
gene_ID_unitig30_61	GO:0009113
gene_ID_unitig30_62	GO:0005829	A0A1L0CUL8-9ASCOCIC11C00000001378 OS=
gene_ID_unitig30_62	GO:0004048
gene_ID_unitig30_62	GO:0000162
gene_ID_unitig30_65	GO:0005634	A0A1L0B9V3-9ASCOCIC11C00000005467 OS=
gene_ID_unitig30_65	GO:0003676
gene_ID_unitig30_65	GO:0016072
gene_ID_unitig30_65	GO:0034472
gene_ID_unitig30_65	GO:0071028
gene_ID_unitig30_65	GO:0071046
gene_ID_unitig30_65	GO:0071840
gene_ID_unitig30_66	GO:0016021	A0A1L0FYW4-9ASCOCIC11C00000001584 OS=
gene_ID_unitig30_66	GO:0043231
gene_ID_unitig30_66	GO:0004540
gene_ID_unitig30_66	GO:0004672
gene_ID_unitig30_66	GO:0042802
gene_ID_unitig30_66	GO:0006468
gene_ID_unitig30_66	GO:0016043
gene_ID_unitig30_66	GO:0044699
gene_ID_unitig30_66	GO:0090501
gene_ID_unitig30_68	GO:0005576	A0A1A0H7Z4-9ASCOSure OS=Metschnikowia bicuspidata bicuspidata NRRL YB-4993 GN=METBIDRAFT-33064 PE=4 SV=1
gene_ID_unitig30_68	GO:0009986
gene_ID_unitig30_68	GO:0030287
gene_ID_unitig30_68	GO:0003993
gene_ID_unitig30_68	GO:0009405
gene_ID_unitig30_69	GO:0005779	A0A1A0H7N0-9ASCOPeroxisomal biogenesis factor 3 OS=Metschnikowia bicuspidata bicuspidata NRRL YB-4993 GN=METBIDRAFT-212861 PE=4 SV=1
gene_ID_unitig30_69	GO:0005783
gene_ID_unitig30_69	GO:0030674
gene_ID_unitig30_69	GO:0032581
gene_ID_unitig30_69	GO:0045033
gene_ID_unitig30_69	GO:0045046
gene_ID_unitig30_70	GO:0005829	A0A1A0H883-9ASCOE3 ubiquitin ligase SCF Skp subunit OS=Metschnikowia bicuspidata bicuspidata NRRL YB-4993 GN=METBIDRAFT-79400 PE=3 SV=1
gene_ID_unitig30_70	GO:0017117
gene_ID_unitig30_70	GO:0031518
gene_ID_unitig30_70	GO:0043224
gene_ID_unitig30_70	GO:0043291
gene_ID_unitig30_70	GO:0003688
gene_ID_unitig30_70	GO:0016301
gene_ID_unitig30_70	GO:0061630
gene_ID_unitig30_70	GO:0000082
gene_ID_unitig30_70	GO:0000086
gene_ID_unitig30_70	GO:0000920
gene_ID_unitig30_70	GO:0000921
gene_ID_unitig30_70	GO:0006998
gene_ID_unitig30_70	GO:0007035
gene_ID_unitig30_70	GO:0007096
gene_ID_unitig30_70	GO:0010458
gene_ID_unitig30_70	GO:0016310
gene_ID_unitig30_70	GO:0031146
gene_ID_unitig30_70	GO:0042787
gene_ID_unitig30_70	GO:0043254
gene_ID_unitig30_70	GO:0045116
gene_ID_unitig30_70	GO:0045841
gene_ID_unitig30_70	GO:0051382
gene_ID_unitig30_70	GO:0060542
gene_ID_unitig30_73	GO:0005634	A0A1A0H7Y9-9ASCOKinase OS=Metschnikowia bicuspidata bicuspidata NRRL YB-4993 GN=METBIDRAFT-44740 PE=4 SV=1
gene_ID_unitig30_73	GO:0005829
gene_ID_unitig30_73	GO:0010494
gene_ID_unitig30_73	GO:0004674
gene_ID_unitig30_73	GO:0005524
gene_ID_unitig30_73	GO:0006468
gene_ID_unitig30_73	GO:0016242
gene_ID_unitig30_73	GO:0030447
gene_ID_unitig30_73	GO:0031929
gene_ID_unitig30_73	GO:0034613
gene_ID_unitig30_73	GO:0035690
gene_ID_unitig30_73	GO:2000220
gene_ID_unitig30_75	GO:0016020	A0A1L0D5Y8-9ASCOCIC11C00000000022 OS=
gene_ID_unitig30_75	GO:0044444
gene_ID_unitig30_75	GO:0009987
gene_ID_unitig30_76	GO:0005758	A0A0L0P4D1-9ASCOCytochrome c oxidase assembly cu2+ chaperone OS=
gene_ID_unitig30_76	GO:0005829
gene_ID_unitig30_76	GO:0016531
gene_ID_unitig30_76	GO:0015680
gene_ID_unitig30_76	GO:0018343
gene_ID_unitig30_76	GO:0033617
gene_ID_unitig30_77	GO:0043231	A0A1A0H7Y5-9ASCOVps54-domain-containing OS=Metschnikowia bicuspidata bicuspidata NRRL YB-4993 GN=METBIDRAFT-79394 PE=4 SV=1
gene_ID_unitig30_77	GO:0044444
gene_ID_unitig30_78	GO:0005634	A0A1L0BBQ6-9ASCOMethylthioribose-1-phosphate isomerase OS=
gene_ID_unitig30_78	GO:0005737
gene_ID_unitig30_78	GO:0016021
gene_ID_unitig30_78	GO:0003743
gene_ID_unitig30_78	GO:0046523
gene_ID_unitig30_78	GO:0046872
gene_ID_unitig30_78	GO:0006413
gene_ID_unitig30_78	GO:0006625
gene_ID_unitig30_78	GO:0019284
gene_ID_unitig30_78	GO:0019509
gene_ID_unitig30_79	GO:0044424	A0A1A0H874-9ASCONot3-domain-containing OS=Metschnikowia bicuspidata bicuspidata NRRL YB-4993 GN=METBIDRAFT-59356 PE=4 SV=1
gene_ID_unitig30_79	GO:0006355
gene_ID_unitig30_80	GO:0005788	A0A1A0H7U1-9ASCO HSP70 family ATPase and chaperone OS=Metschnikowia bicuspidata bicuspidata NRRL YB-4993 GN=METBIDRAFT-73161 PE=3 SV=1
gene_ID_unitig30_80	GO:0005794
gene_ID_unitig30_80	GO:0009986
gene_ID_unitig30_80	GO:0016021
gene_ID_unitig30_80	GO:0031965
gene_ID_unitig30_80	GO:0005524
gene_ID_unitig30_80	GO:0051084
gene_ID_unitig30_81	GO:0005634	A0A1A0H7X9-9ASC -dependent kinase regulatory subunit OS=Metschnikowia bicuspidata bicuspidata NRRL YB-4993 GN=METBIDRAFT-212604 PE=3 SV=1
gene_ID_unitig30_81	GO:0005829
gene_ID_unitig30_81	GO:0005886
gene_ID_unitig30_81	GO:0005952
gene_ID_unitig30_81	GO:0004862
gene_ID_unitig30_81	GO:0008603
gene_ID_unitig30_81	GO:0030552
gene_ID_unitig30_81	GO:0042802
gene_ID_unitig30_81	GO:0045762
gene_ID_unitig30_81	GO:0046580
gene_ID_unitig30_81	GO:0046827
gene_ID_unitig30_81	GO:0051447
gene_ID_unitig30_81	GO:0071901
gene_ID_unitig30_81	GO:0097271
gene_ID_unitig30_82	GO:0016021	A0A1A0H867-9ASCOMitochondrial carrier OS=Metschnikowia bicuspidata bicuspidata NRRL YB-4993 GN=METBIDRAFT-79387 PE=3 SV=1
gene_ID_unitig30_82	GO:0055085
gene_ID_unitig30_83	GO:0016020	A0A1A0H871-9ASCORh ammonium transporter OS=Metschnikowia bicuspidata bicuspidata NRRL YB-4993 GN=METBIDRAFT-33051 PE=4 SV=1
gene_ID_unitig30_83	GO:0015696
gene_ID_unitig30_84	GO:0005737	A0A1A0H7X4-9ASCOElongation factor 3 OS=Metschnikowia bicuspidata bicuspidata NRRL YB-4993 GN=METBIDRAFT-33050 PE=4 SV=1
gene_ID_unitig30_84	GO:0003746
gene_ID_unitig30_84	GO:0005524
gene_ID_unitig30_84	GO:0016887
gene_ID_unitig30_84	GO:0006414
gene_ID_unitig30_85	GO:0005886	A0A1L0BDE7-9ASCOCIC11C00000005391 OS=
gene_ID_unitig30_87	GO:0005762	A0A1L0B894-9ASCOCIC11C00000003679 OS=
gene_ID_unitig30_87	GO:0003735
gene_ID_unitig30_87	GO:0006412
gene_ID_unitig30_88	GO:0005730	A0A1A0H7K7-9ASCOO-acyltransferase OS=Metschnikowia bicuspidata bicuspidata NRRL YB-4993 GN=METBIDRAFT-33047 PE=3 SV=1
gene_ID_unitig30_88	GO:0005737
gene_ID_unitig30_88	GO:0016020
gene_ID_unitig30_88	GO:0016435
gene_ID_unitig30_88	GO:0000056
gene_ID_unitig30_88	GO:0000282
gene_ID_unitig30_88	GO:0000447
gene_ID_unitig30_88	GO:0070476
gene_ID_unitig30_89	GO:0005758	A0A1A0H856-9ASCOMitochondrial inner membrane protease ATP23 OS=Metschnikowia bicuspidata bicuspidata NRRL YB-4993 GN=METBIDRAFT-33046 PE=4 SV=1
gene_ID_unitig30_89	GO:0031314
gene_ID_unitig30_89	GO:0004222
gene_ID_unitig30_89	GO:0046872
gene_ID_unitig30_89	GO:0033615
gene_ID_unitig30_89	GO:0034982
gene_ID_unitig30_90	GO:0005634	A0A1A0H859-9ASCOAnkyrin OS=Metschnikowia bicuspidata bicuspidata NRRL YB-4993 GN=METBIDRAFT-33045 PE=4 SV=1
gene_ID_unitig30_90	GO:0005829
gene_ID_unitig30_91	GO:0005783	A0A1A0H7S5-9ASCODUF1682-domain-containing OS=Metschnikowia bicuspidata bicuspidata NRRL YB-4993 GN=METBIDRAFT-45229 PE=4 SV=1
gene_ID_unitig30_91	GO:0016021
gene_ID_unitig30_93	GO:0044424	A0A1L0FYP1-9ASCOCIC11C00000004948 OS=
gene_ID_unitig30_94	GO:0005737	A0A1A0H7S0-9ASCONAD(P)-binding OS=Metschnikowia bicuspidata bicuspidata NRRL YB-4993 GN=METBIDRAFT-212107 PE=4 SV=1
gene_ID_unitig30_94	GO:0016020
gene_ID_unitig30_94	GO:0005488
gene_ID_unitig30_94	GO:0016491
gene_ID_unitig30_95	GO:0016020	Q6BK86-DEBHADEHA2F24002p OS=Debaryomyces hansenii (strain ATCC 36239 CBS 767 JCM 1990 NBRC 0083 IGC 2968) GN=DEHA2F24002g PE=4 SV=2
gene_ID_unitig30_95	GO:0016491
gene_ID_unitig30_95	GO:0006629
gene_ID_unitig30_96	GO:0005829	A0A1L0FSX2-9ASCOCIC11C00000004127 OS=
gene_ID_unitig30_96	GO:0016514
gene_ID_unitig30_96	GO:0016586
gene_ID_unitig30_98	GO:0000329	A0A1A0H7R5-9ASCOMFS general substrate transporter OS=Metschnikowia bicuspidata bicuspidata NRRL YB-4993 GN=METBIDRAFT-44628 PE=4 SV=1
gene_ID_unitig30_98	GO:0016021
gene_ID_unitig30_98	GO:0033101
gene_ID_unitig30_98	GO:0000297
gene_ID_unitig30_98	GO:0015238
gene_ID_unitig30_98	GO:0015606
gene_ID_unitig30_98	GO:0006855
gene_ID_unitig30_98	GO:0015833
gene_ID_unitig30_98	GO:0015847
gene_ID_unitig30_98	GO:0015903
gene_ID_unitig30_98	GO:1903710
gene_ID_unitig30_98	GO:1903711
gene_ID_unitig30_99	GO:0000781	A0A1A0H7V4-9ASCOReplication subunit RPA32 OS=Metschnikowia bicuspidata bicuspidata NRRL YB-4993 GN=METBIDRAFT-33039 PE=4 SV=1
gene_ID_unitig30_99	GO:0000794
gene_ID_unitig30_99	GO:0005662
gene_ID_unitig30_99	GO:0003690
gene_ID_unitig30_99	GO:0003697
gene_ID_unitig30_99	GO:0043565
gene_ID_unitig30_99	GO:0000722
gene_ID_unitig30_99	GO:0000724
gene_ID_unitig30_99	GO:0006265
gene_ID_unitig30_99	GO:0006268
gene_ID_unitig30_99	GO:0006289
gene_ID_unitig30_99	GO:0007004
gene_ID_unitig30_99	GO:0007131
gene_ID_unitig30_99	GO:0016567
gene_ID_unitig30_99	GO:0030491
gene_ID_unitig30_99	GO:0045184
gene_ID_unitig30_100	GO:0043167	A0A1L0B8B9-9ASCOCIC11C00000005765 OS=
gene_ID_unitig30_100	GO:0044238
gene_ID_unitig30_100	GO:0044260
gene_ID_unitig30_101	GO:0005829	A0A1L0BA10-9ASCOCIC11C00000004888 OS=
gene_ID_unitig30_101	GO:0016791
gene_ID_unitig30_101	GO:0016311
gene_ID_unitig30_102	GO:0006355	A0A1L0CUG2-9ASCOCIC11C00000005127 OS=
gene_ID_unitig30_103	GO:0005665	A0A1A0H836-9ASCODNA-directed RNA polymerase subunit OS=Metschnikowia bicuspidata bicuspidata NRRL YB-4993 GN=METBIDRAFT-45303 PE=3 SV=1
gene_ID_unitig30_103	GO:0005730
gene_ID_unitig30_103	GO:0005829
gene_ID_unitig30_103	GO:0003676
gene_ID_unitig30_103	GO:0003899
gene_ID_unitig30_103	GO:0008270
gene_ID_unitig30_103	GO:0001172
gene_ID_unitig30_103	GO:0001193
gene_ID_unitig30_103	GO:0006283
gene_ID_unitig30_103	GO:0006367
gene_ID_unitig30_104	GO:0005840	A0A1A0H838-9ASCO OS=Metschnikowia bicuspidata bicuspidata NRRL YB-4993 GN=METBIDRAFT-79362 PE=3 SV=1
gene_ID_unitig30_104	GO:0042645
gene_ID_unitig30_104	GO:0003735
gene_ID_unitig30_104	GO:0006412
gene_ID_unitig30_104	GO:0009060
gene_ID_unitig30_107	GO:0005739	Q6BKA1-DEBHASuccinyl- :3-ketoacid-coenzyme A transferase OS=Debaryomyces hansenii (strain ATCC 36239 CBS 767 JCM 1990 NBRC 0083 IGC 2968) GN=DEHA2F23628g PE=3 SV=1
gene_ID_unitig30_107	GO:0008260
gene_ID_unitig30_107	GO:0046952
gene_ID_unitig30_108	GO:0008199	A0A1L0BES4-9ASCOCIC11C00000004080 OS=
gene_ID_unitig30_108	GO:0018576
gene_ID_unitig30_108	GO:0018581
gene_ID_unitig30_108	GO:0009712
gene_ID_unitig30_108	GO:0055114
gene_ID_unitig30_109	GO:0016021	A0A1A0H7I2-9ASCOCatabolic 3-dehydroquinase OS=Metschnikowia bicuspidata bicuspidata NRRL YB-4993 GN=DQD1 PE=3 SV=1
gene_ID_unitig30_109	GO:0003855
gene_ID_unitig30_109	GO:0019630
gene_ID_unitig30_109	GO:0046279
gene_ID_unitig30_110	GO:0010181	A0A1L0D0U5-9ASCOCIC11C00000001375 OS=
gene_ID_unitig30_110	GO:0016491
gene_ID_unitig30_110	GO:0055114
gene_ID_unitig30_112	GO:0016020	A0A1A0H833-9ASCOLong-chain-fatty-acid ligase OS=Metschnikowia bicuspidata bicuspidata NRRL YB-4993 GN=METBIDRAFT-33031 PE=4 SV=1
gene_ID_unitig30_112	GO:0016874
gene_ID_unitig30_112	GO:0008152
gene_ID_unitig30_113	GO:0005759	A0A1L0CVM8-9ASCOCIC11C00000004241 OS=
gene_ID_unitig30_113	GO:0003779
gene_ID_unitig30_113	GO:0004458
gene_ID_unitig30_113	GO:0050660
gene_ID_unitig30_113	GO:0055114
gene_ID_unitig30_114	GO:0005829	A0A1A0H824-9ASCOThreonyl-tRNA synthetase OS=Metschnikowia bicuspidata bicuspidata NRRL YB-4993 GN=METBIDRAFT-45509 PE=3 SV=1
gene_ID_unitig30_114	GO:0004829
gene_ID_unitig30_114	GO:0005524
gene_ID_unitig30_114	GO:0006435
gene_ID_unitig30_116	GO:0005507	M3K7Q8-CANMXAmine oxidase OS=Candida maltosa (strain Xu316) GN=G210-0037 PE=3 SV=1
gene_ID_unitig30_116	GO:0008131
gene_ID_unitig30_116	GO:0008168
gene_ID_unitig30_116	GO:0048038
gene_ID_unitig30_116	GO:0009308
gene_ID_unitig30_116	GO:0032259
gene_ID_unitig30_116	GO:0055114
gene_ID_unitig30_118	GO:0005737	A0A1A0H823-9ASCOp-loop containing nucleoside triphosphate hydrolase OS=Metschnikowia bicuspidata bicuspidata NRRL YB-4993 GN=METBIDRAFT-13066 PE=4 SV=1
gene_ID_unitig30_118	GO:0005886
gene_ID_unitig30_118	GO:0009986
gene_ID_unitig30_118	GO:0030445
gene_ID_unitig30_118	GO:0003746
gene_ID_unitig30_118	GO:0003924
gene_ID_unitig30_118	GO:0005525
gene_ID_unitig30_118	GO:0008144
gene_ID_unitig30_118	GO:0006414
gene_ID_unitig30_118	GO:0035690
gene_ID_unitig30_119	GO:0005634	A0A1A0H7P0-9ASCOPhosphoribosylglycinamide formyltransferase OS=Metschnikowia bicuspidata bicuspidata NRRL YB-4993 GN=METBIDRAFT-79350 PE=4 SV=1
gene_ID_unitig30_119	GO:0005737
gene_ID_unitig30_119	GO:0004644
gene_ID_unitig30_119	GO:0006189
gene_ID_unitig30_119	GO:0046084
gene_ID_unitig30_120	GO:0005962	A0A1A0H7T1-9ASCOIsocitrate dehydrogenase
gene_ID_unitig30_120	GO:0000287
gene_ID_unitig30_120	GO:0004449
gene_ID_unitig30_120	GO:0051287
gene_ID_unitig30_120	GO:0006099
gene_ID_unitig30_120	GO:0006102
gene_ID_unitig30_121	GO:0005634	A0A1A0H7G6-9ASCOS-(hydroxymethyl)glutathione dehydrogenase OS=Metschnikowia bicuspidata bicuspidata NRRL YB-4993 GN=METBIDRAFT-211671 PE=3 SV=1
gene_ID_unitig30_121	GO:0005829
gene_ID_unitig30_121	GO:0008270
gene_ID_unitig30_121	GO:0051903
gene_ID_unitig30_121	GO:0006069
gene_ID_unitig30_122	GO:0005635	A0A1A0H819-9ASCON-terminal nucleophile aminohydrolase OS=Metschnikowia bicuspidata bicuspidata NRRL YB-4993 GN=METBIDRAFT-79346 PE=4 SV=1
gene_ID_unitig30_122	GO:0019774
gene_ID_unitig30_122	GO:0034515
gene_ID_unitig30_122	GO:0001671
gene_ID_unitig30_122	GO:0004298
gene_ID_unitig30_122	GO:0051087
gene_ID_unitig30_122	GO:0006457
gene_ID_unitig30_122	GO:0010499
gene_ID_unitig30_122	GO:0032781
gene_ID_unitig30_122	GO:0034605
gene_ID_unitig30_122	GO:0043161
gene_ID_unitig30_123	GO:0043229	A0A1A0H7N4-9ASCOTrs120-domain-containing OS=Metschnikowia bicuspidata bicuspidata NRRL YB-4993 GN=METBIDRAFT-45262 PE=4 SV=1
gene_ID_unitig30_123	GO:0044444
gene_ID_unitig30_124	GO:0005739	A0A1L0CVN7-9ASCOCIC11C00000002244 OS=
gene_ID_unitig30_124	GO:0004129
gene_ID_unitig30_124	GO:1902600
gene_ID_unitig30_125	GO:0005622	A0A1A0H7G2-9ASCOL-asparaginase OS=Metschnikowia bicuspidata bicuspidata NRRL YB-4993 GN=METBIDRAFT-33023 PE=3 SV=1
gene_ID_unitig30_125	GO:0004067
gene_ID_unitig30_125	GO:0006530
gene_ID_unitig30_126	GO:0004467	A0A1A0H809-9ASCOAcetyl- synthetase OS=Metschnikowia bicuspidata bicuspidata NRRL YB-4993 GN=METBIDRAFT-33022 PE=4 SV=1
gene_ID_unitig30_126	GO:0001676
gene_ID_unitig30_128	GO:0008270	A0A1A0H7S1-9ASCO OS=Metschnikowia bicuspidata bicuspidata NRRL YB-4993 GN=METBIDRAFT-211738 PE=3 SV=1
gene_ID_unitig30_128	GO:0046526
gene_ID_unitig30_128	GO:0019569
gene_ID_unitig30_128	GO:0042732
gene_ID_unitig30_128	GO:0055114
gene_ID_unitig30_129	GO:0005948	A0A1A0H805-9ASCOAcetolactate synthase OS=Metschnikowia bicuspidata bicuspidata NRRL YB-4993 GN=METBIDRAFT-13053 PE=3 SV=1
gene_ID_unitig30_129	GO:0000287
gene_ID_unitig30_129	GO:0003984
gene_ID_unitig30_129	GO:0030976
gene_ID_unitig30_129	GO:0050660
gene_ID_unitig30_129	GO:0009097
gene_ID_unitig30_129	GO:0009099
gene_ID_unitig30_130	GO:0016021	A0A1A0H810-9ASCOAmmonium transporter OS=Metschnikowia bicuspidata bicuspidata NRRL YB-4993 GN=METBIDRAFT-79338 PE=3 SV=1
gene_ID_unitig30_130	GO:0008519
gene_ID_unitig30_130	GO:0072488
gene_ID_unitig30_131	GO:0004360	A0A1A0H7R6-9ASCOIsomerising glucosamine-fructose-6-phosphate aminotransferase OS=Metschnikowia bicuspidata bicuspidata NRRL YB-4993 GN=METBIDRAFT-13050 PE=4 SV=1
gene_ID_unitig30_131	GO:0030246
gene_ID_unitig30_131	GO:0006038
gene_ID_unitig30_131	GO:0006042
gene_ID_unitig30_131	GO:0006048
gene_ID_unitig30_131	GO:0006487
gene_ID_unitig30_131	GO:0006541
gene_ID_unitig30_131	GO:0030448
gene_ID_unitig30_131	GO:0035690
gene_ID_unitig30_132	GO:0005743	A0A1A0H7M4-9ASCODUF155-domain-containing OS=Metschnikowia bicuspidata bicuspidata NRRL YB-4993 GN=METBIDRAFT-79337 PE=4 SV=1
gene_ID_unitig30_133	GO:0005524	A0A1A0H800-9ASCOPkinase-domain-containing OS=Metschnikowia bicuspidata bicuspidata NRRL YB-4993 GN=METBIDRAFT-211433 PE=4 SV=1
gene_ID_unitig30_133	GO:0008353
gene_ID_unitig30_133	GO:0006468
gene_ID_unitig30_134	GO:0005634	A0A1A0H804-9ASCOGuanine nucleotide binding alpha subunit OS=Metschnikowia bicuspidata bicuspidata NRRL YB-4993 GN=METBIDRAFT-45430 PE=4 SV=1
gene_ID_unitig30_134	GO:0005739
gene_ID_unitig30_134	GO:0005829
gene_ID_unitig30_134	GO:0005834
gene_ID_unitig30_134	GO:0032153
gene_ID_unitig30_134	GO:0044732
gene_ID_unitig30_134	GO:0001664
gene_ID_unitig30_134	GO:0003924
gene_ID_unitig30_134	GO:0004871
gene_ID_unitig30_134	GO:0005525
gene_ID_unitig30_134	GO:0031683
gene_ID_unitig30_134	GO:0000433
gene_ID_unitig30_134	GO:0001302
gene_ID_unitig30_134	GO:0007124
gene_ID_unitig30_134	GO:0008361
gene_ID_unitig30_134	GO:0010619
gene_ID_unitig30_134	GO:0030437
gene_ID_unitig30_134	GO:0030819
gene_ID_unitig30_134	GO:0051594
gene_ID_unitig30_134	GO:1903759
gene_ID_unitig30_134	GO:2000481
gene_ID_unitig30_136	GO:0000324	A0A1A0H7L9-9ASCOPeptidase aminopeptidase I OS=Metschnikowia bicuspidata bicuspidata NRRL YB-4993 GN=METBIDRAFT-33011 PE=3 SV=1
gene_ID_unitig30_136	GO:0008270
gene_ID_unitig30_136	GO:0042802
gene_ID_unitig30_136	GO:0070006
gene_ID_unitig30_136	GO:0006508
gene_ID_unitig30_137	GO:0005634	A0A1A0H7R1-9ASCODeoxyhypusine synthase OS=Metschnikowia bicuspidata bicuspidata NRRL YB-4993 GN=METBIDRAFT-33010 PE=4 SV=1
gene_ID_unitig30_137	GO:0005829
gene_ID_unitig30_137	GO:0034038
gene_ID_unitig30_137	GO:0008612
gene_ID_unitig30_138	GO:0005886	A0A1A0H7E5-9ASCONADH dehydrogenase
gene_ID_unitig30_138	GO:0008137
gene_ID_unitig30_138	GO:0009055
gene_ID_unitig30_138	GO:0055114
gene_ID_unitig30_139	GO:0005634	A0A1A0H7Z5-9ASCOYAP1 redox domain-containing OS=Metschnikowia bicuspidata bicuspidata NRRL YB-4993 GN=METBIDRAFT-33009 PE=4 SV=1
gene_ID_unitig30_139	GO:0005737
gene_ID_unitig30_139	GO:0006915
gene_ID_unitig30_139	GO:0020012
gene_ID_unitig30_139	GO:0035690
gene_ID_unitig30_139	GO:0043619
gene_ID_unitig30_139	GO:0071276
gene_ID_unitig30_141	GO:0000796	A0A1L0D413-9ASCOCIC11C00000005681 OS=
gene_ID_unitig30_141	GO:0005634
gene_ID_unitig30_141	GO:0005737
gene_ID_unitig30_141	GO:0003838
gene_ID_unitig30_141	GO:0005488
gene_ID_unitig30_141	GO:0000070
gene_ID_unitig30_141	GO:0016126
gene_ID_unitig30_141	GO:0030261
gene_ID_unitig30_141	GO:0032259
gene_ID_unitig30_141	GO:0045132
gene_ID_unitig30_141	GO:0070192
gene_ID_unitig30_142	GO:0005634	A0A1A0H7E0-9ASCOSix-hairpin glycosidase OS=Metschnikowia bicuspidata bicuspidata NRRL YB-4993 GN=METBIDRAFT-79327 PE=4 SV=1
gene_ID_unitig30_142	GO:0005829
gene_ID_unitig30_142	GO:0008496
gene_ID_unitig30_142	GO:0008152
gene_ID_unitig30_143	GO:0005730	A0A1A0H7Z0-9ASCOWD40 repeat OS=Metschnikowia bicuspidata bicuspidata NRRL YB-4993 GN=METBIDRAFT-33005 PE=4 SV=1
gene_ID_unitig30_143	GO:0030684
gene_ID_unitig30_144	GO:0022625	A0A1A0H7K9-9ASCO60S ribosomal L12 OS=Metschnikowia bicuspidata bicuspidata NRRL YB-4993 GN=METBIDRAFT-13036 PE=3 SV=1
gene_ID_unitig30_144	GO:0003735
gene_ID_unitig30_144	GO:0019843
gene_ID_unitig30_144	GO:0000027
gene_ID_unitig30_144	GO:0006412
gene_ID_unitig30_145	GO:0005737	A0A1L0D435-9ASCOCIC11C00000005406 OS=
gene_ID_unitig30_145	GO:0019887
gene_ID_unitig30_145	GO:0032093
gene_ID_unitig30_145	GO:0000161
gene_ID_unitig30_145	GO:0000750
gene_ID_unitig30_145	GO:0001402
gene_ID_unitig30_145	GO:0007232
gene_ID_unitig30_145	GO:0034605
gene_ID_unitig30_145	GO:0045859
gene_ID_unitig30_147	GO:0016020	A0A1A0H7Y4-9ASCOMetallo-dependent phosphatase OS=Metschnikowia bicuspidata bicuspidata NRRL YB-4993 GN=METBIDRAFT-44518 PE=4 SV=1
gene_ID_unitig30_147	GO:0042578
gene_ID_unitig30_147	GO:0009987
gene_ID_unitig30_147	GO:0050794
gene_ID_unitig30_148	GO:0044464	A0A1A0H7Y7-9ASCOPkinase-domain-containing OS=Metschnikowia bicuspidata bicuspidata NRRL YB-4993 GN=METBIDRAFT-79320 PE=4 SV=1
gene_ID_unitig30_148	GO:0000166
gene_ID_unitig30_148	GO:0004702
gene_ID_unitig30_148	GO:0005515
gene_ID_unitig30_148	GO:0000165
gene_ID_unitig30_148	GO:0000750
gene_ID_unitig30_148	GO:0007231
gene_ID_unitig30_148	GO:0022402
gene_ID_unitig30_148	GO:0032147
gene_ID_unitig30_148	GO:0043405
gene_ID_unitig30_148	GO:0043410
gene_ID_unitig30_148	GO:0044702
gene_ID_unitig30_148	GO:0070783
gene_ID_unitig30_149	GO:0016301	A0A1A0H7K3-9ASCOKinase OS=Metschnikowia bicuspidata bicuspidata NRRL YB-4993 GN=METBIDRAFT-45584 PE=4 SV=1
gene_ID_unitig30_149	GO:0008152
gene_ID_unitig30_150	GO:0044424	A0A1A0H7P6-9ASCOAcyl- N-acyltransferase OS=Metschnikowia bicuspidata bicuspidata NRRL YB-4993 GN=METBIDRAFT-45537 PE=4 SV=1
gene_ID_unitig30_150	GO:0008080
gene_ID_unitig30_151	GO:0005682	A0A1A0H7D2-9ASCO small nuclear ribonucleo G ( -G) OS=Metschnikowia bicuspidata bicuspidata NRRL YB-4993 GN=METBIDRAFT-59118 PE=4 SV=1
gene_ID_unitig30_151	GO:0005685
gene_ID_unitig30_151	GO:0005686
gene_ID_unitig30_151	GO:0005732
gene_ID_unitig30_151	GO:0005829
gene_ID_unitig30_151	GO:0019013
gene_ID_unitig30_151	GO:0046540
gene_ID_unitig30_151	GO:0071004
gene_ID_unitig30_151	GO:0003723
gene_ID_unitig30_151	GO:0000398
gene_ID_unitig30_153	GO:0005634	A0A1L0D448-9ASCOCIC11C00000002921 OS=
gene_ID_unitig30_154	GO:0016020	A0A1A0H7J8-9ASCO40S ribosomal S0 OS=Metschnikowia bicuspidata bicuspidata NRRL YB-4993 GN=RPS0 PE=3 SV=1
gene_ID_unitig30_154	GO:0022627
gene_ID_unitig30_154	GO:0003735
gene_ID_unitig30_154	GO:0000028
gene_ID_unitig30_154	GO:0006412
gene_ID_unitig30_157	GO:0005829	A0A1A0H7X3-9ASCONicotinamide-nucleotide adenylyltransferase OS=Metschnikowia bicuspidata bicuspidata NRRL YB-4993 GN=METBIDRAFT-45043 PE=3 SV=1
gene_ID_unitig30_157	GO:0000309
gene_ID_unitig30_157	GO:0005524
gene_ID_unitig30_157	GO:0009435
gene_ID_unitig30_159	GO:0005634	A0A1A0H7N6-9ASCOGalactose mutarotase OS=Metschnikowia bicuspidata bicuspidata NRRL YB-4993 GN=METBIDRAFT-32993 PE=4 SV=1
gene_ID_unitig30_159	GO:0005737
gene_ID_unitig30_159	GO:0030246
gene_ID_unitig30_159	GO:0047938
gene_ID_unitig30_159	GO:0005975
gene_ID_unitig30_160	GO:0016021	A0A1A0H7C2-9ASCOPAP2-domain-containing OS=Metschnikowia bicuspidata bicuspidata NRRL YB-4993 GN=METBIDRAFT-32992 PE=4 SV=1
gene_ID_unitig30_160	GO:0070916
gene_ID_unitig30_160	GO:0045140
gene_ID_unitig30_160	GO:0006673
gene_ID_unitig30_160	GO:0030148
gene_ID_unitig30_160	GO:0035690
gene_ID_unitig30_161	GO:0005763	A0A1A0H7W7-9ASCORibosomal S6 OS=Metschnikowia bicuspidata bicuspidata NRRL YB-4993 GN=METBIDRAFT-32991 PE=4 SV=1
gene_ID_unitig30_161	GO:0003735
gene_ID_unitig30_161	GO:0019843
gene_ID_unitig30_161	GO:0006412
gene_ID_unitig30_162	GO:0005829	A0A1A0H7X2-9ASCODNA mismatch repair OS=Metschnikowia bicuspidata bicuspidata NRRL YB-4993 GN=METBIDRAFT-32990 PE=3 SV=1
gene_ID_unitig30_162	GO:0032300
gene_ID_unitig30_162	GO:0044428
gene_ID_unitig30_162	GO:0000217
gene_ID_unitig30_162	GO:0005524
gene_ID_unitig30_162	GO:0032135
gene_ID_unitig30_162	GO:0006298
gene_ID_unitig30_162	GO:0007534
gene_ID_unitig30_162	GO:0043570
gene_ID_unitig30_163	GO:0016021	A0A1A0H7I8-9ASCOAlkaline phytoceramidase OS=Metschnikowia bicuspidata bicuspidata NRRL YB-4993 GN=METBIDRAFT-44478 PE=4 SV=1
gene_ID_unitig30_163	GO:0016811
gene_ID_unitig30_163	GO:0006672
gene_ID_unitig30_164	GO:0016020	A0A1A0H7N2-9ASCOCytochrome P450 OS=Metschnikowia bicuspidata bicuspidata NRRL YB-4993 GN=METBIDRAFT-79304 PE=3 SV=1
gene_ID_unitig30_164	GO:0004497
gene_ID_unitig30_164	GO:0016705
gene_ID_unitig30_164	GO:0046872
gene_ID_unitig30_165	GO:0005634	A0A1A0H7B7-9ASCOPhosphoadenosine phosphosulfate reductase OS=Metschnikowia bicuspidata bicuspidata NRRL YB-4993 GN=METBIDRAFT-45285 PE=4 SV=1
gene_ID_unitig30_165	GO:0005829
gene_ID_unitig30_165	GO:0004604
gene_ID_unitig30_165	GO:0009086
gene_ID_unitig30_165	GO:0019379
gene_ID_unitig30_165	GO:0035690
gene_ID_unitig30_166	GO:0044424	A0A0L0NZB6-9ASCO 26s proteasome regulatory subunit OS=
gene_ID_unitig30_167	GO:0005829	A0A1A0H7W8-9ASCOUbiquitin-related modifier 1 OS=Metschnikowia bicuspidata bicuspidata NRRL YB-4993 GN=URM1 PE=3 SV=1
gene_ID_unitig30_167	GO:0031386
gene_ID_unitig30_167	GO:0042803
gene_ID_unitig30_167	GO:0001403
gene_ID_unitig30_167	GO:0002143
gene_ID_unitig30_167	GO:0007114
gene_ID_unitig30_167	GO:0032447
gene_ID_unitig30_167	GO:0034599
gene_ID_unitig30_168	GO:0005789	A0A1A0H7I3-9ASCODolichyl-diphosphooligosaccharide-- glycosyltransferase subunit WBP1 OS=Metschnikowia bicuspidata bicuspidata NRRL YB-4993 GN=METBIDRAFT-32986 PE=3 SV=1
gene_ID_unitig30_168	GO:0016740
gene_ID_unitig30_168	GO:0006487
gene_ID_unitig30_168	GO:0007049
gene_ID_unitig30_169	GO:0005634	A0A1A0H7B2-9ASCO1,2-dihydroxy-3-keto-5-methylthiopentene dioxygenase OS=Metschnikowia bicuspidata bicuspidata NRRL YB-4993 GN=ADI1 PE=3 SV=1
gene_ID_unitig30_169	GO:0005737
gene_ID_unitig30_169	GO:0005506
gene_ID_unitig30_169	GO:0010309
gene_ID_unitig30_169	GO:0019509
gene_ID_unitig30_169	GO:0055114
gene_ID_unitig30_170	GO:0000790	A0A1L0DJX3-9ASCOCIC11C00000003403 OS=
gene_ID_unitig30_170	GO:0005730
gene_ID_unitig30_170	GO:0005829
gene_ID_unitig30_170	GO:0005847
gene_ID_unitig30_170	GO:0006378
gene_ID_unitig30_170	GO:0006379
gene_ID_unitig30_170	GO:0007059
gene_ID_unitig30_171	GO:0016740	A0A1A0H7W3-9ASCO6PF2K-domain-containing OS=Metschnikowia bicuspidata bicuspidata NRRL YB-4993 GN=METBIDRAFT-45606 PE=4 SV=1
gene_ID_unitig30_171	GO:0006796
gene_ID_unitig30_171	GO:0071704
gene_ID_unitig30_172	GO:0000959	A0A1A0H7H8-9ASCOPet127-domain-containing OS=Metschnikowia bicuspidata bicuspidata NRRL YB-4993 GN=METBIDRAFT-45233 PE=4 SV=1
gene_ID_unitig30_173	GO:0005744	A0A1A0H7A7-9ASCOHAD (Fragment) OS=Metschnikowia bicuspidata bicuspidata NRRL YB-4993 GN=METBIDRAFT-59048 PE=4 SV=1
gene_ID_unitig30_173	GO:0005886
gene_ID_unitig30_173	GO:0016021
gene_ID_unitig30_173	GO:0030943
gene_ID_unitig30_173	GO:0042802
gene_ID_unitig30_173	GO:0030150
gene_ID_unitig30_173	GO:0046902
gene_ID_unitig30_174	GO:0005741	A0A1A0H7V8-9ASCOCDP-diacylglycerol--serine O-phosphatidyltransferase OS=Metschnikowia bicuspidata bicuspidata NRRL YB-4993 GN=METBIDRAFT-79293 PE=3 SV=1
gene_ID_unitig30_174	GO:0005783
gene_ID_unitig30_174	GO:0016021
gene_ID_unitig30_174	GO:0003882
gene_ID_unitig30_174	GO:0006646
gene_ID_unitig30_174	GO:0006659
gene_ID_unitig30_178	GO:0005829	A0A1L0DCZ4-9ASCOV-type proton ATPase subunit C OS=
gene_ID_unitig30_178	GO:0005886
gene_ID_unitig30_178	GO:0033180
gene_ID_unitig30_178	GO:0008553
gene_ID_unitig30_178	GO:0015991
gene_ID_unitig30_179	GO:0042254	A0A1A0H7V3-9ASCOSURF6-domain-containing OS=Metschnikowia bicuspidata bicuspidata NRRL YB-4993 GN=METBIDRAFT-88414 PE=4 SV=1
gene_ID_unitig30_180	GO:0016021	A0A1A0H7G8-9ASCO YOP1 OS=Metschnikowia bicuspidata bicuspidata NRRL YB-4993 GN=METBIDRAFT-45402 PE=3 SV=1
gene_ID_unitig30_180	GO:0032153
gene_ID_unitig30_180	GO:0032541
gene_ID_unitig30_180	GO:0016192
gene_ID_unitig30_180	GO:0034613
gene_ID_unitig30_180	GO:0048309
gene_ID_unitig30_180	GO:0051292
gene_ID_unitig30_180	GO:0071786
gene_ID_unitig30_181	GO:0005768	A0A1A0H7L3-9ASCOClathrin associated complex large gamma-adaptin OS=Metschnikowia bicuspidata bicuspidata NRRL YB-4993 GN=METBIDRAFT-12998 PE=4 SV=1
gene_ID_unitig30_181	GO:0030121
gene_ID_unitig30_181	GO:0008565
gene_ID_unitig30_181	GO:0030276
gene_ID_unitig30_181	GO:0006886
gene_ID_unitig30_181	GO:0006896
gene_ID_unitig30_181	GO:0016197
gene_ID_unitig30_182	GO:0044424	A0A1A0H797-9ASCOCyclophilin OS=Metschnikowia bicuspidata bicuspidata NRRL YB-4993 GN=METBIDRAFT-45522 PE=4 SV=1
gene_ID_unitig30_182	GO:0009987
gene_ID_unitig30_183	GO:0044424	A0A1A0H7U2-9ASCOKinase OS=Metschnikowia bicuspidata bicuspidata NRRL YB-4993 GN=METBIDRAFT-44443 PE=3 SV=1
gene_ID_unitig30_183	GO:0000166
gene_ID_unitig30_183	GO:0004672
gene_ID_unitig30_183	GO:0006468
gene_ID_unitig30_183	GO:0050789
gene_ID_unitig30_184	GO:0005763	A0A1A0H7U8-9ASCOGlucocorticoid receptor-like (DNA-binding domain) OS=Metschnikowia bicuspidata bicuspidata NRRL YB-4993 GN=METBIDRAFT-79286 PE=4 SV=1
gene_ID_unitig30_184	GO:0003677
gene_ID_unitig30_184	GO:0003735
gene_ID_unitig30_184	GO:0006412
gene_ID_unitig30_184	GO:0009267
gene_ID_unitig30_184	GO:0036170
gene_ID_unitig30_184	GO:0036180
gene_ID_unitig30_185	GO:0005634	A0A1L0GDM2-9ASCOCIC11C00000000885 OS=
gene_ID_unitig30_185	GO:0001077
gene_ID_unitig30_185	GO:0003677
gene_ID_unitig30_185	GO:0046983
gene_ID_unitig30_185	GO:0006366
gene_ID_unitig30_185	GO:0008654
gene_ID_unitig30_185	GO:0045944
gene_ID_unitig30_186	GO:0016020	A0A1A0H792-9ASCOAcetyl- synthetase OS=Metschnikowia bicuspidata bicuspidata NRRL YB-4993 GN=METBIDRAFT-84038 PE=4 SV=1
gene_ID_unitig30_186	GO:0016874
gene_ID_unitig30_186	GO:0008152
gene_ID_unitig30_187	GO:0016021	A0A1A0H792-9ASCOAcetyl- synthetase OS=Metschnikowia bicuspidata bicuspidata NRRL YB-4993 GN=METBIDRAFT-84038 PE=4 SV=1
gene_ID_unitig30_187	GO:0003824
gene_ID_unitig30_187	GO:0008152
gene_ID_unitig30_188	GO:0006886	A0A1L0DEB6-9ASCOCIC11C00000004127 OS=
gene_ID_unitig30_188	GO:0006913
gene_ID_unitig30_190	GO:0043229	A0A1A0H7T7-9ASCOCRAL TRIO domain-containing OS=Metschnikowia bicuspidata bicuspidata NRRL YB-4993 GN=METBIDRAFT-44566 PE=4 SV=1
gene_ID_unitig30_190	GO:0044444
gene_ID_unitig30_190	GO:0006810
gene_ID_unitig30_190	GO:0031326
gene_ID_unitig30_190	GO:0044763
gene_ID_unitig30_190	GO:0046890
gene_ID_unitig30_191	GO:0043227	A0A1A0H7T7-9ASCOCRAL TRIO domain-containing OS=Metschnikowia bicuspidata bicuspidata NRRL YB-4993 GN=METBIDRAFT-44566 PE=4 SV=1
gene_ID_unitig30_191	GO:0043229
gene_ID_unitig30_191	GO:0044444
gene_ID_unitig30_191	GO:0005215
gene_ID_unitig30_191	GO:0006893
gene_ID_unitig30_191	GO:0016043
gene_ID_unitig30_191	GO:0019217
gene_ID_unitig30_191	GO:0031327
gene_ID_unitig30_191	GO:0033036
gene_ID_unitig30_191	GO:0044237
gene_ID_unitig30_191	GO:0044238
gene_ID_unitig30_191	GO:0044710
gene_ID_unitig30_191	GO:0044763
gene_ID_unitig30_191	GO:0044765
gene_ID_unitig30_191	GO:0051055
gene_ID_unitig30_191	GO:0071071
gene_ID_unitig30_191	GO:0071702
gene_ID_unitig30_191	GO:0071704
gene_ID_unitig30_192	GO:0005634	A0A1A0H7U3-9ASCOHydroxymethylglutaryl- synthase OS=Metschnikowia bicuspidata bicuspidata NRRL YB-4993 GN=METBIDRAFT-79283 PE=4 SV=1
gene_ID_unitig30_192	GO:0005829
gene_ID_unitig30_192	GO:0004421
gene_ID_unitig30_192	GO:0006084
gene_ID_unitig30_192	GO:0006696
gene_ID_unitig30_192	GO:0010142
gene_ID_unitig30_192	GO:0070317
gene_ID_unitig30_193	GO:0005737	A0A1A0H7F8-9ASCOTubulin alpha chain OS=Metschnikowia bicuspidata bicuspidata NRRL YB-4993 GN=METBIDRAFT-88407 PE=3 SV=1
gene_ID_unitig30_193	GO:0005874
gene_ID_unitig30_193	GO:0003924
gene_ID_unitig30_193	GO:0005200
gene_ID_unitig30_193	GO:0005525
gene_ID_unitig30_193	GO:0007017
gene_ID_unitig30_195	GO:0016021	A0A1L0DEA8-9ASCONADH-cytochrome b5 reductase OS=
gene_ID_unitig30_195	GO:0004128
gene_ID_unitig30_195	GO:0055114
gene_ID_unitig30_196	GO:0016021	A0A1A0H7T2-9ASCOMitochondrial with role in iron accumulation OS=Metschnikowia bicuspidata bicuspidata NRRL YB-4993 GN=METBIDRAFT-79280 PE=4 SV=1
gene_ID_unitig30_196	GO:0008324
gene_ID_unitig30_196	GO:0098655
gene_ID_unitig30_197	GO:0009987	A0A1L0DPU4-9ASCOCIC11C00000000302 OS=
gene_ID_unitig30_199	GO:0044424	A0A1L0DEP8-9ASCOCIC11C00000003838 OS=
gene_ID_unitig30_199	GO:0010467
gene_ID_unitig30_199	GO:0016070
gene_ID_unitig30_200	GO:0016070	A0A1L0DEP8-9ASCOCIC11C00000003838 OS=
gene_ID_unitig30_201	GO:0044424	A0A1L0DCG4-9ASCOCIC11C00000004752 OS=
gene_ID_unitig30_201	GO:0010467
gene_ID_unitig30_201	GO:0016070
gene_ID_unitig30_202	GO:0016020	A0A1L0DPT3-9ASCOCIC11C00000004643 OS=
gene_ID_unitig30_202	GO:0016740
gene_ID_unitig30_204	GO:0000139	A0A1A0H7S7-9ASCOCoatomer subunit gamma OS=Metschnikowia bicuspidata bicuspidata NRRL YB-4993 GN=METBIDRAFT-79276 PE=3 SV=1
gene_ID_unitig30_204	GO:0019028
gene_ID_unitig30_204	GO:0030126
gene_ID_unitig30_204	GO:0005198
gene_ID_unitig30_204	GO:0006886
gene_ID_unitig30_204	GO:0006888
gene_ID_unitig30_204	GO:0006890
gene_ID_unitig30_205	GO:0012505	A0A1A0H7T3-9ASCOMannose 6-phosphate receptor domain-containing OS=Metschnikowia bicuspidata bicuspidata NRRL YB-4993 GN=METBIDRAFT-44679 PE=4 SV=1
gene_ID_unitig30_205	GO:0016020
gene_ID_unitig30_205	GO:0043227
gene_ID_unitig30_205	GO:0043229
gene_ID_unitig30_205	GO:0044444
gene_ID_unitig30_205	GO:0006810
gene_ID_unitig30_207	GO:0005762	A0A1L0BVL5-9ASCOCIC11C00000001046 OS=
gene_ID_unitig30_207	GO:0003735
gene_ID_unitig30_208	GO:0005634	A0A1A0H780-9ASCOObg-like ATPase 1 OS=Metschnikowia bicuspidata bicuspidata NRRL YB-4993 GN=OLA1 PE=3 SV=1
gene_ID_unitig30_208	GO:0005829
gene_ID_unitig30_208	GO:0005524
gene_ID_unitig30_208	GO:0005525
gene_ID_unitig30_208	GO:0016887
gene_ID_unitig30_208	GO:0043022
gene_ID_unitig30_208	GO:0043023
gene_ID_unitig30_210	GO:0005739	CMC4-CLAL4Cx9C motif-containing mitochondrial OS=Clavispora lusitaniae (strain ATCC 42720) GN=CMC4 PE=3 SV=1
gene_ID_unitig30_211	GO:0005739	A0A1L0BI86-9ASCOCIC11C00000000066 OS=
gene_ID_unitig30_211	GO:0016021
gene_ID_unitig30_212	GO:0044424	A0A1L0D1U6-9ASCOCIC11C00000001634 OS=
gene_ID_unitig30_212	GO:0016301
gene_ID_unitig30_212	GO:0097159
gene_ID_unitig30_212	GO:1901363
gene_ID_unitig30_212	GO:0016310
gene_ID_unitig30_214	GO:0005634	A0A1L0DMC2-9ASCOCIC11C00000000448 OS=
gene_ID_unitig30_214	GO:0016021
gene_ID_unitig30_214	GO:0000981
gene_ID_unitig30_214	GO:0008270
gene_ID_unitig30_214	GO:0043565
gene_ID_unitig30_214	GO:0006351
gene_ID_unitig30_214	GO:0006357
gene_ID_unitig30_215	GO:0005634	A0A1A0H7S3-9ASCOIron hydrogenase OS=Metschnikowia bicuspidata bicuspidata NRRL YB-4993 GN=METBIDRAFT-45097 PE=3 SV=1
gene_ID_unitig30_215	GO:0005829
gene_ID_unitig30_215	GO:0016020
gene_ID_unitig30_215	GO:0051536
gene_ID_unitig30_215	GO:0016226
gene_ID_unitig30_216	GO:0016021	A0A1A0H7I4-9ASCODUF300-domain-containing OS=Metschnikowia bicuspidata bicuspidata NRRL YB-4993 GN=METBIDRAFT-44464 PE=4 SV=1
gene_ID_unitig30_217	GO:0016301	A0A1A0H770-9ASCOKinase OS=Metschnikowia bicuspidata bicuspidata NRRL YB-4993 GN=METBIDRAFT-45074 PE=4 SV=1
gene_ID_unitig30_218	GO:0016020	A0A1A0H7R2-9ASCODUF21-domain-containing OS=Metschnikowia bicuspidata bicuspidata NRRL YB-4993 GN=METBIDRAFT-44787 PE=4 SV=1
gene_ID_unitig30_220	GO:0005747	A0A1A0H7D3-9ASCONADH-ubiquinone oxidoreductase B12 subunit OS=Metschnikowia bicuspidata bicuspidata NRRL YB-4993 GN=METBIDRAFT-44463 PE=4 SV=1
gene_ID_unitig30_220	GO:0016021
gene_ID_unitig30_220	GO:0022900
gene_ID_unitig30_221	GO:0005739	A0A1A0H7H9-9ASCO37S ribosomal mitochondrial OS=Metschnikowia bicuspidata bicuspidata NRRL YB-4993 GN=METBIDRAFT-79261 PE=4 SV=1
gene_ID_unitig30_221	GO:0005840
gene_ID_unitig30_224	GO:0044425	A0A1L0BI31-9ASCOCIC11C00000002694 OS=
gene_ID_unitig30_224	GO:0044464
gene_ID_unitig30_224	GO:0015198
gene_ID_unitig30_224	GO:0006857
gene_ID_unitig30_225	GO:0005759	A0A1A0H7R3-9ASCOFrataxin OS=Metschnikowia bicuspidata bicuspidata NRRL YB-4993 GN=METBIDRAFT-32953 PE=3 SV=1
gene_ID_unitig30_225	GO:0016021
gene_ID_unitig30_225	GO:0004322
gene_ID_unitig30_225	GO:0008198
gene_ID_unitig30_225	GO:0008199
gene_ID_unitig30_225	GO:0034986
gene_ID_unitig30_225	GO:0006121
gene_ID_unitig30_225	GO:0006749
gene_ID_unitig30_225	GO:0006879
gene_ID_unitig30_225	GO:0010040
gene_ID_unitig30_225	GO:0016226
gene_ID_unitig30_225	GO:0034599
gene_ID_unitig30_226	GO:0044424	A0A1L0DBV5-9ASCOCIC11C00000002094 OS=
gene_ID_unitig30_226	GO:0030036
gene_ID_unitig30_226	GO:0050794
gene_ID_unitig30_227	GO:0000131	A0A0L0NVT3-9ASCOVrp1 verprolin-related OS=
gene_ID_unitig30_227	GO:0005935
gene_ID_unitig30_227	GO:0030479
gene_ID_unitig30_227	GO:0043332
gene_ID_unitig30_227	GO:0003779
gene_ID_unitig30_227	GO:0006897
gene_ID_unitig30_227	GO:0007015
gene_ID_unitig30_227	GO:0007121
gene_ID_unitig30_227	GO:0032465
gene_ID_unitig30_227	GO:0051666
gene_ID_unitig30_228	GO:0043227	A0A1A0H7H4-9ASCOWD40 repeat OS=Metschnikowia bicuspidata bicuspidata NRRL YB-4993 GN=METBIDRAFT-45504 PE=4 SV=1
gene_ID_unitig30_228	GO:0043229
gene_ID_unitig30_228	GO:0044444
gene_ID_unitig30_228	GO:0008152
gene_ID_unitig30_229	GO:0005739	A0A1L0BQ44-9ASCONAD-specific glutamate dehydrogenase OS=
gene_ID_unitig30_229	GO:0005829
gene_ID_unitig30_229	GO:0004352
gene_ID_unitig30_229	GO:0019551
gene_ID_unitig30_229	GO:0055114
gene_ID_unitig30_230	GO:0005739	A0A1A0H7Q2-9ASCONAD-specific glutamate dehydrogenase OS=Metschnikowia bicuspidata bicuspidata NRRL YB-4993 GN=METBIDRAFT-44683 PE=3 SV=1
gene_ID_unitig30_230	GO:0005829
gene_ID_unitig30_230	GO:0004352
gene_ID_unitig30_230	GO:0019551
gene_ID_unitig30_230	GO:0055114
gene_ID_unitig30_231	GO:0002189	A0A1A0H7C4-9ASCOPhosphoribosyl pyrophosphokinase OS=Metschnikowia bicuspidata bicuspidata NRRL YB-4993 GN=METBIDRAFT-210068 PE=4 SV=1
gene_ID_unitig30_231	GO:0000287
gene_ID_unitig30_231	GO:0004749
gene_ID_unitig30_231	GO:0006015
gene_ID_unitig30_231	GO:0009165
gene_ID_unitig30_231	GO:0031505
gene_ID_unitig30_233	GO:0044444	A0A1L0BF06-9ASCOCIC11C00000005604 OS=
gene_ID_unitig30_234	GO:0043232	A0A1L0BA04-9ASCOCIC11C00000002067 OS=
gene_ID_unitig30_234	GO:0044446
gene_ID_unitig30_234	GO:0022402
gene_ID_unitig30_235	GO:0044429	A0A1A0H7P7-9ASCONADPH:adrenodoxin mitochondrial OS=Metschnikowia bicuspidata bicuspidata NRRL YB-4993 GN=METBIDRAFT-12953 PE=3 SV=1
gene_ID_unitig30_235	GO:0000166
gene_ID_unitig30_235	GO:0016491
gene_ID_unitig30_235	GO:0050662
gene_ID_unitig30_235	GO:0044710
gene_ID_unitig30_235	GO:0044763
gene_ID_unitig30_236	GO:0000306	A0A1A0H7P2-9ASCOARM repeat-containing OS=Metschnikowia bicuspidata bicuspidata NRRL YB-4993 GN=METBIDRAFT-79250 PE=4 SV=1
gene_ID_unitig30_236	GO:0000329
gene_ID_unitig30_236	GO:0070772
gene_ID_unitig30_236	GO:0030674
gene_ID_unitig30_236	GO:0042802
gene_ID_unitig30_236	GO:0006661
gene_ID_unitig30_236	GO:0009267
gene_ID_unitig30_236	GO:0033674
gene_ID_unitig30_236	GO:0036170
gene_ID_unitig30_236	GO:0036180
gene_ID_unitig30_236	GO:0043550
gene_ID_unitig30_237	GO:0005488	A0A1A0H7P8-9ASCO -domain-containing OS=Metschnikowia bicuspidata bicuspidata NRRL YB-4993 GN=METBIDRAFT-45511 PE=4 SV=1
gene_ID_unitig30_238	GO:0005730	A0A1A0H7G1-9ASCODUF663-domain-containing OS=Metschnikowia bicuspidata bicuspidata NRRL YB-4993 GN=METBIDRAFT-32939 PE=4 SV=1
gene_ID_unitig30_238	GO:0005737
gene_ID_unitig30_238	GO:0043021
gene_ID_unitig30_238	GO:0006364
gene_ID_unitig30_239	GO:0044424	A0A1L0DF51-9ASCOCIC11C00000003741 OS=
gene_ID_unitig30_240	GO:0005886	A0A1A0H7A9-9ASCOPeptidase S64 OS=Metschnikowia bicuspidata bicuspidata NRRL YB-4993 GN=METBIDRAFT-209871 PE=4 SV=1
gene_ID_unitig30_240	GO:0008233
gene_ID_unitig30_240	GO:0006508
gene_ID_unitig30_241	GO:0003873	A0A1A0H7F5-9ASCOBifunctional 6-phosphofructo-2-kinase fructose-2,6-bisphosphate 2-phosphatase OS=Metschnikowia bicuspidata bicuspidata NRRL YB-4993 GN=METBIDRAFT-12942 PE=4 SV=1
gene_ID_unitig30_241	GO:0004331
gene_ID_unitig30_241	GO:0005524
gene_ID_unitig30_241	GO:0006000
gene_ID_unitig30_241	GO:0006003
gene_ID_unitig30_241	GO:0006006
gene_ID_unitig30_241	GO:0016311
gene_ID_unitig30_241	GO:0046835
gene_ID_unitig30_242	GO:0000794	C4Y2S8-CLAL4SUMO-conjugating enzyme OS=Clavispora lusitaniae (strain ATCC 42720) GN=CLUG-02841 PE=3 SV=1
gene_ID_unitig30_242	GO:0005524
gene_ID_unitig30_242	GO:0016874
gene_ID_unitig30_242	GO:0019789
gene_ID_unitig30_242	GO:0000022
gene_ID_unitig30_242	GO:0016925
gene_ID_unitig30_243	GO:0005778	A0A1A0H7N1-9ASCOPex19 (Fragment) OS=Metschnikowia bicuspidata bicuspidata NRRL YB-4993 GN=METBIDRAFT-27153 PE=4 SV=1
gene_ID_unitig30_243	GO:0005783
gene_ID_unitig30_243	GO:0005829
gene_ID_unitig30_243	GO:0033328
gene_ID_unitig30_243	GO:0045046
gene_ID_unitig30_245	GO:0044444	A0A1A0H7F0-9ASCOAntiviral helicase OS=Metschnikowia bicuspidata bicuspidata NRRL YB-4993 GN=METBIDRAFT-32933 PE=4 SV=1
gene_ID_unitig30_245	GO:0003676
gene_ID_unitig30_245	GO:0004386
gene_ID_unitig30_245	GO:0034427
gene_ID_unitig30_246	GO:0005758	A0A1A0H726-9ASCO serine threonine phosphatase 2C OS=Metschnikowia bicuspidata bicuspidata NRRL YB-4993 GN=METBIDRAFT-44440 PE=3 SV=1
gene_ID_unitig30_246	GO:0016020
gene_ID_unitig30_246	GO:0004722
gene_ID_unitig30_246	GO:0046872
gene_ID_unitig30_246	GO:0006470
gene_ID_unitig30_246	GO:0035690
gene_ID_unitig30_246	GO:0043085
gene_ID_unitig30_246	GO:0071276
gene_ID_unitig30_247	GO:0022627	A0A1A0H7M5-9ASCORibosomal S10 OS=Metschnikowia bicuspidata bicuspidata NRRL YB-4993 GN=METBIDRAFT-12936 PE=3 SV=1
gene_ID_unitig30_247	GO:0030445
gene_ID_unitig30_247	GO:0030446
gene_ID_unitig30_247	GO:0003723
gene_ID_unitig30_247	GO:0003735
gene_ID_unitig30_247	GO:0000462
gene_ID_unitig30_247	GO:0006412
gene_ID_unitig30_248	GO:0031966	A0A1L0BSN3-9ASCOCIC11C00000003346 OS=
gene_ID_unitig30_249	GO:0000932	A0A1L0BSL8-9ASCOCIC11C00000002226 OS=
gene_ID_unitig30_249	GO:0005634
gene_ID_unitig30_249	GO:0003682
gene_ID_unitig30_249	GO:0003729
gene_ID_unitig30_249	GO:0030145
gene_ID_unitig30_249	GO:0050072
gene_ID_unitig30_249	GO:0000290
gene_ID_unitig30_249	GO:0031087
gene_ID_unitig30_249	GO:0034063
gene_ID_unitig30_249	GO:0060261
gene_ID_unitig30_250	GO:0005488	A0A1A0H798-9ASCODCP2-domain-containing OS=Metschnikowia bicuspidata bicuspidata NRRL YB-4993 GN=METBIDRAFT-44950 PE=4 SV=1
gene_ID_unitig30_252	GO:0005634	A0A1L0BSY4-9ASCOCIC11C00000003777 OS=
gene_ID_unitig30_252	GO:0005829
gene_ID_unitig30_252	GO:0003723
gene_ID_unitig30_252	GO:0004674
gene_ID_unitig30_252	GO:0005524
gene_ID_unitig30_252	GO:0000462
gene_ID_unitig30_252	GO:0006468
gene_ID_unitig30_252	GO:0046830
gene_ID_unitig30_253	GO:0005829	A0A1A0H7M0-9ASCOHeat shock SSB1 OS=Metschnikowia bicuspidata bicuspidata NRRL YB-4993 GN=METBIDRAFT-45022 PE=3 SV=1
gene_ID_unitig30_253	GO:0005886
gene_ID_unitig30_253	GO:0009986
gene_ID_unitig30_253	GO:0030445
gene_ID_unitig30_253	GO:0005524
gene_ID_unitig30_253	GO:0006412
gene_ID_unitig30_253	GO:0044182
gene_ID_unitig30_253	GO:0044416
gene_ID_unitig30_254	GO:0003676	A0A1A0H7M8-9ASCOUncharacterized protein OS=Metschnikowia bicuspidata var. bicuspidata NRRL YB-4993 GN=METBIDRAFT-12930 PE=4 SV=1
gene_ID_unitig30_255	GO:0016787	A0A1L0BT88-9ASCOCIC11C00000005437 OS=
gene_ID_unitig30_255	GO:0009987
gene_ID_unitig30_256	GO:0004721	A0A1L0BT88-9ASCOCIC11C00000005437 OS=
gene_ID_unitig30_256	GO:0006470
gene_ID_unitig30_262	GO:0032389	A0A1A0H7D7-9ASCODNA mismatch repair OS=Metschnikowia bicuspidata bicuspidata NRRL YB-4993 GN=METBIDRAFT-72610 PE=4 SV=1
gene_ID_unitig30_262	GO:0005524
gene_ID_unitig30_262	GO:0016887
gene_ID_unitig30_262	GO:0030983
gene_ID_unitig30_262	GO:0000710
gene_ID_unitig30_263	GO:0032389	A0A1A0H7D7-9ASCODNA mismatch repair OS=Metschnikowia bicuspidata bicuspidata NRRL YB-4993 GN=METBIDRAFT-72610 PE=4 SV=1
gene_ID_unitig30_263	GO:0005524
gene_ID_unitig30_263	GO:0016887
gene_ID_unitig30_263	GO:0030983
gene_ID_unitig30_263	GO:0000710
gene_ID_unitig30_265	GO:0005739	A0A1A0H7L0-9ASCOMitochondrial carrier OS=Metschnikowia bicuspidata bicuspidata NRRL YB-4993 GN=METBIDRAFT-209669 PE=3 SV=1
gene_ID_unitig30_265	GO:0016021
gene_ID_unitig30_265	GO:0005509
gene_ID_unitig30_265	GO:0055085
gene_ID_unitig30_266	GO:0016020	A0A1L0BSX2-9ASCOCIC11C00000003220 OS=
gene_ID_unitig30_267	GO:0005759	A0A1A0H782-9ASCOABC1-domain-containing OS=Metschnikowia bicuspidata bicuspidata NRRL YB-4993 GN=METBIDRAFT-79223 PE=4 SV=1
gene_ID_unitig30_267	GO:0031314
gene_ID_unitig30_267	GO:0004672
gene_ID_unitig30_267	GO:0006468
gene_ID_unitig30_267	GO:0009060
gene_ID_unitig30_267	GO:1901006
gene_ID_unitig30_268	GO:0005684	A0A1A0H7D0-9ASCOPre-mRNA splicing factor RNA helicase PRP43 OS=Metschnikowia bicuspidata bicuspidata NRRL YB-4993 GN=METBIDRAFT-12919 PE=4 SV=1
gene_ID_unitig30_268	GO:0071014
gene_ID_unitig30_268	GO:0003676
gene_ID_unitig30_268	GO:0004004
gene_ID_unitig30_268	GO:0005524
gene_ID_unitig30_268	GO:0000390
gene_ID_unitig30_268	GO:0000462
gene_ID_unitig30_268	GO:0000463
gene_ID_unitig30_268	GO:0000466
gene_ID_unitig30_269	GO:0005684	A0A1A0H7D0-9ASCOPre-mRNA splicing factor RNA helicase PRP43 OS=Metschnikowia bicuspidata bicuspidata NRRL YB-4993 GN=METBIDRAFT-12919 PE=4 SV=1
gene_ID_unitig30_269	GO:0071014
gene_ID_unitig30_269	GO:0003676
gene_ID_unitig30_269	GO:0004004
gene_ID_unitig30_269	GO:0005524
gene_ID_unitig30_269	GO:0000390
gene_ID_unitig30_269	GO:0000462
gene_ID_unitig30_269	GO:0000463
gene_ID_unitig30_269	GO:0000466
gene_ID_unitig30_270	GO:0005622	A0A1A0H707-9ASCO ADP-ribosylation factor OS=Metschnikowia bicuspidata bicuspidata NRRL YB-4993 GN=METBIDRAFT-12918 PE=3 SV=1
gene_ID_unitig30_270	GO:0005525
gene_ID_unitig30_270	GO:0007264
gene_ID_unitig30_271	GO:0005737	A0A1A0H7K5-9ASCORibose-5-phosphate isomerase OS=Metschnikowia bicuspidata bicuspidata NRRL YB-4993 GN=METBIDRAFT-44637 PE=4 SV=1
gene_ID_unitig30_271	GO:0004751
gene_ID_unitig30_271	GO:0042802
gene_ID_unitig30_271	GO:0008615
gene_ID_unitig30_271	GO:0009052
gene_ID_unitig30_272	GO:0005840	A0A1A0H7L1-9ASCORibosomal S7e OS=Metschnikowia bicuspidata bicuspidata NRRL YB-4993 GN=METBIDRAFT-45358 PE=4 SV=1
gene_ID_unitig30_272	GO:0009986
gene_ID_unitig30_272	GO:0003735
gene_ID_unitig30_272	GO:0006412
gene_ID_unitig30_273	GO:0005737	A0A1L0DCQ9-9ASCOCIC11C00000005175 OS=
gene_ID_unitig30_273	GO:0071944
gene_ID_unitig30_273	GO:0007015
gene_ID_unitig30_273	GO:0065007
gene_ID_unitig30_274	GO:0005737	A0A1A0H777-9ASCOFCH-domain-containing OS=Metschnikowia bicuspidata bicuspidata NRRL YB-4993 GN=METBIDRAFT-230412 PE=4 SV=1
gene_ID_unitig30_274	GO:0071944
gene_ID_unitig30_274	GO:0007015
gene_ID_unitig30_274	GO:0065007
gene_ID_unitig30_275	GO:0016020	A0A1A0H7C5-9ASCOMultidrug resistance 2 OS=Metschnikowia bicuspidata bicuspidata NRRL YB-4993 GN=METBIDRAFT-44824 PE=4 SV=1
gene_ID_unitig30_275	GO:0005215
gene_ID_unitig30_275	GO:0044765
gene_ID_unitig30_277	GO:0005829	A0A1L0GDE3-9ASCOCIC11C00000004465 OS=
gene_ID_unitig30_277	GO:0046872
gene_ID_unitig30_277	GO:0002181
gene_ID_unitig30_277	GO:0016973
gene_ID_unitig30_280	GO:0044424	A0A1A0H7C0-9ASCOARM repeat-containing OS=Metschnikowia bicuspidata bicuspidata NRRL YB-4993 GN=METBIDRAFT-32917 PE=4 SV=1
gene_ID_unitig30_281	GO:0005730	A0A1A0H6Z8-9ASCORegulator of rDNA transcription 14 OS=Metschnikowia bicuspidata bicuspidata NRRL YB-4993 GN=RRT14 PE=3 SV=1
gene_ID_unitig30_281	GO:0006351
gene_ID_unitig30_281	GO:0006355
gene_ID_unitig30_282	GO:0005777	A0A1A0H7J5-9ASCOSterol-binding OS=Metschnikowia bicuspidata bicuspidata NRRL YB-4993 GN=METBIDRAFT-208962 PE=4 SV=1
gene_ID_unitig30_282	GO:0004303
gene_ID_unitig30_282	GO:0008289
gene_ID_unitig30_282	GO:0006631
gene_ID_unitig30_282	GO:0055114
gene_ID_unitig30_286	GO:0000329	A0A1A0H7B5-9ASCOCa2+-transporting P-type ATPase OS=Metschnikowia bicuspidata bicuspidata NRRL YB-4993 GN=METBIDRAFT-12904 PE=3 SV=1
gene_ID_unitig30_286	GO:0016021
gene_ID_unitig30_286	GO:0005388
gene_ID_unitig30_286	GO:0005524
gene_ID_unitig30_286	GO:0046872
gene_ID_unitig30_286	GO:0006874
gene_ID_unitig30_286	GO:0035690
gene_ID_unitig30_286	GO:0070588
gene_ID_unitig30_287	GO:0004123	A0A1L0BT43-9ASCOCIC11C00000001711 OS=
gene_ID_unitig30_287	GO:0030170
gene_ID_unitig30_287	GO:0042802
gene_ID_unitig30_287	GO:0044540
gene_ID_unitig30_287	GO:0080146
gene_ID_unitig30_287	GO:0019343
gene_ID_unitig30_287	GO:0019346
gene_ID_unitig30_288	GO:0005750	A0A1L0BVF8-9ASCOCIC11C00000002548 OS=
gene_ID_unitig30_288	GO:0008121
gene_ID_unitig30_288	GO:0020037
gene_ID_unitig30_288	GO:0045153
gene_ID_unitig30_288	GO:0006122
gene_ID_unitig30_288	GO:1902600
gene_ID_unitig30_291	GO:0016021	A0A1A0H7J7-9ASCOMyo-inositol transporter OS=Metschnikowia bicuspidata bicuspidata NRRL YB-4993 GN=METBIDRAFT-32910 PE=3 SV=1
gene_ID_unitig30_291	GO:0022891
gene_ID_unitig30_291	GO:0055085
gene_ID_unitig30_292	GO:0016021	A0A1A0H7J7-9ASCOMyo-inositol transporter OS=Metschnikowia bicuspidata bicuspidata NRRL YB-4993 GN=METBIDRAFT-32910 PE=3 SV=1
gene_ID_unitig30_292	GO:0022891
gene_ID_unitig30_292	GO:0055085
gene_ID_unitig30_293	GO:0005634	A0A1A0H763-9ASCOPkinase-domain-containing OS=Metschnikowia bicuspidata bicuspidata NRRL YB-4993 GN=METBIDRAFT-79203 PE=3 SV=1
gene_ID_unitig30_293	GO:0004693
gene_ID_unitig30_293	GO:0005524
gene_ID_unitig30_293	GO:0008353
gene_ID_unitig30_293	GO:0006468
gene_ID_unitig30_293	GO:0051726
gene_ID_unitig30_294	GO:0000329	A0A1L0BVS4-9ASCOCIC11C00000005091 OS=
gene_ID_unitig30_294	GO:0016021
gene_ID_unitig30_294	GO:0033573
gene_ID_unitig30_294	GO:0005381
gene_ID_unitig30_294	GO:0006827
gene_ID_unitig30_294	GO:0006897
gene_ID_unitig30_295	GO:0005634	A0A1A0H7B1-9ASCOSulfiredoxin OS=Metschnikowia bicuspidata bicuspidata NRRL YB-4993 GN=METBIDRAFT-79202 PE=3 SV=1
gene_ID_unitig30_295	GO:0005829
gene_ID_unitig30_295	GO:0005524
gene_ID_unitig30_295	GO:0032542
gene_ID_unitig30_295	GO:0034599
gene_ID_unitig30_295	GO:0034613
gene_ID_unitig30_295	GO:0055114
gene_ID_unitig30_295	GO:0098869
gene_ID_unitig30_297	GO:0005684	A0A1L0GIZ2-9ASCOCIC11C00000001524 OS=
gene_ID_unitig30_297	GO:0006396
gene_ID_unitig30_298	GO:0008168	A0A1A0H759-9ASCOS-adenosyl-L-methionine-dependent methyltransferase OS=Metschnikowia bicuspidata bicuspidata NRRL YB-4993 GN=METBIDRAFT-88326 PE=4 SV=1
gene_ID_unitig30_298	GO:0032259
gene_ID_unitig30_304	GO:0044424	A0A1A0H751-9ASCOWD40 repeat OS=Metschnikowia bicuspidata bicuspidata NRRL YB-4993 GN=METBIDRAFT-32904 PE=4 SV=1
gene_ID_unitig30_306	GO:0005739	A0A1A0H6Y1-9ASCOLeucyl-tRNA synthetase OS=Metschnikowia bicuspidata bicuspidata NRRL YB-4993 GN=METBIDRAFT-45410 PE=3 SV=1
gene_ID_unitig30_306	GO:0002161
gene_ID_unitig30_306	GO:0003729
gene_ID_unitig30_306	GO:0004823
gene_ID_unitig30_306	GO:0005524
gene_ID_unitig30_306	GO:0000372
gene_ID_unitig30_306	GO:0006429
gene_ID_unitig30_306	GO:0006450
gene_ID_unitig30_306	GO:0032543
gene_ID_unitig30_307	GO:0016874	A0A1A0H6Y1-9ASCOLeucyl-tRNA synthetase OS=Metschnikowia bicuspidata bicuspidata NRRL YB-4993 GN=METBIDRAFT-45410 PE=3 SV=1
gene_ID_unitig30_307	GO:0097159
gene_ID_unitig30_307	GO:1901363
gene_ID_unitig30_307	GO:0006412
gene_ID_unitig30_307	GO:0016070
gene_ID_unitig30_308	GO:0016020	A0A1L0C144-9ASCOCIC11C00000004982 OS=
gene_ID_unitig30_311	GO:0030173	A0A1L0C123-9ASCOCIC11C00000000319 OS=
gene_ID_unitig30_311	GO:0016192
gene_ID_unitig30_312	GO:0005737	A0A1A0H7H0-9ASCOp-loop containing nucleoside triphosphate hydrolase OS=Metschnikowia bicuspidata bicuspidata NRRL YB-4993 GN=METBIDRAFT-32898 PE=4 SV=1
gene_ID_unitig30_312	GO:0005525
gene_ID_unitig30_312	GO:0016787
gene_ID_unitig30_313	GO:0005829	A0A1A0H7H7-9ASCOCRAL TRIO domain-containing OS=Metschnikowia bicuspidata bicuspidata NRRL YB-4993 GN=METBIDRAFT-44794 PE=4 SV=1
gene_ID_unitig30_313	GO:0005886
gene_ID_unitig30_313	GO:0032541
gene_ID_unitig30_313	GO:0008526
gene_ID_unitig30_313	GO:0015914
gene_ID_unitig30_313	GO:0017157
gene_ID_unitig30_313	GO:0043001
gene_ID_unitig30_313	GO:0046488
gene_ID_unitig30_313	GO:2000114
gene_ID_unitig30_316	GO:0000329	A0A1A0H791-9ASCO -domain-containing OS=Metschnikowia bicuspidata bicuspidata NRRL YB-4993 GN=METBIDRAFT-79189 PE=4 SV=1
gene_ID_unitig30_316	GO:0005789
gene_ID_unitig30_316	GO:0005794
gene_ID_unitig30_316	GO:0009277
gene_ID_unitig30_316	GO:0016021
gene_ID_unitig30_316	GO:0004425
gene_ID_unitig30_316	GO:0008484
gene_ID_unitig30_316	GO:0051377
gene_ID_unitig30_316	GO:0006506
gene_ID_unitig30_316	GO:0006568
gene_ID_unitig30_316	GO:0015867
gene_ID_unitig30_316	GO:0071555
gene_ID_unitig30_316	GO:0071852
gene_ID_unitig30_317	GO:0000329	A0A1A0H791-9ASCO -domain-containing OS=Metschnikowia bicuspidata bicuspidata NRRL YB-4993 GN=METBIDRAFT-79189 PE=4 SV=1
gene_ID_unitig30_317	GO:0005789
gene_ID_unitig30_317	GO:0005794
gene_ID_unitig30_317	GO:0009277
gene_ID_unitig30_317	GO:0016021
gene_ID_unitig30_317	GO:0004425
gene_ID_unitig30_317	GO:0051377
gene_ID_unitig30_317	GO:0006506
gene_ID_unitig30_317	GO:0006568
gene_ID_unitig30_317	GO:0015867
gene_ID_unitig30_317	GO:0071555
gene_ID_unitig30_317	GO:0071852
gene_ID_unitig30_318	GO:0000324	A0A1A0H791-9ASCO -domain-containing OS=Metschnikowia bicuspidata bicuspidata NRRL YB-4993 GN=METBIDRAFT-79189 PE=4 SV=1
gene_ID_unitig30_318	GO:0005783
gene_ID_unitig30_318	GO:0044425
gene_ID_unitig30_318	GO:0044446
gene_ID_unitig30_318	GO:0016740
gene_ID_unitig30_318	GO:0044237
gene_ID_unitig30_318	GO:0044238
gene_ID_unitig30_318	GO:0044710
gene_ID_unitig30_318	GO:0044763
gene_ID_unitig30_318	GO:0071554
gene_ID_unitig30_318	GO:0071704
gene_ID_unitig30_319	GO:0004049	A0A1L0GLT7-9ASCOCIC11C00000004068 OS=
gene_ID_unitig30_319	GO:0004425
gene_ID_unitig30_319	GO:0004640
gene_ID_unitig30_319	GO:0006568
gene_ID_unitig30_321	GO:0005634	A0A1A0H7H1-9ASCOReplication factor A 3 OS=Metschnikowia bicuspidata bicuspidata NRRL YB-4993 GN=METBIDRAFT-45247 PE=4 SV=1
gene_ID_unitig30_321	GO:0003677
gene_ID_unitig30_321	GO:0006260
gene_ID_unitig30_321	GO:0006281
gene_ID_unitig30_321	GO:0006310
gene_ID_unitig30_322	GO:0044238	A0A1A0H730-9ASCOPFU-domain-containing OS=Metschnikowia bicuspidata bicuspidata NRRL YB-4993 GN=METBIDRAFT-32894 PE=4 SV=1
gene_ID_unitig30_322	GO:0044260
gene_ID_unitig30_323	GO:0005789	A0A1L0C196-9ASCOCIC11C00000004487 OS=
gene_ID_unitig30_323	GO:0016021
gene_ID_unitig30_323	GO:0044431
gene_ID_unitig30_323	GO:0052744
gene_ID_unitig30_323	GO:0046488
gene_ID_unitig30_324	GO:0097159	A0A1L0DKQ9-9ASCOCIC11C00000000563 OS=
gene_ID_unitig30_324	GO:1901363
gene_ID_unitig30_325	GO:0005938	A0A1L0DXW4-9ASCOCIC11C00000002697 OS=
gene_ID_unitig30_325	GO:0016021
gene_ID_unitig30_325	GO:0015665
gene_ID_unitig30_325	GO:0022890
gene_ID_unitig30_325	GO:0015850
gene_ID_unitig30_325	GO:0098655
gene_ID_unitig30_326	GO:0016070	A0A1L0DMR7-9ASCOCIC11C00000001443 OS=
gene_ID_unitig30_328	GO:0031305	A0A1L0C188-9ASCOCIC11C00000001070 OS=
gene_ID_unitig30_328	GO:0005315
gene_ID_unitig30_328	GO:0035435
gene_ID_unitig30_329	GO:0016020	A0A1L0C0X9-9ASCOCIC11C00000005236 OS=
gene_ID_unitig30_330	GO:0016020	A0A1L0GLW5-9ASCOCIC11C00000003231 OS=
gene_ID_unitig30_331	GO:0005773	A0A1A0H7F6-9ASCORibonuclease T2 OS=Metschnikowia bicuspidata bicuspidata NRRL YB-4993 GN=METBIDRAFT-79181 PE=3 SV=1
gene_ID_unitig30_331	GO:0004521
gene_ID_unitig30_331	GO:0016070
gene_ID_unitig30_331	GO:0044763
gene_ID_unitig30_332	GO:0005634	A0A1A0H7F9-9ASCORNA polymerase subunit OS=Metschnikowia bicuspidata bicuspidata NRRL YB-4993 GN=METBIDRAFT-45445 PE=4 SV=1
gene_ID_unitig30_332	GO:0006360
gene_ID_unitig30_334	GO:0016830	A0A1L0C0X3-9ASCOCIC11C00000001105 OS=
gene_ID_unitig30_339	GO:0016301	A0A1A0H715-9ASCOKinase (Fragment) OS=Metschnikowia bicuspidata bicuspidata NRRL YB-4993 GN=METBIDRAFT-20260 PE=4 SV=1
gene_ID_unitig30_340	GO:0016301	A0A1A0H715-9ASCOKinase (Fragment) OS=Metschnikowia bicuspidata bicuspidata NRRL YB-4993 GN=METBIDRAFT-20260 PE=4 SV=1
gene_ID_unitig30_341	GO:0043231	A0A1A0H6V1-9ASCOPkinase-domain-containing OS=Metschnikowia bicuspidata bicuspidata NRRL YB-4993 GN=METBIDRAFT-208478 PE=4 SV=1
gene_ID_unitig30_341	GO:0044444
gene_ID_unitig30_341	GO:0000166
gene_ID_unitig30_341	GO:0004672
gene_ID_unitig30_341	GO:0016310
gene_ID_unitig30_344	GO:0005673	A0A1A0H710-9ASCOTranscription initiation factor IIE subunit beta OS=Metschnikowia bicuspidata bicuspidata NRRL YB-4993 GN=METBIDRAFT-45232 PE=3 SV=1
gene_ID_unitig30_344	GO:0005730
gene_ID_unitig30_344	GO:0003677
gene_ID_unitig30_344	GO:0006355
gene_ID_unitig30_344	GO:0006367
gene_ID_unitig30_345	GO:0005635	A0A1L0C0Q7-9ASCOCIC11C00000003934 OS=
gene_ID_unitig30_345	GO:0005829
gene_ID_unitig30_345	GO:0019031
gene_ID_unitig30_345	GO:0008536
gene_ID_unitig30_345	GO:0006606
gene_ID_unitig30_346	GO:0016021	A0A1L0C112-9ASCOCIC11C00000002553 OS=
gene_ID_unitig30_352	GO:0044424	A0A1L0DY22-9ASCOCIC11C00000001623 OS=
gene_ID_unitig30_352	GO:0009987
gene_ID_unitig30_354	GO:0005737	A0A1A0H6T6-9ASCOPatatin-domain-containing (Fragment) OS=Metschnikowia bicuspidata bicuspidata NRRL YB-4993 GN=METBIDRAFT-45248 PE=4 SV=1
gene_ID_unitig30_354	GO:0016020
gene_ID_unitig30_354	GO:0004806
gene_ID_unitig30_354	GO:0016042
gene_ID_unitig30_355	GO:0005634	A0A1L0DKX4-9ASCOCIC11C00000005757 OS=
gene_ID_unitig30_355	GO:0005739
gene_ID_unitig30_355	GO:0042781
gene_ID_unitig30_355	GO:0034414
gene_ID_unitig30_355	GO:1990180
gene_ID_unitig30_356	GO:0005634	A0A1L0DY00-9ASCOCIC11C00000001410 OS=
gene_ID_unitig30_356	GO:0044446
gene_ID_unitig30_356	GO:0032200
gene_ID_unitig30_356	GO:0065007
gene_ID_unitig30_358	GO:0005762	A0A1A0H755-9ASCORibosomal L2 OS=Metschnikowia bicuspidata bicuspidata NRRL YB-4993 GN=METBIDRAFT-208027 PE=4 SV=1
gene_ID_unitig30_358	GO:0003723
gene_ID_unitig30_358	GO:0003735
gene_ID_unitig30_358	GO:0016740
gene_ID_unitig30_358	GO:0032543
gene_ID_unitig30_359	GO:0005737	A0A1L0DY37-9ASCOCIC11C00000000114 OS=
gene_ID_unitig30_359	GO:0016021
gene_ID_unitig30_359	GO:0016787
gene_ID_unitig30_359	GO:0006888
gene_ID_unitig30_360	GO:0044424	A0A1A0H7C8-9ASCO -TSA-domain-containing OS=Metschnikowia bicuspidata bicuspidata NRRL YB-4993 GN=METBIDRAFT-79159 PE=4 SV=1
gene_ID_unitig30_360	GO:0004601
gene_ID_unitig30_360	GO:0051920
gene_ID_unitig30_360	GO:0055114
gene_ID_unitig30_360	GO:0098869
gene_ID_unitig30_361	GO:0016787	A0A1A0HDS9-9ASCODienelactone hydrolase OS=Metschnikowia bicuspidata bicuspidata NRRL YB-4993 GN=METBIDRAFT-31177 PE=4 SV=1
gene_ID_unitig30_364	GO:0000166	Q6BQF7-DEBHADEHA2E05610p OS=Debaryomyces hansenii (strain ATCC 36239 CBS 767 JCM 1990 NBRC 0083 IGC 2968) GN=DEHA2E05610g PE=4 SV=2
gene_ID_unitig30_364	GO:0003676
gene_ID_unitig30_366	GO:0044424	A0A1A0H7C1-9ASCOTetrapyrrole uroporphyrinogen III synthase OS=Metschnikowia bicuspidata bicuspidata NRRL YB-4993 GN=METBIDRAFT-44564 PE=4 SV=1
gene_ID_unitig30_366	GO:0016829
gene_ID_unitig30_366	GO:0033014
gene_ID_unitig30_367	GO:0005739	A0A1A0H7C3-9ASCOAcetyl-coenzyme A synthetase OS=Metschnikowia bicuspidata bicuspidata NRRL YB-4993 GN=METBIDRAFT-44561 PE=3 SV=1
gene_ID_unitig30_367	GO:0005829
gene_ID_unitig30_367	GO:0003987
gene_ID_unitig30_367	GO:0005524
gene_ID_unitig30_367	GO:0016208
gene_ID_unitig30_367	GO:0016880
gene_ID_unitig30_367	GO:0016573
gene_ID_unitig30_367	GO:0019427
gene_ID_unitig30_367	GO:0019654
gene_ID_unitig30_368	GO:0005737	A0A1A0H748-9ASCOOptic atrophy 3 (Fragment) OS=Metschnikowia bicuspidata bicuspidata NRRL YB-4993 GN=METBIDRAFT-26669 PE=4 SV=1
gene_ID_unitig30_368	GO:0016021
gene_ID_unitig30_369	GO:0000786	A0A1A0H6S3-9ASCOHistone H2A OS=Metschnikowia bicuspidata bicuspidata NRRL YB-4993 GN=METBIDRAFT-32865 PE=3 SV=1
gene_ID_unitig30_369	GO:0000812
gene_ID_unitig30_369	GO:0005719
gene_ID_unitig30_369	GO:0005739
gene_ID_unitig30_369	GO:0016021
gene_ID_unitig30_369	GO:0031011
gene_ID_unitig30_369	GO:0000978
gene_ID_unitig30_369	GO:0031490
gene_ID_unitig30_369	GO:0042802
gene_ID_unitig30_369	GO:0046982
gene_ID_unitig30_369	GO:0006353
gene_ID_unitig30_369	GO:0006357
gene_ID_unitig30_369	GO:0030466
gene_ID_unitig30_369	GO:0043486
gene_ID_unitig30_369	GO:0070481
gene_ID_unitig30_370	GO:0035859	A0A1A0H7B6-9ASCONPR2-domain-containing OS=Metschnikowia bicuspidata bicuspidata NRRL YB-4993 GN=METBIDRAFT-32864 PE=4 SV=1
gene_ID_unitig30_370	GO:0043231
gene_ID_unitig30_370	GO:0044444
gene_ID_unitig30_370	GO:0009267
gene_ID_unitig30_370	GO:0032006
gene_ID_unitig30_370	GO:0044765
gene_ID_unitig30_370	GO:0071702
gene_ID_unitig30_370	GO:0071705
gene_ID_unitig30_371	GO:0005488	R9XEQ0-ASHAC 365Wp OS=Ashbya aceri GN=AACERI- 365W PE=4 SV=1
gene_ID_unitig30_372	GO:0005758	A0A1A0H747-9ASCOHeat shock mitochondrial OS=Metschnikowia bicuspidata bicuspidata NRRL YB-4993 GN=METBIDRAFT-45644 PE=3 SV=1
gene_ID_unitig30_372	GO:0031966
gene_ID_unitig30_372	GO:0042645
gene_ID_unitig30_372	GO:0003688
gene_ID_unitig30_372	GO:0003697
gene_ID_unitig30_372	GO:0005524
gene_ID_unitig30_372	GO:0016887
gene_ID_unitig30_372	GO:0051082
gene_ID_unitig30_372	GO:0051087
gene_ID_unitig30_372	GO:0006458
gene_ID_unitig30_372	GO:0034605
gene_ID_unitig30_372	GO:0042026
gene_ID_unitig30_372	GO:0045041
gene_ID_unitig30_372	GO:0050821
gene_ID_unitig30_372	GO:0051131
gene_ID_unitig30_372	GO:0051604
gene_ID_unitig30_376	GO:0005789	A0A1L0C466-9ASCOCIC11C00000000170 OS=
gene_ID_unitig30_376	GO:0009987
gene_ID_unitig30_376	GO:0019538
gene_ID_unitig30_378	GO:0005874	A0A1A0H7B3-9ASCOKinesin OS=Metschnikowia bicuspidata bicuspidata NRRL YB-4993 GN=METBIDRAFT-32857 PE=3 SV=1
gene_ID_unitig30_378	GO:0003777
gene_ID_unitig30_378	GO:0005524
gene_ID_unitig30_378	GO:0008017
gene_ID_unitig30_378	GO:0000226
gene_ID_unitig30_378	GO:0007018
gene_ID_unitig30_378	GO:0022402
gene_ID_unitig30_379	GO:0000166	A0A1A0H7B3-9ASCOKinesin OS=Metschnikowia bicuspidata bicuspidata NRRL YB-4993 GN=METBIDRAFT-32857 PE=3 SV=1
gene_ID_unitig30_380	GO:0005634	A0A1A0H6X8-9ASCODNA-binding TFAR19-related OS=Metschnikowia bicuspidata bicuspidata NRRL YB-4993 GN=METBIDRAFT-207941 PE=4 SV=1
gene_ID_unitig30_380	GO:0005737
gene_ID_unitig30_380	GO:0003677
gene_ID_unitig30_380	GO:0006915
gene_ID_unitig30_381	GO:0005794	A0A1L0BQ30-9ASCOCIC11C00000000843 OS=
gene_ID_unitig30_381	GO:0005801
gene_ID_unitig30_381	GO:0005829
gene_ID_unitig30_381	GO:0003924
gene_ID_unitig30_381	GO:0005525
gene_ID_unitig30_381	GO:0007264
gene_ID_unitig30_381	GO:0042147
gene_ID_unitig30_382	GO:0003676	A0A1L0BQH7-9ASCOCIC11C00000005611 OS=
gene_ID_unitig30_382	GO:0046872
gene_ID_unitig30_382	GO:0044011
gene_ID_unitig30_383	GO:0005634	A0A1L0BQ22-9ASCOSerine threonine- phosphatase OS=
gene_ID_unitig30_383	GO:0005773
gene_ID_unitig30_383	GO:0005783
gene_ID_unitig30_383	GO:0004724
gene_ID_unitig30_383	GO:0046872
gene_ID_unitig30_383	GO:0048037
gene_ID_unitig30_383	GO:0006470
gene_ID_unitig30_383	GO:0006883
gene_ID_unitig30_383	GO:0030007
gene_ID_unitig30_383	GO:0043462
gene_ID_unitig30_384	GO:0008080	A0A1L0E1G6-9ASCOCIC11C00000000425 OS=
gene_ID_unitig30_386	GO:0005759	A0A1L0DRJ9-9ASCOCIC11C00000003067 OS=
gene_ID_unitig30_386	GO:0034553
gene_ID_unitig30_387	GO:0044424	A0A1L0C446-9ASCOCIC11C00000000822 OS=
gene_ID_unitig30_387	GO:0008168
gene_ID_unitig30_387	GO:0032259
gene_ID_unitig30_388	GO:0005634	A0A1A0H6W8-9ASCOPLP-dependent transferase OS=Metschnikowia bicuspidata bicuspidata NRRL YB-4993 GN=METBIDRAFT-32845 PE=4 SV=1
gene_ID_unitig30_388	GO:0005739
gene_ID_unitig30_388	GO:0005829
gene_ID_unitig30_388	GO:0016212
gene_ID_unitig30_388	GO:0030170
gene_ID_unitig30_388	GO:0047536
gene_ID_unitig30_388	GO:0034276
gene_ID_unitig30_388	GO:0097052
gene_ID_unitig30_389	GO:0016021	A0A1A0H739-9ASCOSuccinate dehydrogenase
gene_ID_unitig30_389	GO:0042721
gene_ID_unitig30_389	GO:0016491
gene_ID_unitig30_389	GO:0006915
gene_ID_unitig30_389	GO:0006970
gene_ID_unitig30_389	GO:0034599
gene_ID_unitig30_389	GO:0045039
gene_ID_unitig30_389	GO:0046685
gene_ID_unitig30_391	GO:0005763	A0A1A0H795-9ASCORibosomal S7 OS=Metschnikowia bicuspidata bicuspidata NRRL YB-4993 GN=METBIDRAFT-32842 PE=4 SV=1
gene_ID_unitig30_391	GO:0003723
gene_ID_unitig30_391	GO:0003735
gene_ID_unitig30_391	GO:0006412
gene_ID_unitig30_394	GO:0008121	A0A1A0H737-9ASCO MPP-like metallohydrolase OS=Metschnikowia bicuspidata bicuspidata NRRL YB-4993 GN=METBIDRAFT-45186 PE=4 SV=1
gene_ID_unitig30_394	GO:0016787
gene_ID_unitig30_394	GO:0046872
gene_ID_unitig30_394	GO:0055114
gene_ID_unitig30_394	GO:1902600
gene_ID_unitig30_395	GO:0005834	A0A1A0H6Q1-9ASCOGuanine nucleotide binding alpha subunit OS=Metschnikowia bicuspidata bicuspidata NRRL YB-4993 GN=METBIDRAFT-44843 PE=4 SV=1
gene_ID_unitig30_395	GO:0005515
gene_ID_unitig30_395	GO:0019001
gene_ID_unitig30_395	GO:0000750
gene_ID_unitig30_395	GO:0000753
gene_ID_unitig30_398	GO:0042729	A0A1A0H6V9-9ASCODASH subunit Dad1 (Fragment) OS=Metschnikowia bicuspidata bicuspidata NRRL YB-4993 GN=METBIDRAFT-20334 PE=4 SV=1
gene_ID_unitig30_398	GO:0072686
gene_ID_unitig30_398	GO:0005200
gene_ID_unitig30_398	GO:0008017
gene_ID_unitig30_398	GO:0008608
gene_ID_unitig30_398	GO:0030472
gene_ID_unitig30_398	GO:0031116
gene_ID_unitig30_398	GO:0051987
gene_ID_unitig30_400	GO:0005634	A0A1A0H731-9ASCODUF572-domain-containing (Fragment) OS=Metschnikowia bicuspidata bicuspidata NRRL YB-4993 GN=METBIDRAFT-15881 PE=4 SV=1
gene_ID_unitig30_400	GO:0044446
gene_ID_unitig30_401	GO:0000145	A0A1L0BJ74-9ASCOCIC11C00000002998 OS=
gene_ID_unitig30_401	GO:0001411
gene_ID_unitig30_401	GO:0005634
gene_ID_unitig30_401	GO:0005934
gene_ID_unitig30_401	GO:0005935
gene_ID_unitig30_401	GO:0032153
gene_ID_unitig30_401	GO:0044732
gene_ID_unitig30_401	GO:0097575
gene_ID_unitig30_401	GO:1902716
gene_ID_unitig30_401	GO:0000149
gene_ID_unitig30_401	GO:0042803
gene_ID_unitig30_401	GO:0000920
gene_ID_unitig30_401	GO:0006887
gene_ID_unitig30_401	GO:0006893
gene_ID_unitig30_401	GO:0006897
gene_ID_unitig30_401	GO:0030448
gene_ID_unitig30_401	GO:0035544
gene_ID_unitig30_401	GO:0051601
gene_ID_unitig30_402	GO:0000145	A0A1L0D8Q8-9ASCOCIC11C00000005242 OS=
gene_ID_unitig30_402	GO:0001411
gene_ID_unitig30_402	GO:0005933
gene_ID_unitig30_402	GO:0043229
gene_ID_unitig30_402	GO:0051285
gene_ID_unitig30_402	GO:0005515
gene_ID_unitig30_402	GO:0006887
gene_ID_unitig30_402	GO:0006897
gene_ID_unitig30_402	GO:0030448
gene_ID_unitig30_403	GO:0001411	A0A1L0D8Q8-9ASCOCIC11C00000005242 OS=
gene_ID_unitig30_403	GO:0005933
gene_ID_unitig30_403	GO:0043229
gene_ID_unitig30_403	GO:0051285
gene_ID_unitig30_403	GO:0005515
gene_ID_unitig30_403	GO:0006887
gene_ID_unitig30_403	GO:0006897
gene_ID_unitig30_403	GO:0030448
gene_ID_unitig30_404	GO:0044464	A0A1L0G4N8-9ASCOCIC11C00000005813 OS=
gene_ID_unitig30_405	GO:0030529	A0A1L0BQ95-9ASCOCIC11C00000002276 OS=
gene_ID_unitig30_405	GO:0044444
gene_ID_unitig30_405	GO:0006996
gene_ID_unitig30_405	GO:0044260
gene_ID_unitig30_405	GO:0090304
gene_ID_unitig30_409	GO:0000329	A0A1L0D8R7-9ASCOCIC11C00000002204 OS=
gene_ID_unitig30_409	GO:0005783
gene_ID_unitig30_409	GO:0016021
gene_ID_unitig30_409	GO:0031310
gene_ID_unitig30_409	GO:0032153
gene_ID_unitig30_409	GO:0033254
gene_ID_unitig30_409	GO:0003729
gene_ID_unitig30_409	GO:0030695
gene_ID_unitig30_409	GO:0006797
gene_ID_unitig30_409	GO:0007034
gene_ID_unitig30_409	GO:0007264
gene_ID_unitig30_409	GO:0016237
gene_ID_unitig30_409	GO:0042144
gene_ID_unitig30_409	GO:0050790
gene_ID_unitig30_409	GO:2000769
gene_ID_unitig30_410	GO:0016020	A0A1L0BQA5-9ASCOCIC11C00000005825 OS=
gene_ID_unitig30_410	GO:0044464
gene_ID_unitig30_410	GO:0015075
gene_ID_unitig30_410	GO:0006846
gene_ID_unitig30_410	GO:0015696
gene_ID_unitig30_410	GO:0034220
gene_ID_unitig30_411	GO:0005783	A0A1L0DGI9-9ASCOCation-transporting ATPase OS=
gene_ID_unitig30_411	GO:0016021
gene_ID_unitig30_411	GO:0005524
gene_ID_unitig30_411	GO:0016887
gene_ID_unitig30_411	GO:0046872
gene_ID_unitig30_411	GO:0006812
gene_ID_unitig30_412	GO:0005783	A0A1A0H779-9ASCOCation-transporting ATPase OS=Metschnikowia bicuspidata bicuspidata NRRL YB-4993 GN=METBIDRAFT-12805 PE=3 SV=1
gene_ID_unitig30_412	GO:0016021
gene_ID_unitig30_412	GO:0005524
gene_ID_unitig30_412	GO:0016887
gene_ID_unitig30_412	GO:0046872
gene_ID_unitig30_412	GO:0006812
gene_ID_unitig30_413	GO:0005669	A0A1L0D8S6-9ASCOCIC11C00000002632 OS=
gene_ID_unitig30_413	GO:0005829
gene_ID_unitig30_413	GO:0051123
gene_ID_unitig30_414	GO:0002189	C4XXI3-CLAL4Ribose-phosphate pyrophosphokinase 1 OS=Clavispora lusitaniae (strain ATCC 42720) GN=CLUG-00656 PE=4 SV=1
gene_ID_unitig30_414	GO:0005829
gene_ID_unitig30_414	GO:0000287
gene_ID_unitig30_414	GO:0004749
gene_ID_unitig30_414	GO:0016301
gene_ID_unitig30_414	GO:0000105
gene_ID_unitig30_414	GO:0000162
gene_ID_unitig30_414	GO:0006015
gene_ID_unitig30_414	GO:0006207
gene_ID_unitig30_414	GO:0009156
gene_ID_unitig30_414	GO:0009435
gene_ID_unitig30_414	GO:0016310
gene_ID_unitig30_414	GO:0031505
gene_ID_unitig30_414	GO:0035690
gene_ID_unitig30_414	GO:0043101
gene_ID_unitig30_415	GO:0046872	A0A1A0H6N7-9ASCOZf-UBP-domain-containing OS=Metschnikowia bicuspidata bicuspidata NRRL YB-4993 GN=METBIDRAFT-32825 PE=4 SV=1
gene_ID_unitig30_416	GO:0044424	A0A1L0D8T5-9ASCOCIC11C00000000250 OS=
gene_ID_unitig30_416	GO:0000462
gene_ID_unitig30_416	GO:0000479
gene_ID_unitig30_417	GO:0005634	A0A1L0D4S9-9ASCOCIC11C00000005303 OS=
gene_ID_unitig30_417	GO:0016020
gene_ID_unitig30_417	GO:0003676
gene_ID_unitig30_417	GO:0000462
gene_ID_unitig30_417	GO:0000466
gene_ID_unitig30_417	GO:0000479
gene_ID_unitig30_418	GO:0005634	A0A1L0D8T5-9ASCOCIC11C00000000250 OS=
gene_ID_unitig30_418	GO:0003676
gene_ID_unitig30_418	GO:0000462
gene_ID_unitig30_418	GO:0000466
gene_ID_unitig30_418	GO:0000479
gene_ID_unitig30_419	GO:0035091	A0A1L0BJH2-9ASCOCIC11C00000005387 OS=
gene_ID_unitig30_422	GO:0003676	A0A1L0BJ41-9ASCOCIC11C00000004549 OS=
gene_ID_unitig30_424	GO:0000324	A0A1A0H769-9ASCOSubtilisin OS=Metschnikowia bicuspidata bicuspidata NRRL YB-4993 GN=METBIDRAFT-79119 PE=3 SV=1
gene_ID_unitig30_424	GO:0004252
gene_ID_unitig30_424	GO:0006508
gene_ID_unitig30_424	GO:0007039
gene_ID_unitig30_426	GO:0005829	A0A1A0H773-9ASCOLeucyl-tRNA synthetase OS=Metschnikowia bicuspidata bicuspidata NRRL YB-4993 GN=METBIDRAFT-32816 PE=4 SV=1
gene_ID_unitig30_426	GO:0002161
gene_ID_unitig30_426	GO:0004823
gene_ID_unitig30_426	GO:0005524
gene_ID_unitig30_426	GO:0006270
gene_ID_unitig30_426	GO:0006429
gene_ID_unitig30_426	GO:0006450
gene_ID_unitig30_426	GO:0032006
gene_ID_unitig30_427	GO:0043224	A0A1A0H6U0-9ASCOWD40 repeat OS=Metschnikowia bicuspidata bicuspidata NRRL YB-4993 GN=METBIDRAFT-44660 PE=4 SV=1
gene_ID_unitig30_427	GO:0004842
gene_ID_unitig30_427	GO:0005515
gene_ID_unitig30_427	GO:0000082
gene_ID_unitig30_427	GO:0000086
gene_ID_unitig30_427	GO:0042787
gene_ID_unitig30_427	GO:0044182
gene_ID_unitig30_429	GO:0005634	A0A1A0H6M8-9ASCOSRP19-domain-containing OS=Metschnikowia bicuspidata bicuspidata NRRL YB-4993 GN=METBIDRAFT-45562 PE=4 SV=1
gene_ID_unitig30_429	GO:0005786
gene_ID_unitig30_429	GO:0005829
gene_ID_unitig30_429	GO:0008312
gene_ID_unitig30_429	GO:0006617
gene_ID_unitig30_430	GO:0004588	A0A1A0H764-9ASCOOrotate phosphoribosyltransferase OS=Metschnikowia bicuspidata bicuspidata NRRL YB-4993 GN=METBIDRAFT-45042 PE=3 SV=1
gene_ID_unitig30_430	GO:0006221
gene_ID_unitig30_430	GO:0009116
gene_ID_unitig30_432	GO:0005789	A0A1A0H6T7-9ASCOCeramide very long chain fatty acid hydroxylase OS=Metschnikowia bicuspidata bicuspidata NRRL YB-4993 GN=METBIDRAFT-12789 PE=3 SV=1
gene_ID_unitig30_432	GO:0016021
gene_ID_unitig30_432	GO:0005506
gene_ID_unitig30_432	GO:0020037
gene_ID_unitig30_432	GO:0080132
gene_ID_unitig30_432	GO:0006633
gene_ID_unitig30_432	GO:0006673
gene_ID_unitig30_432	GO:0055114
gene_ID_unitig30_433	GO:0005737	A0A1L0BQE0-9ASCOCIC11C00000005761 OS=
gene_ID_unitig30_433	GO:0009987
gene_ID_unitig30_434	GO:0044464	A0A1L0BQE0-9ASCOCIC11C00000005761 OS=
gene_ID_unitig30_435	GO:0016020	A0A1A0H761-9ASCOAbi-domain-containing OS=Metschnikowia bicuspidata bicuspidata NRRL YB-4993 GN=METBIDRAFT-44590 PE=4 SV=1
gene_ID_unitig30_435	GO:0006508
gene_ID_unitig30_435	GO:0051604
gene_ID_unitig30_436	GO:0005739	mitochondrial OS=
gene_ID_unitig30_436	GO:0004409
gene_ID_unitig30_436	GO:0046872
gene_ID_unitig30_436	GO:0051539
gene_ID_unitig30_436	GO:0019878
gene_ID_unitig30_437	GO:0005634	A0A1L0D4P2-9ASCOCIC11C00000004820 OS=
gene_ID_unitig30_445	GO:0005737	A0A1L0D7E9-9ASCOCIC11C00000005580 OS=
gene_ID_unitig30_445	GO:0005844
gene_ID_unitig30_445	GO:0005934
gene_ID_unitig30_445	GO:0031965
gene_ID_unitig30_445	GO:0044614
gene_ID_unitig30_445	GO:0000822
gene_ID_unitig30_445	GO:0003723
gene_ID_unitig30_445	GO:0003724
gene_ID_unitig30_445	GO:0005524
gene_ID_unitig30_445	GO:0008186
gene_ID_unitig30_445	GO:0006406
gene_ID_unitig30_445	GO:0006415
gene_ID_unitig30_446	GO:0005737	M3JE01-CANMXATP-dependent RNA helicase DDX19B (Fragment) OS=Candida maltosa (strain Xu316) GN=G210-4497 PE=3 SV=1
gene_ID_unitig30_446	GO:0005844
gene_ID_unitig30_446	GO:0005934
gene_ID_unitig30_446	GO:0031965
gene_ID_unitig30_446	GO:0044614
gene_ID_unitig30_446	GO:0000822
gene_ID_unitig30_446	GO:0003723
gene_ID_unitig30_446	GO:0003724
gene_ID_unitig30_446	GO:0005524
gene_ID_unitig30_446	GO:0008186
gene_ID_unitig30_446	GO:0006406
gene_ID_unitig30_446	GO:0006415
gene_ID_unitig30_447	GO:0005763	A0A1L0BIW6-9ASCOCIC11C00000000826 OS=
gene_ID_unitig30_447	GO:0003735
gene_ID_unitig30_447	GO:0004784
gene_ID_unitig30_447	GO:0046872
gene_ID_unitig30_447	GO:0019430
gene_ID_unitig30_447	GO:0055114
gene_ID_unitig30_448	GO:0043229	A0A1L0BIW6-9ASCOCIC11C00000000826 OS=
gene_ID_unitig30_448	GO:0044444
gene_ID_unitig30_448	GO:0008152
gene_ID_unitig30_449	GO:0044424	A0A1A0H6S1-9ASCOPal1-domain-containing OS=Metschnikowia bicuspidata bicuspidata NRRL YB-4993 GN=METBIDRAFT-206678 PE=4 SV=1
gene_ID_unitig30_451	GO:0003993	A0A1A0H746-9ASCOAcid phosphatase OS=Metschnikowia bicuspidata bicuspidata NRRL YB-4993 GN=METBIDRAFT-32796 PE=3 SV=1
gene_ID_unitig30_451	GO:0016311
gene_ID_unitig30_452	GO:0016020	A0A0A2JBT3-PENENProteolipid membrane potential modulator OS=Penicillium expansum GN=PEX2-107470 PE=4 SV=1
gene_ID_unitig30_453	GO:0003997	A0A1A0H6R6-9ASCOAcyl-coenzyme A oxidase OS=Metschnikowia bicuspidata bicuspidata NRRL YB-4993 GN=METBIDRAFT-206598 PE=3 SV=1
gene_ID_unitig30_453	GO:0006635
gene_ID_unitig30_454	GO:0016627	A0A1A0H6Y8-9ASCOAcyl-coenzyme A oxidase OS=Metschnikowia bicuspidata bicuspidata NRRL YB-4993 GN=METBIDRAFT-206596 PE=3 SV=1
gene_ID_unitig30_454	GO:0006635
gene_ID_unitig30_455	GO:0005634	A0A1A0H743-9ASCORNI OS=Metschnikowia bicuspidata bicuspidata NRRL YB-4993 GN=METBIDRAFT-45051 PE=4 SV=1
gene_ID_unitig30_455	GO:0005737
gene_ID_unitig30_455	GO:0098687
gene_ID_unitig30_455	GO:0006342
gene_ID_unitig30_455	GO:0042254
gene_ID_unitig30_455	GO:0043087
gene_ID_unitig30_455	GO:0051170
gene_ID_unitig30_455	GO:0071428
gene_ID_unitig30_455	GO:1902582
gene_ID_unitig30_457	GO:0005886	A0A1L0D4K4-9ASCOCIC11C00000005640 OS=
gene_ID_unitig30_457	GO:0016021
gene_ID_unitig30_457	GO:0031924
gene_ID_unitig30_457	GO:0031919
gene_ID_unitig30_457	GO:0055085
gene_ID_unitig30_458	GO:0005886	A0A1L0D4K4-9ASCOCIC11C00000005640 OS=
gene_ID_unitig30_458	GO:0016021
gene_ID_unitig30_458	GO:0031924
gene_ID_unitig30_458	GO:0031919
gene_ID_unitig30_458	GO:0055085
gene_ID_unitig30_459	GO:0030687	A0A1L0D5Z0-9ASCOCIC11C00000004281 OS=
gene_ID_unitig30_459	GO:0000027
gene_ID_unitig30_460	GO:0051276	A0A1B2JIM2-PICPABA75-04782T0 OS=Komagataella pastoris GN=ATY40-BA7504782 PE=4 SV=1
gene_ID_unitig30_461	GO:0051276	G8YK45-PICSOPiso0-003018 OS=Pichia sorbitophila (strain ATCC MYA-4447 BCRC 22081 CBS 7064 NBRC 10061 NRRL Y-12695) GN=Piso0-003018 PE=4 SV=1
gene_ID_unitig30_462	GO:0043229	A0A1L0G4B9-9ASCOCIC11C00000000514 OS=
gene_ID_unitig30_462	GO:0006325
gene_ID_unitig30_462	GO:0044763
gene_ID_unitig30_463	GO:0065007	A0A1A0H729-9ASCOCNH-domain-containing (Fragment) OS=Metschnikowia bicuspidata bicuspidata NRRL YB-4993 GN=METBIDRAFT-22587 PE=4 SV=1
gene_ID_unitig30_464	GO:0004316	A0A1A0H6Q8-9ASCONAD(P)-binding OS=Metschnikowia bicuspidata bicuspidata NRRL YB-4993 GN=METBIDRAFT-206499 PE=4 SV=1
gene_ID_unitig30_464	GO:0008874
gene_ID_unitig30_464	GO:0055114
gene_ID_unitig30_465	GO:0005634	A0A1A0H6X9-9ASCO calcineurin B OS=Metschnikowia bicuspidata bicuspidata NRRL YB-4993 GN=METBIDRAFT-79091 PE=4 SV=1
gene_ID_unitig30_465	GO:0005829
gene_ID_unitig30_465	GO:0005955
gene_ID_unitig30_465	GO:0032153
gene_ID_unitig30_465	GO:0005509
gene_ID_unitig30_465	GO:0008597
gene_ID_unitig30_465	GO:0000754
gene_ID_unitig30_465	GO:0006873
gene_ID_unitig30_465	GO:0016311
gene_ID_unitig30_465	GO:0031505
gene_ID_unitig30_465	GO:0050790
gene_ID_unitig30_467	GO:0005634	A0A1L0BML5-9ASCOCIC11C00000002797 OS=
gene_ID_unitig30_467	GO:0005657
gene_ID_unitig30_467	GO:0005737
gene_ID_unitig30_467	GO:0035649
gene_ID_unitig30_467	GO:0004386
gene_ID_unitig30_467	GO:0005524
gene_ID_unitig30_467	GO:0019904
gene_ID_unitig30_467	GO:0006364
gene_ID_unitig30_467	GO:0006369
gene_ID_unitig30_467	GO:0006378
gene_ID_unitig30_467	GO:0008033
gene_ID_unitig30_467	GO:0016180
gene_ID_unitig30_467	GO:0031126
gene_ID_unitig30_467	GO:0045005
gene_ID_unitig30_467	GO:1990248
gene_ID_unitig30_468	GO:0043229	A0A1L0BML5-9ASCOCIC11C00000002797 OS=
gene_ID_unitig30_468	GO:0005488
gene_ID_unitig30_468	GO:0016787
gene_ID_unitig30_468	GO:0006353
gene_ID_unitig30_468	GO:0031124
gene_ID_unitig30_468	GO:0034470
gene_ID_unitig30_469	GO:0006396	A0A1L0BML5-9ASCOCIC11C00000002797 OS=
gene_ID_unitig30_470	GO:0003700	A0A1L0BM33-9ASCOCIC11C00000005100 OS=
gene_ID_unitig30_470	GO:0006355
gene_ID_unitig30_471	GO:0005634	A3GHG9-PICSTFungal transcriptional regulatory OS=Scheffersomyces stipitis (strain ATCC 58785 CBS 6054 NBRC 10063 NRRL Y-11545) GN=PICST-28979 PE=4 SV=2
gene_ID_unitig30_471	GO:0000981
gene_ID_unitig30_471	GO:0008270
gene_ID_unitig30_471	GO:0006357
gene_ID_unitig30_472	GO:0030134	A0A1A0H6J2-9ASCODUF1692-domain-containing OS=Metschnikowia bicuspidata bicuspidata NRRL YB-4993 GN=METBIDRAFT-206479 PE=4 SV=1
gene_ID_unitig30_472	GO:0030173
gene_ID_unitig30_472	GO:0030176
gene_ID_unitig30_472	GO:0006888
gene_ID_unitig30_473	GO:0016020	A0A1A0H728-9ASCOPex24p-domain-containing OS=Metschnikowia bicuspidata bicuspidata NRRL YB-4993 GN=METBIDRAFT-206478 PE=4 SV=1
gene_ID_unitig30_474	GO:0016301	A0A1A0H719-9ASCOKinase OS=Metschnikowia bicuspidata bicuspidata NRRL YB-4993 GN=METBIDRAFT-44524 PE=4 SV=1
gene_ID_unitig30_477	GO:0005779	A0A1L0G494-9ASCOCIC11C00000003847 OS=
gene_ID_unitig30_477	GO:0005325
gene_ID_unitig30_477	GO:0005524
gene_ID_unitig30_477	GO:0042626
gene_ID_unitig30_477	GO:0006635
gene_ID_unitig30_477	GO:0015910
gene_ID_unitig30_477	GO:0015916
gene_ID_unitig30_477	GO:0042758
gene_ID_unitig30_477	GO:0042760
gene_ID_unitig30_477	GO:1902001
gene_ID_unitig30_478	GO:0005739	A0A1A0H8H3-9ASCOPeptidyl-tRNA hydrolase OS=Metschnikowia bicuspidata bicuspidata NRRL YB-4993 GN=METBIDRAFT-43698 PE=4 SV=1
gene_ID_unitig30_478	GO:0003676
gene_ID_unitig30_478	GO:0016787
gene_ID_unitig30_478	GO:0010467
gene_ID_unitig30_478	GO:0016070
gene_ID_unitig30_478	GO:0034645
gene_ID_unitig30_478	GO:0044271
gene_ID_unitig30_479	GO:0044444	Q6BWU0-DEBHADEHA2B08580p OS=Debaryomyces hansenii (strain ATCC 36239 CBS 767 JCM 1990 NBRC 0083 IGC 2968) GN=DEHA2B08580g PE=4 SV=1
gene_ID_unitig30_480	GO:0048037	A0A1A0H878-9ASCONAD(P)-binding OS=Metschnikowia bicuspidata bicuspidata NRRL YB-4993 GN=METBIDRAFT-78642 PE=4 SV=1
gene_ID_unitig30_481	GO:0036180	A0A1L0BQM3-9ASCOCIC11C00000000577 OS=
gene_ID_unitig30_481	GO:0070783
gene_ID_unitig30_481	GO:0070786
gene_ID_unitig30_481	GO:1900445
gene_ID_unitig30_483	GO:0043227	Q6BWU3-DEBHADEHA2B08514p OS=Debaryomyces hansenii (strain ATCC 36239 CBS 767 JCM 1990 NBRC 0083 IGC 2968) GN=DEHA2B08514g PE=4 SV=2
gene_ID_unitig30_483	GO:0044444
gene_ID_unitig30_483	GO:0044446
gene_ID_unitig30_483	GO:0006810
gene_ID_unitig30_483	GO:0009987
gene_ID_unitig30_483	GO:0051641
gene_ID_unitig30_487	GO:0000166	A0A1L0BJQ6-9ASCOCIC11C00000005690 OS=
gene_ID_unitig30_487	GO:0004386
gene_ID_unitig30_487	GO:0042623
gene_ID_unitig30_487	GO:0006396
gene_ID_unitig30_488	GO:0000166	A0A1L0BJQ6-9ASCOCIC11C00000005690 OS=
gene_ID_unitig30_488	GO:0004386
gene_ID_unitig30_488	GO:0042623
gene_ID_unitig30_488	GO:0006396
gene_ID_unitig30_489	GO:0016020	A0A1A0H7W5-9ASCOUridine kinase OS=Metschnikowia bicuspidata bicuspidata NRRL YB-4993 GN=METBIDRAFT-43881 PE=3 SV=1
gene_ID_unitig30_489	GO:0044424
gene_ID_unitig30_489	GO:0004849
gene_ID_unitig30_489	GO:0005524
gene_ID_unitig30_489	GO:0016310
gene_ID_unitig30_489	GO:0044206
gene_ID_unitig30_489	GO:0044211
gene_ID_unitig30_490	GO:0004021	A0A1A0H882-9ASCOPLP-dependent transferase OS=Metschnikowia bicuspidata bicuspidata NRRL YB-4993 GN=METBIDRAFT-44376 PE=4 SV=1
gene_ID_unitig30_490	GO:0030170
gene_ID_unitig30_490	GO:0009058
gene_ID_unitig30_491	GO:0016021	A0A1A0H844-9ASCOGaa1-domain-containing OS=Metschnikowia bicuspidata bicuspidata NRRL YB-4993 GN=METBIDRAFT-192437 PE=4 SV=1
gene_ID_unitig30_492	GO:0016020	A0A1A0H844-9ASCOGaa1-domain-containing OS=Metschnikowia bicuspidata bicuspidata NRRL YB-4993 GN=METBIDRAFT-192437 PE=4 SV=1
gene_ID_unitig30_494	GO:0044424	A0A1L0BIL8-9ASCOCIC11C00000001505 OS=
gene_ID_unitig30_496	GO:0005739	A0A1A0H889-9ASCORibosomal OS=Metschnikowia bicuspidata bicuspidata NRRL YB-4993 GN=METBIDRAFT-43956 PE=3 SV=1
gene_ID_unitig30_496	GO:0015934
gene_ID_unitig30_499	GO:0016020	A0A1L0BMF6-9ASCOCIC11C00000003554 OS=
gene_ID_unitig30_500	GO:0005844	A0A1L0D5S4-9ASCOCIC11C00000002475 OS=
gene_ID_unitig30_500	GO:0010494
gene_ID_unitig30_500	GO:0003678
gene_ID_unitig30_500	GO:0005524
gene_ID_unitig30_500	GO:0006449
gene_ID_unitig30_500	GO:0032508
gene_ID_unitig30_502	GO:0065007	A0A1A0H894-9ASCORas GEF OS=Metschnikowia bicuspidata bicuspidata NRRL YB-4993 GN=METBIDRAFT-44147 PE=4 SV=1
gene_ID_unitig30_503	GO:0005634	A0A1A0H855-9ASCOAconitate mitochondrial OS=Metschnikowia bicuspidata bicuspidata NRRL YB-4993 GN=METBIDRAFT-32231 PE=3 SV=1
gene_ID_unitig30_503	GO:0005739
gene_ID_unitig30_503	GO:0003994
gene_ID_unitig30_503	GO:0046872
gene_ID_unitig30_503	GO:0051539
gene_ID_unitig30_503	GO:0006099
gene_ID_unitig30_504	GO:0005634	A0A1A0H855-9ASCOAconitate mitochondrial OS=Metschnikowia bicuspidata bicuspidata NRRL YB-4993 GN=METBIDRAFT-32231 PE=3 SV=1
gene_ID_unitig30_504	GO:0005739
gene_ID_unitig30_504	GO:0003994
gene_ID_unitig30_504	GO:0046872
gene_ID_unitig30_504	GO:0051539
gene_ID_unitig30_504	GO:0006099
gene_ID_unitig30_505	GO:0005739	A0A1A0H855-9ASCOAconitate mitochondrial OS=Metschnikowia bicuspidata bicuspidata NRRL YB-4993 GN=METBIDRAFT-32231 PE=3 SV=1
gene_ID_unitig30_505	GO:0003994
gene_ID_unitig30_505	GO:0046872
gene_ID_unitig30_505	GO:0051539
gene_ID_unitig30_505	GO:0006099
gene_ID_unitig30_506	GO:0005737	A0A1A0H855-9ASCOAconitate mitochondrial OS=Metschnikowia bicuspidata bicuspidata NRRL YB-4993 GN=METBIDRAFT-32231 PE=3 SV=1
gene_ID_unitig30_506	GO:0043231
gene_ID_unitig30_506	GO:0016829
gene_ID_unitig30_506	GO:0051536
gene_ID_unitig30_506	GO:0008152
gene_ID_unitig30_507	GO:0000221	A0A1A0H8J0-9ASCOVacuolar ATP synthase subunit B OS=Metschnikowia bicuspidata bicuspidata NRRL YB-4993 GN=METBIDRAFT-44006 PE=3 SV=1
gene_ID_unitig30_507	GO:0000329
gene_ID_unitig30_507	GO:0005886
gene_ID_unitig30_507	GO:0030659
gene_ID_unitig30_507	GO:0005524
gene_ID_unitig30_507	GO:0008553
gene_ID_unitig30_507	GO:0046961
gene_ID_unitig30_507	GO:0006874
gene_ID_unitig30_507	GO:0006914
gene_ID_unitig30_507	GO:0007035
gene_ID_unitig30_507	GO:0009405
gene_ID_unitig30_507	GO:0015991
gene_ID_unitig30_507	GO:0046034
gene_ID_unitig30_507	GO:1902906
gene_ID_unitig30_511	GO:0005739	A0A1A0H8J4-9ASCO serine threonine phosphatase 2C (Fragment) OS=Metschnikowia bicuspidata bicuspidata NRRL YB-4993 GN=METBIDRAFT-17030 PE=3 SV=1
gene_ID_unitig30_511	GO:0004722
gene_ID_unitig30_511	GO:0043169
gene_ID_unitig30_511	GO:0006470
gene_ID_unitig30_513	GO:0005829	A0A1L0G430-9ASCOTrehalose-6-phosphate synthase OS=
gene_ID_unitig30_513	GO:0005946
gene_ID_unitig30_513	GO:0003825
gene_ID_unitig30_513	GO:0042802
gene_ID_unitig30_513	GO:0009405
gene_ID_unitig30_513	GO:0030437
gene_ID_unitig30_513	GO:0034599
gene_ID_unitig30_513	GO:0036168
gene_ID_unitig30_513	GO:0036180
gene_ID_unitig30_513	GO:0090441
gene_ID_unitig30_514	GO:0016020	A0A1L0BN20-9ASCOCIC11C00000005451 OS=
gene_ID_unitig30_515	GO:0005634	A0A1A0H863-9ASCODNA-directed DNA polymerase catalytic subunit A OS=Metschnikowia bicuspidata bicuspidata NRRL YB-4993 GN=METBIDRAFT-43567 PE=4 SV=1
gene_ID_unitig30_515	GO:0005657
gene_ID_unitig30_515	GO:0003677
gene_ID_unitig30_515	GO:0008408
gene_ID_unitig30_515	GO:0016779
gene_ID_unitig30_515	GO:0046872
gene_ID_unitig30_515	GO:0051536
gene_ID_unitig30_515	GO:0006261
gene_ID_unitig30_515	GO:0006302
gene_ID_unitig30_515	GO:0044774
gene_ID_unitig30_515	GO:0051276
gene_ID_unitig30_515	GO:0071897
gene_ID_unitig30_515	GO:0090305
gene_ID_unitig30_516	GO:0008622	A0A1A0H863-9ASCODNA-directed DNA polymerase catalytic subunit A OS=Metschnikowia bicuspidata bicuspidata NRRL YB-4993 GN=METBIDRAFT-43567 PE=4 SV=1
gene_ID_unitig30_516	GO:0000166
gene_ID_unitig30_516	GO:0003690
gene_ID_unitig30_516	GO:0003697
gene_ID_unitig30_516	GO:0003887
gene_ID_unitig30_516	GO:0008270
gene_ID_unitig30_516	GO:0008310
gene_ID_unitig30_516	GO:0051539
gene_ID_unitig30_516	GO:0000738
gene_ID_unitig30_516	GO:0006272
gene_ID_unitig30_516	GO:0006284
gene_ID_unitig30_516	GO:0006297
gene_ID_unitig30_516	GO:0006303
gene_ID_unitig30_516	GO:0007064
gene_ID_unitig30_516	GO:0031573
gene_ID_unitig30_516	GO:0033314
gene_ID_unitig30_516	GO:0035822
gene_ID_unitig30_516	GO:0042276
gene_ID_unitig30_516	GO:0045004
gene_ID_unitig30_516	GO:0070868
gene_ID_unitig30_517	GO:0008622	A0A1A0H863-9ASCODNA-directed DNA polymerase catalytic subunit A OS=Metschnikowia bicuspidata bicuspidata NRRL YB-4993 GN=METBIDRAFT-43567 PE=4 SV=1
gene_ID_unitig30_517	GO:0000166
gene_ID_unitig30_517	GO:0003690
gene_ID_unitig30_517	GO:0003697
gene_ID_unitig30_517	GO:0003887
gene_ID_unitig30_517	GO:0008270
gene_ID_unitig30_517	GO:0008310
gene_ID_unitig30_517	GO:0051539
gene_ID_unitig30_517	GO:0000738
gene_ID_unitig30_517	GO:0006272
gene_ID_unitig30_517	GO:0006284
gene_ID_unitig30_517	GO:0006297
gene_ID_unitig30_517	GO:0006303
gene_ID_unitig30_517	GO:0007064
gene_ID_unitig30_517	GO:0031573
gene_ID_unitig30_517	GO:0033314
gene_ID_unitig30_517	GO:0035822
gene_ID_unitig30_517	GO:0042276
gene_ID_unitig30_517	GO:0045004
gene_ID_unitig30_517	GO:0070868
gene_ID_unitig30_518	GO:0005634	A0A1A0H863-9ASCODNA-directed DNA polymerase catalytic subunit A OS=Metschnikowia bicuspidata bicuspidata NRRL YB-4993 GN=METBIDRAFT-43567 PE=4 SV=1
gene_ID_unitig30_518	GO:0005657
gene_ID_unitig30_518	GO:0003677
gene_ID_unitig30_518	GO:0008408
gene_ID_unitig30_518	GO:0016779
gene_ID_unitig30_518	GO:0046872
gene_ID_unitig30_518	GO:0051536
gene_ID_unitig30_518	GO:0006261
gene_ID_unitig30_518	GO:0006302
gene_ID_unitig30_518	GO:0044774
gene_ID_unitig30_518	GO:0051276
gene_ID_unitig30_518	GO:0071897
gene_ID_unitig30_518	GO:0090305
gene_ID_unitig30_519	GO:0008622	A0A1A0H863-9ASCODNA-directed DNA polymerase catalytic subunit A OS=Metschnikowia bicuspidata bicuspidata NRRL YB-4993 GN=METBIDRAFT-43567 PE=4 SV=1
gene_ID_unitig30_519	GO:0003677
gene_ID_unitig30_519	GO:0003887
gene_ID_unitig30_519	GO:0008270
gene_ID_unitig30_519	GO:0008408
gene_ID_unitig30_519	GO:0051536
gene_ID_unitig30_519	GO:0006261
gene_ID_unitig30_519	GO:0006302
gene_ID_unitig30_519	GO:0044774
gene_ID_unitig30_519	GO:0051276
gene_ID_unitig30_519	GO:0071897
gene_ID_unitig30_519	GO:0090305
gene_ID_unitig30_520	GO:0043229	A0A1A0H863-9ASCODNA-directed DNA polymerase catalytic subunit A OS=Metschnikowia bicuspidata bicuspidata NRRL YB-4993 GN=METBIDRAFT-43567 PE=4 SV=1
gene_ID_unitig30_520	GO:0003677
gene_ID_unitig30_520	GO:0016740
gene_ID_unitig30_520	GO:0006261
gene_ID_unitig30_520	GO:0006281
gene_ID_unitig30_520	GO:0048523
gene_ID_unitig30_520	GO:1903047
gene_ID_unitig30_521	GO:0000808	A0A1L0BAF4-9ASCOCIC11C00000001251 OS=
gene_ID_unitig30_521	GO:0032993
gene_ID_unitig30_521	GO:0044451
gene_ID_unitig30_521	GO:0097159
gene_ID_unitig30_521	GO:1901363
gene_ID_unitig30_521	GO:0006261
gene_ID_unitig30_521	GO:0006355
gene_ID_unitig30_521	GO:0016043
gene_ID_unitig30_521	GO:0044763
gene_ID_unitig30_523	GO:0044424	A0A1A0H7Y8-9ASCODUF1715-domain-containing OS=Metschnikowia bicuspidata bicuspidata NRRL YB-4993 GN=METBIDRAFT-78668 PE=4 SV=1
gene_ID_unitig30_526	GO:0044424	Q6BZ41-DEBHADEHA2A04752p OS=Debaryomyces hansenii (strain ATCC 36239 CBS 767 JCM 1990 NBRC 0083 IGC 2968) GN=DEHA2A04752g PE=4 SV=2
gene_ID_unitig30_527	GO:0044424	A0A1A0H8K8-9ASCOIMP-specific 5 -nucleotidase 1 OS=Metschnikowia bicuspidata bicuspidata NRRL YB-4993 GN=METBIDRAFT-78672 PE=3 SV=1
gene_ID_unitig30_527	GO:0016787
gene_ID_unitig30_527	GO:0006796
gene_ID_unitig30_527	GO:0071589
gene_ID_unitig30_529	GO:0005840	A0A1A0H7Z2-9ASCO40S ribosomal S4 OS=Metschnikowia bicuspidata bicuspidata NRRL YB-4993 GN=METBIDRAFT-78673 PE=3 SV=1
gene_ID_unitig30_529	GO:0003735
gene_ID_unitig30_529	GO:0019843
gene_ID_unitig30_529	GO:0006412
gene_ID_unitig30_531	GO:0005634	A0A1A0H873-9ASCOS-methyl-5 -thioadenosine phosphorylase OS=Metschnikowia bicuspidata bicuspidata NRRL YB-4993 GN=MEU1 PE=3 SV=1
gene_ID_unitig30_531	GO:0005829
gene_ID_unitig30_531	GO:0003729
gene_ID_unitig30_531	GO:0017061
gene_ID_unitig30_531	GO:0006166
gene_ID_unitig30_531	GO:0006537
gene_ID_unitig30_531	GO:0019509
gene_ID_unitig30_533	GO:0005737	A0A1A0H8L3-9ASCODAGAT-domain-containing OS=Metschnikowia bicuspidata bicuspidata NRRL YB-4993 GN=METBIDRAFT-12271 PE=4 SV=1
gene_ID_unitig30_533	GO:0016020
gene_ID_unitig30_533	GO:0016747
gene_ID_unitig30_534	GO:0016020	A0A1A0H6E5-9ASCOLysophospholipase OS=Metschnikowia bicuspidata bicuspidata NRRL YB-4993 GN=METBIDRAFT-33162 PE=3 SV=1
gene_ID_unitig30_534	GO:0004622
gene_ID_unitig30_534	GO:0009395
gene_ID_unitig30_535	GO:0031981	A0A1L0G8D6-9ASCOCIC11C00000004789 OS=
gene_ID_unitig30_535	GO:0032991
gene_ID_unitig30_535	GO:0005488
gene_ID_unitig30_535	GO:0006260
gene_ID_unitig30_535	GO:0035690
gene_ID_unitig30_537	GO:0016020	A0A1L0BMY8-9ASCOCIC11C00000005448 OS=
gene_ID_unitig30_537	GO:0003677
gene_ID_unitig30_537	GO:0006357
gene_ID_unitig30_537	GO:0036176
gene_ID_unitig30_537	GO:0044182
gene_ID_unitig30_537	GO:0048584
gene_ID_unitig30_537	GO:0070887
gene_ID_unitig30_537	GO:1900430
gene_ID_unitig30_538	GO:0000220	A0A1A0H8L4-9ASCOV-type proton ATPase subunit a OS=Metschnikowia bicuspidata bicuspidata NRRL YB-4993 GN=METBIDRAFT-78678 PE=3 SV=1
gene_ID_unitig30_538	GO:0005770
gene_ID_unitig30_538	GO:0005794
gene_ID_unitig30_538	GO:0016021
gene_ID_unitig30_538	GO:0046961
gene_ID_unitig30_538	GO:0007035
gene_ID_unitig30_538	GO:0015991
gene_ID_unitig30_539	GO:0044425	A0A1L0D9R4-9ASCOCIC11C00000000488 OS=
gene_ID_unitig30_539	GO:0044432
gene_ID_unitig30_540	GO:0043229	A0A1L0BBT2-9ASCOCIC11C00000004704 OS=
gene_ID_unitig30_540	GO:0004386
gene_ID_unitig30_540	GO:0004518
gene_ID_unitig30_540	GO:0006281
gene_ID_unitig30_540	GO:0051276
gene_ID_unitig30_541	GO:0030686	A0A1A0H802-9ASCONop-domain-containing OS=Metschnikowia bicuspidata bicuspidata NRRL YB-4993 GN=METBIDRAFT-32253 PE=4 SV=1
gene_ID_unitig30_541	GO:0031428
gene_ID_unitig30_541	GO:0032040
gene_ID_unitig30_541	GO:0017069
gene_ID_unitig30_541	GO:0000447
gene_ID_unitig30_541	GO:0000472
gene_ID_unitig30_541	GO:0000480
gene_ID_unitig30_541	GO:0030447
gene_ID_unitig30_542	GO:0016021	A0A1A0H8L8-9ASCOAmino acid permease OS=Metschnikowia bicuspidata bicuspidata NRRL YB-4993 GN=METBIDRAFT-44197 PE=4 SV=1
gene_ID_unitig30_542	GO:0015171
gene_ID_unitig30_542	GO:0003333
gene_ID_unitig30_544	GO:0009277	A0A1A0H8M2-9ASCOAmino acid permease OS=Metschnikowia bicuspidata bicuspidata NRRL YB-4993 GN=METBIDRAFT-32258 PE=4 SV=1
gene_ID_unitig30_544	GO:0009986
gene_ID_unitig30_544	GO:0016021
gene_ID_unitig30_544	GO:0015171
gene_ID_unitig30_544	GO:0003333
gene_ID_unitig30_544	GO:0044182
gene_ID_unitig30_546	GO:0005634	A0A1A0H807-9ASCOSm-like ribonucleo OS=Metschnikowia bicuspidata bicuspidata NRRL YB-4993 GN=METBIDRAFT-78684 PE=4 SV=1
gene_ID_unitig30_547	GO:0005737	A0A1A0H8C8-9ASCOMethylthioribulose-1-phosphate dehydratase OS=Metschnikowia bicuspidata bicuspidata NRRL YB-4993 GN=MDE1 PE=3 SV=1
gene_ID_unitig30_547	GO:0008270
gene_ID_unitig30_547	GO:0046570
gene_ID_unitig30_547	GO:0019284
gene_ID_unitig30_547	GO:0019509
gene_ID_unitig30_548	GO:0016740	A0A1L0BDW6-9ASCOCIC11C00000002663 OS=
gene_ID_unitig30_549	GO:0005634	A0A1A0H8N2-9ASCOTerpenoid cyclases prenyltransferase OS=Metschnikowia bicuspidata bicuspidata NRRL YB-4993 GN=METBIDRAFT-43211 PE=4 SV=1
gene_ID_unitig30_549	GO:0005829
gene_ID_unitig30_549	GO:0005968
gene_ID_unitig30_549	GO:0004663
gene_ID_unitig30_549	GO:0006612
gene_ID_unitig30_549	GO:0006888
gene_ID_unitig30_549	GO:0018344
gene_ID_unitig30_549	GO:0070317
gene_ID_unitig30_550	GO:0000790	A0A1L0D849-9ASCOCIC11C00000001688 OS=
gene_ID_unitig30_550	GO:0005829
gene_ID_unitig30_550	GO:0008622
gene_ID_unitig30_550	GO:0003690
gene_ID_unitig30_550	GO:0003887
gene_ID_unitig30_550	GO:0042276
gene_ID_unitig30_550	GO:0045005
gene_ID_unitig30_550	GO:1902975
gene_ID_unitig30_552	GO:0004553	A0A1A0H8N5-9ASCOBeta-glucosidase OS=Metschnikowia bicuspidata bicuspidata NRRL YB-4993 GN=METBIDRAFT-43516 PE=3 SV=1
gene_ID_unitig30_552	GO:0000272
gene_ID_unitig30_553	GO:0008422	A0A1A0H8N5-9ASCOBeta-glucosidase OS=Metschnikowia bicuspidata bicuspidata NRRL YB-4993 GN=METBIDRAFT-43516 PE=3 SV=1
gene_ID_unitig30_553	GO:0102483
gene_ID_unitig30_553	GO:0030245
gene_ID_unitig30_556	GO:0005787	A0A1A0H821-9ASCOSignal peptidase complex catalytic subunit SEC11 OS=Metschnikowia bicuspidata bicuspidata NRRL YB-4993 GN=METBIDRAFT-32270 PE=3 SV=1
gene_ID_unitig30_556	GO:0016021
gene_ID_unitig30_556	GO:0008236
gene_ID_unitig30_556	GO:0006465
gene_ID_unitig30_556	GO:0045047
gene_ID_unitig30_559	GO:0005730	A0A1L0BEW8-9ASCOCIC11C00000004062 OS=
gene_ID_unitig30_559	GO:0030686
gene_ID_unitig30_559	GO:0030490
gene_ID_unitig30_560	GO:0044424	A0A1A0H8P2-9ASCOBud-site selection OS=Metschnikowia bicuspidata bicuspidata NRRL YB-4993 GN=METBIDRAFT-43848 PE=4 SV=1
gene_ID_unitig30_561	GO:0044424	A0A1A0H826-9ASCODUF715-domain-containing (Fragment) OS=Metschnikowia bicuspidata bicuspidata NRRL YB-4993 GN=METBIDRAFT-26245 PE=4 SV=1
gene_ID_unitig30_562	GO:0005739	A0A1A0H8E5-9ASCOTranslationally controlled tumor OS=Metschnikowia bicuspidata bicuspidata NRRL YB-4993 GN=METBIDRAFT-12299 PE=3 SV=1
gene_ID_unitig30_562	GO:0005829
gene_ID_unitig30_562	GO:0016491
gene_ID_unitig30_562	GO:0002181
gene_ID_unitig30_562	GO:0034599
gene_ID_unitig30_562	GO:0055114
gene_ID_unitig30_563	GO:0016020	A0A1L0BFE6-9ASCOCIC11C00000004633 OS=
gene_ID_unitig30_563	GO:0070011
gene_ID_unitig30_564	GO:0005886	A0A1L0BEV9-9ASCOCIC11C00000005678 OS=
gene_ID_unitig30_564	GO:0016021
gene_ID_unitig30_564	GO:0004673
gene_ID_unitig30_564	GO:0038023
gene_ID_unitig30_564	GO:0000160
gene_ID_unitig30_564	GO:0006468
gene_ID_unitig30_566	GO:0005794	A0A1A0H831-9ASCOTPT-domain-containing OS=Metschnikowia bicuspidata bicuspidata NRRL YB-4993 GN=METBIDRAFT-12303 PE=4 SV=1
gene_ID_unitig30_566	GO:0016020
gene_ID_unitig30_566	GO:0044765
gene_ID_unitig30_566	GO:0071702
gene_ID_unitig30_567	GO:0005933	A0A1L0BIU8-9ASCOCIC11C00000000965 OS=
gene_ID_unitig30_567	GO:0016020
gene_ID_unitig30_567	GO:0030427
gene_ID_unitig30_567	GO:0044424
gene_ID_unitig30_567	GO:0006887
gene_ID_unitig30_568	GO:0000329	A0A1L0B737-9ASCOCIC11C00000005514 OS=
gene_ID_unitig30_568	GO:0005794
gene_ID_unitig30_568	GO:0016021
gene_ID_unitig30_568	GO:0005524
gene_ID_unitig30_568	GO:0044604
gene_ID_unitig30_568	GO:0036246
gene_ID_unitig30_568	GO:0071996
gene_ID_unitig30_568	GO:0098849
gene_ID_unitig30_569	GO:0000329	A0A1L0B737-9ASCOCIC11C00000005514 OS=
gene_ID_unitig30_569	GO:0005794
gene_ID_unitig30_569	GO:0016021
gene_ID_unitig30_569	GO:0005524
gene_ID_unitig30_569	GO:0044604
gene_ID_unitig30_569	GO:0036246
gene_ID_unitig30_569	GO:0071996
gene_ID_unitig30_569	GO:0098849
gene_ID_unitig30_570	GO:0044444	A0A1A0H8Q1-9ASC (guanine-N(7)-)-methyltransferase non-catalytic subunit TRM82 OS=Metschnikowia bicuspidata bicuspidata NRRL YB-4993 GN=TRM82 PE=3 SV=1
gene_ID_unitig30_570	GO:0016740
gene_ID_unitig30_570	GO:0001510
gene_ID_unitig30_570	GO:0008033
gene_ID_unitig30_574	GO:0016491	A0A1A0H834-9ASCORedoxin OS=Metschnikowia bicuspidata bicuspidata NRRL YB-4993 GN=METBIDRAFT-43110 PE=4 SV=1
gene_ID_unitig30_575	GO:0005758	A0A1A0H8F5-9ASCOPeptidyl-prolyl cis-trans isomerase OS=Metschnikowia bicuspidata bicuspidata NRRL YB-4993 GN=METBIDRAFT-12309 PE=3 SV=1
gene_ID_unitig30_575	GO:0005783
gene_ID_unitig30_575	GO:0005794
gene_ID_unitig30_575	GO:0034967
gene_ID_unitig30_575	GO:0003755
gene_ID_unitig30_575	GO:0016018
gene_ID_unitig30_575	GO:0000413
gene_ID_unitig30_575	GO:0006457
gene_ID_unitig30_575	GO:0016575
gene_ID_unitig30_575	GO:0030437
gene_ID_unitig30_575	GO:0045836
gene_ID_unitig30_579	GO:0005634	A0A1A0H839-9ASCORWD-domain-containing (Fragment) OS=Metschnikowia bicuspidata bicuspidata NRRL YB-4993 GN=METBIDRAFT-19372 PE=4 SV=1
gene_ID_unitig30_579	GO:0005829
gene_ID_unitig30_579	GO:0005844
gene_ID_unitig30_579	GO:0002181
gene_ID_unitig30_580	GO:0005635	A0A1L0CUW1-9ASCOCIC11C00000005498 OS=
gene_ID_unitig30_580	GO:0016021
gene_ID_unitig30_580	GO:0006996
gene_ID_unitig30_580	GO:0044763
gene_ID_unitig30_582	GO:0005634	A0A1L0B999-9ASCOCIC11C00000004178 OS=
gene_ID_unitig30_582	GO:0000981
gene_ID_unitig30_582	GO:0008270
gene_ID_unitig30_582	GO:0006357
gene_ID_unitig30_583	GO:0032040	A0A1L0CTM3-9ASCOCIC11C00000003580 OS=
gene_ID_unitig30_583	GO:0006364
gene_ID_unitig30_584	GO:0016020	A0A1A0H8G2-9ASCOABC1-domain-containing OS=Metschnikowia bicuspidata bicuspidata NRRL YB-4993 GN=METBIDRAFT-78711 PE=4 SV=1
gene_ID_unitig30_585	GO:0016020	A0A1L0D5B8-9ASCOCIC11C00000000134 OS=
gene_ID_unitig30_587	GO:0005739	A0A1A0H8G4-9ASCOFAD-linked oxidoreductase OS=Metschnikowia bicuspidata bicuspidata NRRL YB-4993 GN=METBIDRAFT-78712 PE=4 SV=1
gene_ID_unitig30_587	GO:0004657
gene_ID_unitig30_587	GO:0010133
gene_ID_unitig30_587	GO:0055114
gene_ID_unitig30_588	GO:0005488	A0A1L0BB28-9ASCOCIC11C00000004819 OS=
gene_ID_unitig30_590	GO:0000139	A0A1L0CTN3-9ASCOCIC11C00000004886 OS=
gene_ID_unitig30_590	GO:0004382
gene_ID_unitig30_590	GO:0006493
gene_ID_unitig30_590	GO:0009272
gene_ID_unitig30_590	GO:0036178
gene_ID_unitig30_590	GO:0036187
gene_ID_unitig30_590	GO:0036244
gene_ID_unitig30_591	GO:0003951	A0A1A0H853-9ASCOATP-NAD kinase (Fragment) OS=Metschnikowia bicuspidata bicuspidata NRRL YB-4993 GN=METBIDRAFT-26623 PE=3 SV=1
gene_ID_unitig30_591	GO:0006741
gene_ID_unitig30_591	GO:0016310
gene_ID_unitig30_591	GO:0019674
gene_ID_unitig30_592	GO:0005737	A0A1A0H8G9-9ASCODEAD-domain-containing OS=Metschnikowia bicuspidata bicuspidata NRRL YB-4993 GN=METBIDRAFT-12326 PE=3 SV=1
gene_ID_unitig30_592	GO:0003743
gene_ID_unitig30_592	GO:0004386
gene_ID_unitig30_592	GO:0005524
gene_ID_unitig30_592	GO:0006413
gene_ID_unitig30_593	GO:0005783	A0A1A0H8D6-9ASCOMembrane-bound alpha-1,6 mannosyltransferase initiation-specific OS=Metschnikowia bicuspidata bicuspidata NRRL YB-4993 GN=METBIDRAFT-195570 PE=4 SV=1
gene_ID_unitig30_593	GO:0044425
gene_ID_unitig30_593	GO:0044431
gene_ID_unitig30_593	GO:0000009
gene_ID_unitig30_593	GO:0000032
gene_ID_unitig30_593	GO:0006491
gene_ID_unitig30_593	GO:0009267
gene_ID_unitig30_593	GO:0009272
gene_ID_unitig30_593	GO:0009405
gene_ID_unitig30_593	GO:0034605
gene_ID_unitig30_593	GO:0036170
gene_ID_unitig30_593	GO:0036180
gene_ID_unitig30_593	GO:0070085
gene_ID_unitig30_594	GO:0043231	A0A1A0H8S6-9ASCOIsochorismatase hydrolase OS=Metschnikowia bicuspidata bicuspidata NRRL YB-4993 GN=METBIDRAFT-78719 PE=4 SV=1
gene_ID_unitig30_594	GO:0044444
gene_ID_unitig30_594	GO:0016787
gene_ID_unitig30_594	GO:0006342
gene_ID_unitig30_595	GO:0005730	A0A1A0H857-9ASCOWD40 repeat OS=Metschnikowia bicuspidata bicuspidata NRRL YB-4993 GN=METBIDRAFT-195793 PE=4 SV=1
gene_ID_unitig30_595	GO:0016021
gene_ID_unitig30_595	GO:0030686
gene_ID_unitig30_595	GO:0032040
gene_ID_unitig30_595	GO:0000462
gene_ID_unitig30_596	GO:0004056	A0A1A0H8E2-9ASCOArgininosuccinate lyase OS=Metschnikowia bicuspidata bicuspidata NRRL YB-4993 GN=METBIDRAFT-44159 PE=3 SV=1
gene_ID_unitig30_596	GO:0042450
gene_ID_unitig30_598	GO:0005829	A0A1A0H8T2-9ASCOAsparaginyl-tRNA synthetase OS=Metschnikowia bicuspidata bicuspidata NRRL YB-4993 GN=METBIDRAFT-32309 PE=4 SV=1
gene_ID_unitig30_598	GO:0003676
gene_ID_unitig30_598	GO:0004816
gene_ID_unitig30_598	GO:0005524
gene_ID_unitig30_598	GO:0006421
gene_ID_unitig30_599	GO:0005829	A0A1L0CUY2-9ASCOCIC11C00000002292 OS=
gene_ID_unitig30_599	GO:0005840
gene_ID_unitig30_599	GO:0002161
gene_ID_unitig30_599	GO:0004827
gene_ID_unitig30_599	GO:0005524
gene_ID_unitig30_599	GO:0006433
gene_ID_unitig30_599	GO:0006450
gene_ID_unitig30_599	GO:0051276
gene_ID_unitig30_600	GO:0044424	A0A1A0H8F1-9ASCOHistidinol phosphate phosphatase H OS=Metschnikowia bicuspidata bicuspidata NRRL YB-4993 GN=METBIDRAFT-44099 PE=4 SV=1
gene_ID_unitig30_600	GO:0016787
gene_ID_unitig30_600	GO:0044237
gene_ID_unitig30_601	GO:0005737	A0A1L0D263-9ASCOCIC11C00000003219 OS=
gene_ID_unitig30_601	GO:0000166
gene_ID_unitig30_601	GO:0004812
gene_ID_unitig30_601	GO:0006421
gene_ID_unitig30_602	GO:0005634	A0A1E4SFR1-9ASCOMitochondrial import inner membrane translocase subunit TIM9 OS=Candida tanzawaensis NRRL Y-17324 GN=CANTADRAFT-263866 PE=3 SV=1
gene_ID_unitig30_602	GO:0005829
gene_ID_unitig30_602	GO:0042719
gene_ID_unitig30_602	GO:0042721
gene_ID_unitig30_602	GO:0008565
gene_ID_unitig30_602	GO:0046872
gene_ID_unitig30_602	GO:0051082
gene_ID_unitig30_602	GO:0045039
gene_ID_unitig30_602	GO:0072321
gene_ID_unitig30_603	GO:0035267	A0A1A0H870-9ASCOBromodomain-containing (Fragment) OS=Metschnikowia bicuspidata bicuspidata NRRL YB-4993 GN=METBIDRAFT-21432 PE=4 SV=1
gene_ID_unitig30_603	GO:0003824
gene_ID_unitig30_603	GO:0006338
gene_ID_unitig30_604	GO:0016020	A0A1A0H8I7-9ASCOMFS general substrate transporter OS=Metschnikowia bicuspidata bicuspidata NRRL YB-4993 GN=METBIDRAFT-32319 PE=4 SV=1
gene_ID_unitig30_604	GO:0015891
gene_ID_unitig30_604	GO:0055085
gene_ID_unitig30_605	GO:0008483	A0A1A0H8F6-9ASCOPLP-dependent transferase OS=Metschnikowia bicuspidata bicuspidata NRRL YB-4993 GN=METBIDRAFT-43185 PE=3 SV=1
gene_ID_unitig30_605	GO:0030170
gene_ID_unitig30_606	GO:0005737	A0A1A0H8U8-9ASCO2-dehydropantoate 2-reductase OS=Metschnikowia bicuspidata bicuspidata NRRL YB-4993 GN=METBIDRAFT-44090 PE=3 SV=1
gene_ID_unitig30_606	GO:0008677
gene_ID_unitig30_606	GO:0050661
gene_ID_unitig30_606	GO:0015940
gene_ID_unitig30_606	GO:0055114
gene_ID_unitig30_607	GO:0044182	A0A1L0D0S6-9ASCOCIC11C00000005483 OS=
gene_ID_unitig30_608	GO:0016020	A0A1L0FS75-9ASCOCIC11C00000003398 OS=
gene_ID_unitig30_609	GO:0044763	A0A1L0D5E6-9ASCOCIC11C00000001039 OS=
gene_ID_unitig30_610	GO:0044424	A0A1A0H8V3-9ASCOPkinase-domain-containing OS=Metschnikowia bicuspidata bicuspidata NRRL YB-4993 GN=METBIDRAFT-32328 PE=4 SV=1
gene_ID_unitig30_610	GO:0000166
gene_ID_unitig30_610	GO:0004674
gene_ID_unitig30_610	GO:0006468
gene_ID_unitig30_610	GO:0006996
gene_ID_unitig30_610	GO:0007114
gene_ID_unitig30_610	GO:0007165
gene_ID_unitig30_610	GO:0009628
gene_ID_unitig30_610	GO:0019236
gene_ID_unitig30_610	GO:0022414
gene_ID_unitig30_610	GO:0033554
gene_ID_unitig30_610	GO:0048522
gene_ID_unitig30_610	GO:0060255
gene_ID_unitig30_610	GO:0070783
gene_ID_unitig30_611	GO:0061617	A0A1A0H879-9ASCOMICOS complex subunit MIC10 OS=Metschnikowia bicuspidata bicuspidata NRRL YB-4993 GN=METBIDRAFT-44190 PE=3 SV=1
gene_ID_unitig30_613	GO:0005737	A0A1A0H8G7-9ASCOKaryogamy KAR4 OS=Metschnikowia bicuspidata bicuspidata NRRL YB-4993 GN=METBIDRAFT-43759 PE=3 SV=1
gene_ID_unitig30_613	GO:0003700
gene_ID_unitig30_613	GO:0008168
gene_ID_unitig30_613	GO:0000742
gene_ID_unitig30_613	GO:0006139
gene_ID_unitig30_613	GO:0007126
gene_ID_unitig30_613	GO:0007329
gene_ID_unitig30_613	GO:0032259
gene_ID_unitig30_614	GO:0005777	A0A1A0H8V7-9ASCOIsocitrate dehydrogenase
gene_ID_unitig30_614	GO:0000287
gene_ID_unitig30_614	GO:0004450
gene_ID_unitig30_614	GO:0051287
gene_ID_unitig30_614	GO:0006097
gene_ID_unitig30_614	GO:0006099
gene_ID_unitig30_614	GO:0006102
gene_ID_unitig30_615	GO:0016787	A0A1L0FS85-9ASCOCIC11C00000005559 OS=
gene_ID_unitig30_615	GO:0006396
gene_ID_unitig30_616	GO:0005789	A0A1L0D5F8-9ASCOCIC11C00000000623 OS=
gene_ID_unitig30_616	GO:0016021
gene_ID_unitig30_616	GO:0004581
gene_ID_unitig30_616	GO:0006487
gene_ID_unitig30_617	GO:0016020	A0A1A0H8K2-9ASCONucleotide-diphospho-sugar transferase (Fragment) OS=Metschnikowia bicuspidata bicuspidata NRRL YB-4993 GN=METBIDRAFT-20025 PE=4 SV=1
gene_ID_unitig30_617	GO:0035268
gene_ID_unitig30_617	GO:0046354
gene_ID_unitig30_618	GO:0005960	A0A1A0H8H1-9ASCODihydrolipoyl dehydrogenase OS=Metschnikowia bicuspidata bicuspidata NRRL YB-4993 GN=METBIDRAFT-196167 PE=4 SV=1
gene_ID_unitig30_618	GO:0005967
gene_ID_unitig30_618	GO:0009353
gene_ID_unitig30_618	GO:0042645
gene_ID_unitig30_618	GO:0004148
gene_ID_unitig30_618	GO:0004375
gene_ID_unitig30_618	GO:0004591
gene_ID_unitig30_618	GO:0004738
gene_ID_unitig30_618	GO:0050660
gene_ID_unitig30_618	GO:0006090
gene_ID_unitig30_618	GO:0006103
gene_ID_unitig30_618	GO:0006546
gene_ID_unitig30_618	GO:0006550
gene_ID_unitig30_618	GO:0006552
gene_ID_unitig30_618	GO:0006564
gene_ID_unitig30_618	GO:0006574
gene_ID_unitig30_618	GO:0042743
gene_ID_unitig30_618	GO:0045454
gene_ID_unitig30_618	GO:0055114
gene_ID_unitig30_619	GO:0005829	A0A1L0B7R4-9ASCOCIC11C00000003448 OS=
gene_ID_unitig30_619	GO:0009328
gene_ID_unitig30_619	GO:0000049
gene_ID_unitig30_619	GO:0004826
gene_ID_unitig30_619	GO:0005524
gene_ID_unitig30_619	GO:0006432
gene_ID_unitig30_620	GO:0000447	A0A1A0H8H7-9ASCOFcf2-domain-containing OS=Metschnikowia bicuspidata bicuspidata NRRL YB-4993 GN=METBIDRAFT-78745 PE=4 SV=1
gene_ID_unitig30_620	GO:0000472
gene_ID_unitig30_620	GO:0000480
gene_ID_unitig30_622	GO:0044428	A0A1L0BC49-9ASCOCIC11C00000004492 OS=
gene_ID_unitig30_622	GO:0006886
gene_ID_unitig30_622	GO:0051168
gene_ID_unitig30_623	GO:0000776	A0A1L0BM34-9ASCOCIC11C00000003109 OS=
gene_ID_unitig30_623	GO:0005819
gene_ID_unitig30_623	GO:0005874
gene_ID_unitig30_623	GO:0005938
gene_ID_unitig30_623	GO:0051286
gene_ID_unitig30_623	GO:0005515
gene_ID_unitig30_623	GO:0000226
gene_ID_unitig30_623	GO:0000747
gene_ID_unitig30_623	GO:0022402
gene_ID_unitig30_623	GO:0040008
gene_ID_unitig30_623	GO:0044702
gene_ID_unitig30_623	GO:0051128
gene_ID_unitig30_623	GO:0051641
gene_ID_unitig30_624	GO:0005686	A0A1L0BAB1-9ASCOCIC11C00000004407 OS=
gene_ID_unitig30_624	GO:0005829
gene_ID_unitig30_624	GO:0000245
gene_ID_unitig30_626	GO:0005737	A0A1A0H895-9ASCO trans-2-enoyl- reductase OS=Metschnikowia bicuspidata bicuspidata NRRL YB-4993 GN=METBIDRAFT-12359 PE=4 SV=1
gene_ID_unitig30_626	GO:0016491
gene_ID_unitig30_626	GO:0044237
gene_ID_unitig30_626	GO:0044763
gene_ID_unitig30_626	GO:0055114
gene_ID_unitig30_628	GO:0022627	A0A1L0BE95-9ASCOCIC11C00000001839 OS=
gene_ID_unitig30_628	GO:0003743
gene_ID_unitig30_628	GO:0006413
gene_ID_unitig30_629	GO:0000148	A0A1A0H8A0-9ASCOBeta-1,3-glucan synthase catalytic subunit 1 OS=Metschnikowia bicuspidata bicuspidata NRRL YB-4993 GN=METBIDRAFT-71117 PE=4 SV=1
gene_ID_unitig30_629	GO:0016021
gene_ID_unitig30_629	GO:0003843
gene_ID_unitig30_629	GO:0006075
gene_ID_unitig30_630	GO:0012505	A0A1L0CY26-9ASCOCIC11C00000001100 OS=
gene_ID_unitig30_630	GO:0016021
gene_ID_unitig30_630	GO:0043231
gene_ID_unitig30_630	GO:0044444
gene_ID_unitig30_630	GO:0016757
gene_ID_unitig30_630	GO:0006486
gene_ID_unitig30_631	GO:0016021	A0A1A0H8J5-9ASCODUF1751-domain-containing OS=Metschnikowia bicuspidata bicuspidata NRRL YB-4993 GN=METBIDRAFT-12365 PE=4 SV=1
gene_ID_unitig30_631	GO:0030137
gene_ID_unitig30_631	GO:0006890
gene_ID_unitig30_632	GO:0090304	A0A1L0BM03-9ASCOCIC11C00000005356 OS=
gene_ID_unitig30_633	GO:0005634	A0A1A0H8Y7-9ASCOARF SAR superfamily OS=Metschnikowia bicuspidata bicuspidata NRRL YB-4993 GN=METBIDRAFT-12367 PE=3 SV=1
gene_ID_unitig30_633	GO:0005829
gene_ID_unitig30_633	GO:0005525
gene_ID_unitig30_633	GO:0006457
gene_ID_unitig30_633	GO:0007021
gene_ID_unitig30_633	GO:0007264
gene_ID_unitig30_635	GO:0016020	A0A1A0H8M3-9ASCO1,3-beta-glucanosyltransferase OS=Metschnikowia bicuspidata bicuspidata NRRL YB-4993 GN=METBIDRAFT-78756 PE=3 SV=1
gene_ID_unitig30_635	GO:0016740
gene_ID_unitig30_636	GO:0005744	A0A1L0D8Z8-9ASCOCIC11C00000001447 OS=
gene_ID_unitig30_636	GO:0005886
gene_ID_unitig30_636	GO:0016021
gene_ID_unitig30_636	GO:0030150
gene_ID_unitig30_637	GO:0005730	A0A1A0H8J9-9ASCORibosomal L24 OS=Metschnikowia bicuspidata bicuspidata NRRL YB-4993 GN=METBIDRAFT-32358 PE=4 SV=1
gene_ID_unitig30_637	GO:0005829
gene_ID_unitig30_637	GO:0015934
gene_ID_unitig30_637	GO:0003735
gene_ID_unitig30_637	GO:0006412
gene_ID_unitig30_638	GO:0003873	A0A1A0H8Y6-9ASCOBifunctional 6-phosphofructo-2-kinase fructose-2,6-bisphosphate 2-phosphatase OS=Metschnikowia bicuspidata bicuspidata NRRL YB-4993 GN=METBIDRAFT-32362 PE=4 SV=1
gene_ID_unitig30_638	GO:0005524
gene_ID_unitig30_638	GO:0006000
gene_ID_unitig30_638	GO:0006003
gene_ID_unitig30_638	GO:0046835
gene_ID_unitig30_639	GO:0016272	A0A1L0D896-9ASCOCIC11C00000000164 OS=
gene_ID_unitig30_639	GO:0051082
gene_ID_unitig30_639	GO:0006457
gene_ID_unitig30_639	GO:0007010
gene_ID_unitig30_639	GO:0032968
gene_ID_unitig30_640	GO:0043461	A0A1A0H8M9-9ASCOATP12-domain-containing OS=Metschnikowia bicuspidata bicuspidata NRRL YB-4993 GN=METBIDRAFT-44394 PE=4 SV=1
gene_ID_unitig30_641	GO:0009987	A0A1L0CWM2-9ASCOCIC11C00000000451 OS=
gene_ID_unitig30_641	GO:0048523
gene_ID_unitig30_641	GO:0048583
gene_ID_unitig30_643	GO:0012505	A0A1A0H8Z5-9ASCO ap-domain-containing OS=Metschnikowia bicuspidata bicuspidata NRRL YB-4993 GN=METBIDRAFT-12378 PE=4 SV=1
gene_ID_unitig30_643	GO:0043231
gene_ID_unitig30_643	GO:0044444
gene_ID_unitig30_643	GO:0016043
gene_ID_unitig30_643	GO:0044763
gene_ID_unitig30_643	GO:0048193
gene_ID_unitig30_643	GO:0051641
gene_ID_unitig30_644	GO:0030176	A0A1A0H8B6-9ASCODolichyl pyrophosphate phosphatase OS=Metschnikowia bicuspidata bicuspidata NRRL YB-4993 GN=METBIDRAFT-196974 PE=4 SV=1
gene_ID_unitig30_644	GO:0047874
gene_ID_unitig30_644	GO:0006487
gene_ID_unitig30_644	GO:0008610
gene_ID_unitig30_645	GO:0000176	A0A1A0H8N3-9ASCOARM repeat-containing OS=Metschnikowia bicuspidata bicuspidata NRRL YB-4993 GN=METBIDRAFT-32365 PE=4 SV=1
gene_ID_unitig30_645	GO:0005643
gene_ID_unitig30_645	GO:0005737
gene_ID_unitig30_645	GO:0031965
gene_ID_unitig30_645	GO:0034399
gene_ID_unitig30_645	GO:1990023
gene_ID_unitig30_645	GO:0005087
gene_ID_unitig30_645	GO:0008139
gene_ID_unitig30_645	GO:0008536
gene_ID_unitig30_645	GO:0008565
gene_ID_unitig30_645	GO:0000059
gene_ID_unitig30_645	GO:0000060
gene_ID_unitig30_645	GO:0006607
gene_ID_unitig30_645	GO:0006610
gene_ID_unitig30_645	GO:0006612
gene_ID_unitig30_645	GO:0006656
gene_ID_unitig30_645	GO:0043547
gene_ID_unitig30_645	GO:0051292
gene_ID_unitig30_645	GO:0060188
gene_ID_unitig30_646	GO:0000144	A0A1L0G7J1-9ASCOCIC11C00000005090 OS=
gene_ID_unitig30_646	GO:0030428
gene_ID_unitig30_646	GO:0005525
gene_ID_unitig30_646	GO:0000082
gene_ID_unitig30_646	GO:0000915
gene_ID_unitig30_646	GO:0000917
gene_ID_unitig30_646	GO:0000921
gene_ID_unitig30_646	GO:0010458
gene_ID_unitig30_646	GO:0030448
gene_ID_unitig30_646	GO:0032186
gene_ID_unitig30_646	GO:0061163
gene_ID_unitig30_647	GO:0005739	A0A1A0H8C1-9ASCONAD(P)H-hydrate epimerase OS=Metschnikowia bicuspidata bicuspidata NRRL YB-4993 GN=METBIDRAFT-78768 PE=3 SV=1
gene_ID_unitig30_647	GO:0005488
gene_ID_unitig30_647	GO:0052856
gene_ID_unitig30_647	GO:0046496
gene_ID_unitig30_649	GO:0044444	A0A1A0H8M0-9ASCOAutophagy 5 OS=Metschnikowia bicuspidata bicuspidata NRRL YB-4993 GN=METBIDRAFT-44020 PE=3 SV=1
gene_ID_unitig30_649	GO:0006914
gene_ID_unitig30_650	GO:0005884	A0A1A0H903-9ASCOMethyltransferase OS=Metschnikowia bicuspidata bicuspidata NRRL YB-4993 GN=METBIDRAFT-78770 PE=4 SV=1
gene_ID_unitig30_650	GO:0030479
gene_ID_unitig30_650	GO:0032432
gene_ID_unitig30_650	GO:0043332
gene_ID_unitig30_650	GO:0030674
gene_ID_unitig30_650	GO:0051015
gene_ID_unitig30_650	GO:0052735
gene_ID_unitig30_650	GO:0030488
gene_ID_unitig30_650	GO:0051017
gene_ID_unitig30_651	GO:0005634	A0A1L0BAS4-9ASCOCIC11C00000002570 OS=
gene_ID_unitig30_651	GO:0005829
gene_ID_unitig30_651	GO:1990070
gene_ID_unitig30_651	GO:1990071
gene_ID_unitig30_651	GO:1990072
gene_ID_unitig30_651	GO:0006810
gene_ID_unitig30_651	GO:0051276
gene_ID_unitig30_652	GO:0005730	A0A1A0H8C5-9ASC dimethylallyltransferase OS=Metschnikowia bicuspidata bicuspidata NRRL YB-4993 GN=METBIDRAFT-43256 PE=3 SV=1
gene_ID_unitig30_652	GO:0005739
gene_ID_unitig30_652	GO:0005829
gene_ID_unitig30_652	GO:0000049
gene_ID_unitig30_652	GO:0003677
gene_ID_unitig30_652	GO:0004003
gene_ID_unitig30_652	GO:0005524
gene_ID_unitig30_652	GO:0052381
gene_ID_unitig30_652	GO:0006260
gene_ID_unitig30_652	GO:0006400
gene_ID_unitig30_652	GO:0032508
gene_ID_unitig30_652	GO:0061587
gene_ID_unitig30_653	GO:0044424	A0A1A0H8P3-9ASCOBRO1-domain-containing OS=Metschnikowia bicuspidata bicuspidata NRRL YB-4993 GN=METBIDRAFT-43581 PE=4 SV=1
gene_ID_unitig30_653	GO:0009405
gene_ID_unitig30_653	GO:0036177
gene_ID_unitig30_653	GO:0036244
gene_ID_unitig30_653	GO:0044409
gene_ID_unitig30_653	GO:0071285
gene_ID_unitig30_653	GO:1900430
gene_ID_unitig30_654	GO:0005634	A0A1L0D7J7-9ASCOCIC11C00000001441 OS=
gene_ID_unitig30_654	GO:0032991
gene_ID_unitig30_654	GO:0006397
gene_ID_unitig30_654	GO:0008380
gene_ID_unitig30_656	GO:0019028	A0A1A0H8P8-9ASCOClathrin heavy chain OS=Metschnikowia bicuspidata bicuspidata NRRL YB-4993 GN=METBIDRAFT-32380 PE=3 SV=1
gene_ID_unitig30_656	GO:0030130
gene_ID_unitig30_656	GO:0030132
gene_ID_unitig30_656	GO:0005198
gene_ID_unitig30_656	GO:0006886
gene_ID_unitig30_656	GO:0016192
gene_ID_unitig30_658	GO:0044425	A0A1L0G7L4-9ASCOCIC11C00000001346 OS=
gene_ID_unitig30_659	GO:0009987	A0A1L0BM57-9ASCOCIC11C00000005628 OS=
gene_ID_unitig30_659	GO:0050794
gene_ID_unitig30_660	GO:0005488	A0A1L0BE62-9ASCOCIC11C00000000789 OS=
gene_ID_unitig30_660	GO:0000003
gene_ID_unitig30_660	GO:0006357
gene_ID_unitig30_660	GO:0044182
gene_ID_unitig30_660	GO:0044419
gene_ID_unitig30_660	GO:0044763
gene_ID_unitig30_660	GO:0048518
gene_ID_unitig30_660	GO:0070887
gene_ID_unitig30_660	GO:0071467
gene_ID_unitig30_661	GO:0008168	A0A1A0H919-9ASCO5-methylaminomethyl-2-thiouridylate-methyltransferase OS=Metschnikowia bicuspidata bicuspidata NRRL YB-4993 GN=METBIDRAFT-44277 PE=4 SV=1
gene_ID_unitig30_661	GO:0006400
gene_ID_unitig30_661	GO:0032259
gene_ID_unitig30_662	GO:0070603	A0A1A0H8D9-9ASCOSWIRM-domain-containing OS=Metschnikowia bicuspidata bicuspidata NRRL YB-4993 GN=METBIDRAFT-78779 PE=4 SV=1
gene_ID_unitig30_662	GO:0006325
gene_ID_unitig30_662	GO:0044260
gene_ID_unitig30_662	GO:0044763
gene_ID_unitig30_662	GO:0090304
gene_ID_unitig30_663	GO:0005634	A0A1L0BM67-9ASCOCIC11C00000003489 OS=
gene_ID_unitig30_663	GO:0044427
gene_ID_unitig30_663	GO:0009987
gene_ID_unitig30_664	GO:0044464	A0A1A0H8N9-9ASCOWD40 repeat (Fragment) OS=Metschnikowia bicuspidata bicuspidata NRRL YB-4993 GN=METBIDRAFT-15790 PE=4 SV=1
gene_ID_unitig30_665	GO:0005634	A0A1A0H8E4-9ASCOEukaryotic translation initiation factor 3 subunit G OS=Metschnikowia bicuspidata bicuspidata NRRL YB-4993 GN=TIF35 PE=3 SV=1
gene_ID_unitig30_665	GO:0005829
gene_ID_unitig30_665	GO:0016282
gene_ID_unitig30_665	GO:0033290
gene_ID_unitig30_665	GO:0043614
gene_ID_unitig30_665	GO:0071540
gene_ID_unitig30_665	GO:0071541
gene_ID_unitig30_665	GO:0000166
gene_ID_unitig30_665	GO:0003743
gene_ID_unitig30_665	GO:0001731
gene_ID_unitig30_665	GO:0002188
gene_ID_unitig30_665	GO:0006446
gene_ID_unitig30_666	GO:0006568	A0A1A0H8R0-9ASCOKynurenine formamidase OS=Metschnikowia bicuspidata bicuspidata NRRL YB-4993 GN=BNA7 PE=3 SV=1
gene_ID_unitig30_667	GO:0005634	A0A1A0H8P5-9ASCORNA-binding domain-containing OS=Metschnikowia bicuspidata bicuspidata NRRL YB-4993 GN=METBIDRAFT-197797 PE=4 SV=1
gene_ID_unitig30_667	GO:0000166
gene_ID_unitig30_667	GO:0001069
gene_ID_unitig30_668	GO:0030447	A0A1L0BAQ4-9ASCOCIC11C00000005163 OS=
gene_ID_unitig30_669	GO:0044444	A0A1A0H8Q2-9ASCOLNS2-domain-containing OS=Metschnikowia bicuspidata bicuspidata NRRL YB-4993 GN=METBIDRAFT-32396 PE=4 SV=1
gene_ID_unitig30_669	GO:0006996
gene_ID_unitig30_669	GO:0044237
gene_ID_unitig30_669	GO:0044710
gene_ID_unitig30_669	GO:0044763
gene_ID_unitig30_670	GO:0016021	A0A1A0H935-9ASCOAmino acid transporter OS=Metschnikowia bicuspidata bicuspidata NRRL YB-4993 GN=METBIDRAFT-12408 PE=4 SV=1
gene_ID_unitig30_670	GO:0015171
gene_ID_unitig30_670	GO:0003333
gene_ID_unitig30_672	GO:0016020	A0A1L0BMP3-9ASCOCIC11C00000001670 OS=
gene_ID_unitig30_672	GO:0043231
gene_ID_unitig30_672	GO:0044444
gene_ID_unitig30_672	GO:0015299
gene_ID_unitig30_672	GO:0015672
gene_ID_unitig30_672	GO:0044765
gene_ID_unitig30_672	GO:0098662
gene_ID_unitig30_673	GO:0005739	A0A1A0H8S0-9ASCOCytochrome b5 OS=Metschnikowia bicuspidata bicuspidata NRRL YB-4993 GN=METBIDRAFT-43543 PE=3 SV=1
gene_ID_unitig30_673	GO:0005789
gene_ID_unitig30_673	GO:0016021
gene_ID_unitig30_673	GO:0009055
gene_ID_unitig30_673	GO:0020037
gene_ID_unitig30_673	GO:0046872
gene_ID_unitig30_673	GO:0016126
gene_ID_unitig30_675	GO:0005737	A0A1A0H940-9ASCOSignal recognition particle subunit SRP68 OS=Metschnikowia bicuspidata bicuspidata NRRL YB-4993 GN=METBIDRAFT-43044 PE=3 SV=1
gene_ID_unitig30_675	GO:0005488
gene_ID_unitig30_675	GO:0006810
gene_ID_unitig30_676	GO:0016616	A0A1A0HJQ6-9ASCONAD(P)-binding OS=Metschnikowia bicuspidata bicuspidata NRRL YB-4993 GN=METBIDRAFT-35871 PE=4 SV=1
gene_ID_unitig30_676	GO:0044710
gene_ID_unitig30_677	GO:0005783	A0A1A0H8F8-9ASCOUAA transporter OS=Metschnikowia bicuspidata bicuspidata NRRL YB-4993 GN=METBIDRAFT-197959 PE=4 SV=1
gene_ID_unitig30_677	GO:0016021
gene_ID_unitig30_677	GO:0005459
gene_ID_unitig30_677	GO:0015786
gene_ID_unitig30_677	GO:0072334
gene_ID_unitig30_678	GO:0005773	A0A1A0H8S5-9ASCOPalmitoyltransferase OS=Metschnikowia bicuspidata bicuspidata NRRL YB-4993 GN=METBIDRAFT-198055 PE=3 SV=1
gene_ID_unitig30_678	GO:0016020
gene_ID_unitig30_678	GO:0005488
gene_ID_unitig30_678	GO:0016746
gene_ID_unitig30_679	GO:0032221	A0A1A0H945-9ASCOHistone deacetylase transcription modifier OS=Metschnikowia bicuspidata bicuspidata NRRL YB-4993 GN=METBIDRAFT-32413 PE=4 SV=1
gene_ID_unitig30_679	GO:0033698
gene_ID_unitig30_679	GO:0003713
gene_ID_unitig30_679	GO:0003714
gene_ID_unitig30_679	GO:0005515
gene_ID_unitig30_679	GO:0032041
gene_ID_unitig30_679	GO:0000083
gene_ID_unitig30_679	GO:0000117
gene_ID_unitig30_679	GO:0001302
gene_ID_unitig30_679	GO:0006368
gene_ID_unitig30_679	GO:0016239
gene_ID_unitig30_679	GO:0016479
gene_ID_unitig30_679	GO:0030174
gene_ID_unitig30_679	GO:0031939
gene_ID_unitig30_679	GO:0034401
gene_ID_unitig30_679	GO:0034503
gene_ID_unitig30_679	GO:0036166
gene_ID_unitig30_679	GO:0045128
gene_ID_unitig30_679	GO:0045944
gene_ID_unitig30_679	GO:0051038
gene_ID_unitig30_679	GO:0061186
gene_ID_unitig30_679	GO:0061188
gene_ID_unitig30_679	GO:0061587
gene_ID_unitig30_679	GO:0070932
gene_ID_unitig30_679	GO:0070933
gene_ID_unitig30_680	GO:0005759	A0A1A0H8G3-9ASCOATP-NAD kinase OS=Metschnikowia bicuspidata bicuspidata NRRL YB-4993 GN=METBIDRAFT-44170 PE=3 SV=1
gene_ID_unitig30_680	GO:0003951
gene_ID_unitig30_680	GO:0042736
gene_ID_unitig30_680	GO:0006741
gene_ID_unitig30_680	GO:0016310
gene_ID_unitig30_680	GO:0019674
gene_ID_unitig30_680	GO:0034599
gene_ID_unitig30_681	GO:0005634	A0A1A0H8T0-9ASCOTPR OS=Metschnikowia bicuspidata bicuspidata NRRL YB-4993 GN=METBIDRAFT-32415 PE=4 SV=1
gene_ID_unitig30_681	GO:0017053
gene_ID_unitig30_681	GO:0001190
gene_ID_unitig30_681	GO:0003713
gene_ID_unitig30_681	GO:0003714
gene_ID_unitig30_681	GO:0042826
gene_ID_unitig30_681	GO:0006338
gene_ID_unitig30_681	GO:0006366
gene_ID_unitig30_681	GO:0007070
gene_ID_unitig30_681	GO:0009405
gene_ID_unitig30_681	GO:0016584
gene_ID_unitig30_681	GO:0035690
gene_ID_unitig30_681	GO:0035955
gene_ID_unitig30_681	GO:0044182
gene_ID_unitig30_681	GO:0045944
gene_ID_unitig30_681	GO:1900429
gene_ID_unitig30_681	GO:2000531
gene_ID_unitig30_681	GO:2001020
gene_ID_unitig30_682	GO:0005634	A0A1L0D9B3-9ASCOCIC11C00000002064 OS=
gene_ID_unitig30_682	GO:0005739
gene_ID_unitig30_682	GO:0005829
gene_ID_unitig30_682	GO:0047631
gene_ID_unitig30_682	GO:0019693
gene_ID_unitig30_683	GO:0000124	A0A1A0H949-9ASCOTranscription and mRNA export factor SUS1 OS=Metschnikowia bicuspidata bicuspidata NRRL YB-4993 GN=SUS1 PE=3 SV=1
gene_ID_unitig30_683	GO:0000932
gene_ID_unitig30_683	GO:0005643
gene_ID_unitig30_683	GO:0070390
gene_ID_unitig30_683	GO:0071819
gene_ID_unitig30_683	GO:0003682
gene_ID_unitig30_683	GO:0003713
gene_ID_unitig30_683	GO:0008047
gene_ID_unitig30_683	GO:0000973
gene_ID_unitig30_683	GO:0006368
gene_ID_unitig30_683	GO:0016578
gene_ID_unitig30_683	GO:0016973
gene_ID_unitig30_683	GO:0032880
gene_ID_unitig30_683	GO:0034729
gene_ID_unitig30_683	GO:0043085
gene_ID_unitig30_683	GO:0045944
gene_ID_unitig30_683	GO:0051568
gene_ID_unitig30_683	GO:0071033
gene_ID_unitig30_684	GO:0008137	A0A1A0H8T5-9ASCONADH-quinone oxidoreductase OS=Metschnikowia bicuspidata bicuspidata NRRL YB-4993 GN=METBIDRAFT-42962 PE=3 SV=1
gene_ID_unitig30_684	GO:0046872
gene_ID_unitig30_684	GO:0048038
gene_ID_unitig30_684	GO:0051539
gene_ID_unitig30_684	GO:0055114
gene_ID_unitig30_685	GO:0000786	G8YM67-PICSOHistone H3 OS=Pichia sorbitophila (strain ATCC MYA-4447 BCRC 22081 CBS 7064 NBRC 10061 NRRL Y-12695) GN=Piso0-001970 PE=3 SV=1
gene_ID_unitig30_685	GO:0005634
gene_ID_unitig30_685	GO:0003677
gene_ID_unitig30_685	GO:0046982
gene_ID_unitig30_686	GO:0000932	A0A1A0H956-9ASCORNA-binding domain-containing (Fragment) OS=Metschnikowia bicuspidata bicuspidata NRRL YB-4993 GN=METBIDRAFT-16170 PE=4 SV=1
gene_ID_unitig30_686	GO:0010494
gene_ID_unitig30_686	GO:0048471
gene_ID_unitig30_686	GO:0000166
gene_ID_unitig30_686	GO:0003729
gene_ID_unitig30_686	GO:0007005
gene_ID_unitig30_686	GO:0061158
gene_ID_unitig30_687	GO:0006996	A0A1A0H8S9-9ASCOL domain OS=Metschnikowia bicuspidata bicuspidata NRRL YB-4993 GN=METBIDRAFT-44200 PE=4 SV=1
gene_ID_unitig30_687	GO:0022402
gene_ID_unitig30_689	GO:0022627	A0A1A0H8T4-9ASCO40S ribosomal S12 OS=Metschnikowia bicuspidata bicuspidata NRRL YB-4993 GN=METBIDRAFT-78810 PE=3 SV=1
gene_ID_unitig30_689	GO:0003735
gene_ID_unitig30_689	GO:0006412
gene_ID_unitig30_690	GO:0005634	A0A1L0BMF7-9ASCOCIC11C00000002747 OS=
gene_ID_unitig30_690	GO:0005829
gene_ID_unitig30_690	GO:0005886
gene_ID_unitig30_690	GO:0005968
gene_ID_unitig30_690	GO:0004663
gene_ID_unitig30_690	GO:0005092
gene_ID_unitig30_690	GO:0016491
gene_ID_unitig30_690	GO:0017137
gene_ID_unitig30_690	GO:0006612
gene_ID_unitig30_690	GO:0006888
gene_ID_unitig30_690	GO:0007264
gene_ID_unitig30_690	GO:0018344
gene_ID_unitig30_690	GO:0050790
gene_ID_unitig30_690	GO:0055114
gene_ID_unitig30_691	GO:0004325	A0A1A0H8V0-9ASCO bifunctional dehydrogenase ferrochelatase OS=Metschnikowia bicuspidata bicuspidata NRRL YB-4993 GN=METBIDRAFT-78812 PE=4 SV=1
gene_ID_unitig30_691	GO:0008168
gene_ID_unitig30_691	GO:0043115
gene_ID_unitig30_691	GO:0000103
gene_ID_unitig30_691	GO:0019354
gene_ID_unitig30_691	GO:0055114
gene_ID_unitig30_692	GO:0004350	A0A1A0H8T9-9ASCOGamma-glutamyl phosphate reductase OS=Metschnikowia bicuspidata bicuspidata NRRL YB-4993 GN=METBIDRAFT-43470 PE=3 SV=1
gene_ID_unitig30_692	GO:0050661
gene_ID_unitig30_692	GO:0006561
gene_ID_unitig30_692	GO:0055114
gene_ID_unitig30_693	GO:0003676	F9X401-ZYMTIUncharacterized protein (Fragment) OS=Zymoseptoria tritici (strain CBS 115943 / IPO323) GN=MYCGRDRAFT-37333 PE=4 SV=1
gene_ID_unitig30_694	GO:0005802	A0A1A0H8V4-9ASCOPhospholipid-transporting ATPase OS=Metschnikowia bicuspidata bicuspidata NRRL YB-4993 GN=METBIDRAFT-43309 PE=3 SV=1
gene_ID_unitig30_694	GO:0016021
gene_ID_unitig30_694	GO:0000287
gene_ID_unitig30_694	GO:0004012
gene_ID_unitig30_694	GO:0005524
gene_ID_unitig30_694	GO:0000028
gene_ID_unitig30_694	GO:0000749
gene_ID_unitig30_694	GO:0006886
gene_ID_unitig30_694	GO:0006892
gene_ID_unitig30_694	GO:0006897
gene_ID_unitig30_694	GO:0032456
gene_ID_unitig30_694	GO:0045332
gene_ID_unitig30_695	GO:0005634	A0A1A0H8U4-9ASCOIF-2B-domain-containing OS=Metschnikowia bicuspidata bicuspidata NRRL YB-4993 GN=METBIDRAFT-43583 PE=3 SV=1
gene_ID_unitig30_695	GO:0005829
gene_ID_unitig30_695	GO:0005851
gene_ID_unitig30_695	GO:0032045
gene_ID_unitig30_695	GO:0003743
gene_ID_unitig30_695	GO:0005085
gene_ID_unitig30_695	GO:0030234
gene_ID_unitig30_695	GO:0006413
gene_ID_unitig30_695	GO:0006446
gene_ID_unitig30_695	GO:0043547
gene_ID_unitig30_696	GO:0003676	A0A015LX92-9GLOMAzf1p OS=Rhizophagus irregularis DAOM 197198w GN= -025020 PE=4 SV=1
gene_ID_unitig30_696	GO:0046872
gene_ID_unitig30_697	GO:0044424	A0A1A0H970-9ASCOARM repeat-containing OS=Metschnikowia bicuspidata bicuspidata NRRL YB-4993 GN=METBIDRAFT-43262 PE=4 SV=1
gene_ID_unitig30_702	GO:0016021	A0A1A0H8J6-9ASCOMFS general substrate transporter OS=Metschnikowia bicuspidata bicuspidata NRRL YB-4993 GN=METBIDRAFT-43475 PE=4 SV=1
gene_ID_unitig30_702	GO:0055085
gene_ID_unitig30_703	GO:0000329	A0A1A0H8W3-9ASCOAlkaline phosphatase OS=Metschnikowia bicuspidata bicuspidata NRRL YB-4993 GN=METBIDRAFT-78821 PE=3 SV=1
gene_ID_unitig30_703	GO:0016021
gene_ID_unitig30_703	GO:0004035
gene_ID_unitig30_703	GO:0047386
gene_ID_unitig30_703	GO:0006470
gene_ID_unitig30_703	GO:0046496
gene_ID_unitig30_706	GO:0009316	A0A1A0H8K1-9ASCO3-isopropylmalate dehydratase OS=Metschnikowia bicuspidata bicuspidata NRRL YB-4993 GN=METBIDRAFT-32447 PE=3 SV=1
gene_ID_unitig30_706	GO:0016021
gene_ID_unitig30_706	GO:0003861
gene_ID_unitig30_706	GO:0051539
gene_ID_unitig30_706	GO:0009098
gene_ID_unitig30_711	GO:0004672	A0A1L0BRN7-9ASCOCIC11C00000005800 OS=
gene_ID_unitig30_711	GO:0005524
gene_ID_unitig30_711	GO:0006468
gene_ID_unitig30_712	GO:0009986	A0A1L0BNK4-9ASCOCIC11C00000005742 OS=
gene_ID_unitig30_713	GO:0016021	A0A1L0FUN8-9ASCOCIC11C00000005684 OS=
gene_ID_unitig30_713	GO:0055085
gene_ID_unitig30_714	GO:0005488	A3LU06-PICSTZinc finger OS=Scheffersomyces stipitis (strain ATCC 58785 CBS 6054 NBRC 10063 NRRL Y-11545) GN= PE=4 SV=2
gene_ID_unitig30_715	GO:0044424	A0A1L0BA71-9ASCOCIC11C00000001279 OS=
gene_ID_unitig30_715	GO:0016043
gene_ID_unitig30_717	GO:0005634	A0A1L0B9M8-9ASCOCIC11C00000002023 OS=
gene_ID_unitig30_717	GO:0000166
gene_ID_unitig30_717	GO:0000217
gene_ID_unitig30_717	GO:0032135
gene_ID_unitig30_717	GO:0006298
gene_ID_unitig30_717	GO:0006310
gene_ID_unitig30_720	GO:0001191	A0A1L0C427-9ASCOCIC11C00000000650 OS=
gene_ID_unitig30_720	GO:0005488
gene_ID_unitig30_720	GO:0000122
gene_ID_unitig30_720	GO:0031669
gene_ID_unitig30_720	GO:0060261
gene_ID_unitig30_721	GO:0003676	A0A1A0H8X4-9ASCORNA-binding domain-containing OS=Metschnikowia bicuspidata bicuspidata NRRL YB-4993 GN=METBIDRAFT-78835 PE=4 SV=1
gene_ID_unitig30_722	GO:0016021	A0A1A0H9B1-9ASCOGlucose xylose facilitator 1 OS=Metschnikowia bicuspidata bicuspidata NRRL YB-4993 GN=METBIDRAFT-32466 PE=3 SV=1
gene_ID_unitig30_722	GO:0022891
gene_ID_unitig30_722	GO:0055085
gene_ID_unitig30_723	GO:0005739	A0A1A0H8M1-9ASCOOrnithine carbamoyltransferase OS=Metschnikowia bicuspidata bicuspidata NRRL YB-4993 GN=METBIDRAFT-78837 PE=3 SV=1
gene_ID_unitig30_723	GO:0005829
gene_ID_unitig30_723	GO:0004585
gene_ID_unitig30_723	GO:0016597
gene_ID_unitig30_723	GO:0042450
gene_ID_unitig30_726	GO:0005666	A0A1A0H8X9-9ASCORNA polymerase Rpc34 OS=Metschnikowia bicuspidata bicuspidata NRRL YB-4993 GN=METBIDRAFT-43491 PE=4 SV=1
gene_ID_unitig30_726	GO:0005829
gene_ID_unitig30_726	GO:0003899
gene_ID_unitig30_726	GO:0006359
gene_ID_unitig30_726	GO:0032774
gene_ID_unitig30_727	GO:0005730	A0A1L0BZT2-9ASCOCIC11C00000001612 OS=
gene_ID_unitig30_727	GO:0030677
gene_ID_unitig30_727	GO:0003723
gene_ID_unitig30_727	GO:0004540
gene_ID_unitig30_727	GO:0008033
gene_ID_unitig30_727	GO:0090501
gene_ID_unitig30_728	GO:0005737	A0A1L0GKZ7-9ASCOCIC11C00000004683 OS=
gene_ID_unitig30_728	GO:0006464
gene_ID_unitig30_730	GO:0004616	A0A1L0BXJ1-9ASCOCIC11C00000004578 OS=
gene_ID_unitig30_730	GO:0051287
gene_ID_unitig30_730	GO:0055114
gene_ID_unitig30_733	GO:0016020	A0A1A0H8Z6-9ASCOClc chloride channel OS=Metschnikowia bicuspidata bicuspidata NRRL YB-4993 GN=METBIDRAFT-78844 PE=4 SV=1
gene_ID_unitig30_733	GO:0005216
gene_ID_unitig30_733	GO:0006811
gene_ID_unitig30_733	GO:0055085
gene_ID_unitig30_735	GO:0005643	A0A1A0H9B3-9ASCOWD40 repeat OS=Metschnikowia bicuspidata bicuspidata NRRL YB-4993 GN=METBIDRAFT-78845 PE=4 SV=1
gene_ID_unitig30_735	GO:0005829
gene_ID_unitig30_735	GO:0016020
gene_ID_unitig30_735	GO:0000973
gene_ID_unitig30_735	GO:0007094
gene_ID_unitig30_735	GO:0016973
gene_ID_unitig30_735	GO:0031081
gene_ID_unitig30_735	GO:2000728
gene_ID_unitig30_738	GO:0005783	A0A1A0H9B9-9ASCOALG3-domain-containing OS=Metschnikowia bicuspidata bicuspidata NRRL YB-4993 GN=METBIDRAFT-43675 PE=4 SV=1
gene_ID_unitig30_738	GO:0044425
gene_ID_unitig30_738	GO:0044446
gene_ID_unitig30_738	GO:0000033
gene_ID_unitig30_738	GO:0044238
gene_ID_unitig30_738	GO:0044260
gene_ID_unitig30_738	GO:0044763
gene_ID_unitig30_738	GO:0070085
gene_ID_unitig30_738	GO:1901137
gene_ID_unitig30_740	GO:0005739	A0A1A0H906-9ASCOPeroxisomal biogenesis factor 11 OS=Metschnikowia bicuspidata bicuspidata NRRL YB-4993 GN=METBIDRAFT-32487 PE=4 SV=1
gene_ID_unitig30_740	GO:0005779
gene_ID_unitig30_740	GO:0005783
gene_ID_unitig30_740	GO:1990429
gene_ID_unitig30_740	GO:0016559
gene_ID_unitig30_740	GO:0019395
gene_ID_unitig30_740	GO:0044375
gene_ID_unitig30_741	GO:0000775	A0A1A0H902-9ASCOSpc7-domain-containing OS=Metschnikowia bicuspidata bicuspidata NRRL YB-4993 GN=METBIDRAFT-199912 PE=4 SV=1
gene_ID_unitig30_741	GO:0051641
gene_ID_unitig30_741	GO:1902589
gene_ID_unitig30_741	GO:1903047
gene_ID_unitig30_742	GO:0005783	A0A1A0H9C4-9ASCOLem3 Cdc50 OS=Metschnikowia bicuspidata bicuspidata NRRL YB-4993 GN=METBIDRAFT-78849 PE=4 SV=1
gene_ID_unitig30_742	GO:0005886
gene_ID_unitig30_742	GO:0016021
gene_ID_unitig30_742	GO:0004012
gene_ID_unitig30_742	GO:0007166
gene_ID_unitig30_742	GO:0044088
gene_ID_unitig30_742	GO:0045332
gene_ID_unitig30_743	GO:0044464	A0A1A0H8P4-9ASCOKinase OS=Metschnikowia bicuspidata bicuspidata NRRL YB-4993 GN=METBIDRAFT-78851 PE=4 SV=1
gene_ID_unitig30_743	GO:0004672
gene_ID_unitig30_743	GO:0000910
gene_ID_unitig30_743	GO:0016310
gene_ID_unitig30_744	GO:0005778	A0A1L0BXK1-9ASCOCIC11C00000002113 OS=
gene_ID_unitig30_744	GO:0004842
gene_ID_unitig30_744	GO:0046872
gene_ID_unitig30_744	GO:0016558
gene_ID_unitig30_747	GO:0005794	A0A1A0H9E1-9ASCOCopper-transporting ATPase OS=Metschnikowia bicuspidata bicuspidata NRRL YB-4993 GN=METBIDRAFT-32491 PE=3 SV=1
gene_ID_unitig30_747	GO:0044446
gene_ID_unitig30_747	GO:0098588
gene_ID_unitig30_747	GO:0098805
gene_ID_unitig30_747	GO:0019829
gene_ID_unitig30_747	GO:0046872
gene_ID_unitig30_747	GO:0030001
gene_ID_unitig30_747	GO:0098655
gene_ID_unitig30_749	GO:0005634	A0A1A0H916-9ASCOARM repeat-containing OS=Metschnikowia bicuspidata bicuspidata NRRL YB-4993 GN=METBIDRAFT-78853 PE=4 SV=1
gene_ID_unitig30_749	GO:0005737
gene_ID_unitig30_749	GO:0005488
gene_ID_unitig30_749	GO:0006606
gene_ID_unitig30_749	GO:0050658
gene_ID_unitig30_750	GO:0005634	A0A1A0H912-9ASCOGuanylate kinase OS=Metschnikowia bicuspidata bicuspidata NRRL YB-4993 GN=METBIDRAFT-43353 PE=3 SV=1
gene_ID_unitig30_750	GO:0005737
gene_ID_unitig30_750	GO:0016021
gene_ID_unitig30_750	GO:0004385
gene_ID_unitig30_750	GO:0046037
gene_ID_unitig30_750	GO:0046710
gene_ID_unitig30_750	GO:0046939
gene_ID_unitig30_751	GO:0005829	A0A1A0H9D3-9ASCOSerine threonine kinase OS=Metschnikowia bicuspidata bicuspidata NRRL YB-4993 GN=METBIDRAFT-43258 PE=3 SV=1
gene_ID_unitig30_751	GO:0004683
gene_ID_unitig30_751	GO:0005524
gene_ID_unitig30_751	GO:0006468
gene_ID_unitig30_751	GO:0071473
gene_ID_unitig30_752	GO:0000235	A0A1A0H9E6-9ASCOCell division control OS=Metschnikowia bicuspidata bicuspidata NRRL YB-4993 GN=METBIDRAFT-32494 PE=3 SV=1
gene_ID_unitig30_752	GO:0000307
gene_ID_unitig30_752	GO:0005634
gene_ID_unitig30_752	GO:0005783
gene_ID_unitig30_752	GO:0005816
gene_ID_unitig30_752	GO:0005840
gene_ID_unitig30_752	GO:0005935
gene_ID_unitig30_752	GO:0000993
gene_ID_unitig30_752	GO:0004693
gene_ID_unitig30_752	GO:0005524
gene_ID_unitig30_752	GO:0042393
gene_ID_unitig30_752	GO:0000082
gene_ID_unitig30_752	GO:0000706
gene_ID_unitig30_752	GO:0006338
gene_ID_unitig30_752	GO:0006370
gene_ID_unitig30_752	GO:0007067
gene_ID_unitig30_752	GO:0007130
gene_ID_unitig30_752	GO:0010568
gene_ID_unitig30_752	GO:0010569
gene_ID_unitig30_752	GO:0010570
gene_ID_unitig30_752	GO:0010571
gene_ID_unitig30_752	GO:0010696
gene_ID_unitig30_752	GO:0010898
gene_ID_unitig30_752	GO:0016192
gene_ID_unitig30_752	GO:0018105
gene_ID_unitig30_752	GO:0030448
gene_ID_unitig30_752	GO:0032880
gene_ID_unitig30_752	GO:0045875
gene_ID_unitig30_752	GO:0045892
gene_ID_unitig30_752	GO:0045930
gene_ID_unitig30_752	GO:0045931
gene_ID_unitig30_752	GO:0045944
gene_ID_unitig30_752	GO:0051301
gene_ID_unitig30_752	GO:0051446
gene_ID_unitig30_752	GO:0051447
gene_ID_unitig30_752	GO:0070816
gene_ID_unitig30_752	GO:2001033
gene_ID_unitig30_755	GO:0005634	A0A1A0H917-9ASCOVery-long-chain 3-oxoacyl- reductase OS=Metschnikowia bicuspidata bicuspidata NRRL YB-4993 GN=METBIDRAFT-78857 PE=3 SV=1
gene_ID_unitig30_755	GO:0005789
gene_ID_unitig30_755	GO:0016021
gene_ID_unitig30_755	GO:0022627
gene_ID_unitig30_755	GO:0045703
gene_ID_unitig30_755	GO:0051082
gene_ID_unitig30_755	GO:0051787
gene_ID_unitig30_755	GO:0006413
gene_ID_unitig30_755	GO:0006457
gene_ID_unitig30_755	GO:0030148
gene_ID_unitig30_755	GO:0030497
gene_ID_unitig30_755	GO:0042761
gene_ID_unitig30_755	GO:0055114
gene_ID_unitig30_755	GO:0070843
gene_ID_unitig30_755	GO:0071630
gene_ID_unitig30_758	GO:0000139	G3AK09-SPAPN required for amino acid permease transport from the Golgi to the cell surface OS=Spathaspora passalidarum (strain NRRL Y-27907 11-Y1) GN=SPAPADRAFT-133386 PE=4 SV=1
gene_ID_unitig30_758	GO:0005634
gene_ID_unitig30_758	GO:0005829
gene_ID_unitig30_758	GO:0010008
gene_ID_unitig30_758	GO:0031234
gene_ID_unitig30_758	GO:0031931
gene_ID_unitig30_758	GO:0031932
gene_ID_unitig30_758	GO:0016301
gene_ID_unitig30_758	GO:0030295
gene_ID_unitig30_758	GO:0000070
gene_ID_unitig30_758	GO:0000226
gene_ID_unitig30_758	GO:0001558
gene_ID_unitig30_758	GO:0006810
gene_ID_unitig30_758	GO:0016310
gene_ID_unitig30_758	GO:0030950
gene_ID_unitig30_758	GO:0031505
gene_ID_unitig30_758	GO:0031929
gene_ID_unitig30_758	GO:0031930
gene_ID_unitig30_758	GO:0032147
gene_ID_unitig30_760	GO:0005730	A0A1A0H922-9ASCORibosomal L30p L7e OS=Metschnikowia bicuspidata bicuspidata NRRL YB-4993 GN=METBIDRAFT-42948 PE=4 SV=1
gene_ID_unitig30_760	GO:0030687
gene_ID_unitig30_760	GO:0000463
gene_ID_unitig30_760	GO:0000465
gene_ID_unitig30_761	GO:0044424	A0A1L0DJK9-9ASCOCIC11C00000000434 OS=
gene_ID_unitig30_761	GO:0000280
gene_ID_unitig30_761	GO:0098813
gene_ID_unitig30_762	GO:0005739	A0A1A0H9F5-9ASCOMitochondrial carrier OS=Metschnikowia bicuspidata bicuspidata NRRL YB-4993 GN=METBIDRAFT-12498 PE=3 SV=1
gene_ID_unitig30_762	GO:0016021
gene_ID_unitig30_762	GO:0000095
gene_ID_unitig30_762	GO:1901962
gene_ID_unitig30_763	GO:0005634	A0A1A0H8R4-9ASCOCysteine desulfurase mitochondrial OS=Metschnikowia bicuspidata bicuspidata NRRL YB-4993 GN=METBIDRAFT-32504 PE=3 SV=1
gene_ID_unitig30_763	GO:0005739
gene_ID_unitig30_763	GO:1990221
gene_ID_unitig30_763	GO:0004123
gene_ID_unitig30_763	GO:0030170
gene_ID_unitig30_763	GO:0031071
gene_ID_unitig30_763	GO:0046872
gene_ID_unitig30_763	GO:0051536
gene_ID_unitig30_763	GO:0002098
gene_ID_unitig30_763	GO:0006879
gene_ID_unitig30_763	GO:0044571
gene_ID_unitig30_763	GO:0070903
gene_ID_unitig30_765	GO:0005737	A0A1L0DHY0-9ASCOCIC11C00000005560 OS=
gene_ID_unitig30_765	GO:0016021
gene_ID_unitig30_766	GO:0097159	A0A1A0H9G0-9ASCORNA-binding domain-containing OS=Metschnikowia bicuspidata bicuspidata NRRL YB-4993 GN=METBIDRAFT-83567 PE=4 SV=1
gene_ID_unitig30_766	GO:1901363
gene_ID_unitig30_767	GO:0000124	A0A1L0DJM1-9ASCOCIC11C00000001878 OS=
gene_ID_unitig30_767	GO:0005671
gene_ID_unitig30_767	GO:0005829
gene_ID_unitig30_767	GO:0001135
gene_ID_unitig30_767	GO:0035064
gene_ID_unitig30_767	GO:0006366
gene_ID_unitig30_767	GO:0034629
gene_ID_unitig30_767	GO:0043970
gene_ID_unitig30_767	GO:0043971
gene_ID_unitig30_767	GO:0044154
gene_ID_unitig30_767	GO:0045944
gene_ID_unitig30_767	GO:0070868
gene_ID_unitig30_771	GO:0005739	A0A1A0H931-9ASCOGTP-binding OS=Metschnikowia bicuspidata bicuspidata NRRL YB-4993 GN=METBIDRAFT-44335 PE=4 SV=1
gene_ID_unitig30_771	GO:0005525
gene_ID_unitig30_772	GO:0005634	A0A1L0GIT9-9ASCOCIC11C00000001411 OS=
gene_ID_unitig30_772	GO:0005829
gene_ID_unitig30_772	GO:0031966
gene_ID_unitig30_772	GO:0003882
gene_ID_unitig30_772	GO:0008444
gene_ID_unitig30_772	GO:0032049
gene_ID_unitig30_773	GO:0005762	A0A1L0BXR5-9ASCOCIC11C00000005735 OS=
gene_ID_unitig30_773	GO:0003735
gene_ID_unitig30_773	GO:0006412
gene_ID_unitig30_774	GO:0030529	A0A1L0BXR5-9ASCOCIC11C00000005735 OS=
gene_ID_unitig30_774	GO:0043229
gene_ID_unitig30_774	GO:0044444
gene_ID_unitig30_775	GO:0016020	A0A1A0H943-9ASCOCarboxypeptidase S OS=Metschnikowia bicuspidata bicuspidata NRRL YB-4993 GN=METBIDRAFT-57686 PE=4 SV=1
gene_ID_unitig30_775	GO:0004180
gene_ID_unitig30_775	GO:0008237
gene_ID_unitig30_775	GO:0008152
gene_ID_unitig30_776	GO:0016020	A0A1A0HF69-9ASCOCarboxypeptidase S OS=Metschnikowia bicuspidata bicuspidata NRRL YB-4993 GN=METBIDRAFT-39567 PE=4 SV=1
gene_ID_unitig30_776	GO:0004180
gene_ID_unitig30_776	GO:0008237
gene_ID_unitig30_776	GO:0008152
gene_ID_unitig30_777	GO:0005576	A0A1A0H936-9ASCODNA-directed RNA polymerase II subunit L OS=Metschnikowia bicuspidata bicuspidata NRRL YB-4993 GN=METBIDRAFT-43785 PE=3 SV=1
gene_ID_unitig30_777	GO:0005665
gene_ID_unitig30_777	GO:0005666
gene_ID_unitig30_777	GO:0005736
gene_ID_unitig30_777	GO:0001054
gene_ID_unitig30_777	GO:0003677
gene_ID_unitig30_777	GO:0005509
gene_ID_unitig30_777	GO:0008270
gene_ID_unitig30_777	GO:0001172
gene_ID_unitig30_777	GO:0006360
gene_ID_unitig30_777	GO:0006366
gene_ID_unitig30_777	GO:0030500
gene_ID_unitig30_777	GO:0031214
gene_ID_unitig30_777	GO:0042797
gene_ID_unitig30_778	GO:0032040	A0A1A0H9F8-9ASCOWD40 repeat OS=Metschnikowia bicuspidata bicuspidata NRRL YB-4993 GN=METBIDRAFT-71502 PE=4 SV=1
gene_ID_unitig30_779	GO:0000329	Q6BHF1-DEBHADEHA2G19096p OS=Debaryomyces hansenii (strain ATCC 36239 CBS 767 JCM 1990 NBRC 0083 IGC 2968) GN=DEHA2G19096g PE=3 SV=2
gene_ID_unitig30_779	GO:0005758
gene_ID_unitig30_779	GO:0030061
gene_ID_unitig30_779	GO:0031304
gene_ID_unitig30_779	GO:0031314
gene_ID_unitig30_779	GO:0097002
gene_ID_unitig30_779	GO:0003924
gene_ID_unitig30_779	GO:0005525
gene_ID_unitig30_779	GO:0000001
gene_ID_unitig30_779	GO:0000002
gene_ID_unitig30_779	GO:0007006
gene_ID_unitig30_779	GO:0008053
gene_ID_unitig30_780	GO:0000329	A0A1L0DJN4-9ASCOCIC11C00000004295 OS=
gene_ID_unitig30_780	GO:0005758
gene_ID_unitig30_780	GO:0030061
gene_ID_unitig30_780	GO:0031304
gene_ID_unitig30_780	GO:0031314
gene_ID_unitig30_780	GO:0097002
gene_ID_unitig30_780	GO:0003924
gene_ID_unitig30_780	GO:0005525
gene_ID_unitig30_780	GO:0000001
gene_ID_unitig30_780	GO:0000002
gene_ID_unitig30_780	GO:0007006
gene_ID_unitig30_780	GO:0008053
gene_ID_unitig30_781	GO:0035690	A0A1L0DI02-9ASCOCIC11C00000003578 OS=
gene_ID_unitig30_782	GO:0022625	A0A1A0H941-9ASCORibosomal 60S OS=Metschnikowia bicuspidata bicuspidata NRRL YB-4993 GN=METBIDRAFT-88020 PE=3 SV=1
gene_ID_unitig30_782	GO:0030687
gene_ID_unitig30_782	GO:0003735
gene_ID_unitig30_782	GO:0030295
gene_ID_unitig30_782	GO:0070180
gene_ID_unitig30_782	GO:0002181
gene_ID_unitig30_782	GO:0006414
gene_ID_unitig30_782	GO:0032147
gene_ID_unitig30_783	GO:0005743	A0A1A0H9G3-9ASCORhomboid-domain-containing (Fragment) OS=Metschnikowia bicuspidata bicuspidata NRRL YB-4993 GN=METBIDRAFT-27989 PE=4 SV=1
gene_ID_unitig30_783	GO:0016021
gene_ID_unitig30_783	GO:0004252
gene_ID_unitig30_783	GO:0006465
gene_ID_unitig30_783	GO:0010821
gene_ID_unitig30_784	GO:0005730	A0A1A0H9H5-9ASCO60S ribosomal subunit assembly export LOC1 OS=Metschnikowia bicuspidata bicuspidata NRRL YB-4993 GN=METBIDRAFT-78880 PE=4 SV=1
gene_ID_unitig30_784	GO:0030687
gene_ID_unitig30_784	GO:0003729
gene_ID_unitig30_784	GO:0000447
gene_ID_unitig30_784	GO:0000472
gene_ID_unitig30_784	GO:0000480
gene_ID_unitig30_784	GO:0008298
gene_ID_unitig30_784	GO:0042273
gene_ID_unitig30_784	GO:0051028
gene_ID_unitig30_785	GO:0006810	A0A1A0H8T3-9ASCOVWA OS=Metschnikowia bicuspidata bicuspidata NRRL YB-4993 GN=METBIDRAFT-200388 PE=4 SV=1
gene_ID_unitig30_787	GO:0000139	H8WXD7-CANO9Coy1 OS=Candida orthopsilosis (strain 90-125) GN=CORT-0A10570 PE=4 SV=1
gene_ID_unitig30_787	GO:0016021
gene_ID_unitig30_787	GO:0048193
gene_ID_unitig30_788	GO:0015935	A0A1A0H9G8-9ASCORibosomal S4 OS=Metschnikowia bicuspidata bicuspidata NRRL YB-4993 GN=METBIDRAFT-12517 PE=4 SV=1
gene_ID_unitig30_788	GO:0003735
gene_ID_unitig30_788	GO:0019843
gene_ID_unitig30_788	GO:0006412
gene_ID_unitig30_789	GO:0003824	A0A1L0DI17-9ASCOCIC11C00000002326 OS=
gene_ID_unitig30_790	GO:0006396	A0A1A0H8T7-9ASCOMitochondrial group I intron splicing factor CCM1 OS=Metschnikowia bicuspidata bicuspidata NRRL YB-4993 GN=METBIDRAFT-32524 PE=4 SV=1
gene_ID_unitig30_791	GO:0006396	A0A1A0H8T7-9ASCOMitochondrial group I intron splicing factor CCM1 OS=Metschnikowia bicuspidata bicuspidata NRRL YB-4993 GN=METBIDRAFT-32524 PE=4 SV=1
gene_ID_unitig30_792	GO:0005634	A0A1L0C0K2-9ASCOCIC11C00000002872 OS=
gene_ID_unitig30_792	GO:0010467
gene_ID_unitig30_792	GO:0016070
gene_ID_unitig30_796	GO:0016021	A0A1A0H964-9ASCOPQ-loop-domain-containing OS=Metschnikowia bicuspidata bicuspidata NRRL YB-4993 GN=METBIDRAFT-44149 PE=4 SV=1
gene_ID_unitig30_799	GO:0005634	A0A1L0DXQ9-9ASCOCIC11C00000004754 OS=
gene_ID_unitig30_799	GO:0005737
gene_ID_unitig30_799	GO:0052905
gene_ID_unitig30_799	GO:0030488
gene_ID_unitig30_800	GO:0000131	A0A1L0DKK7-9ASCOCIC11C00000000475 OS=
gene_ID_unitig30_800	GO:0000148
gene_ID_unitig30_800	GO:0001411
gene_ID_unitig30_800	GO:0005777
gene_ID_unitig30_800	GO:0005794
gene_ID_unitig30_800	GO:0005934
gene_ID_unitig30_800	GO:0005935
gene_ID_unitig30_800	GO:0043332
gene_ID_unitig30_800	GO:0003924
gene_ID_unitig30_800	GO:0004871
gene_ID_unitig30_800	GO:0005525
gene_ID_unitig30_800	GO:0006075
gene_ID_unitig30_800	GO:0007117
gene_ID_unitig30_800	GO:0007266
gene_ID_unitig30_800	GO:0008361
gene_ID_unitig30_800	GO:0031532
gene_ID_unitig30_800	GO:0032889
gene_ID_unitig30_800	GO:0035690
gene_ID_unitig30_800	GO:0045807
gene_ID_unitig30_800	GO:0060178
gene_ID_unitig30_800	GO:0060237
gene_ID_unitig30_800	GO:0090037
gene_ID_unitig30_800	GO:0090334
gene_ID_unitig30_801	GO:0008137	A0A1L0DPQ9-9ASCOCIC11C00000002468 OS=
gene_ID_unitig30_801	GO:0055114
gene_ID_unitig30_802	GO:0016021	A0A1L0GS45-9ASCOCIC11C00000002414 OS=
gene_ID_unitig30_804	GO:0000176	A0A1L0C5P1-9ASCOCIC11C00000002730 OS=
gene_ID_unitig30_804	GO:0000177
gene_ID_unitig30_804	GO:0005730
gene_ID_unitig30_804	GO:0005829
gene_ID_unitig30_804	GO:0000467
gene_ID_unitig30_804	GO:0034473
gene_ID_unitig30_804	GO:0034475
gene_ID_unitig30_804	GO:0034476
gene_ID_unitig30_804	GO:0071035
gene_ID_unitig30_804	GO:0071038
gene_ID_unitig30_805	GO:0005739	A0A1L0C7H8-9ASCOCIC11C00000005153 OS=
gene_ID_unitig30_805	GO:0016020
gene_ID_unitig30_806	GO:0016021	A0A1L0C5B2-9ASCOCIC11C00000001915 OS=
gene_ID_unitig30_807	GO:0016746	A0A1A0H9J5-9ASCOAcyltransferase-domain-containing OS=Metschnikowia bicuspidata bicuspidata NRRL YB-4993 GN=METBIDRAFT-32534 PE=4 SV=1
gene_ID_unitig30_807	GO:0008152
gene_ID_unitig30_808	GO:0000324	A0A1E4RMZ1-9ASCO BTN OS=Hyphopichia burtonii NRRL Y-1933 GN=HYPBUDRAFT-105070 PE=3 SV=1
gene_ID_unitig30_808	GO:0005774
gene_ID_unitig30_808	GO:0016021
gene_ID_unitig30_808	GO:0015809
gene_ID_unitig30_808	GO:0015819
gene_ID_unitig30_808	GO:0051453
gene_ID_unitig30_809	GO:0005634	A0A1A0H977-9ASCOPhospho-2-dehydro-3-deoxyheptonate aldolase OS=Metschnikowia bicuspidata bicuspidata NRRL YB-4993 GN=METBIDRAFT-71580 PE=3 SV=1
gene_ID_unitig30_809	GO:0005737
gene_ID_unitig30_809	GO:0003849
gene_ID_unitig30_809	GO:0009073
gene_ID_unitig30_809	GO:0009423
gene_ID_unitig30_811	GO:0000790	A0A1A0H9K0-9ASCODNA replication complex GINS PSF2 OS=Metschnikowia bicuspidata bicuspidata NRRL YB-4993 GN=METBIDRAFT-43813 PE=3 SV=1
gene_ID_unitig30_811	GO:0000811
gene_ID_unitig30_811	GO:0005829
gene_ID_unitig30_811	GO:0031298
gene_ID_unitig30_811	GO:0000727
gene_ID_unitig30_811	GO:1902969
gene_ID_unitig30_812	GO:0016021	A0A1L0C2S5-9ASCOCIC11C00000003321 OS=
gene_ID_unitig30_812	GO:0030428
gene_ID_unitig30_812	GO:0004100
gene_ID_unitig30_812	GO:0006038
gene_ID_unitig30_812	GO:0009405
gene_ID_unitig30_812	GO:0090529
gene_ID_unitig30_813	GO:0005783	A0A1A0H9J3-9ASCOAlkaline phosphatase OS=Metschnikowia bicuspidata bicuspidata NRRL YB-4993 GN=METBIDRAFT-200728 PE=4 SV=1
gene_ID_unitig30_813	GO:0016021
gene_ID_unitig30_813	GO:0003824
gene_ID_unitig30_814	GO:0000781	A0A1A0H9K5-9ASCOHistone chaperone OS=Metschnikowia bicuspidata bicuspidata NRRL YB-4993 GN=METBIDRAFT-44075 PE=3 SV=1
gene_ID_unitig30_814	GO:0005634
gene_ID_unitig30_814	GO:0005829
gene_ID_unitig30_814	GO:0042393
gene_ID_unitig30_814	GO:0006335
gene_ID_unitig30_814	GO:0006336
gene_ID_unitig30_814	GO:0006337
gene_ID_unitig30_814	GO:0006348
gene_ID_unitig30_814	GO:0006351
gene_ID_unitig30_814	GO:0016573
gene_ID_unitig30_814	GO:0030466
gene_ID_unitig30_814	GO:0032968
gene_ID_unitig30_814	GO:0033523
gene_ID_unitig30_814	GO:0035066
gene_ID_unitig30_814	GO:0043486
gene_ID_unitig30_814	GO:0043618
gene_ID_unitig30_815	GO:0016020	A0A1A0H986-9ASCOAuxin efflux carrier OS=Metschnikowia bicuspidata bicuspidata NRRL YB-4993 GN=METBIDRAFT-32544 PE=4 SV=1
gene_ID_unitig30_816	GO:0005829	A0A1L0DKL6-9ASCOCIC11C00000003113 OS=
gene_ID_unitig30_816	GO:0019897
gene_ID_unitig30_816	GO:0003924
gene_ID_unitig30_816	GO:0005525
gene_ID_unitig30_816	GO:0007264
gene_ID_unitig30_816	GO:0009267
gene_ID_unitig30_816	GO:0015809
gene_ID_unitig30_816	GO:0015819
gene_ID_unitig30_816	GO:0031505
gene_ID_unitig30_816	GO:0035690
gene_ID_unitig30_816	GO:0036170
gene_ID_unitig30_816	GO:0036171
gene_ID_unitig30_816	GO:0042147
gene_ID_unitig30_817	GO:0004601	A0A1A0H9J8-9ASCOThioredoxin OS=Metschnikowia bicuspidata bicuspidata NRRL YB-4993 GN=METBIDRAFT-12543 PE=4 SV=1
gene_ID_unitig30_817	GO:0051920
gene_ID_unitig30_817	GO:0055114
gene_ID_unitig30_817	GO:0098869
gene_ID_unitig30_820	GO:0042645	A0A1A0H992-9ASCOKetol-acid reductoisomerase OS=Metschnikowia bicuspidata bicuspidata NRRL YB-4993 GN=METBIDRAFT-32547 PE=4 SV=1
gene_ID_unitig30_820	GO:0003690
gene_ID_unitig30_820	GO:0004455
gene_ID_unitig30_820	GO:0016853
gene_ID_unitig30_820	GO:0046872
gene_ID_unitig30_820	GO:0000002
gene_ID_unitig30_820	GO:0009097
gene_ID_unitig30_820	GO:0009099
gene_ID_unitig30_820	GO:0055114
gene_ID_unitig30_821	GO:0016020	A0A1L0BRR7-9ASCOCIC11C00000002969 OS=
gene_ID_unitig30_821	GO:0000166
gene_ID_unitig30_821	GO:0042626
gene_ID_unitig30_821	GO:0044765
gene_ID_unitig30_821	GO:0055085
gene_ID_unitig30_822	GO:0070461	A0A1A0H9L2-9ASCOUbiquitinyl hydrolase 1 OS=Metschnikowia bicuspidata bicuspidata NRRL YB-4993 GN=METBIDRAFT-32549 PE=3 SV=1
gene_ID_unitig30_822	GO:0036459
gene_ID_unitig30_822	GO:0046872
gene_ID_unitig30_822	GO:0016579
gene_ID_unitig30_822	GO:0034968
gene_ID_unitig30_823	GO:0005737	A0A1A0H8X0-9ASCOThioredoxin OS=Metschnikowia bicuspidata bicuspidata NRRL YB-4993 GN=METBIDRAFT-83615 PE=4 SV=1
gene_ID_unitig30_823	GO:0003779
gene_ID_unitig30_823	GO:0031683
gene_ID_unitig30_823	GO:0006457
gene_ID_unitig30_823	GO:0007329
gene_ID_unitig30_824	GO:0005634	A0A1L0GCM7-9ASCOCIC11C00000001233 OS=
gene_ID_unitig30_824	GO:0005737
gene_ID_unitig30_825	GO:0005758	A0A1E4RSN9-9ASCOCytochrome c OS=Hyphopichia burtonii NRRL Y-1933 GN=HYPBUDRAFT-146581 PE=3 SV=1
gene_ID_unitig30_825	GO:0070469
gene_ID_unitig30_825	GO:0009055
gene_ID_unitig30_825	GO:0020037
gene_ID_unitig30_825	GO:0046872
gene_ID_unitig30_825	GO:0006122
gene_ID_unitig30_826	GO:0071006	A0A1A0H9K9-9ASCOARM repeat-containing OS=Metschnikowia bicuspidata bicuspidata NRRL YB-4993 GN=METBIDRAFT-32551 PE=4 SV=1
gene_ID_unitig30_826	GO:0000398
gene_ID_unitig30_830	GO:0003824	A0A1A0H8X6-9ASCONucleotidylyl transferase OS=Metschnikowia bicuspidata bicuspidata NRRL YB-4993 GN=METBIDRAFT-43730 PE=4 SV=1
gene_ID_unitig30_830	GO:0009058
gene_ID_unitig30_831	GO:0005737	A0A1L0BVC5-9ASCOCIC11C00000004594 OS=
gene_ID_unitig30_831	GO:0036459
gene_ID_unitig30_831	GO:0006508
gene_ID_unitig30_831	GO:0044267
gene_ID_unitig30_832	GO:0016798	A0A1A0H980-9ASCO family 17 glucosidase SCW4 OS=Metschnikowia bicuspidata bicuspidata NRRL YB-4993 GN=METBIDRAFT-78918 PE=4 SV=1
gene_ID_unitig30_832	GO:0008152
gene_ID_unitig30_833	GO:0005634	A0A1L0GD87-9ASCOCIC11C00000003854 OS=
gene_ID_unitig30_833	GO:0003677
gene_ID_unitig30_833	GO:0006325
gene_ID_unitig30_833	GO:0040029
gene_ID_unitig30_833	GO:0044260
gene_ID_unitig30_833	GO:0045892
gene_ID_unitig30_833	GO:0090304
gene_ID_unitig30_834	GO:0000324	A0A1A0H9M2-9ASCOMetallo-dependent phosphatase OS=Metschnikowia bicuspidata bicuspidata NRRL YB-4993 GN=METBIDRAFT-43176 PE=4 SV=1
gene_ID_unitig30_834	GO:0016021
gene_ID_unitig30_834	GO:0016787
gene_ID_unitig30_836	GO:0005737	A0A1A0H8Y1-9ASCOGTPase-activating GYP7 OS=Metschnikowia bicuspidata bicuspidata NRRL YB-4993 GN=METBIDRAFT-32555 PE=4 SV=1
gene_ID_unitig30_836	GO:0065007
gene_ID_unitig30_837	GO:0005730	A0A1A0H9A7-9ASCOAntiviral helicase OS=Metschnikowia bicuspidata bicuspidata NRRL YB-4993 GN=METBIDRAFT-32556 PE=4 SV=1
gene_ID_unitig30_837	GO:0031499
gene_ID_unitig30_837	GO:0003887
gene_ID_unitig30_837	GO:0005524
gene_ID_unitig30_837	GO:0008143
gene_ID_unitig30_837	GO:0016491
gene_ID_unitig30_837	GO:0034459
gene_ID_unitig30_837	GO:0000467
gene_ID_unitig30_837	GO:0034475
gene_ID_unitig30_837	GO:0034476
gene_ID_unitig30_837	GO:0043629
gene_ID_unitig30_837	GO:0055114
gene_ID_unitig30_837	GO:0071035
gene_ID_unitig30_837	GO:0071038
gene_ID_unitig30_837	GO:0071042
gene_ID_unitig30_837	GO:0071049
gene_ID_unitig30_837	GO:0071051
gene_ID_unitig30_837	GO:0071897
gene_ID_unitig30_839	GO:0000324	A0A1A0H9L8-9ASCOCarboxypeptidase OS=Metschnikowia bicuspidata bicuspidata NRRL YB-4993 GN=METBIDRAFT-32558 PE=3 SV=1
gene_ID_unitig30_839	GO:0004185
gene_ID_unitig30_839	GO:0006508
gene_ID_unitig30_839	GO:0046938
gene_ID_unitig30_840	GO:0016740	A0A1A0H9M7-9ASCOKinase OS=Metschnikowia bicuspidata bicuspidata NRRL YB-4993 GN=METBIDRAFT-78923 PE=3 SV=1
gene_ID_unitig30_841	GO:0005739	A0A1A0H8Y4-9ASCOSerine hydroxymethyltransferase OS=Metschnikowia bicuspidata bicuspidata NRRL YB-4993 GN=METBIDRAFT-78924 PE=3 SV=1
gene_ID_unitig30_841	GO:0004372
gene_ID_unitig30_841	GO:0008168
gene_ID_unitig30_841	GO:0030170
gene_ID_unitig30_841	GO:0006544
gene_ID_unitig30_841	GO:0006563
gene_ID_unitig30_841	GO:0009070
gene_ID_unitig30_841	GO:0032259
gene_ID_unitig30_841	GO:0035999
gene_ID_unitig30_843	GO:0005634	A0A1L0DP36-9ASCOCIC11C00000002080 OS=
gene_ID_unitig30_843	GO:0006355
gene_ID_unitig30_847	GO:0065007	A0A1L0CTC4-9ASCOCIC11C00000004474 OS=
gene_ID_unitig30_848	GO:0005634	A0A1A0H9B7-9ASCON-terminal nucleophile aminohydrolase OS=Metschnikowia bicuspidata bicuspidata NRRL YB-4993 GN=METBIDRAFT-201116 PE=4 SV=1
gene_ID_unitig30_848	GO:0005829
gene_ID_unitig30_848	GO:0019774
gene_ID_unitig30_848	GO:0004298
gene_ID_unitig30_848	GO:0061133
gene_ID_unitig30_848	GO:0010499
gene_ID_unitig30_848	GO:0010950
gene_ID_unitig30_848	GO:0043161
gene_ID_unitig30_849	GO:0005634	A0A1A0H995-9ASCOUPF0287-domain-containing OS=Metschnikowia bicuspidata bicuspidata NRRL YB-4993 GN=METBIDRAFT-201109 PE=4 SV=1
gene_ID_unitig30_849	GO:0005758
gene_ID_unitig30_849	GO:0033108
gene_ID_unitig30_850	GO:0097525	A0A1L0B6U4-9ASCOPyruvate dehydrogenase E1 component subunit alpha OS=
gene_ID_unitig30_850	GO:0000166
gene_ID_unitig30_850	GO:0004386
gene_ID_unitig30_850	GO:0000393
gene_ID_unitig30_851	GO:0044446	A0A1L0B7D0-9ASCOCIC11C00000003514 OS=
gene_ID_unitig30_853	GO:0005666	A0A1A0H9A0-9ASCODNA-directed RNA polymerase subunit OS=Metschnikowia bicuspidata bicuspidata NRRL YB-4993 GN=METBIDRAFT-12577 PE=3 SV=1
gene_ID_unitig30_853	GO:0005737
gene_ID_unitig30_853	GO:0003677
gene_ID_unitig30_853	GO:0003899
gene_ID_unitig30_853	GO:0046872
gene_ID_unitig30_853	GO:0042797
gene_ID_unitig30_854	GO:0005829	A0A1L0FRW1-9ASCOCIC11C00000000732 OS=
gene_ID_unitig30_854	GO:0008540
gene_ID_unitig30_854	GO:0005524
gene_ID_unitig30_854	GO:0008233
gene_ID_unitig30_854	GO:0016887
gene_ID_unitig30_854	GO:0006511
gene_ID_unitig30_854	GO:0045899
gene_ID_unitig30_854	GO:0070682
gene_ID_unitig30_855	GO:0000139	A0A1A0H9P8-9ASCOSec1 OS=Metschnikowia bicuspidata bicuspidata NRRL YB-4993 GN=METBIDRAFT-78939 PE=3 SV=1
gene_ID_unitig30_855	GO:0005783
gene_ID_unitig30_855	GO:0030134
gene_ID_unitig30_855	GO:0019905
gene_ID_unitig30_855	GO:0006888
gene_ID_unitig30_855	GO:0006890
gene_ID_unitig30_855	GO:0006904
gene_ID_unitig30_855	GO:0035543
gene_ID_unitig30_855	GO:0046578
gene_ID_unitig30_855	GO:0048280
gene_ID_unitig30_856	GO:0005794	A0A1A0H9C8-9ASCOCation efflux (Fragment) OS=Metschnikowia bicuspidata bicuspidata NRRL YB-4993 GN=METBIDRAFT-230197 PE=4 SV=1
gene_ID_unitig30_856	GO:0016020
gene_ID_unitig30_856	GO:0008324
gene_ID_unitig30_856	GO:0006829
gene_ID_unitig30_856	GO:0065008
gene_ID_unitig30_856	GO:0098655
gene_ID_unitig30_857	GO:0005634	A0A1L0B6V5-9ASCOCIC11C00000005771 OS=
gene_ID_unitig30_857	GO:0005829
gene_ID_unitig30_857	GO:0005525
gene_ID_unitig30_857	GO:0016787
gene_ID_unitig30_857	GO:0044376
gene_ID_unitig30_857	GO:1990022
gene_ID_unitig30_858	GO:0000812	A0A1A0H9P1-9ASCO -like helicase OS=Metschnikowia bicuspidata bicuspidata NRRL YB-4993 GN=METBIDRAFT-32582 PE=3 SV=1
gene_ID_unitig30_858	GO:0031011
gene_ID_unitig30_858	GO:0097255
gene_ID_unitig30_858	GO:0005524
gene_ID_unitig30_858	GO:0043141
gene_ID_unitig30_858	GO:0000492
gene_ID_unitig30_858	GO:0006281
gene_ID_unitig30_858	GO:0006351
gene_ID_unitig30_858	GO:0006357
gene_ID_unitig30_858	GO:0032508
gene_ID_unitig30_858	GO:0043486
gene_ID_unitig30_859	GO:0005634	A0A1L0BJ75-9ASCOCIC11C00000000379 OS=
gene_ID_unitig30_859	GO:0000981
gene_ID_unitig30_859	GO:0003677
gene_ID_unitig30_859	GO:0008270
gene_ID_unitig30_859	GO:0006351
gene_ID_unitig30_859	GO:0006357
gene_ID_unitig30_859	GO:0009267
gene_ID_unitig30_859	GO:0009372
gene_ID_unitig30_859	GO:0009405
gene_ID_unitig30_859	GO:0036166
gene_ID_unitig30_859	GO:0036170
gene_ID_unitig30_859	GO:0036180
gene_ID_unitig30_859	GO:0044011
gene_ID_unitig30_859	GO:1900189
gene_ID_unitig30_859	GO:1900231
gene_ID_unitig30_859	GO:1900241
gene_ID_unitig30_859	GO:1900443
gene_ID_unitig30_860	GO:0005634	A0A1A0H9B0-9ASCOT-complex 1 zeta subunit OS=Metschnikowia bicuspidata bicuspidata NRRL YB-4993 GN=METBIDRAFT-78940 PE=3 SV=1
gene_ID_unitig30_860	GO:0005832
gene_ID_unitig30_860	GO:0005524
gene_ID_unitig30_860	GO:0051082
gene_ID_unitig30_860	GO:0006457
gene_ID_unitig30_861	GO:0005730	A0A1A0GP09-9ASCOMethionine aminopeptidase OS=Metschnikowia bicuspidata bicuspidata NRRL YB-4993 GN=METBIDRAFT-33915 PE=3 SV=1
gene_ID_unitig30_861	GO:0022626
gene_ID_unitig30_861	GO:0003729
gene_ID_unitig30_861	GO:0046872
gene_ID_unitig30_861	GO:0070006
gene_ID_unitig30_861	GO:0010629
gene_ID_unitig30_861	GO:0035551
gene_ID_unitig30_862	GO:0005829	A0A1A0H908-9ASCOCytidine deaminase OS=Metschnikowia bicuspidata bicuspidata NRRL YB-4993 GN=METBIDRAFT-78941 PE=3 SV=1
gene_ID_unitig30_862	GO:0004126
gene_ID_unitig30_862	GO:0008270
gene_ID_unitig30_862	GO:0009972
gene_ID_unitig30_864	GO:0035032	A0A1A0H9Q8-9ASCOPhosphatidylinositol 3-kinase (Fragment) OS=Metschnikowia bicuspidata bicuspidata NRRL YB-4993 GN=METBIDRAFT-24769 PE=3 SV=1
gene_ID_unitig30_864	GO:0043231
gene_ID_unitig30_864	GO:0044422
gene_ID_unitig30_864	GO:0044444
gene_ID_unitig30_864	GO:0000166
gene_ID_unitig30_864	GO:0016301
gene_ID_unitig30_864	GO:0016773
gene_ID_unitig30_864	GO:0016310
gene_ID_unitig30_864	GO:0046488
gene_ID_unitig30_864	GO:0050794
gene_ID_unitig30_865	GO:0012505	A0A1A0H913-9ASCO -domain-containing OS=Metschnikowia bicuspidata bicuspidata NRRL YB-4993 GN=METBIDRAFT-43539 PE=3 SV=1
gene_ID_unitig30_865	GO:0016020
gene_ID_unitig30_865	GO:0043231
gene_ID_unitig30_865	GO:0044444
gene_ID_unitig30_865	GO:0016301
gene_ID_unitig30_865	GO:0006796
gene_ID_unitig30_867	GO:0005634	A0A1A0H9C0-9ASCOSET domain-containing OS=Metschnikowia bicuspidata bicuspidata NRRL YB-4993 GN=METBIDRAFT-43305 PE=4 SV=1
gene_ID_unitig30_867	GO:0008168
gene_ID_unitig30_867	GO:0018022
gene_ID_unitig30_868	GO:0031422	A0A1A0H9Q7-9ASCODNA topoisomerase OS=Metschnikowia bicuspidata bicuspidata NRRL YB-4993 GN=METBIDRAFT-43242 PE=3 SV=1
gene_ID_unitig30_868	GO:0003677
gene_ID_unitig30_868	GO:0003917
gene_ID_unitig30_868	GO:0000018
gene_ID_unitig30_868	GO:0006265
gene_ID_unitig30_868	GO:0007004
gene_ID_unitig30_868	GO:0007064
gene_ID_unitig30_868	GO:0007131
gene_ID_unitig30_869	GO:0016020	A0A1A0H9F0-9ASCODUF221-domain-containing OS=Metschnikowia bicuspidata bicuspidata NRRL YB-4993 GN=METBIDRAFT-230239 PE=4 SV=1
gene_ID_unitig30_869	GO:0006812
gene_ID_unitig30_871	GO:0022625	A0A1A0H9S1-9ASCORibosomal 60S OS=Metschnikowia bicuspidata bicuspidata NRRL YB-4993 GN=METBIDRAFT-32596 PE=3 SV=1
gene_ID_unitig30_871	GO:0003735
gene_ID_unitig30_871	GO:0030295
gene_ID_unitig30_871	GO:0002181
gene_ID_unitig30_871	GO:0006414
gene_ID_unitig30_871	GO:0032147
gene_ID_unitig30_872	GO:0015935	A0A1A0H923-9ASCORibosomal S19 OS=Metschnikowia bicuspidata bicuspidata NRRL YB-4993 GN=METBIDRAFT-78951 PE=3 SV=1
gene_ID_unitig30_872	GO:0003723
gene_ID_unitig30_872	GO:0003735
gene_ID_unitig30_872	GO:0006407
gene_ID_unitig30_872	GO:0006412
gene_ID_unitig30_875	GO:0016020	A0A1A0H9D0-9ASCOMitochondrial carrier OS=Metschnikowia bicuspidata bicuspidata NRRL YB-4993 GN=METBIDRAFT-43345 PE=3 SV=1
gene_ID_unitig30_875	GO:0015822
gene_ID_unitig30_875	GO:0055085
gene_ID_unitig30_877	GO:0009987	A0A1L0D543-9ASCOCIC11C00000005560 OS=
gene_ID_unitig30_877	GO:0050794
gene_ID_unitig30_878	GO:0016021	A0A1L0B6Y2-9ASCOCIC11C00000002978 OS=
gene_ID_unitig30_878	GO:0006810
gene_ID_unitig30_879	GO:0005762	A0A1L0B7G5-9ASCOCIC11C00000003819 OS=
gene_ID_unitig30_879	GO:0003723
gene_ID_unitig30_879	GO:0003735
gene_ID_unitig30_879	GO:0004525
gene_ID_unitig30_879	GO:0006396
gene_ID_unitig30_879	GO:0090502
gene_ID_unitig30_880	GO:0005730	A0A1L0BAX2-9ASCOCIC11C00000001410 OS=
gene_ID_unitig30_880	GO:0003723
gene_ID_unitig30_880	GO:0004004
gene_ID_unitig30_880	GO:0005524
gene_ID_unitig30_880	GO:0000447
gene_ID_unitig30_880	GO:0000472
gene_ID_unitig30_880	GO:0000480
gene_ID_unitig30_880	GO:0048254
gene_ID_unitig30_881	GO:0000276	A0A1L0B952-9ASCOCIC11C00000000135 OS=
gene_ID_unitig30_881	GO:0005886
gene_ID_unitig30_881	GO:0005198
gene_ID_unitig30_881	GO:0046961
gene_ID_unitig30_881	GO:0015986
gene_ID_unitig30_881	GO:0035786
gene_ID_unitig30_881	GO:0042407
gene_ID_unitig30_881	GO:0051259
gene_ID_unitig30_882	GO:0016021	A0A1L0CTF9-9ASCOCIC11C00000000763 OS=
gene_ID_unitig30_883	GO:0016020	A0A1L0BXY2-9ASCOCIC11C00000001275 OS=
gene_ID_unitig30_883	GO:0000166
gene_ID_unitig30_883	GO:0016887
gene_ID_unitig30_883	GO:0006810
gene_ID_unitig30_885	GO:0005634	A0A1A0H9T5-9ASCODNA helicase OS=Metschnikowia bicuspidata bicuspidata NRRL YB-4993 GN=METBIDRAFT-32606 PE=3 SV=1
gene_ID_unitig30_885	GO:0042555
gene_ID_unitig30_885	GO:0003677
gene_ID_unitig30_885	GO:0003678
gene_ID_unitig30_885	GO:0005524
gene_ID_unitig30_885	GO:0006270
gene_ID_unitig30_885	GO:0032508
gene_ID_unitig30_885	GO:0051301
gene_ID_unitig30_887	GO:0043227	A0A1L0D2K7-9ASCOCIC11C00000002722 OS=
gene_ID_unitig30_887	GO:0043229
gene_ID_unitig30_887	GO:0044444
gene_ID_unitig30_887	GO:0006996
gene_ID_unitig30_887	GO:0016236
gene_ID_unitig30_887	GO:0051641
gene_ID_unitig30_888	GO:0030427	A0A1L0DCR3-9ASCOCIC11C00000004389 OS=
gene_ID_unitig30_888	GO:0044425
gene_ID_unitig30_888	GO:0071944
gene_ID_unitig30_888	GO:0044763
gene_ID_unitig30_890	GO:0030529	Q6BP32-DEBHADEHA2E16940p OS=Debaryomyces hansenii (strain ATCC 36239 CBS 767 JCM 1990 NBRC 0083 IGC 2968) GN=DEHA2E16940g PE=4 SV=2
gene_ID_unitig30_890	GO:1902494
gene_ID_unitig30_890	GO:0016070
gene_ID_unitig30_892	GO:0005739	A0A1L0BNB3-9ASCOCIC11C00000002749 OS=
gene_ID_unitig30_892	GO:0016020
gene_ID_unitig30_892	GO:0044237
gene_ID_unitig30_892	GO:0044710
gene_ID_unitig30_892	GO:0044763
gene_ID_unitig30_893	GO:0005634	A0A1L0FRZ8-9ASCOCIC11C00000005341 OS=
gene_ID_unitig30_894	GO:0005885	A0A1L0D565-9ASCOActin-related 2 3 complex subunit 4 OS=
gene_ID_unitig30_894	GO:0030479
gene_ID_unitig30_894	GO:0003779
gene_ID_unitig30_894	GO:0005198
gene_ID_unitig30_894	GO:0000147
gene_ID_unitig30_894	GO:0030041
gene_ID_unitig30_894	GO:0034314
gene_ID_unitig30_895	GO:0005634	A0A1L0B703-9ASCOCIC11C00000000490 OS=
gene_ID_unitig30_895	GO:0000981
gene_ID_unitig30_895	GO:0001128
gene_ID_unitig30_895	GO:0001135
gene_ID_unitig30_895	GO:0003677
gene_ID_unitig30_895	GO:0008270
gene_ID_unitig30_895	GO:0001080
gene_ID_unitig30_895	GO:0019740
gene_ID_unitig30_895	GO:0044011
gene_ID_unitig30_895	GO:0045944
gene_ID_unitig30_895	GO:0051123
gene_ID_unitig30_895	GO:1900189
gene_ID_unitig30_895	GO:1901714
gene_ID_unitig30_895	GO:1901717
gene_ID_unitig30_897	GO:0012505	A0A1L0B7I2-9ASCOPalmitoyltransferase OS=
gene_ID_unitig30_897	GO:0016020
gene_ID_unitig30_897	GO:0043231
gene_ID_unitig30_897	GO:0044444
gene_ID_unitig30_897	GO:0044446
gene_ID_unitig30_897	GO:0016746
gene_ID_unitig30_897	GO:0044763
gene_ID_unitig30_899	GO:0016021	A0A1L0D140-9ASCOCIC11C00000000648 OS=
gene_ID_unitig30_900	GO:0008168	A0A1A0H9V7-9ASC (guanine(26)-N(2))-dimethyltransferase OS=Metschnikowia bicuspidata bicuspidata NRRL YB-4993 GN=METBIDRAFT-43191 PE=3 SV=1
gene_ID_unitig30_900	GO:0030488
gene_ID_unitig30_902	GO:0071513	A0A1A0H9V3-9ASCOFlavo OS=Metschnikowia bicuspidata bicuspidata NRRL YB-4993 GN=METBIDRAFT-44173 PE=4 SV=1
gene_ID_unitig30_902	GO:1990143
gene_ID_unitig30_902	GO:0004633
gene_ID_unitig30_902	GO:0009651
gene_ID_unitig30_902	GO:0015937
gene_ID_unitig30_903	GO:0005829	A0A1A0H9J6-9ASCOGlutaminyl-tRNA synthetase OS=Metschnikowia bicuspidata bicuspidata NRRL YB-4993 GN=METBIDRAFT-32631 PE=3 SV=1
gene_ID_unitig30_903	GO:0004819
gene_ID_unitig30_903	GO:0005524
gene_ID_unitig30_903	GO:0006425
gene_ID_unitig30_905	GO:0005840	Q6BKD9-DEBHADEHA2D14256p OS=Debaryomyces hansenii (strain ATCC 36239 CBS 767 JCM 1990 NBRC 0083 IGC 2968) GN=DEHA2D14256g PE=3 SV=1
gene_ID_unitig30_905	GO:0003735
gene_ID_unitig30_905	GO:0006412
gene_ID_unitig30_906	GO:0016593	A0A1A0H9W6-9ASCOPlus-3-domain-containing OS=Metschnikowia bicuspidata bicuspidata NRRL YB-4993 GN=METBIDRAFT-43641 PE=4 SV=1
gene_ID_unitig30_906	GO:0003677
gene_ID_unitig30_906	GO:0006368
gene_ID_unitig30_906	GO:0016570
gene_ID_unitig30_907	GO:0005576	A0A1A0H9K4-9ASCOAcyl- -binding OS=Metschnikowia bicuspidata bicuspidata NRRL YB-4993 GN=METBIDRAFT-71833 PE=4 SV=1
gene_ID_unitig30_907	GO:0005634
gene_ID_unitig30_907	GO:0005737
gene_ID_unitig30_907	GO:0000062
gene_ID_unitig30_907	GO:0005324
gene_ID_unitig30_907	GO:0001300
gene_ID_unitig30_907	GO:0006631
gene_ID_unitig30_907	GO:0015909
gene_ID_unitig30_908	GO:0016020	A0A1L0BUG6-9ASCOCIC11C00000001595 OS=
gene_ID_unitig30_909	GO:0005739	A0A1L0BQV5-9ASCOCIC11C00000005688 OS=
gene_ID_unitig30_909	GO:0000175
gene_ID_unitig30_909	GO:0003676
gene_ID_unitig30_909	GO:0000002
gene_ID_unitig30_909	GO:0000467
gene_ID_unitig30_909	GO:0034475
gene_ID_unitig30_909	GO:0034476
gene_ID_unitig30_910	GO:0005622	A0A1L0DDF6-9ASCOCIC11C00000000377 OS=
gene_ID_unitig30_910	GO:0016301
gene_ID_unitig30_910	GO:0007154
gene_ID_unitig30_910	GO:0033554
gene_ID_unitig30_913	GO:0000790	A0A1A0H9X3-9ASCOSRF-TF-domain-containing OS=Metschnikowia bicuspidata bicuspidata NRRL YB-4993 GN=METBIDRAFT-44130 PE=4 SV=1
gene_ID_unitig30_913	GO:0003677
gene_ID_unitig30_913	GO:0046983
gene_ID_unitig30_913	GO:0006351
gene_ID_unitig30_913	GO:0044182
gene_ID_unitig30_913	GO:1900461
gene_ID_unitig30_919	GO:0005737	A0A1A0H984-9ASCOAlpha-1,4 glucan phosphorylase OS=Metschnikowia bicuspidata bicuspidata NRRL YB-4993 GN=METBIDRAFT-43991 PE=3 SV=1
gene_ID_unitig30_919	GO:0008184
gene_ID_unitig30_919	GO:0030170
gene_ID_unitig30_919	GO:0005980
gene_ID_unitig30_920	GO:0008233	A0A1A0H9L4-9ASCOCarboxypeptidase (Fragment) OS=Metschnikowia bicuspidata bicuspidata NRRL YB-4993 GN=METBIDRAFT-18001 PE=3 SV=1
gene_ID_unitig30_921	GO:0005762	A0A1A0H9I9-9ASCORibosomal L4 OS=Metschnikowia bicuspidata bicuspidata NRRL YB-4993 GN=METBIDRAFT-43740 PE=4 SV=1
gene_ID_unitig30_921	GO:0003735
gene_ID_unitig30_921	GO:0006412
gene_ID_unitig30_922	GO:0005840	A0A1L0GBK7-9ASCOCIC11C00000003314 OS=
gene_ID_unitig30_922	GO:0003723
gene_ID_unitig30_922	GO:0003735
gene_ID_unitig30_922	GO:0006412
gene_ID_unitig30_923	GO:0000113	A0A1L0BQR2-9ASCOCIC11C00000003132 OS=
gene_ID_unitig30_923	GO:0031463
gene_ID_unitig30_923	GO:0004386
gene_ID_unitig30_923	GO:0005524
gene_ID_unitig30_923	GO:0008270
gene_ID_unitig30_923	GO:0016887
gene_ID_unitig30_923	GO:0000715
gene_ID_unitig30_923	GO:0006290
gene_ID_unitig30_923	GO:0042787
gene_ID_unitig30_924	GO:0005829	A0A1A0H989-9ASCOL-aminoadipate-semialdehyde dehydrogenase OS=Metschnikowia bicuspidata bicuspidata NRRL YB-4993 GN=METBIDRAFT-12643 PE=3 SV=1
gene_ID_unitig30_924	GO:0004043
gene_ID_unitig30_924	GO:0031177
gene_ID_unitig30_924	GO:0019878
gene_ID_unitig30_924	GO:0055114
gene_ID_unitig30_924	GO:1902987
gene_ID_unitig30_926	GO:0008081	A0A1A0H9J4-9ASCOPhosphodiesterase OS=Metschnikowia bicuspidata bicuspidata NRRL YB-4993 GN=METBIDRAFT-44204 PE=3 SV=1
gene_ID_unitig30_927	GO:0044424	A0A1L0DB69-9ASCOCIC11C00000003531 OS=
gene_ID_unitig30_928	GO:0000324	A0A1A0H9Z0-9ASCOSnare OS=Metschnikowia bicuspidata bicuspidata NRRL YB-4993 GN=METBIDRAFT-43877 PE=3 SV=1
gene_ID_unitig30_928	GO:0005739
gene_ID_unitig30_928	GO:0005768
gene_ID_unitig30_928	GO:0005794
gene_ID_unitig30_928	GO:0005886
gene_ID_unitig30_928	GO:0016021
gene_ID_unitig30_928	GO:0031201
gene_ID_unitig30_928	GO:0005484
gene_ID_unitig30_928	GO:0016409
gene_ID_unitig30_928	GO:0000011
gene_ID_unitig30_928	GO:0006888
gene_ID_unitig30_928	GO:0006891
gene_ID_unitig30_928	GO:0006906
gene_ID_unitig30_928	GO:0008152
gene_ID_unitig30_928	GO:0036180
gene_ID_unitig30_928	GO:0042144
gene_ID_unitig30_930	GO:0005742	A0A1L0DDI7-9ASCOCIC11C00000001702 OS=
gene_ID_unitig30_930	GO:0005758
gene_ID_unitig30_930	GO:0031305
gene_ID_unitig30_930	GO:0016491
gene_ID_unitig30_930	GO:0051537
gene_ID_unitig30_930	GO:0006457
gene_ID_unitig30_930	GO:0045041
gene_ID_unitig30_930	GO:0055114
gene_ID_unitig30_934	GO:0005829	A0A1A0GP04-9ASCOCDC73-domain-containing OS=Metschnikowia bicuspidata bicuspidata NRRL YB-4993 GN=METBIDRAFT-33916 PE=4 SV=1
gene_ID_unitig30_934	GO:0016593
gene_ID_unitig30_934	GO:0035327
gene_ID_unitig30_934	GO:0001089
gene_ID_unitig30_934	GO:0003682
gene_ID_unitig30_934	GO:1990269
gene_ID_unitig30_934	GO:0006362
gene_ID_unitig30_934	GO:0006368
gene_ID_unitig30_934	GO:0016570
gene_ID_unitig30_934	GO:0032968
gene_ID_unitig30_934	GO:0034402
gene_ID_unitig30_934	GO:0045910
gene_ID_unitig30_934	GO:0090262
gene_ID_unitig30_934	GO:2001165
gene_ID_unitig30_934	GO:2001173
gene_ID_unitig30_934	GO:2001209
gene_ID_unitig30_934	GO:2001255
gene_ID_unitig30_936	GO:0005737	A0A1A0H9A9-9ASCOThreonyl-tRNA synthetase OS=Metschnikowia bicuspidata bicuspidata NRRL YB-4993 GN=METBIDRAFT-203302 PE=4 SV=1
gene_ID_unitig30_936	GO:0000166
gene_ID_unitig30_936	GO:0004812
gene_ID_unitig30_936	GO:0006435
gene_ID_unitig30_938	GO:0016021	Q6BSK1-DEBHADEHA2D08250p OS=Debaryomyces hansenii (strain ATCC 36239 CBS 767 JCM 1990 NBRC 0083 IGC 2968) GN=DEHA2D08250g PE=4 SV=1
gene_ID_unitig30_940	GO:0005488	A0A015ITV2-9GLOMAzf1p OS=Rhizophagus irregularis DAOM 197198w GN= -178030 PE=4 SV=1
gene_ID_unitig30_941	GO:0005488	A0A015ITV2-9GLOMAzf1p OS=Rhizophagus irregularis DAOM 197198w GN= -178030 PE=4 SV=1
gene_ID_unitig30_942	GO:0005634	A0A1A0HA03-9ASCOMitochondrial distribution and morphology 31 OS=Metschnikowia bicuspidata bicuspidata NRRL YB-4993 GN=METBIDRAFT-12660 PE=4 SV=1
gene_ID_unitig30_942	GO:0005743
gene_ID_unitig30_942	GO:0016021
gene_ID_unitig30_942	GO:0000001
gene_ID_unitig30_942	GO:0006873
gene_ID_unitig30_942	GO:1900208
gene_ID_unitig30_943	GO:0016846	A0A1A0HA08-9ASCOPLP-dependent transferase OS=Metschnikowia bicuspidata bicuspidata NRRL YB-4993 GN=METBIDRAFT-32659 PE=4 SV=1
gene_ID_unitig30_944	GO:0000935	A0A1A0H9B4-9ASCOGlycoside hydrolase OS=Metschnikowia bicuspidata bicuspidata NRRL YB-4993 GN=METBIDRAFT-78997 PE=3 SV=1
gene_ID_unitig30_944	GO:0005576
gene_ID_unitig30_944	GO:0009986
gene_ID_unitig30_944	GO:1990819
gene_ID_unitig30_944	GO:0004338
gene_ID_unitig30_944	GO:0046557
gene_ID_unitig30_944	GO:0050839
gene_ID_unitig30_944	GO:0031589
gene_ID_unitig30_944	GO:0044011
gene_ID_unitig30_944	GO:0044407
gene_ID_unitig30_944	GO:0070879
gene_ID_unitig30_944	GO:1904541
gene_ID_unitig30_945	GO:0005622	A0A1L0BFC9-9ASCOCIC11C00000000095 OS=
gene_ID_unitig30_945	GO:0005886
gene_ID_unitig30_945	GO:0016021
gene_ID_unitig30_945	GO:0007033
gene_ID_unitig30_945	GO:0030036
gene_ID_unitig30_945	GO:0048017
gene_ID_unitig30_946	GO:0016021	A0A1L0DBS8-9ASCOCIC11C00000004430 OS=
gene_ID_unitig30_946	GO:0055085
gene_ID_unitig30_948	GO:0022625	A0A1A0H9M1-9ASCORibosomal 60S OS=Metschnikowia bicuspidata bicuspidata NRRL YB-4993 GN=METBIDRAFT-203440 PE=3 SV=1
gene_ID_unitig30_948	GO:0003735
gene_ID_unitig30_948	GO:0030295
gene_ID_unitig30_948	GO:0002181
gene_ID_unitig30_948	GO:0006414
gene_ID_unitig30_948	GO:0032147
gene_ID_unitig30_949	GO:0005829	A0A1A0HA13-9ASCO60S ribosomal L13 OS=Metschnikowia bicuspidata bicuspidata NRRL YB-4993 GN=METBIDRAFT-32662 PE=3 SV=1
gene_ID_unitig30_949	GO:0005840
gene_ID_unitig30_949	GO:0009986
gene_ID_unitig30_949	GO:0003735
gene_ID_unitig30_949	GO:0006412
gene_ID_unitig30_950	GO:0005840	A0A1L0BU47-9ASCOCIC11C00000000334 OS=
gene_ID_unitig30_950	GO:0003735
gene_ID_unitig30_950	GO:0006412
gene_ID_unitig30_951	GO:0044424	A0A1L0DBT4-9ASCOCIC11C00000003282 OS=
gene_ID_unitig30_952	GO:0005816	A0A1A0HA15-9ASCOTubulin beta chain OS=Metschnikowia bicuspidata bicuspidata NRRL YB-4993 GN=METBIDRAFT-32665 PE=3 SV=1
gene_ID_unitig30_952	GO:0005829
gene_ID_unitig30_952	GO:0005876
gene_ID_unitig30_952	GO:0005881
gene_ID_unitig30_952	GO:0045298
gene_ID_unitig30_952	GO:0003924
gene_ID_unitig30_952	GO:0005200
gene_ID_unitig30_952	GO:0005525
gene_ID_unitig30_952	GO:0031122
gene_ID_unitig30_952	GO:0048312
gene_ID_unitig30_952	GO:0071963
gene_ID_unitig30_952	GO:1903087
gene_ID_unitig30_953	GO:0005801	G8Y9Y4-PICSOPiso0-003942 OS=Pichia sorbitophila (strain ATCC MYA-4447 BCRC 22081 CBS 7064 NBRC 10061 NRRL Y-12695) GN=Piso0-003942 PE=3 SV=1
gene_ID_unitig30_953	GO:0016021
gene_ID_unitig30_953	GO:0031201
gene_ID_unitig30_953	GO:0005484
gene_ID_unitig30_953	GO:0006886
gene_ID_unitig30_953	GO:0006888
gene_ID_unitig30_953	GO:0006891
gene_ID_unitig30_953	GO:0048280
gene_ID_unitig30_954	GO:0000815	SNF7-DEBHAVacuolar-sorting SNF7 OS=Debaryomyces hansenii (strain ATCC 36239 CBS 767 JCM 1990 NBRC 0083 IGC 2968) GN=SNF7 PE=3 SV=2
gene_ID_unitig30_954	GO:0042802
gene_ID_unitig30_954	GO:0043328
gene_ID_unitig30_954	GO:0070676
gene_ID_unitig30_954	GO:0071454
gene_ID_unitig30_957	GO:0005762	A0A1L0CVL4-9ASCOCIC11C00000004574 OS=
gene_ID_unitig30_957	GO:0003735
gene_ID_unitig30_958	GO:0005829	A0A1A0HA23-9ASCO 4-domain-containing OS=Metschnikowia bicuspidata bicuspidata NRRL YB-4993 GN=METBIDRAFT-79010 PE=4 SV=1
gene_ID_unitig30_958	GO:0035267
gene_ID_unitig30_958	GO:0010485
gene_ID_unitig30_958	GO:0006281
gene_ID_unitig30_958	GO:0006351
gene_ID_unitig30_958	GO:0006355
gene_ID_unitig30_958	GO:0043967
gene_ID_unitig30_959	GO:0000015	A0A1A0H9C7-9ASCOEnolase 1 OS=Metschnikowia bicuspidata bicuspidata NRRL YB-4993 GN=METBIDRAFT-43922 PE=3 SV=1
gene_ID_unitig30_959	GO:0005576
gene_ID_unitig30_959	GO:0005634
gene_ID_unitig30_959	GO:0005886
gene_ID_unitig30_959	GO:0009986
gene_ID_unitig30_959	GO:0030445
gene_ID_unitig30_959	GO:0030446
gene_ID_unitig30_959	GO:0000287
gene_ID_unitig30_959	GO:0004634
gene_ID_unitig30_959	GO:0030985
gene_ID_unitig30_959	GO:0006094
gene_ID_unitig30_959	GO:0006096
gene_ID_unitig30_959	GO:0036180
gene_ID_unitig30_959	GO:0044409
gene_ID_unitig30_959	GO:0044416
gene_ID_unitig30_960	GO:0005737	A0A1A0H9Q6-9ASCOKynureninase OS=Metschnikowia bicuspidata bicuspidata NRRL YB-4993 GN=BNA5 PE=3 SV=1
gene_ID_unitig30_960	GO:0030170
gene_ID_unitig30_960	GO:0030429
gene_ID_unitig30_960	GO:0006569
gene_ID_unitig30_960	GO:0019805
gene_ID_unitig30_960	GO:0034354
gene_ID_unitig30_960	GO:0043420
gene_ID_unitig30_960	GO:0097053
gene_ID_unitig32_2	GO:0005488	K2RHF9-MACPHZinc finger CCHC-type OS=Macrophomina phaseolina (strain MS6) GN=MPH-10449 PE=4 SV=1
gene_ID_unitig32_5	GO:0044424	A5E7S7-LODELDNA primase large subunit OS=Lodderomyces elongisporus (strain ATCC 11503 CBS 2605 JCM 1781 NBRC 1676 NRRL YB-4239) GN=LELG-05666 PE=3 SV=1
gene_ID_unitig32_5	GO:0016740
gene_ID_unitig32_6	GO:0043229	A0A1L0BTK2-9ASCOATP-dependent DNA helicase PIF1 OS=
gene_ID_unitig32_6	GO:0016787
gene_ID_unitig32_6	GO:0009987
gene_ID_unitig32_10	GO:0005634	A0A1L0BH70-9ASCOCIC11C00000001723 OS=
gene_ID_unitig32_10	GO:0005829
gene_ID_unitig32_10	GO:0004198
gene_ID_unitig32_10	GO:0006515
gene_ID_unitig32_10	GO:0006915
gene_ID_unitig32_10	GO:0043065
gene_ID_unitig32_11	GO:0044425	A0A1A0H1P2-9ASCODUF1977-domain-containing OS=Metschnikowia bicuspidata bicuspidata NRRL YB-4993 GN=METBIDRAFT-225669 PE=4 SV=1
gene_ID_unitig32_12	GO:0016787	A0A1A0H1X2-9ASCOAcid protease OS=Metschnikowia bicuspidata bicuspidata NRRL YB-4993 GN=METBIDRAFT-47631 PE=3 SV=1
gene_ID_unitig32_13	GO:0005622	A0A1L0B844-9ASCOCIC11C00000005044 OS=
gene_ID_unitig32_13	GO:0016021
gene_ID_unitig32_13	GO:0000155
gene_ID_unitig32_13	GO:0000160
gene_ID_unitig32_13	GO:0023014
gene_ID_unitig32_14	GO:0005657	A0A1A0H202-9ASCODNA polymerase OS=Metschnikowia bicuspidata bicuspidata NRRL YB-4993 GN=METBIDRAFT-47645 PE=3 SV=1
gene_ID_unitig32_14	GO:0000166
gene_ID_unitig32_14	GO:0003677
gene_ID_unitig32_14	GO:0003887
gene_ID_unitig32_14	GO:0008296
gene_ID_unitig32_14	GO:0000738
gene_ID_unitig32_14	GO:0006278
gene_ID_unitig32_14	GO:0043137
gene_ID_unitig32_14	GO:0045005
gene_ID_unitig32_17	GO:0005777	A0A1L0BH49-9ASCOCIC11C00000005850 OS=
gene_ID_unitig32_17	GO:1990415
gene_ID_unitig32_18	GO:0005743	A0A1A0H1Q0-9ASCOSolute carrier family 25 member 38 homolog OS=Metschnikowia bicuspidata bicuspidata NRRL YB-4993 GN=METBIDRAFT-13872 PE=3 SV=1
gene_ID_unitig32_18	GO:0016021
gene_ID_unitig32_18	GO:0005215
gene_ID_unitig32_18	GO:0006783
gene_ID_unitig32_18	GO:0055085
gene_ID_unitig32_19	GO:0016021	K0KJ31-WICCFVitamin H transporter OS=Wickerhamomyces ciferrii (strain F-60-10 ATCC 14091 CBS 111 JCM 3599 NBRC 0793 NRRL Y-1031) GN=BN7-1025 PE=4 SV=1
gene_ID_unitig32_19	GO:0055085
gene_ID_unitig32_20	GO:0016021	K0KJ31-WICCFVitamin H transporter OS=Wickerhamomyces ciferrii (strain F-60-10 ATCC 14091 CBS 111 JCM 3599 NBRC 0793 NRRL Y-1031) GN=BN7-1025 PE=4 SV=1
gene_ID_unitig32_20	GO:0055085
gene_ID_unitig32_21	GO:0044424	A0A1A0H207-9ASCOTerpenoid cyclases prenyltransferase OS=Metschnikowia bicuspidata bicuspidata NRRL YB-4993 GN=METBIDRAFT-225797 PE=4 SV=1
gene_ID_unitig32_21	GO:0004661
gene_ID_unitig32_21	GO:0044238
gene_ID_unitig32_21	GO:0044260
gene_ID_unitig32_22	GO:0006464	A0A1L0BHL6-9ASCOCIC11C00000000939 OS=
gene_ID_unitig32_23	GO:0016829	A0A1L0CYS7-9ASCOCIC11C00000002735 OS=
gene_ID_unitig32_23	GO:0006520
gene_ID_unitig32_24	GO:0004029	A0A1A0H1Y0-9ASCOAldehyde dehydrogenase OS=Metschnikowia bicuspidata bicuspidata NRRL YB-4993 GN=METBIDRAFT-13877 PE=3 SV=1
gene_ID_unitig32_24	GO:0004030
gene_ID_unitig32_24	GO:0008886
gene_ID_unitig32_24	GO:0006081
gene_ID_unitig32_24	GO:0055114
gene_ID_unitig32_27	GO:0000781	A0A1L0C4Z0-9ASCOCIC11C00000000867 OS=
gene_ID_unitig32_27	GO:0031011
gene_ID_unitig32_27	GO:0003677
gene_ID_unitig32_27	GO:0004386
gene_ID_unitig32_27	GO:0005524
gene_ID_unitig32_27	GO:0016887
gene_ID_unitig32_27	GO:0000722
gene_ID_unitig32_27	GO:0006281
gene_ID_unitig32_27	GO:0006348
gene_ID_unitig32_27	GO:0006366
gene_ID_unitig32_27	GO:0016584
gene_ID_unitig32_27	GO:0032508
gene_ID_unitig32_27	GO:0042766
gene_ID_unitig32_27	GO:0043486
gene_ID_unitig32_27	GO:0043618
gene_ID_unitig32_27	GO:0045944
gene_ID_unitig32_27	GO:0051983
gene_ID_unitig32_28	GO:0005739	A0A1A0H1Q7-9ASCOTMEM14-domain-containing OS=Metschnikowia bicuspidata bicuspidata NRRL YB-4993 GN=METBIDRAFT-47778 PE=4 SV=1
gene_ID_unitig32_28	GO:0005783
gene_ID_unitig32_28	GO:0016021
gene_ID_unitig32_29	GO:0022627	A0A1A0H1Y5-9ASCORibosomal S3 OS=Metschnikowia bicuspidata bicuspidata NRRL YB-4993 GN=METBIDRAFT-226261 PE=4 SV=1
gene_ID_unitig32_29	GO:0030688
gene_ID_unitig32_29	GO:0003723
gene_ID_unitig32_29	GO:0003735
gene_ID_unitig32_29	GO:0003906
gene_ID_unitig32_29	GO:0000056
gene_ID_unitig32_29	GO:0000737
gene_ID_unitig32_29	GO:0006407
gene_ID_unitig32_29	GO:0006412
gene_ID_unitig32_30	GO:0005794	A0A1A0H1R1-9ASCOPhosphoribosylformylglycinamidin OS=Metschnikowia bicuspidata bicuspidata NRRL YB-4993 GN=METBIDRAFT-33732 PE=3 SV=1
gene_ID_unitig32_30	GO:0004642
gene_ID_unitig32_30	GO:0006189
gene_ID_unitig32_32	GO:0016021	A0A1L0E271-9ASCOCIC11C00000003002 OS=
gene_ID_unitig32_33	GO:0005665	A0A1A0H1Z0-9ASCORNA polymerase OS=Metschnikowia bicuspidata bicuspidata NRRL YB-4993 GN=METBIDRAFT-13886 PE=4 SV=1
gene_ID_unitig32_33	GO:0005666
gene_ID_unitig32_33	GO:0005736
gene_ID_unitig32_33	GO:0005829
gene_ID_unitig32_33	GO:0001054
gene_ID_unitig32_33	GO:0001172
gene_ID_unitig32_33	GO:0006360
gene_ID_unitig32_33	GO:0006366
gene_ID_unitig32_33	GO:0042493
gene_ID_unitig32_33	GO:0042797
gene_ID_unitig32_36	GO:0005576	A0A1L0C554-9ASCOCIC11C00000001235 OS=
gene_ID_unitig32_36	GO:0005618
gene_ID_unitig32_36	GO:0005737
gene_ID_unitig32_36	GO:0003983
gene_ID_unitig32_36	GO:0046872
gene_ID_unitig32_36	GO:0005978
gene_ID_unitig32_36	GO:0005992
gene_ID_unitig32_36	GO:0006011
gene_ID_unitig32_36	GO:0006078
gene_ID_unitig32_36	GO:0016539
gene_ID_unitig32_38	GO:0000781	A0A1A0H1Z5-9ASCONicotinate phosphoribosyltransferase OS=Metschnikowia bicuspidata bicuspidata NRRL YB-4993 GN=METBIDRAFT-47747 PE=3 SV=1
gene_ID_unitig32_38	GO:0005634
gene_ID_unitig32_38	GO:0004514
gene_ID_unitig32_38	GO:0004516
gene_ID_unitig32_38	GO:0016874
gene_ID_unitig32_38	GO:0000183
gene_ID_unitig32_38	GO:0001302
gene_ID_unitig32_38	GO:0006348
gene_ID_unitig32_38	GO:0009435
gene_ID_unitig32_38	GO:0019358
gene_ID_unitig32_39	GO:0005643	A0A1A0H1S1-9ASCOARM repeat-containing OS=Metschnikowia bicuspidata bicuspidata NRRL YB-4993 GN=METBIDRAFT-13892 PE=4 SV=1
gene_ID_unitig32_39	GO:0005737
gene_ID_unitig32_39	GO:0034399
gene_ID_unitig32_39	GO:0008536
gene_ID_unitig32_39	GO:0008565
gene_ID_unitig32_39	GO:0017056
gene_ID_unitig32_39	GO:0016973
gene_ID_unitig32_39	GO:0042991
gene_ID_unitig32_40	GO:0005743	A0A1L0E277-9ASCOCIC11C00000000009 OS=
gene_ID_unitig32_40	GO:0005758
gene_ID_unitig32_40	GO:0005761
gene_ID_unitig32_40	GO:0005886
gene_ID_unitig32_40	GO:0016021
gene_ID_unitig32_40	GO:0005507
gene_ID_unitig32_40	GO:0006461
gene_ID_unitig32_40	GO:0009060
gene_ID_unitig32_41	GO:0044424	A0A1L0C505-9ASCOCIC11C00000004233 OS=
gene_ID_unitig32_41	GO:0004659
gene_ID_unitig32_42	GO:0005741	A0A1L0CXG1-9ASCOCIC11C00000004749 OS=
gene_ID_unitig32_42	GO:0005783
gene_ID_unitig32_42	GO:0004364
gene_ID_unitig32_42	GO:0004602
gene_ID_unitig32_42	GO:0006749
gene_ID_unitig32_42	GO:0055114
gene_ID_unitig32_42	GO:0098869
gene_ID_unitig32_43	GO:0051213	A0A1L0D919-9ASCOCIC11C00000003918 OS=
gene_ID_unitig32_43	GO:0055114
gene_ID_unitig32_44	GO:0016020	A0A1A0H200-9ASCOGlycosyl transferase OS=Metschnikowia bicuspidata bicuspidata NRRL YB-4993 GN=METBIDRAFT-47842 PE=4 SV=1
gene_ID_unitig32_44	GO:0000030
gene_ID_unitig32_44	GO:0000031
gene_ID_unitig32_44	GO:0000032
gene_ID_unitig32_44	GO:0006487
gene_ID_unitig32_44	GO:0097502
gene_ID_unitig32_45	GO:0005739	A0A1L0BF38-9ASCOCIC11C00000004887 OS=
gene_ID_unitig32_45	GO:0003676
gene_ID_unitig32_45	GO:0004815
gene_ID_unitig32_45	GO:0005524
gene_ID_unitig32_45	GO:0070146
gene_ID_unitig32_46	GO:0005730	A0A1A0H232-9ASCOARM repeat-containing OS=Metschnikowia bicuspidata bicuspidata NRRL YB-4993 GN=METBIDRAFT-47742 PE=4 SV=1
gene_ID_unitig32_46	GO:0030686
gene_ID_unitig32_46	GO:0030688
gene_ID_unitig32_46	GO:0003723
gene_ID_unitig32_46	GO:0000056
gene_ID_unitig32_46	GO:0000447
gene_ID_unitig32_46	GO:0000472
gene_ID_unitig32_46	GO:0000480
gene_ID_unitig32_47	GO:0044424	A0A1L0D5T6-9ASCOCIC11C00000005345 OS=
gene_ID_unitig32_47	GO:0016846
gene_ID_unitig32_49	GO:0030688	A0A1A0H205-9ASCOD-site 20S pre-rRNA nuclease OS=Metschnikowia bicuspidata bicuspidata NRRL YB-4993 GN=METBIDRAFT-33745 PE=4 SV=1
gene_ID_unitig32_49	GO:0004521
gene_ID_unitig32_49	GO:0000469
gene_ID_unitig32_49	GO:0030490
gene_ID_unitig32_50	GO:0030447	A0A1L0E291-9ASCOCIC11C00000004664 OS=
gene_ID_unitig32_50	GO:0050896
gene_ID_unitig32_52	GO:0016021	A0A1A0H204-9ASCODihydrosphingosine-1-phosphate lyase OS=Metschnikowia bicuspidata bicuspidata NRRL YB-4993 GN=METBIDRAFT-226501 PE=3 SV=1
gene_ID_unitig32_52	GO:0032541
gene_ID_unitig32_52	GO:0097038
gene_ID_unitig32_52	GO:0008117
gene_ID_unitig32_52	GO:0016831
gene_ID_unitig32_52	GO:0030170
gene_ID_unitig32_52	GO:0006665
gene_ID_unitig32_52	GO:0009267
gene_ID_unitig32_52	GO:0019722
gene_ID_unitig32_52	GO:0019752
gene_ID_unitig32_53	GO:0016020	A0A1A0H210-9ASCOPQ-loop-domain-containing OS=Metschnikowia bicuspidata bicuspidata NRRL YB-4993 GN=METBIDRAFT-33749 PE=4 SV=1
gene_ID_unitig32_55	GO:0015630	A0A1L0BF55-9ASCOCIC11C00000002290 OS=
gene_ID_unitig32_55	GO:0044430
gene_ID_unitig32_55	GO:0000226
gene_ID_unitig32_55	GO:0000280
gene_ID_unitig32_55	GO:0022402
gene_ID_unitig32_56	GO:0005783	A0A1A0H209-9ASCOp-loop containing nucleoside triphosphate hydrolase OS=Metschnikowia bicuspidata bicuspidata NRRL YB-4993 GN=METBIDRAFT-47738 PE=4 SV=1
gene_ID_unitig32_56	GO:0005794
gene_ID_unitig32_56	GO:0022625
gene_ID_unitig32_56	GO:0043332
gene_ID_unitig32_56	GO:0005525
gene_ID_unitig32_56	GO:0016787
gene_ID_unitig32_56	GO:0000027
gene_ID_unitig32_56	GO:0000054
gene_ID_unitig32_56	GO:0000747
gene_ID_unitig32_56	GO:0016192
gene_ID_unitig32_56	GO:0030437
gene_ID_unitig32_57	GO:0000139	A0A1A0H215-9ASCOFAD NAD(P)-binding domain-containing OS=Metschnikowia bicuspidata bicuspidata NRRL YB-4993 GN=METBIDRAFT-75453 PE=3 SV=1
gene_ID_unitig32_57	GO:0005789
gene_ID_unitig32_57	GO:0030127
gene_ID_unitig32_57	GO:0070971
gene_ID_unitig32_57	GO:0003924
gene_ID_unitig32_57	GO:0004497
gene_ID_unitig32_57	GO:0005525
gene_ID_unitig32_57	GO:0050662
gene_ID_unitig32_57	GO:0003400
gene_ID_unitig32_57	GO:0006886
gene_ID_unitig32_57	GO:0006888
gene_ID_unitig32_57	GO:0006998
gene_ID_unitig32_57	GO:0016050
gene_ID_unitig32_59	GO:0005739	A0A1A0H247-9ASCOAltered inheritance of mitochondria mitochondrial OS=Metschnikowia bicuspidata bicuspidata NRRL YB-4993 GN=METBIDRAFT-80102 PE=4 SV=1
gene_ID_unitig32_60	GO:1990070	A0A1L0BBA8-9ASCOCIC11C00000000030 OS=
gene_ID_unitig32_60	GO:1990071
gene_ID_unitig32_60	GO:1990072
gene_ID_unitig32_60	GO:0042802
gene_ID_unitig32_60	GO:0006461
gene_ID_unitig32_60	GO:0006888
gene_ID_unitig32_63	GO:0005634	Q6BRP3-DEBHADEHA2D14872p OS=Debaryomyces hansenii (strain ATCC 36239 CBS 767 JCM 1990 NBRC 0083 IGC 2968) GN=DEHA2D14872g PE=4 SV=2
gene_ID_unitig32_63	GO:0006355
gene_ID_unitig32_66	GO:0044699	A0A1A0H224-9ASCOThioredoxin OS=Metschnikowia bicuspidata bicuspidata NRRL YB-4993 GN=METBIDRAFT-33762 PE=4 SV=1
gene_ID_unitig32_67	GO:0005743	A0A1A0H1V1-9ASCOLETM1-domain-containing OS=Metschnikowia bicuspidata bicuspidata NRRL YB-4993 GN=METBIDRAFT-33764 PE=4 SV=1
gene_ID_unitig32_67	GO:0016021
gene_ID_unitig32_67	GO:0043022
gene_ID_unitig32_67	GO:0006813
gene_ID_unitig32_67	GO:0015992
gene_ID_unitig32_67	GO:0030007
gene_ID_unitig32_67	GO:0051204
gene_ID_unitig32_67	GO:0070131
gene_ID_unitig32_67	GO:0097033
gene_ID_unitig32_67	GO:0097034
gene_ID_unitig32_71	GO:0009987	A0A1L0C587-9ASCOCIC11C00000000398 OS=
gene_ID_unitig32_73	GO:0005634	A0A1A0H266-9ASCOGlutaredoxin OS=Metschnikowia bicuspidata bicuspidata NRRL YB-4993 GN=METBIDRAFT-47793 PE=4 SV=1
gene_ID_unitig32_73	GO:0005829
gene_ID_unitig32_73	GO:0009055
gene_ID_unitig32_73	GO:0015035
gene_ID_unitig32_73	GO:0015038
gene_ID_unitig32_73	GO:0006879
gene_ID_unitig32_73	GO:0045454
gene_ID_unitig32_73	GO:0055114
gene_ID_unitig32_76	GO:0005739	A0A1L0BFA4-9ASCOCIC11C00000000929 OS=
gene_ID_unitig32_76	GO:0016021
gene_ID_unitig32_77	GO:0005829	A0A1A0H270-9ASCODNA mismatch repair Msh6 OS=Metschnikowia bicuspidata bicuspidata NRRL YB-4993 GN=METBIDRAFT-47790 PE=3 SV=1
gene_ID_unitig32_77	GO:0032301
gene_ID_unitig32_77	GO:0000400
gene_ID_unitig32_77	GO:0005524
gene_ID_unitig32_77	GO:0016887
gene_ID_unitig32_77	GO:0032137
gene_ID_unitig32_77	GO:0032138
gene_ID_unitig32_77	GO:0000710
gene_ID_unitig32_77	GO:0036297
gene_ID_unitig32_77	GO:0043570
gene_ID_unitig32_79	GO:0008408	A0A1A0H1W7-9ASCORibonuclease H OS=Metschnikowia bicuspidata bicuspidata NRRL YB-4993 GN=METBIDRAFT-47806 PE=4 SV=1
gene_ID_unitig32_79	GO:0006364
gene_ID_unitig32_79	GO:0043628
gene_ID_unitig32_79	GO:0090305
gene_ID_unitig32_80	GO:0005768	A0A1A0H244-9ASCOPalmitoyltransferase OS=Metschnikowia bicuspidata bicuspidata NRRL YB-4993 GN=METBIDRAFT-33774 PE=3 SV=1
gene_ID_unitig32_80	GO:0005794
gene_ID_unitig32_80	GO:0044446
gene_ID_unitig32_80	GO:0098588
gene_ID_unitig32_80	GO:0016746
gene_ID_unitig32_80	GO:0046872
gene_ID_unitig32_81	GO:0016021	A0A1L0BW73-9ASCOCIC11C00000004865 OS=
gene_ID_unitig32_82	GO:0016020	A0A1L0DFC2-9ASCOCIC11C00000004218 OS=
gene_ID_unitig32_84	GO:0016853	A0A1A0H1X0-9ASCOPeptidylprolyl isomerase OS=Metschnikowia bicuspidata bicuspidata NRRL YB-4993 GN=METBIDRAFT-61742 PE=4 SV=1
gene_ID_unitig32_84	GO:0009987
gene_ID_unitig32_85	GO:0044424	A0A1A0H251-9ASCONucleotidylyl transferase OS=Metschnikowia bicuspidata bicuspidata NRRL YB-4993 GN=METBIDRAFT-47929 PE=4 SV=1
gene_ID_unitig32_85	GO:0016740
gene_ID_unitig32_85	GO:0008152
gene_ID_unitig32_85	GO:0044763
gene_ID_unitig32_89	GO:0005654	A0A1A0H280-9ASCOp-loop containing nucleoside triphosphate hydrolase (Fragment) OS=Metschnikowia bicuspidata bicuspidata NRRL YB-4993 GN=METBIDRAFT-19339 PE=4 SV=1
gene_ID_unitig32_89	GO:0005739
gene_ID_unitig32_89	GO:0005524
gene_ID_unitig32_89	GO:0016887
gene_ID_unitig32_89	GO:0000027
gene_ID_unitig32_89	GO:0006364
gene_ID_unitig32_90	GO:0004722	A0A1A0H257-9ASCO serine threonine phosphatase 2C OS=Metschnikowia bicuspidata bicuspidata NRRL YB-4993 GN=METBIDRAFT-47848 PE=4 SV=1
gene_ID_unitig32_90	GO:0006470
gene_ID_unitig32_90	GO:0009267
gene_ID_unitig32_90	GO:0036170
gene_ID_unitig32_90	GO:0036178
gene_ID_unitig32_90	GO:0036180
gene_ID_unitig32_90	GO:0036244
gene_ID_unitig32_91	GO:0005829	A0A1A0H1X9-9ASCOPentafunctional AROM polypeptide OS=Metschnikowia bicuspidata bicuspidata NRRL YB-4993 GN=ARO1 PE=3 SV=1
gene_ID_unitig32_91	GO:0003855
gene_ID_unitig32_91	GO:0003856
gene_ID_unitig32_91	GO:0003866
gene_ID_unitig32_91	GO:0004764
gene_ID_unitig32_91	GO:0004765
gene_ID_unitig32_91	GO:0005524
gene_ID_unitig32_91	GO:0046872
gene_ID_unitig32_91	GO:0009073
gene_ID_unitig32_91	GO:0009423
gene_ID_unitig32_91	GO:0016310
gene_ID_unitig32_91	GO:0055114
gene_ID_unitig32_92	GO:0005739	A0A1L0BT80-9ASCOCIC11C00000001209 OS=
gene_ID_unitig32_92	GO:0016779
gene_ID_unitig32_92	GO:0006396
gene_ID_unitig32_94	GO:0005634	A0A1A0H261-9ASCOCDK-activating kinase assembly factor OS=Metschnikowia bicuspidata bicuspidata NRRL YB-4993 GN=METBIDRAFT-13945 PE=4 SV=1
gene_ID_unitig32_94	GO:0005829
gene_ID_unitig32_94	GO:0008270
gene_ID_unitig32_94	GO:0000079
gene_ID_unitig32_94	GO:0006351
gene_ID_unitig32_94	GO:0006355
gene_ID_unitig32_94	GO:0007049
gene_ID_unitig32_96	GO:0043229	A0A1A0H290-9ASCOCGI-121-domain-containing OS=Metschnikowia bicuspidata bicuspidata NRRL YB-4993 GN=METBIDRAFT-47767 PE=3 SV=1
gene_ID_unitig32_96	GO:0006259
gene_ID_unitig32_96	GO:0065007
gene_ID_unitig32_97	GO:0016895	A0A1A0H260-9ASCOPIN domain OS=Metschnikowia bicuspidata bicuspidata NRRL YB-4993 GN=METBIDRAFT-47783 PE=4 SV=1
gene_ID_unitig32_97	GO:0090304
gene_ID_unitig32_98	GO:0000166	A0A1A0H267-9ASCOPkinase-domain-containing OS=Metschnikowia bicuspidata bicuspidata NRRL YB-4993 GN=METBIDRAFT-47933 PE=4 SV=1
gene_ID_unitig32_98	GO:0004672
gene_ID_unitig32_98	GO:0016310
gene_ID_unitig32_98	GO:0030437
gene_ID_unitig32_99	GO:0044424	A0A1L0DKE0-9ASCOCIC11C00000001531 OS=
gene_ID_unitig32_100	GO:0016020	A0A1L0C335-9ASCOCIC11C00000000808 OS=
gene_ID_unitig32_102	GO:0006355	A0A1L0GJK5-9ASCOCIC11C00000001519 OS=
gene_ID_unitig32_105	GO:0016020	A0A1L0C0Z6-9ASCOCIC11C00000004658 OS=
gene_ID_unitig32_106	GO:0006325	A0A1A0H2A0-9ASCODHS-like NAD FAD-binding domain-containing OS=Metschnikowia bicuspidata bicuspidata NRRL YB-4993 GN=METBIDRAFT-13956 PE=4 SV=1
gene_ID_unitig32_106	GO:0044237
gene_ID_unitig32_106	GO:0044238
gene_ID_unitig32_106	GO:0044763
gene_ID_unitig32_106	GO:0071704
gene_ID_unitig32_107	GO:0000324	A0A1A0H272-9ASCONon-specific serine threonine kinase OS=Metschnikowia bicuspidata bicuspidata NRRL YB-4993 GN=METBIDRAFT-47785 PE=4 SV=1
gene_ID_unitig32_107	GO:0005641
gene_ID_unitig32_107	GO:0005829
gene_ID_unitig32_107	GO:0031588
gene_ID_unitig32_107	GO:0044732
gene_ID_unitig32_107	GO:0004679
gene_ID_unitig32_107	GO:0005524
gene_ID_unitig32_107	GO:0047322
gene_ID_unitig32_107	GO:0001302
gene_ID_unitig32_107	GO:0001403
gene_ID_unitig32_107	GO:0006468
gene_ID_unitig32_107	GO:0006995
gene_ID_unitig32_107	GO:0007124
gene_ID_unitig32_107	GO:0007155
gene_ID_unitig32_107	GO:0017148
gene_ID_unitig32_107	GO:0045722
gene_ID_unitig32_107	GO:0071940
gene_ID_unitig32_107	GO:0090606
gene_ID_unitig32_107	GO:1900436
gene_ID_unitig32_108	GO:0003723	A0A1A0H276-9ASCOYTH-domain-containing OS=Metschnikowia bicuspidata bicuspidata NRRL YB-4993 GN=METBIDRAFT-33800 PE=4 SV=1
gene_ID_unitig32_108	GO:0019222
gene_ID_unitig32_109	GO:0005743	A0A1A0H1Z8-9ASCO5-demethoxyubiquinone mitochondrial OS=Metschnikowia bicuspidata bicuspidata NRRL YB-4993 GN=COQ7 PE=3 SV=1
gene_ID_unitig32_109	GO:0016491
gene_ID_unitig32_109	GO:0044710
gene_ID_unitig32_110	GO:0000777	A0A1A0H2A5-9ASCONuf2-domain-containing OS=Metschnikowia bicuspidata bicuspidata NRRL YB-4993 GN=METBIDRAFT-47714 PE=4 SV=1
gene_ID_unitig32_110	GO:0000780
gene_ID_unitig32_110	GO:0005816
gene_ID_unitig32_110	GO:0007059
gene_ID_unitig32_110	GO:0007067
gene_ID_unitig32_110	GO:1902589
gene_ID_unitig32_111	GO:0016021	A0A1A0H278-9ASCOMFS general substrate transporter OS=Metschnikowia bicuspidata bicuspidata NRRL YB-4993 GN=METBIDRAFT-80137 PE=4 SV=1
gene_ID_unitig32_111	GO:0005215
gene_ID_unitig32_111	GO:0055085
gene_ID_unitig32_112	GO:0016021	A0A1A0H278-9ASCOMFS general substrate transporter OS=Metschnikowia bicuspidata bicuspidata NRRL YB-4993 GN=METBIDRAFT-80137 PE=4 SV=1
gene_ID_unitig32_112	GO:0005215
gene_ID_unitig32_112	GO:0055085
gene_ID_unitig32_113	GO:0016020	A0A1A0H201-9ASCOMFS general substrate transporter OS=Metschnikowia bicuspidata bicuspidata NRRL YB-4993 GN=METBIDRAFT-227659 PE=4 SV=1
gene_ID_unitig32_114	GO:0016021	A0A1A0H201-9ASCOMFS general substrate transporter OS=Metschnikowia bicuspidata bicuspidata NRRL YB-4993 GN=METBIDRAFT-227659 PE=4 SV=1
gene_ID_unitig32_114	GO:0022857
gene_ID_unitig32_114	GO:0055085
gene_ID_unitig32_115	GO:0016020	A0A1A0HGP0-9ASCOMFS general substrate transporter OS=Metschnikowia bicuspidata bicuspidata NRRL YB-4993 GN=METBIDRAFT-29686 PE=4 SV=1
gene_ID_unitig32_116	GO:0016020	A0A1L0C1W4-9ASCOCIC11C00000005400 OS=
gene_ID_unitig32_116	GO:0009749
gene_ID_unitig32_116	GO:0009757
gene_ID_unitig32_116	GO:0031323
gene_ID_unitig32_116	GO:0044763
gene_ID_unitig32_117	GO:0000329	A0A1L0BZI7-9ASCOCIC11C00000004514 OS=
gene_ID_unitig32_117	GO:0005789
gene_ID_unitig32_117	GO:0005887
gene_ID_unitig32_117	GO:0015171
gene_ID_unitig32_117	GO:0015203
gene_ID_unitig32_117	GO:0015226
gene_ID_unitig32_117	GO:0003333
gene_ID_unitig32_117	GO:0006631
gene_ID_unitig32_117	GO:0006970
gene_ID_unitig32_117	GO:1902047
gene_ID_unitig32_117	GO:1902269
gene_ID_unitig32_117	GO:1902274
gene_ID_unitig32_117	GO:1902603
gene_ID_unitig32_118	GO:0005829	A0A1A0H2B0-9ASCOAMPKBI-domain-containing OS=Metschnikowia bicuspidata bicuspidata NRRL YB-4993 GN=METBIDRAFT-47653 PE=4 SV=1
gene_ID_unitig32_118	GO:0030159
gene_ID_unitig32_118	GO:0006109
gene_ID_unitig32_118	GO:0007165
gene_ID_unitig32_118	GO:0035690
gene_ID_unitig32_119	GO:0016021	A0A1A0H283-9ASCOFungal pheromone mating factor STE2G- -coupled receptor OS=Metschnikowia bicuspidata bicuspidata NRRL YB-4993 GN=METBIDRAFT-80142 PE=4 SV=1
gene_ID_unitig32_119	GO:0044459
gene_ID_unitig32_119	GO:0004932
gene_ID_unitig32_119	GO:0007165
gene_ID_unitig32_120	GO:0004725	A0A1L0BYJ4-9ASCOCIC11C00000001980 OS=
gene_ID_unitig32_120	GO:0006470
gene_ID_unitig32_121	GO:0000786	A0A1E4SPC3-9ASCOHistone H3 OS=Candida tanzawaensis NRRL Y-17324 GN=CANTADRAFT-197361 PE=3 SV=1
gene_ID_unitig32_121	GO:0005634
gene_ID_unitig32_121	GO:0003677
gene_ID_unitig32_121	GO:0046982
gene_ID_unitig32_122	GO:0000786	G8YMZ8-PICSOHistone H4 OS=Pichia sorbitophila (strain ATCC MYA-4447 BCRC 22081 CBS 7064 NBRC 10061 NRRL Y-12695) GN=Piso0-001373 PE=3 SV=1
gene_ID_unitig32_122	GO:0005634
gene_ID_unitig32_122	GO:0003677
gene_ID_unitig32_122	GO:0046982
gene_ID_unitig32_122	GO:0006334
gene_ID_unitig32_122	GO:0006352
gene_ID_unitig32_123	GO:0016020	A0A1A0H288-9ASCOGlycosyl transferase OS=Metschnikowia bicuspidata bicuspidata NRRL YB-4993 GN=METBIDRAFT-80147 PE=4 SV=1
gene_ID_unitig32_123	GO:0016757
gene_ID_unitig32_123	GO:0070085
gene_ID_unitig32_124	GO:0005634	A0A1L0BZG9-9ASCOCIC11C00000001962 OS=
gene_ID_unitig32_124	GO:0006325
gene_ID_unitig32_124	GO:0006464
gene_ID_unitig32_124	GO:0031936
gene_ID_unitig32_124	GO:0044763
gene_ID_unitig32_124	GO:0045944
gene_ID_unitig32_126	GO:0008080	B9WM82-CANDCN-acetyl transferase (GNAT family) OS=Candida dubliniensis (strain CD36 ATCC MYA-646 CBS 7987 NCPF 3949 NRRL Y-17841) GN=Cd36-32320 PE=4 SV=1
gene_ID_unitig32_127	GO:0000781	A0A1L0DIP5-9ASCOCIC11C00000000907 OS=
gene_ID_unitig32_127	GO:0008080
gene_ID_unitig32_127	GO:0043565
gene_ID_unitig32_127	GO:0000122
gene_ID_unitig32_127	GO:0000183
gene_ID_unitig32_127	GO:0006281
gene_ID_unitig32_127	GO:0006348
gene_ID_unitig32_127	GO:0016573
gene_ID_unitig32_127	GO:0030466
gene_ID_unitig32_128	GO:0005829	A0A1A0H216-9ASCOCarbamoyl-phosphate synth OS=Metschnikowia bicuspidata bicuspidata NRRL YB-4993 GN=METBIDRAFT-47925 PE=3 SV=1
gene_ID_unitig32_128	GO:0003922
gene_ID_unitig32_128	GO:0004070
gene_ID_unitig32_128	GO:0004088
gene_ID_unitig32_128	GO:0004151
gene_ID_unitig32_128	GO:0005524
gene_ID_unitig32_128	GO:0016597
gene_ID_unitig32_128	GO:0046872
gene_ID_unitig32_128	GO:0006207
gene_ID_unitig32_128	GO:0006541
gene_ID_unitig32_129	GO:0016020	C4Y9A0-CLAL4Potassium transport OS=Clavispora lusitaniae (strain ATCC 42720) GN=CLUG-04778 PE=3 SV=1
gene_ID_unitig32_129	GO:0006810
gene_ID_unitig32_130	GO:0019013	A0A1A0H9M0-9ASCOBrix-domain-containing OS=Metschnikowia bicuspidata bicuspidata NRRL YB-4993 GN=METBIDRAFT-43283 PE=4 SV=1
gene_ID_unitig32_130	GO:0032040
gene_ID_unitig32_130	GO:0034457
gene_ID_unitig32_130	GO:0030515
gene_ID_unitig32_130	GO:0042134
gene_ID_unitig32_130	GO:0043047
gene_ID_unitig32_130	GO:0006364
gene_ID_unitig32_130	GO:0042274
gene_ID_unitig32_132	GO:0044424	A0A1L0GJR3-9ASCOCIC11C00000001009 OS=
gene_ID_unitig32_132	GO:0009987
gene_ID_unitig32_132	GO:0044699
gene_ID_unitig32_134	GO:0005737	A0A1L0DLL3-9ASCOCIC11C00000005205 OS=
gene_ID_unitig32_134	GO:0003723
gene_ID_unitig32_134	GO:0004349
gene_ID_unitig32_134	GO:0005975
gene_ID_unitig32_134	GO:0006561
gene_ID_unitig32_134	GO:0016310
gene_ID_unitig32_135	GO:0044428	A0A1L0C2L2-9ASCOCIC11C00000005462 OS=
gene_ID_unitig32_135	GO:0004518
gene_ID_unitig32_135	GO:0000956
gene_ID_unitig32_135	GO:0016073
gene_ID_unitig32_135	GO:0043628
gene_ID_unitig32_135	GO:0071046
gene_ID_unitig32_136	GO:0044424	A0A1L0DPN2-9ASCOCIC11C00000001431 OS=
gene_ID_unitig32_136	GO:0044763
gene_ID_unitig32_138	GO:0005634	A0A1A0H9X5-9ASCOImidazole glycerol phosphate synthase OS=Metschnikowia bicuspidata bicuspidata NRRL YB-4993 GN=METBIDRAFT-44211 PE=3 SV=1
gene_ID_unitig32_138	GO:0005829
gene_ID_unitig32_138	GO:0000107
gene_ID_unitig32_138	GO:0003949
gene_ID_unitig32_138	GO:0004359
gene_ID_unitig32_138	GO:0016833
gene_ID_unitig32_138	GO:0000105
gene_ID_unitig32_139	GO:0005737	A0A1L0C5M3-9ASCOPhosphoinositide phospholipase C OS=
gene_ID_unitig32_139	GO:0008081
gene_ID_unitig32_139	GO:0006629
gene_ID_unitig32_139	GO:0007165
gene_ID_unitig32_140	GO:0016021	A0A1A0HAB2-9ASCO MATE family drug sodium antiporter OS=Metschnikowia bicuspidata bicuspidata NRRL YB-4993 GN=METBIDRAFT-12746 PE=4 SV=1
gene_ID_unitig32_140	GO:0015238
gene_ID_unitig32_140	GO:0015297
gene_ID_unitig32_140	GO:0006556
gene_ID_unitig32_140	GO:0006855
gene_ID_unitig32_142	GO:0005634	A0A1L0DQC9-9ASCOCIC11C00000002718 OS=
gene_ID_unitig32_142	GO:0005743
gene_ID_unitig32_142	GO:0005829
gene_ID_unitig32_142	GO:0016532
gene_ID_unitig32_142	GO:0006801
gene_ID_unitig32_142	GO:0015680
gene_ID_unitig32_142	GO:0043085
gene_ID_unitig32_142	GO:0055114
gene_ID_unitig32_143	GO:0007154	A0A1L0GS20-9ASCOCIC11C00000004963 OS=
gene_ID_unitig32_143	GO:0036176
gene_ID_unitig32_143	GO:0042594
gene_ID_unitig32_143	GO:0044182
gene_ID_unitig32_143	GO:0051301
gene_ID_unitig32_143	GO:0051716
gene_ID_unitig32_144	GO:0051213	A0A1A0HAA4-9ASCOClavaminate synthase OS=Metschnikowia bicuspidata bicuspidata NRRL YB-4993 GN=METBIDRAFT-206058 PE=4 SV=1
gene_ID_unitig32_144	GO:0055114
gene_ID_unitig32_145	GO:0005634	A0A1A0H9W5-9ASCOGlutamine-dependent NAD(+) synthetase OS=Metschnikowia bicuspidata bicuspidata NRRL YB-4993 GN=METBIDRAFT-44325 PE=3 SV=1
gene_ID_unitig32_145	GO:0005737
gene_ID_unitig32_145	GO:0003952
gene_ID_unitig32_145	GO:0004359
gene_ID_unitig32_145	GO:0005524
gene_ID_unitig32_145	GO:0042802
gene_ID_unitig32_145	GO:0009435
gene_ID_unitig32_145	GO:0019358
gene_ID_unitig32_146	GO:0044424	A0A1A0H9X7-9ASCOAlpha beta-hydrolase (Fragment) OS=Metschnikowia bicuspidata bicuspidata NRRL YB-4993 GN=METBIDRAFT-17948 PE=4 SV=1
gene_ID_unitig32_147	GO:0052718	A0A1A0H9K1-9ASCOCytidine deaminase OS=Metschnikowia bicuspidata bicuspidata NRRL YB-4993 GN=METBIDRAFT-206039 PE=4 SV=1
gene_ID_unitig32_147	GO:0008270
gene_ID_unitig32_147	GO:0052717
gene_ID_unitig32_147	GO:0006382
gene_ID_unitig32_147	GO:0006400
gene_ID_unitig32_149	GO:0005576	A0A1A0HE05-9ASCOBarwin-like endoglucanase (Fragment) OS=Metschnikowia bicuspidata bicuspidata NRRL YB-4993 GN=METBIDRAFT-25703 PE=4 SV=1
gene_ID_unitig32_149	GO:0035690
gene_ID_unitig32_150	GO:0005576	A0A1A0HE05-9ASCOBarwin-like endoglucanase (Fragment) OS=Metschnikowia bicuspidata bicuspidata NRRL YB-4993 GN=METBIDRAFT-25703 PE=4 SV=1
gene_ID_unitig32_150	GO:0035690
gene_ID_unitig32_151	GO:0000112	A0A1L0C597-9ASCOCIC11C00000004023 OS=
gene_ID_unitig32_151	GO:0000439
gene_ID_unitig32_151	GO:0005675
gene_ID_unitig32_151	GO:0005829
gene_ID_unitig32_151	GO:0008270
gene_ID_unitig32_151	GO:0006289
gene_ID_unitig32_151	GO:0006366
gene_ID_unitig32_151	GO:0070816
gene_ID_unitig32_152	GO:0005634	A0A1A0H9W0-9ASCOTranscription elongation factor SPT5 OS=Metschnikowia bicuspidata bicuspidata NRRL YB-4993 GN=METBIDRAFT-32760 PE=3 SV=1
gene_ID_unitig32_152	GO:0003723
gene_ID_unitig32_152	GO:0043175
gene_ID_unitig32_152	GO:0006351
gene_ID_unitig32_152	GO:0006357
gene_ID_unitig32_152	GO:0006397
gene_ID_unitig32_152	GO:0009267
gene_ID_unitig32_152	GO:0032786
gene_ID_unitig32_152	GO:0036170
gene_ID_unitig32_152	GO:0036180
gene_ID_unitig32_152	GO:2001207
gene_ID_unitig32_153	GO:0032044	A0A1A0H9W0-9ASCOTranscription elongation factor SPT5 OS=Metschnikowia bicuspidata bicuspidata NRRL YB-4993 GN=METBIDRAFT-32760 PE=3 SV=1
gene_ID_unitig32_153	GO:0000991
gene_ID_unitig32_153	GO:0000993
gene_ID_unitig32_153	GO:0001042
gene_ID_unitig32_153	GO:0001179
gene_ID_unitig32_153	GO:0003746
gene_ID_unitig32_153	GO:0019843
gene_ID_unitig32_153	GO:0000398
gene_ID_unitig32_153	GO:0006366
gene_ID_unitig32_153	GO:0006370
gene_ID_unitig32_153	GO:0006414
gene_ID_unitig32_153	GO:0008298
gene_ID_unitig32_153	GO:0009267
gene_ID_unitig32_153	GO:0032968
gene_ID_unitig32_153	GO:0036170
gene_ID_unitig32_153	GO:0036180
gene_ID_unitig32_153	GO:0090262
gene_ID_unitig32_153	GO:2000232
gene_ID_unitig32_153	GO:2001208
gene_ID_unitig32_153	GO:2001209
gene_ID_unitig32_154	GO:0005634	A0A1A0H9J7-9ASCOAdenine phosphoribosyltransferase OS=Metschnikowia bicuspidata bicuspidata NRRL YB-4993 GN=METBIDRAFT-32756 PE=3 SV=1
gene_ID_unitig32_154	GO:0005737
gene_ID_unitig32_154	GO:0003999
gene_ID_unitig32_154	GO:0046872
gene_ID_unitig32_154	GO:0006168
gene_ID_unitig32_154	GO:0044209
gene_ID_unitig32_155	GO:0005643	A0A1L0GS12-9ASCOCIC11C00000002821 OS=
gene_ID_unitig32_155	GO:0005777
gene_ID_unitig32_155	GO:0005868
gene_ID_unitig32_155	GO:0005881
gene_ID_unitig32_155	GO:1990429
gene_ID_unitig32_155	GO:0003774
gene_ID_unitig32_155	GO:0008152
gene_ID_unitig32_155	GO:0030029
gene_ID_unitig32_155	GO:0030473
gene_ID_unitig32_155	GO:0040001
gene_ID_unitig32_155	GO:0051292
gene_ID_unitig32_155	GO:2000582
gene_ID_unitig32_157	GO:0006357	A0A1L0BNV5-9ASCOCIC11C00000000686 OS=
gene_ID_unitig32_157	GO:0009987
gene_ID_unitig32_157	GO:0030447
gene_ID_unitig32_157	GO:0048522
gene_ID_unitig32_158	GO:0006355	A0A1L0C2P9-9ASCOCIC11C00000003880 OS=
gene_ID_unitig32_158	GO:0030448
gene_ID_unitig32_158	GO:0044011
gene_ID_unitig32_158	GO:1900233
gene_ID_unitig32_160	GO:0016538	A0A1L0BNK7-9ASCOCIC11C00000002591 OS=
gene_ID_unitig32_160	GO:0000079
gene_ID_unitig32_160	GO:0007049
gene_ID_unitig32_160	GO:0007346
gene_ID_unitig32_160	GO:0030447
gene_ID_unitig32_160	GO:0035690
gene_ID_unitig32_161	GO:0044427	A0A1L0GCU8-9ASCOCIC11C00000004530 OS=
gene_ID_unitig32_161	GO:0033554
gene_ID_unitig32_161	GO:0042594
gene_ID_unitig32_161	GO:0044182
gene_ID_unitig32_163	GO:0005886	A0A1A0H9I7-9ASCOMannan endo-1,6-alpha-mannosidase OS=Metschnikowia bicuspidata bicuspidata NRRL YB-4993 GN=METBIDRAFT-43350 PE=3 SV=1
gene_ID_unitig32_163	GO:0016021
gene_ID_unitig32_163	GO:0031225
gene_ID_unitig32_163	GO:0008496
gene_ID_unitig32_163	GO:0016052
gene_ID_unitig32_163	GO:0071555
gene_ID_unitig32_164	GO:0005488	A0A015ITV2-9GLOMAzf1p OS=Rhizophagus irregularis DAOM 197198w GN= -178030 PE=4 SV=1
gene_ID_unitig32_165	GO:0000407	A0A1L0BRH1-9ASCOCIC11C00000002255 OS=
gene_ID_unitig32_165	GO:0005769
gene_ID_unitig32_165	GO:0005829
gene_ID_unitig32_165	GO:0019898
gene_ID_unitig32_165	GO:0032266
gene_ID_unitig32_165	GO:0000422
gene_ID_unitig32_165	GO:0032258
gene_ID_unitig32_165	GO:0034498
gene_ID_unitig32_165	GO:0034727
gene_ID_unitig32_166	GO:0016020	A0A1L0DP81-9ASCOCIC11C00000001796 OS=
gene_ID_unitig32_167	GO:0005634	A0A1L0DE34-9ASCOCIC11C00000001334 OS=
gene_ID_unitig32_167	GO:0008541
gene_ID_unitig32_167	GO:0034515
gene_ID_unitig32_167	GO:0005198
gene_ID_unitig32_167	GO:0006511
gene_ID_unitig32_167	GO:0043248
gene_ID_unitig32_168	GO:0005768	A0A1L0GCB2-9ASCOCIC11C00000000734 OS=
gene_ID_unitig32_168	GO:0016020
gene_ID_unitig32_168	GO:0035091
gene_ID_unitig32_168	GO:0006810
gene_ID_unitig32_169	GO:0016020	A0A1A0HA79-9ASCONucleotide-diphospho-sugar transferase OS=Metschnikowia bicuspidata bicuspidata NRRL YB-4993 GN=METBIDRAFT-79055 PE=4 SV=1
gene_ID_unitig32_169	GO:0016740
gene_ID_unitig32_169	GO:0035268
gene_ID_unitig32_169	GO:0046354
gene_ID_unitig32_170	GO:0005829	A0A1A0H9U0-9ASCOS-adenosyl-L-methionine-dependent methyltransferase OS=Metschnikowia bicuspidata bicuspidata NRRL YB-4993 GN=METBIDRAFT-32731 PE=4 SV=1
gene_ID_unitig32_170	GO:0018423
gene_ID_unitig32_170	GO:0006481
gene_ID_unitig32_171	GO:0005634	A0A1A0H9V6-9ASCOS-adenosyl-L-methionine-dependent methyltransferase OS=Metschnikowia bicuspidata bicuspidata NRRL YB-4993 GN=METBIDRAFT-43248 PE=4 SV=1
gene_ID_unitig32_171	GO:0005829
gene_ID_unitig32_171	GO:0016300
gene_ID_unitig32_171	GO:0001300
gene_ID_unitig32_171	GO:0002098
gene_ID_unitig32_171	GO:0030488
gene_ID_unitig32_171	GO:0035690
gene_ID_unitig32_173	GO:0005669	A0A1A0HA77-9ASCOHistone-fold-containing OS=Metschnikowia bicuspidata bicuspidata NRRL YB-4993 GN=METBIDRAFT-12718 PE=4 SV=1
gene_ID_unitig32_173	GO:0003682
gene_ID_unitig32_173	GO:0046982
gene_ID_unitig32_173	GO:0051123
gene_ID_unitig32_174	GO:0016020	A0A1A0HA74-9ASCOS-adenosyl-L-methionine-dependent methyltransferase OS=Metschnikowia bicuspidata bicuspidata NRRL YB-4993 GN=METBIDRAFT-79051 PE=4 SV=1
gene_ID_unitig32_175	GO:0005634	A0A1A0H9T6-9ASCOChorismate mutase OS=Metschnikowia bicuspidata bicuspidata NRRL YB-4993 GN=METBIDRAFT-32725 PE=4 SV=1
gene_ID_unitig32_175	GO:0005829
gene_ID_unitig32_175	GO:0004106
gene_ID_unitig32_175	GO:0006571
gene_ID_unitig32_175	GO:0009094
gene_ID_unitig32_175	GO:0046417
gene_ID_unitig32_177	GO:0008448	A0A1A0H9H4-9ASCON-acetylglucosamine-6-phosphate deacetylase OS=Metschnikowia bicuspidata bicuspidata NRRL YB-4993 GN=METBIDRAFT-32723 PE=3 SV=1
gene_ID_unitig32_177	GO:0005975
gene_ID_unitig32_177	GO:0006044
gene_ID_unitig32_178	GO:0004342	A0A1L0BUN9-9ASCOGlucosamine-6-phosphate isomerase OS=
gene_ID_unitig32_178	GO:0016787
gene_ID_unitig32_178	GO:0005975
gene_ID_unitig32_178	GO:0006044
gene_ID_unitig32_179	GO:0005623	A0A1A0HA69-9ASCOPhosphotransferase OS=Metschnikowia bicuspidata bicuspidata NRRL YB-4993 GN=METBIDRAFT-44121 PE=3 SV=1
gene_ID_unitig32_179	GO:0016301
gene_ID_unitig32_179	GO:0036094
gene_ID_unitig32_179	GO:0005975
gene_ID_unitig32_179	GO:0016310
gene_ID_unitig32_180	GO:0044425	A0A1A0H9G9-9ASCO SEY1 OS=Metschnikowia bicuspidata bicuspidata NRRL YB-4993 GN=SEY1 PE=3 SV=1
gene_ID_unitig32_180	GO:0044432
gene_ID_unitig32_180	GO:0000166
gene_ID_unitig32_180	GO:0016787
gene_ID_unitig32_180	GO:0007029
gene_ID_unitig32_180	GO:0008645
gene_ID_unitig32_180	GO:0009405
gene_ID_unitig32_180	GO:0035690
gene_ID_unitig32_180	GO:0061024
gene_ID_unitig32_181	GO:0005739	A0A1A0HA63-9ASCORibosome-releasing factor mitochondrial OS=Metschnikowia bicuspidata bicuspidata NRRL YB-4993 GN=MEF2 PE=3 SV=1
gene_ID_unitig32_181	GO:0003924
gene_ID_unitig32_181	GO:0005525
gene_ID_unitig32_181	GO:0032543
gene_ID_unitig32_181	GO:0032790
gene_ID_unitig32_182	GO:0000324	A0A1A0H9S4-9ASCOPTR2-domain-containing OS=Metschnikowia bicuspidata bicuspidata NRRL YB-4993 GN=METBIDRAFT-32715 PE=3 SV=1
gene_ID_unitig32_182	GO:0016021
gene_ID_unitig32_182	GO:0031520
gene_ID_unitig32_182	GO:0032153
gene_ID_unitig32_182	GO:0042937
gene_ID_unitig32_182	GO:0071916
gene_ID_unitig32_182	GO:0035442
gene_ID_unitig32_182	GO:0042939
gene_ID_unitig32_183	GO:0005634	A0A0L0P6V5-9ASCOSerine threonine- kinase RAD53 OS=
gene_ID_unitig32_183	GO:0005829
gene_ID_unitig32_183	GO:0032153
gene_ID_unitig32_183	GO:0003688
gene_ID_unitig32_183	GO:0004674
gene_ID_unitig32_183	GO:0004712
gene_ID_unitig32_183	GO:0004713
gene_ID_unitig32_183	GO:0005524
gene_ID_unitig32_183	GO:0006270
gene_ID_unitig32_183	GO:0006281
gene_ID_unitig32_183	GO:0008104
gene_ID_unitig32_183	GO:0009202
gene_ID_unitig32_183	GO:0018108
gene_ID_unitig32_183	GO:0031573
gene_ID_unitig32_183	GO:0033315
gene_ID_unitig32_183	GO:0042326
gene_ID_unitig32_183	GO:1990294
gene_ID_unitig32_184	GO:0005739	A0A1A0H9G4-9ASCOKinesin-domain-containing OS=Metschnikowia bicuspidata bicuspidata NRRL YB-4993 GN=METBIDRAFT-32713 PE=3 SV=1
gene_ID_unitig32_184	GO:0005881
gene_ID_unitig32_184	GO:0051285
gene_ID_unitig32_184	GO:0005524
gene_ID_unitig32_184	GO:0008017
gene_ID_unitig32_184	GO:0008270
gene_ID_unitig32_184	GO:0008574
gene_ID_unitig32_184	GO:0060002
gene_ID_unitig32_184	GO:0007026
gene_ID_unitig32_184	GO:0008152
gene_ID_unitig32_184	GO:0010570
gene_ID_unitig32_184	GO:0030473
gene_ID_unitig32_184	GO:0034613
gene_ID_unitig32_184	GO:0071963
gene_ID_unitig32_186	GO:0005634	A0A1A0H9S0-9ASC pseudouridine synthase D OS=Metschnikowia bicuspidata bicuspidata NRRL YB-4993 GN=METBIDRAFT-79039 PE=4 SV=1
gene_ID_unitig32_186	GO:0005737
gene_ID_unitig32_186	GO:0003723
gene_ID_unitig32_186	GO:0009982
gene_ID_unitig32_186	GO:0000455
gene_ID_unitig32_186	GO:0031119
gene_ID_unitig32_186	GO:0031120
gene_ID_unitig32_186	GO:1990481
gene_ID_unitig32_187	GO:0009228	A3LS33-PICSTPyrimidine biosynthesis enzyme OS=Scheffersomyces stipitis (strain ATCC 58785 CBS 6054 NBRC 10063 NRRL Y-11545) GN=PICST-30906 PE=4 SV=1
gene_ID_unitig32_188	GO:0016740	A0A1A0H9G1-9ASCOSulfurtransferase OS=Metschnikowia bicuspidata bicuspidata NRRL YB-4993 GN=METBIDRAFT-43462 PE=4 SV=1
gene_ID_unitig32_188	GO:0002098
gene_ID_unitig32_189	GO:0005737	A0A1A0HA57-9ASCONuclear distribution PAC1 OS=Metschnikowia bicuspidata bicuspidata NRRL YB-4993 GN=PAC1 PE=3 SV=1
gene_ID_unitig32_189	GO:0005874
gene_ID_unitig32_189	GO:0005515
gene_ID_unitig32_189	GO:0006810
gene_ID_unitig32_189	GO:0006996
gene_ID_unitig32_189	GO:0007017
gene_ID_unitig32_189	GO:0044093
gene_ID_unitig32_189	GO:0051649
gene_ID_unitig32_189	GO:0051656
gene_ID_unitig32_189	GO:1903047
gene_ID_unitig32_191	GO:0012505	A0A1A0H9T2-9ASCODUF292-domain-containing OS=Metschnikowia bicuspidata bicuspidata NRRL YB-4993 GN=METBIDRAFT-79036 PE=4 SV=1
gene_ID_unitig32_191	GO:0043231
gene_ID_unitig32_191	GO:0044444
gene_ID_unitig32_191	GO:0006810
gene_ID_unitig32_192	GO:0005623	A0A1A0H9F7-9ASCOPkinase-domain-containing OS=Metschnikowia bicuspidata bicuspidata NRRL YB-4993 GN=METBIDRAFT-205585 PE=4 SV=1
gene_ID_unitig32_192	GO:0004674
gene_ID_unitig32_192	GO:0005524
gene_ID_unitig32_192	GO:0006468
gene_ID_unitig32_192	GO:0006873
gene_ID_unitig32_193	GO:0005730	A0A1A0H9R0-9ASCOWD40 repeat OS=Metschnikowia bicuspidata bicuspidata NRRL YB-4993 GN=METBIDRAFT-12700 PE=4 SV=1
gene_ID_unitig32_193	GO:0032040
gene_ID_unitig32_193	GO:0072686
gene_ID_unitig32_193	GO:0000462
gene_ID_unitig32_194	GO:0016791	A0A1A0H9S7-9ASCONIF-domain-containing OS=Metschnikowia bicuspidata bicuspidata NRRL YB-4993 GN=METBIDRAFT-32703 PE=4 SV=1
gene_ID_unitig32_194	GO:0016311
gene_ID_unitig32_194	GO:0030447
gene_ID_unitig32_196	GO:0005829	A0A1A0HA49-9ASC cleavage and polyadenylation factor CLP1 OS=Metschnikowia bicuspidata bicuspidata NRRL YB-4993 GN=CLP1 PE=3 SV=1
gene_ID_unitig32_196	GO:0005849
gene_ID_unitig32_196	GO:0003723
gene_ID_unitig32_196	GO:0005524
gene_ID_unitig32_196	GO:0006378
gene_ID_unitig32_196	GO:0006379
gene_ID_unitig32_196	GO:0042493
gene_ID_unitig32_196	GO:0090202
gene_ID_unitig32_197	GO:0044424	A0A1A0HA44-9ASCOSerine threonine- phosphatase 2A activator OS=Metschnikowia bicuspidata bicuspidata NRRL YB-4993 GN=METBIDRAFT-205518 PE=3 SV=1
gene_ID_unitig32_197	GO:0016853
gene_ID_unitig32_197	GO:0009987
gene_ID_unitig32_197	GO:0050790
gene_ID_unitig32_199	GO:0031618	A0A1A0H9E7-9ASCOHistone acetyltransferase OS=Metschnikowia bicuspidata bicuspidata NRRL YB-4993 GN=METBIDRAFT-205485 PE=3 SV=1
gene_ID_unitig32_199	GO:0032777
gene_ID_unitig32_199	GO:0010485
gene_ID_unitig32_199	GO:0044016
gene_ID_unitig32_199	GO:0000070
gene_ID_unitig32_199	GO:0000183
gene_ID_unitig32_199	GO:0006302
gene_ID_unitig32_199	GO:0006354
gene_ID_unitig32_199	GO:0016239
gene_ID_unitig32_199	GO:0031453
gene_ID_unitig32_199	GO:0032968
gene_ID_unitig32_199	GO:0034401
gene_ID_unitig32_199	GO:0034508
gene_ID_unitig32_199	GO:0043967
gene_ID_unitig32_199	GO:0043973
gene_ID_unitig32_199	GO:0044182
gene_ID_unitig32_199	GO:0048478
gene_ID_unitig32_199	GO:0051726
gene_ID_unitig32_200	GO:0005634	A0A1A0HA43-9ASCOWD40 repeat OS=Metschnikowia bicuspidata bicuspidata NRRL YB-4993 GN=METBIDRAFT-88159 PE=4 SV=1
gene_ID_unitig32_200	GO:0032991
gene_ID_unitig32_200	GO:0006397
gene_ID_unitig32_200	GO:0008380
gene_ID_unitig32_203	GO:0044424	G8YJ75-PICSOPiso0-003486 OS=Pichia sorbitophila (strain ATCC MYA-4447 BCRC 22081 CBS 7064 NBRC 10061 NRRL Y-12695) GN=Piso0-003486 PE=3 SV=1
gene_ID_unitig32_203	GO:0005524
gene_ID_unitig32_206	GO:0004345	A0A1A0H9E2-9ASCONagb rpia transferase OS=Metschnikowia bicuspidata bicuspidata NRRL YB-4993 GN=METBIDRAFT-205275 PE=4 SV=1
gene_ID_unitig32_206	GO:0016740
gene_ID_unitig32_206	GO:0017057
gene_ID_unitig32_206	GO:0005975
gene_ID_unitig32_206	GO:0006098
gene_ID_unitig32_206	GO:0055114
gene_ID_unitig32_207	GO:0004602	A0A1A0HA38-9ASCOGlutathione peroxidase OS=Metschnikowia bicuspidata bicuspidata NRRL YB-4993 GN=METBIDRAFT-43955 PE=3 SV=1
gene_ID_unitig32_207	GO:0006979
gene_ID_unitig32_207	GO:0055114
gene_ID_unitig32_207	GO:0098869
gene_ID_unitig32_210	GO:0004602	A0A1A0HA38-9ASCOGlutathione peroxidase OS=Metschnikowia bicuspidata bicuspidata NRRL YB-4993 GN=METBIDRAFT-43955 PE=3 SV=1
gene_ID_unitig32_210	GO:0006979
gene_ID_unitig32_210	GO:0055114
gene_ID_unitig32_210	GO:0098869
gene_ID_unitig32_212	GO:0005737	A0A1L0DZK3-9ASCOCIC11C00000000697 OS=
gene_ID_unitig32_212	GO:0004725
gene_ID_unitig32_212	GO:0034599
gene_ID_unitig32_212	GO:0035335
gene_ID_unitig32_213	GO:0008250	A0A1A0H9R3-9ASCODolichyl-diphosphooligosaccharide-- glycosyltransferase subunit OST2 OS=Metschnikowia bicuspidata bicuspidata NRRL YB-4993 GN=METBIDRAFT-79021 PE=3 SV=1
gene_ID_unitig32_213	GO:0016021
gene_ID_unitig32_213	GO:0004579
gene_ID_unitig32_213	GO:0006487
gene_ID_unitig32_214	GO:0005622	A0A1A0H9D7-9ASCORas-domain-containing OS=Metschnikowia bicuspidata bicuspidata NRRL YB-4993 GN=METBIDRAFT-43704 PE=4 SV=1
gene_ID_unitig32_214	GO:0005886
gene_ID_unitig32_214	GO:0005525
gene_ID_unitig32_214	GO:0007264
gene_ID_unitig32_215	GO:0000118	A0A1A0HA32-9ASCOChromatin modification-related OS=Metschnikowia bicuspidata bicuspidata NRRL YB-4993 GN=METBIDRAFT-79019 PE=3 SV=1
gene_ID_unitig32_215	GO:0046872
gene_ID_unitig32_215	GO:0031936
gene_ID_unitig32_215	GO:0045944
gene_ID_unitig32_216	GO:0003676	A0A1L0GKJ9-9ASCOCIC11C00000004810 OS=
gene_ID_unitig32_216	GO:0046872
gene_ID_unitig32_217	GO:0009331	A0A0L0P4B8-9ASCOGlycerol-3-phosphate dehydrogenase [NAD(+)] OS=
gene_ID_unitig32_217	GO:0004367
gene_ID_unitig32_217	GO:0042803
gene_ID_unitig32_217	GO:0051287
gene_ID_unitig32_217	GO:0005975
gene_ID_unitig32_217	GO:0036164
gene_ID_unitig32_217	GO:0046168
gene_ID_unitig32_217	GO:0055114
gene_ID_unitig32_218	GO:0005634	A0A1A0H9R1-9ASCOHistone-lysine N-methyltransferase OS=Metschnikowia bicuspidata bicuspidata NRRL YB-4993 GN=METBIDRAFT-205130 PE=3 SV=1
gene_ID_unitig32_218	GO:0018024
gene_ID_unitig32_218	GO:0006354
gene_ID_unitig32_218	GO:0006355
gene_ID_unitig32_218	GO:0034968
gene_ID_unitig32_218	GO:0035067
gene_ID_unitig32_218	GO:0045934
gene_ID_unitig32_218	GO:0051052
gene_ID_unitig32_222	GO:0003867	A0A1L0GKK3-9ASCOCIC11C00000004057 OS=
gene_ID_unitig32_222	GO:0030170
gene_ID_unitig32_222	GO:0009448
gene_ID_unitig32_223	GO:0003867	A0A1L0GKK3-9ASCOCIC11C00000004057 OS=
gene_ID_unitig32_223	GO:0030170
gene_ID_unitig32_223	GO:0009448
gene_ID_unitig32_224	GO:0004674	A0A1A0HA25-9ASCOPkinase-domain-containing OS=Metschnikowia bicuspidata bicuspidata NRRL YB-4993 GN=METBIDRAFT-12678 PE=3 SV=1
gene_ID_unitig32_224	GO:0005524
gene_ID_unitig32_224	GO:0006468
gene_ID_unitig32_224	GO:0031505
gene_ID_unitig32_224	GO:0034599
gene_ID_unitig32_226	GO:0005488	A0A1L0C279-9ASCOCIC11C00000000462 OS=
gene_ID_unitig32_226	GO:0008152
gene_ID_unitig32_227	GO:0016787	A0A1A0H9Q6-9ASCOKynureninase OS=Metschnikowia bicuspidata bicuspidata NRRL YB-4993 GN=BNA5 PE=3 SV=1
gene_ID_unitig32_227	GO:0006568
gene_ID_unitig32_227	GO:0009435
gene_ID_unitig32_228	GO:0030429	A0A1A0H9Q6-9ASCOKynureninase OS=Metschnikowia bicuspidata bicuspidata NRRL YB-4993 GN=BNA5 PE=3 SV=1
gene_ID_unitig32_228	GO:0019439
gene_ID_unitig32_228	GO:0034354
gene_ID_unitig32_228	GO:0042537
gene_ID_unitig32_228	GO:1901361
gene_ID_unitig32_228	GO:1901606
gene_ID_unitig32_229	GO:0000015	A0A1A0H9C7-9ASCOEnolase 1 OS=Metschnikowia bicuspidata bicuspidata NRRL YB-4993 GN=METBIDRAFT-43922 PE=3 SV=1
gene_ID_unitig32_229	GO:0005576
gene_ID_unitig32_229	GO:0005634
gene_ID_unitig32_229	GO:0005886
gene_ID_unitig32_229	GO:0009986
gene_ID_unitig32_229	GO:0030445
gene_ID_unitig32_229	GO:0030446
gene_ID_unitig32_229	GO:0000287
gene_ID_unitig32_229	GO:0004634
gene_ID_unitig32_229	GO:0030985
gene_ID_unitig32_229	GO:0006094
gene_ID_unitig32_229	GO:0006096
gene_ID_unitig32_229	GO:0036180
gene_ID_unitig32_229	GO:0044409
gene_ID_unitig32_229	GO:0044416
gene_ID_unitig32_230	GO:0005829	A0A1A0HA23-9ASCO 4-domain-containing OS=Metschnikowia bicuspidata bicuspidata NRRL YB-4993 GN=METBIDRAFT-79010 PE=4 SV=1
gene_ID_unitig32_230	GO:0035267
gene_ID_unitig32_230	GO:0010485
gene_ID_unitig32_230	GO:0006281
gene_ID_unitig32_230	GO:0006351
gene_ID_unitig32_230	GO:0006355
gene_ID_unitig32_230	GO:0043967
gene_ID_unitig32_231	GO:0005762	A0A1L0CVL4-9ASCOCIC11C00000004574 OS=
gene_ID_unitig32_231	GO:0003735
gene_ID_unitig32_235	GO:0000815	SNF7-DEBHAVacuolar-sorting SNF7 OS=Debaryomyces hansenii (strain ATCC 36239 CBS 767 JCM 1990 NBRC 0083 IGC 2968) GN=SNF7 PE=3 SV=2
gene_ID_unitig32_235	GO:0042802
gene_ID_unitig32_235	GO:0043328
gene_ID_unitig32_235	GO:0070676
gene_ID_unitig32_235	GO:0071454
gene_ID_unitig32_236	GO:0005801	G8Y9Y4-PICSOPiso0-003942 OS=Pichia sorbitophila (strain ATCC MYA-4447 BCRC 22081 CBS 7064 NBRC 10061 NRRL Y-12695) GN=Piso0-003942 PE=3 SV=1
gene_ID_unitig32_236	GO:0016021
gene_ID_unitig32_236	GO:0031201
gene_ID_unitig32_236	GO:0005484
gene_ID_unitig32_236	GO:0006886
gene_ID_unitig32_236	GO:0006888
gene_ID_unitig32_236	GO:0006891
gene_ID_unitig32_236	GO:0048280
gene_ID_unitig32_237	GO:0005816	A0A1A0HA15-9ASCOTubulin beta chain OS=Metschnikowia bicuspidata bicuspidata NRRL YB-4993 GN=METBIDRAFT-32665 PE=3 SV=1
gene_ID_unitig32_237	GO:0005829
gene_ID_unitig32_237	GO:0005876
gene_ID_unitig32_237	GO:0005881
gene_ID_unitig32_237	GO:0045298
gene_ID_unitig32_237	GO:0003924
gene_ID_unitig32_237	GO:0005200
gene_ID_unitig32_237	GO:0005525
gene_ID_unitig32_237	GO:0031122
gene_ID_unitig32_237	GO:0048312
gene_ID_unitig32_237	GO:0071963
gene_ID_unitig32_237	GO:1903087
gene_ID_unitig32_238	GO:0044424	A0A1L0DBT4-9ASCOCIC11C00000003282 OS=
gene_ID_unitig32_239	GO:0005840	A0A1L0BU47-9ASCOCIC11C00000000334 OS=
gene_ID_unitig32_239	GO:0003735
gene_ID_unitig32_239	GO:0006412
gene_ID_unitig32_240	GO:0005829	A0A1A0HA13-9ASCO60S ribosomal L13 OS=Metschnikowia bicuspidata bicuspidata NRRL YB-4993 GN=METBIDRAFT-32662 PE=3 SV=1
gene_ID_unitig32_240	GO:0005840
gene_ID_unitig32_240	GO:0009986
gene_ID_unitig32_240	GO:0003735
gene_ID_unitig32_240	GO:0006412
gene_ID_unitig32_241	GO:0022625	A0A1A0H9M1-9ASCORibosomal 60S OS=Metschnikowia bicuspidata bicuspidata NRRL YB-4993 GN=METBIDRAFT-203440 PE=3 SV=1
gene_ID_unitig32_241	GO:0003735
gene_ID_unitig32_241	GO:0030295
gene_ID_unitig32_241	GO:0002181
gene_ID_unitig32_241	GO:0006414
gene_ID_unitig32_241	GO:0032147
gene_ID_unitig32_242	GO:0016021	A0A1L0DBS8-9ASCOCIC11C00000004430 OS=
gene_ID_unitig32_242	GO:0055085
gene_ID_unitig32_243	GO:0005622	A0A1L0BJM1-9ASCOCIC11C00000001688 OS=
gene_ID_unitig32_243	GO:0005886
gene_ID_unitig32_243	GO:0016021
gene_ID_unitig32_243	GO:0007033
gene_ID_unitig32_243	GO:0030036
gene_ID_unitig32_243	GO:0048017
gene_ID_unitig32_244	GO:0000935	A0A1A0H9B4-9ASCOGlycoside hydrolase OS=Metschnikowia bicuspidata bicuspidata NRRL YB-4993 GN=METBIDRAFT-78997 PE=3 SV=1
gene_ID_unitig32_244	GO:0005576
gene_ID_unitig32_244	GO:0009986
gene_ID_unitig32_244	GO:1990819
gene_ID_unitig32_244	GO:0004338
gene_ID_unitig32_244	GO:0046557
gene_ID_unitig32_244	GO:0050839
gene_ID_unitig32_244	GO:0031589
gene_ID_unitig32_244	GO:0044011
gene_ID_unitig32_244	GO:0044407
gene_ID_unitig32_244	GO:0070879
gene_ID_unitig32_244	GO:1904541
gene_ID_unitig32_245	GO:0016846	A0A1A0HA08-9ASCOPLP-dependent transferase OS=Metschnikowia bicuspidata bicuspidata NRRL YB-4993 GN=METBIDRAFT-32659 PE=4 SV=1
gene_ID_unitig32_246	GO:0005634	A0A1A0HA03-9ASCOMitochondrial distribution and morphology 31 OS=Metschnikowia bicuspidata bicuspidata NRRL YB-4993 GN=METBIDRAFT-12660 PE=4 SV=1
gene_ID_unitig32_246	GO:0005743
gene_ID_unitig32_246	GO:0016021
gene_ID_unitig32_246	GO:0000001
gene_ID_unitig32_246	GO:0006873
gene_ID_unitig32_246	GO:1900208
gene_ID_unitig32_247	GO:0005488	A0A015ITV2-9GLOMAzf1p OS=Rhizophagus irregularis DAOM 197198w GN= -178030 PE=4 SV=1
gene_ID_unitig32_249	GO:0005488	A0A015ITV2-9GLOMAzf1p OS=Rhizophagus irregularis DAOM 197198w GN= -178030 PE=4 SV=1
gene_ID_unitig32_252	GO:0016021	Q6BSK1-DEBHADEHA2D08250p OS=Debaryomyces hansenii (strain ATCC 36239 CBS 767 JCM 1990 NBRC 0083 IGC 2968) GN=DEHA2D08250g PE=4 SV=1
gene_ID_unitig32_254	GO:0005737	A0A1A0H9A9-9ASCOThreonyl-tRNA synthetase OS=Metschnikowia bicuspidata bicuspidata NRRL YB-4993 GN=METBIDRAFT-203302 PE=4 SV=1
gene_ID_unitig32_254	GO:0000166
gene_ID_unitig32_254	GO:0004812
gene_ID_unitig32_254	GO:0006435
gene_ID_unitig32_256	GO:0005829	A0A1A0GP04-9ASCOCDC73-domain-containing OS=Metschnikowia bicuspidata bicuspidata NRRL YB-4993 GN=METBIDRAFT-33916 PE=4 SV=1
gene_ID_unitig32_256	GO:0016593
gene_ID_unitig32_256	GO:0035327
gene_ID_unitig32_256	GO:0001089
gene_ID_unitig32_256	GO:0003682
gene_ID_unitig32_256	GO:1990269
gene_ID_unitig32_256	GO:0006362
gene_ID_unitig32_256	GO:0006368
gene_ID_unitig32_256	GO:0016570
gene_ID_unitig32_256	GO:0032968
gene_ID_unitig32_256	GO:0034402
gene_ID_unitig32_256	GO:0045910
gene_ID_unitig32_256	GO:0090262
gene_ID_unitig32_256	GO:2001165
gene_ID_unitig32_256	GO:2001173
gene_ID_unitig32_256	GO:2001209
gene_ID_unitig32_256	GO:2001255
gene_ID_unitig32_260	GO:0005742	G8YTB9-PICSOPiso0-000193 OS=Pichia sorbitophila (strain ATCC MYA-4447 BCRC 22081 CBS 7064 NBRC 10061 NRRL Y-12695) GN=Piso0-000193 PE=4 SV=1
gene_ID_unitig32_260	GO:0005758
gene_ID_unitig32_260	GO:0031305
gene_ID_unitig32_260	GO:0016491
gene_ID_unitig32_260	GO:0051537
gene_ID_unitig32_260	GO:0006457
gene_ID_unitig32_260	GO:0045041
gene_ID_unitig32_260	GO:0055114
gene_ID_unitig32_262	GO:0000324	A0A1A0H9Z0-9ASCOSnare OS=Metschnikowia bicuspidata bicuspidata NRRL YB-4993 GN=METBIDRAFT-43877 PE=3 SV=1
gene_ID_unitig32_262	GO:0005739
gene_ID_unitig32_262	GO:0005768
gene_ID_unitig32_262	GO:0005794
gene_ID_unitig32_262	GO:0005886
gene_ID_unitig32_262	GO:0016021
gene_ID_unitig32_262	GO:0031201
gene_ID_unitig32_262	GO:0005484
gene_ID_unitig32_262	GO:0016409
gene_ID_unitig32_262	GO:0000011
gene_ID_unitig32_262	GO:0006888
gene_ID_unitig32_262	GO:0006891
gene_ID_unitig32_262	GO:0006906
gene_ID_unitig32_262	GO:0008152
gene_ID_unitig32_262	GO:0036180
gene_ID_unitig32_262	GO:0042144
gene_ID_unitig32_263	GO:0044424	A0A1L0DB69-9ASCOCIC11C00000003531 OS=
gene_ID_unitig32_264	GO:0008081	A0A1A0H9J4-9ASCOPhosphodiesterase OS=Metschnikowia bicuspidata bicuspidata NRRL YB-4993 GN=METBIDRAFT-44204 PE=3 SV=1
gene_ID_unitig32_266	GO:0005829	A0A1A0H989-9ASCOL-aminoadipate-semialdehyde dehydrogenase OS=Metschnikowia bicuspidata bicuspidata NRRL YB-4993 GN=METBIDRAFT-12643 PE=3 SV=1
gene_ID_unitig32_266	GO:0004043
gene_ID_unitig32_266	GO:0031177
gene_ID_unitig32_266	GO:0019878
gene_ID_unitig32_266	GO:0055114
gene_ID_unitig32_266	GO:1902987
gene_ID_unitig32_267	GO:0000113	A0A1L0BQR2-9ASCOCIC11C00000003132 OS=
gene_ID_unitig32_267	GO:0031463
gene_ID_unitig32_267	GO:0004386
gene_ID_unitig32_267	GO:0005524
gene_ID_unitig32_267	GO:0008270
gene_ID_unitig32_267	GO:0016887
gene_ID_unitig32_267	GO:0000715
gene_ID_unitig32_267	GO:0006290
gene_ID_unitig32_267	GO:0042787
gene_ID_unitig32_268	GO:0005840	A0A1L0GBK7-9ASCOCIC11C00000003314 OS=
gene_ID_unitig32_268	GO:0003723
gene_ID_unitig32_268	GO:0003735
gene_ID_unitig32_268	GO:0006412
gene_ID_unitig32_269	GO:0005762	A0A1A0H9I9-9ASCORibosomal L4 OS=Metschnikowia bicuspidata bicuspidata NRRL YB-4993 GN=METBIDRAFT-43740 PE=4 SV=1
gene_ID_unitig32_269	GO:0003735
gene_ID_unitig32_269	GO:0006412
gene_ID_unitig32_270	GO:0008233	A0A1A0H9L4-9ASCOCarboxypeptidase (Fragment) OS=Metschnikowia bicuspidata bicuspidata NRRL YB-4993 GN=METBIDRAFT-18001 PE=3 SV=1
gene_ID_unitig32_271	GO:0005737	A0A1A0H984-9ASCOAlpha-1,4 glucan phosphorylase OS=Metschnikowia bicuspidata bicuspidata NRRL YB-4993 GN=METBIDRAFT-43991 PE=3 SV=1
gene_ID_unitig32_271	GO:0008184
gene_ID_unitig32_271	GO:0030170
gene_ID_unitig32_271	GO:0005980
gene_ID_unitig32_276	GO:0000790	A0A1A0H9X3-9ASCOSRF-TF-domain-containing OS=Metschnikowia bicuspidata bicuspidata NRRL YB-4993 GN=METBIDRAFT-44130 PE=4 SV=1
gene_ID_unitig32_276	GO:0003677
gene_ID_unitig32_276	GO:0046983
gene_ID_unitig32_276	GO:0006351
gene_ID_unitig32_276	GO:0044182
gene_ID_unitig32_276	GO:1900461
gene_ID_unitig32_279	GO:0005622	A0A1L0DDF6-9ASCOCIC11C00000000377 OS=
gene_ID_unitig32_279	GO:0016301
gene_ID_unitig32_279	GO:0007154
gene_ID_unitig32_279	GO:0033554
gene_ID_unitig32_280	GO:0005739	A0A1L0BQV5-9ASCOCIC11C00000005688 OS=
gene_ID_unitig32_280	GO:0000175
gene_ID_unitig32_280	GO:0003676
gene_ID_unitig32_280	GO:0000002
gene_ID_unitig32_280	GO:0000467
gene_ID_unitig32_280	GO:0034475
gene_ID_unitig32_280	GO:0034476
gene_ID_unitig32_281	GO:0005576	A0A1A0H9K4-9ASCOAcyl- -binding OS=Metschnikowia bicuspidata bicuspidata NRRL YB-4993 GN=METBIDRAFT-71833 PE=4 SV=1
gene_ID_unitig32_281	GO:0005634
gene_ID_unitig32_281	GO:0005737
gene_ID_unitig32_281	GO:0000062
gene_ID_unitig32_281	GO:0005324
gene_ID_unitig32_281	GO:0001300
gene_ID_unitig32_281	GO:0006631
gene_ID_unitig32_281	GO:0015909
gene_ID_unitig32_282	GO:0016020	A0A1L0BUG6-9ASCOCIC11C00000001595 OS=
gene_ID_unitig32_284	GO:0016593	A0A1A0H9W6-9ASCOPlus-3-domain-containing OS=Metschnikowia bicuspidata bicuspidata NRRL YB-4993 GN=METBIDRAFT-43641 PE=4 SV=1
gene_ID_unitig32_284	GO:0003677
gene_ID_unitig32_284	GO:0006368
gene_ID_unitig32_284	GO:0016570
gene_ID_unitig32_285	GO:0005840	Q6BKD9-DEBHADEHA2D14256p OS=Debaryomyces hansenii (strain ATCC 36239 CBS 767 JCM 1990 NBRC 0083 IGC 2968) GN=DEHA2D14256g PE=3 SV=1
gene_ID_unitig32_285	GO:0003735
gene_ID_unitig32_285	GO:0006412
gene_ID_unitig32_287	GO:0005829	A0A1A0H9J6-9ASCOGlutaminyl-tRNA synthetase OS=Metschnikowia bicuspidata bicuspidata NRRL YB-4993 GN=METBIDRAFT-32631 PE=3 SV=1
gene_ID_unitig32_287	GO:0004819
gene_ID_unitig32_287	GO:0005524
gene_ID_unitig32_287	GO:0006425
gene_ID_unitig32_289	GO:0071513	A0A1A0H9V3-9ASCOFlavo OS=Metschnikowia bicuspidata bicuspidata NRRL YB-4993 GN=METBIDRAFT-44173 PE=4 SV=1
gene_ID_unitig32_289	GO:1990143
gene_ID_unitig32_289	GO:0004633
gene_ID_unitig32_289	GO:0009651
gene_ID_unitig32_289	GO:0015937
gene_ID_unitig32_291	GO:0008168	A0A1A0H9V7-9ASC (guanine(26)-N(2))-dimethyltransferase OS=Metschnikowia bicuspidata bicuspidata NRRL YB-4993 GN=METBIDRAFT-43191 PE=3 SV=1
gene_ID_unitig32_291	GO:0030488
gene_ID_unitig32_292	GO:0031307	A0A1L0D140-9ASCOCIC11C00000000648 OS=
gene_ID_unitig32_292	GO:0045040
gene_ID_unitig32_292	GO:0070096
gene_ID_unitig32_294	GO:0012505	A0A1L0B7I2-9ASCOPalmitoyltransferase OS=
gene_ID_unitig32_294	GO:0016020
gene_ID_unitig32_294	GO:0043231
gene_ID_unitig32_294	GO:0044444
gene_ID_unitig32_294	GO:0044446
gene_ID_unitig32_294	GO:0016746
gene_ID_unitig32_294	GO:0044763
gene_ID_unitig32_296	GO:0005885	A0A1L0D565-9ASCOActin-related 2 3 complex subunit 4 OS=
gene_ID_unitig32_296	GO:0030479
gene_ID_unitig32_296	GO:0003779
gene_ID_unitig32_296	GO:0005198
gene_ID_unitig32_296	GO:0000147
gene_ID_unitig32_296	GO:0030041
gene_ID_unitig32_296	GO:0034314
gene_ID_unitig32_297	GO:0005634	A0A1L0B703-9ASCOCIC11C00000000490 OS=
gene_ID_unitig32_297	GO:0000981
gene_ID_unitig32_297	GO:0001128
gene_ID_unitig32_297	GO:0001135
gene_ID_unitig32_297	GO:0003677
gene_ID_unitig32_297	GO:0008270
gene_ID_unitig32_297	GO:0001080
gene_ID_unitig32_297	GO:0019740
gene_ID_unitig32_297	GO:0044011
gene_ID_unitig32_297	GO:0045944
gene_ID_unitig32_297	GO:0051123
gene_ID_unitig32_297	GO:1900189
gene_ID_unitig32_297	GO:1901714
gene_ID_unitig32_297	GO:1901717
gene_ID_unitig32_298	GO:0005634	A0A1L0FRZ8-9ASCOCIC11C00000005341 OS=
gene_ID_unitig32_299	GO:0005739	A0A1L0BNB3-9ASCOCIC11C00000002749 OS=
gene_ID_unitig32_299	GO:0044237
gene_ID_unitig32_299	GO:0044710
gene_ID_unitig32_299	GO:0044763
gene_ID_unitig32_301	GO:0030529	Q6BP32-DEBHADEHA2E16940p OS=Debaryomyces hansenii (strain ATCC 36239 CBS 767 JCM 1990 NBRC 0083 IGC 2968) GN=DEHA2E16940g PE=4 SV=2
gene_ID_unitig32_301	GO:1902494
gene_ID_unitig32_301	GO:0016070
gene_ID_unitig32_303	GO:0030427	A0A1L0DCR3-9ASCOCIC11C00000004389 OS=
gene_ID_unitig32_303	GO:0044425
gene_ID_unitig32_303	GO:0071944
gene_ID_unitig32_303	GO:0044763
gene_ID_unitig32_304	GO:0043227	A0A1L0B7H4-9ASCOCIC11C00000003912 OS=
gene_ID_unitig32_304	GO:0043229
gene_ID_unitig32_304	GO:0044444
gene_ID_unitig32_304	GO:0006996
gene_ID_unitig32_304	GO:0016236
gene_ID_unitig32_304	GO:0051641
gene_ID_unitig32_306	GO:0005634	A0A1A0H9T5-9ASCODNA helicase OS=Metschnikowia bicuspidata bicuspidata NRRL YB-4993 GN=METBIDRAFT-32606 PE=3 SV=1
gene_ID_unitig32_306	GO:0042555
gene_ID_unitig32_306	GO:0003677
gene_ID_unitig32_306	GO:0003678
gene_ID_unitig32_306	GO:0005524
gene_ID_unitig32_306	GO:0006270
gene_ID_unitig32_306	GO:0032508
gene_ID_unitig32_306	GO:0051301
gene_ID_unitig32_309	GO:0016020	A0A1L0BXY2-9ASCOCIC11C00000001275 OS=
gene_ID_unitig32_309	GO:0000166
gene_ID_unitig32_309	GO:0016887
gene_ID_unitig32_309	GO:0006810
gene_ID_unitig32_310	GO:0016021	A0A1L0CTF9-9ASCOCIC11C00000000763 OS=
gene_ID_unitig32_311	GO:0000276	A0A1L0B952-9ASCOCIC11C00000000135 OS=
gene_ID_unitig32_311	GO:0005886
gene_ID_unitig32_311	GO:0005198
gene_ID_unitig32_311	GO:0046961
gene_ID_unitig32_311	GO:0015986
gene_ID_unitig32_311	GO:0035786
gene_ID_unitig32_311	GO:0042407
gene_ID_unitig32_311	GO:0051259
gene_ID_unitig32_312	GO:0005730	A0A1L0DCT2-9ASCOCIC11C00000000412 OS=
gene_ID_unitig32_312	GO:0003723
gene_ID_unitig32_312	GO:0004004
gene_ID_unitig32_312	GO:0005524
gene_ID_unitig32_312	GO:0000447
gene_ID_unitig32_312	GO:0000472
gene_ID_unitig32_312	GO:0000480
gene_ID_unitig32_312	GO:0048254
gene_ID_unitig32_313	GO:0005762	A0A1L0B7G5-9ASCOCIC11C00000003819 OS=
gene_ID_unitig32_313	GO:0003723
gene_ID_unitig32_313	GO:0003735
gene_ID_unitig32_313	GO:0004525
gene_ID_unitig32_313	GO:0006396
gene_ID_unitig32_313	GO:0090502
gene_ID_unitig32_314	GO:0016021	A0A1L0B6Y2-9ASCOCIC11C00000002978 OS=
gene_ID_unitig32_314	GO:0006810
gene_ID_unitig32_315	GO:0009987	A0A1L0D543-9ASCOCIC11C00000005560 OS=
gene_ID_unitig32_315	GO:0050794
gene_ID_unitig32_317	GO:0016020	A0A1A0H9D0-9ASCOMitochondrial carrier OS=Metschnikowia bicuspidata bicuspidata NRRL YB-4993 GN=METBIDRAFT-43345 PE=3 SV=1
gene_ID_unitig32_317	GO:0015822
gene_ID_unitig32_317	GO:0055085
gene_ID_unitig32_320	GO:0015935	A0A1A0H923-9ASCORibosomal S19 OS=Metschnikowia bicuspidata bicuspidata NRRL YB-4993 GN=METBIDRAFT-78951 PE=3 SV=1
gene_ID_unitig32_320	GO:0003723
gene_ID_unitig32_320	GO:0003735
gene_ID_unitig32_320	GO:0006407
gene_ID_unitig32_320	GO:0006412
gene_ID_unitig32_321	GO:0022625	A0A1A0H9S1-9ASCORibosomal 60S OS=Metschnikowia bicuspidata bicuspidata NRRL YB-4993 GN=METBIDRAFT-32596 PE=3 SV=1
gene_ID_unitig32_321	GO:0003735
gene_ID_unitig32_321	GO:0030295
gene_ID_unitig32_321	GO:0002181
gene_ID_unitig32_321	GO:0006414
gene_ID_unitig32_321	GO:0032147
gene_ID_unitig32_323	GO:0016020	A0A1A0H9F0-9ASCODUF221-domain-containing OS=Metschnikowia bicuspidata bicuspidata NRRL YB-4993 GN=METBIDRAFT-230239 PE=4 SV=1
gene_ID_unitig32_323	GO:0006812
gene_ID_unitig32_324	GO:0031422	A0A1L0BJ51-9ASCODNA topoisomerase OS=
gene_ID_unitig32_324	GO:0003677
gene_ID_unitig32_324	GO:0003917
gene_ID_unitig32_324	GO:0000018
gene_ID_unitig32_324	GO:0006265
gene_ID_unitig32_324	GO:0007004
gene_ID_unitig32_324	GO:0007064
gene_ID_unitig32_324	GO:0007131
gene_ID_unitig32_325	GO:0005634	A0A1A0H9C0-9ASCOSET domain-containing OS=Metschnikowia bicuspidata bicuspidata NRRL YB-4993 GN=METBIDRAFT-43305 PE=4 SV=1
gene_ID_unitig32_325	GO:0008168
gene_ID_unitig32_325	GO:0018022
gene_ID_unitig32_327	GO:0012505	A0A1A0H913-9ASCO -domain-containing OS=Metschnikowia bicuspidata bicuspidata NRRL YB-4993 GN=METBIDRAFT-43539 PE=3 SV=1
gene_ID_unitig32_327	GO:0016020
gene_ID_unitig32_327	GO:0043231
gene_ID_unitig32_327	GO:0044444
gene_ID_unitig32_327	GO:0016301
gene_ID_unitig32_327	GO:0006796
gene_ID_unitig32_328	GO:0035032	A0A1A0H9Q8-9ASCOPhosphatidylinositol 3-kinase (Fragment) OS=Metschnikowia bicuspidata bicuspidata NRRL YB-4993 GN=METBIDRAFT-24769 PE=3 SV=1
gene_ID_unitig32_328	GO:0043231
gene_ID_unitig32_328	GO:0044422
gene_ID_unitig32_328	GO:0044444
gene_ID_unitig32_328	GO:0000166
gene_ID_unitig32_328	GO:0016301
gene_ID_unitig32_328	GO:0016773
gene_ID_unitig32_328	GO:0016310
gene_ID_unitig32_328	GO:0046488
gene_ID_unitig32_328	GO:0050794
gene_ID_unitig32_330	GO:0005829	A0A1A0H908-9ASCOCytidine deaminase OS=Metschnikowia bicuspidata bicuspidata NRRL YB-4993 GN=METBIDRAFT-78941 PE=3 SV=1
gene_ID_unitig32_330	GO:0004126
gene_ID_unitig32_330	GO:0008270
gene_ID_unitig32_330	GO:0009972
gene_ID_unitig32_331	GO:0005730	A0A1A0GP09-9ASCOMethionine aminopeptidase OS=Metschnikowia bicuspidata bicuspidata NRRL YB-4993 GN=METBIDRAFT-33915 PE=3 SV=1
gene_ID_unitig32_331	GO:0022626
gene_ID_unitig32_331	GO:0003729
gene_ID_unitig32_331	GO:0046872
gene_ID_unitig32_331	GO:0070006
gene_ID_unitig32_331	GO:0010629
gene_ID_unitig32_331	GO:0035551
gene_ID_unitig32_332_partial	GO:0005634	A0A1A0H9B0-9ASCOT-complex 1 zeta subunit OS=Metschnikowia bicuspidata bicuspidata NRRL YB-4993 GN=METBIDRAFT-78940 PE=3 SV=1
gene_ID_unitig32_332_partial	GO:0005832
gene_ID_unitig32_332_partial	GO:0005524
gene_ID_unitig32_332_partial	GO:0051082
gene_ID_unitig32_332_partial	GO:0006457
gene_ID_unitig36_1	GO:0005737	A0A1A0HGW7-9ASCOGalactokinase OS=Metschnikowia bicuspidata bicuspidata NRRL YB-4993 GN=METBIDRAFT-63305 PE=4 SV=1
gene_ID_unitig36_1	GO:0000166
gene_ID_unitig36_1	GO:0004335
gene_ID_unitig36_1	GO:0015757
gene_ID_unitig36_1	GO:0016310
gene_ID_unitig36_1	GO:0019388
gene_ID_unitig36_2	GO:0005634	A0A1A0HGT5-9ASCOUDP-glucose 4-epimerase OS=Metschnikowia bicuspidata bicuspidata NRRL YB-4993 GN=METBIDRAFT-37930 PE=4 SV=1
gene_ID_unitig36_2	GO:0005829
gene_ID_unitig36_2	GO:0003978
gene_ID_unitig36_2	GO:0030246
gene_ID_unitig36_2	GO:0006012
gene_ID_unitig36_2	GO:0042125
gene_ID_unitig36_4	GO:0008460	A0A1A0HGF9-9ASCONAD(P)-binding OS=Metschnikowia bicuspidata bicuspidata NRRL YB-4993 GN=GAL102 PE=4 SV=1
gene_ID_unitig36_4	GO:0009272
gene_ID_unitig36_4	GO:0035690
gene_ID_unitig36_5	GO:0005634	A0A1A0HGH1-9ASCOGalactose-1-phosphate uridylyltransferase OS=Metschnikowia bicuspidata bicuspidata NRRL YB-4993 GN=GAL7 PE=3 SV=1
gene_ID_unitig36_5	GO:0005829
gene_ID_unitig36_5	GO:0008108
gene_ID_unitig36_5	GO:0008270
gene_ID_unitig36_5	GO:0006012
gene_ID_unitig36_5	GO:0042125
gene_ID_unitig36_5	GO:0052574
gene_ID_unitig36_6	GO:0005634	A0A1A0HGW2-9ASCOHydantoinase B multi-domain OS=Metschnikowia bicuspidata bicuspidata NRRL YB-4993 GN=METBIDRAFT-76184 PE=4 SV=1
gene_ID_unitig36_6	GO:0005829
gene_ID_unitig36_6	GO:0043232
gene_ID_unitig36_6	GO:0044446
gene_ID_unitig36_6	GO:0017168
gene_ID_unitig36_6	GO:0006749
gene_ID_unitig36_9	GO:0016021	A0A1A0HGF4-9ASCOMFS general substrate transporter OS=Metschnikowia bicuspidata bicuspidata NRRL YB-4993 GN=METBIDRAFT-76181 PE=4 SV=1
gene_ID_unitig36_9	GO:0055085
gene_ID_unitig36_10	GO:0005576	C5DX42-ZYGRCZYRO0F02068p OS=Zygosaccharomyces rouxii (strain ATCC 2623 CBS 732 NBRC 1130 NCYC 568 NRRL Y-229) GN=ZYRO0F02068g PE=4 SV=1
gene_ID_unitig36_10	GO:0009986
gene_ID_unitig36_10	GO:0030446
gene_ID_unitig36_10	GO:0004784
gene_ID_unitig36_10	GO:0005507
gene_ID_unitig36_10	GO:0006801
gene_ID_unitig36_10	GO:0009405
gene_ID_unitig36_10	GO:0052059
gene_ID_unitig36_10	GO:0071451
gene_ID_unitig36_11	GO:0016021	A0A1A0HGF4-9ASCOMFS general substrate transporter OS=Metschnikowia bicuspidata bicuspidata NRRL YB-4993 GN=METBIDRAFT-76181 PE=4 SV=1
gene_ID_unitig36_11	GO:0055085
gene_ID_unitig36_12	GO:0005737	A0A1L0FYQ7-9ASCOCIC11C00000005016 OS=
gene_ID_unitig36_12	GO:0003755
gene_ID_unitig36_12	GO:0000413
gene_ID_unitig36_12	GO:0006457
gene_ID_unitig36_13	GO:0005956	A0A1A0HFZ7-9ASCOPkinase-domain-containing OS=Metschnikowia bicuspidata bicuspidata NRRL YB-4993 GN=METBIDRAFT-35616 PE=3 SV=1
gene_ID_unitig36_13	GO:0034456
gene_ID_unitig36_13	GO:0004674
gene_ID_unitig36_13	GO:0005524
gene_ID_unitig36_13	GO:0006356
gene_ID_unitig36_13	GO:0006359
gene_ID_unitig36_13	GO:0006468
gene_ID_unitig36_13	GO:0006974
gene_ID_unitig36_13	GO:0007535
gene_ID_unitig36_14	GO:0005634	A0A1L0BPK4-9ASCOCIC11C00000001900 OS=
gene_ID_unitig36_14	GO:0030688
gene_ID_unitig36_14	GO:0031902
gene_ID_unitig36_14	GO:0000056
gene_ID_unitig36_14	GO:0006970
gene_ID_unitig36_14	GO:0034599
gene_ID_unitig36_14	GO:0042274
gene_ID_unitig36_15	GO:0016021	A0A1A0HGV2-9ASCOMATE efflux family OS=Metschnikowia bicuspidata bicuspidata NRRL YB-4993 GN=METBIDRAFT-36505 PE=4 SV=1
gene_ID_unitig36_15	GO:0015238
gene_ID_unitig36_15	GO:0015297
gene_ID_unitig36_15	GO:0006855
gene_ID_unitig36_17	GO:0032991	A0A1L0GA45-9ASCOCIC11C00000000604 OS=
gene_ID_unitig36_17	GO:0009987
gene_ID_unitig36_17	GO:0022613
gene_ID_unitig36_19	GO:0005634	A0A1A0HGD9-9ASCOClass II aaRS and biotin synthetase OS=Metschnikowia bicuspidata bicuspidata NRRL YB-4993 GN=METBIDRAFT-29612 PE=4 SV=1
gene_ID_unitig36_19	GO:0004077
gene_ID_unitig36_19	GO:0071734
gene_ID_unitig36_19	GO:0009305
gene_ID_unitig36_20	GO:0005680	A0A1A0HGF2-9ASCORING U-box OS=Metschnikowia bicuspidata bicuspidata NRRL YB-4993 GN=METBIDRAFT-36960 PE=4 SV=1
gene_ID_unitig36_20	GO:0004842
gene_ID_unitig36_20	GO:0008270
gene_ID_unitig36_20	GO:0016567
gene_ID_unitig36_20	GO:0031145
gene_ID_unitig36_22	GO:0005488	A0A1L0DB59-9ASCOCIC11C00000003410 OS=
gene_ID_unitig36_22	GO:0009987
gene_ID_unitig36_22	GO:0044699
gene_ID_unitig36_23	GO:0005737	A0A1A0HGR0-9ASCOGlutamate 5-kinase OS=Metschnikowia bicuspidata bicuspidata NRRL YB-4993 GN=METBIDRAFT-9384 PE=3 SV=1
gene_ID_unitig36_23	GO:0003723
gene_ID_unitig36_23	GO:0004349
gene_ID_unitig36_23	GO:0006561
gene_ID_unitig36_23	GO:0016310
gene_ID_unitig36_28	GO:0005634	A0A0L0NZ86-9ASCOAtp-binding cassette sub-family f member 2 OS=
gene_ID_unitig36_28	GO:0005840
gene_ID_unitig36_28	GO:0005524
gene_ID_unitig36_28	GO:0042624
gene_ID_unitig36_28	GO:0000056
gene_ID_unitig36_28	GO:0035690
gene_ID_unitig36_30	GO:0005634	A0A1A0HFX3-9ASCOARM repeat-containing OS=Metschnikowia bicuspidata bicuspidata NRRL YB-4993 GN=METBIDRAFT-29599 PE=4 SV=1
gene_ID_unitig36_30	GO:0005737
gene_ID_unitig36_30	GO:0006886
gene_ID_unitig36_30	GO:0044699
gene_ID_unitig36_31	GO:0000502	A0A1L0BWQ3-9ASCOCIC11C00000004409 OS=
gene_ID_unitig36_31	GO:0005515
gene_ID_unitig36_31	GO:0006974
gene_ID_unitig36_31	GO:0030162
gene_ID_unitig36_31	GO:0030163
gene_ID_unitig36_31	GO:0031503
gene_ID_unitig36_31	GO:0032268
gene_ID_unitig36_31	GO:0043933
gene_ID_unitig36_31	GO:0044260
gene_ID_unitig36_32	GO:0000502	A0A1L0DTB8-9ASCOCIC11C00000004245 OS=
gene_ID_unitig36_32	GO:0005515
gene_ID_unitig36_32	GO:0006974
gene_ID_unitig36_32	GO:0030162
gene_ID_unitig36_32	GO:0030163
gene_ID_unitig36_32	GO:0031503
gene_ID_unitig36_32	GO:0032268
gene_ID_unitig36_32	GO:0043933
gene_ID_unitig36_32	GO:0044260
gene_ID_unitig37_2	GO:0016021	A0A1A0HHD9-9ASCOAmino acid permease OS=Metschnikowia bicuspidata bicuspidata NRRL YB-4993 GN=METBIDRAFT-37562 PE=4 SV=1
gene_ID_unitig37_2	GO:0015171
gene_ID_unitig37_2	GO:0003333
gene_ID_unitig37_4	GO:0005506	A0A1L0GCI2-9ASCOCIC11C00000004242 OS=
gene_ID_unitig37_4	GO:0008143
gene_ID_unitig37_4	GO:0016740
gene_ID_unitig37_4	GO:0031418
gene_ID_unitig37_4	GO:0031543
gene_ID_unitig37_4	GO:0000288
gene_ID_unitig37_4	GO:0006415
gene_ID_unitig37_4	GO:0006449
gene_ID_unitig37_4	GO:0018188
gene_ID_unitig37_4	GO:0055114
gene_ID_unitig37_6	GO:0005829	A0A1A0HHD4-9ASCOAspartokinase OS=Metschnikowia bicuspidata bicuspidata NRRL YB-4993 GN=METBIDRAFT-37490 PE=3 SV=1
gene_ID_unitig37_6	GO:0004072
gene_ID_unitig37_6	GO:0016597
gene_ID_unitig37_6	GO:0009086
gene_ID_unitig37_6	GO:0009088
gene_ID_unitig37_6	GO:0009089
gene_ID_unitig37_6	GO:0009090
gene_ID_unitig37_6	GO:0016310
gene_ID_unitig37_7	GO:0030173	A0A1A0HHT7-9ASCOPLP-dependent transferase OS=Metschnikowia bicuspidata bicuspidata NRRL YB-4993 GN=METBIDRAFT-76433 PE=4 SV=1
gene_ID_unitig37_7	GO:0008483
gene_ID_unitig37_7	GO:0006897
gene_ID_unitig37_7	GO:0007033
gene_ID_unitig37_7	GO:0008152
gene_ID_unitig37_7	GO:0030950
gene_ID_unitig37_8	GO:0000928	A0A1A0HHQ0-9ASCOTubulin gamma chain OS=Metschnikowia bicuspidata bicuspidata NRRL YB-4993 GN=METBIDRAFT-9679 PE=3 SV=1
gene_ID_unitig37_8	GO:0005634
gene_ID_unitig37_8	GO:0005822
gene_ID_unitig37_8	GO:0005824
gene_ID_unitig37_8	GO:0005874
gene_ID_unitig37_8	GO:0003924
gene_ID_unitig37_8	GO:0005200
gene_ID_unitig37_8	GO:0005525
gene_ID_unitig37_8	GO:0007020
gene_ID_unitig37_8	GO:0030472
gene_ID_unitig37_8	GO:0031122
gene_ID_unitig37_10	GO:0005789	A0A1A0HHC8-9ASCO3-hydroxy-3-methylglutaryl coenzyme A reductase OS=Metschnikowia bicuspidata bicuspidata NRRL YB-4993 GN=METBIDRAFT-80859 PE=3 SV=1
gene_ID_unitig37_10	GO:0016021
gene_ID_unitig37_10	GO:0004420
gene_ID_unitig37_10	GO:0050661
gene_ID_unitig37_10	GO:0008299
gene_ID_unitig37_10	GO:0015936
gene_ID_unitig37_10	GO:0055114
gene_ID_unitig37_11	GO:0005829	A0A1A0HHC9-9ASCOPLP-dependent transferase OS=Metschnikowia bicuspidata bicuspidata NRRL YB-4993 GN=METBIDRAFT-35553 PE=3 SV=1
gene_ID_unitig37_11	GO:0016740
gene_ID_unitig37_11	GO:0030170
gene_ID_unitig37_12	GO:0005488	A0A0L0P4F6-9ASCOWar1 transcription factor activity OS=
gene_ID_unitig37_12	GO:0006355
gene_ID_unitig37_13	GO:0005783	A0A1A0HHP5-9ASCOalpha-1,2-Mannosidase OS=Metschnikowia bicuspidata bicuspidata NRRL YB-4993 GN=METBIDRAFT-37870 PE=3 SV=1
gene_ID_unitig37_13	GO:0016021
gene_ID_unitig37_13	GO:0004571
gene_ID_unitig37_13	GO:0005509
gene_ID_unitig37_13	GO:0006487
gene_ID_unitig37_13	GO:0030433
gene_ID_unitig37_13	GO:0035977
gene_ID_unitig37_14_partial	GO:0044428	A0A1L0DDQ5-9ASCOCIC11C00000000220 OS=
gene_ID_unitig37_14_partial	GO:0003690
gene_ID_unitig37_14_partial	GO:0003700
gene_ID_unitig37_14_partial	GO:0043565
gene_ID_unitig37_14_partial	GO:0006357
gene_ID_unitig37_14_partial	GO:0006996
gene_ID_unitig37_14_partial	GO:0007165
gene_ID_unitig37_14_partial	GO:0010520
gene_ID_unitig37_14_partial	GO:0010604
gene_ID_unitig37_14_partial	GO:0033554
gene_ID_unitig37_14_partial	GO:0044260
gene_ID_unitig37_14_partial	GO:0044763
gene_ID_unitig37_14_partial	GO:0045892
gene_ID_unitig37_14_partial	GO:0045935
gene_ID_unitig37_14_partial	GO:0070887
gene_ID_unitig37_14_partial	GO:0090304
gene_ID_unitig40_1_partial	GO:0005623	A0A1A0HEL6-9ASCODisulfide isomerase OS=Metschnikowia bicuspidata bicuspidata NRRL YB-4993 GN=METBIDRAFT-40085 PE=4 SV=1
gene_ID_unitig40_1_partial	GO:0016853
gene_ID_unitig40_5	GO:0005737	A0A1A0HE82-9ASCOHomoserine O-acetyltransferase OS=Metschnikowia bicuspidata bicuspidata NRRL YB-4993 GN=METBIDRAFT-40137 PE=4 SV=1
gene_ID_unitig40_5	GO:0004414
gene_ID_unitig40_5	GO:0009086
gene_ID_unitig40_5	GO:0009092
gene_ID_unitig40_6	GO:0016758	A0A1L0DJ01-9ASCOCIC11C00000001304 OS=
gene_ID_unitig40_6	GO:0006694
gene_ID_unitig40_6	GO:0006810
gene_ID_unitig40_6	GO:0016125
gene_ID_unitig40_6	GO:0044763
gene_ID_unitig40_7	GO:0005739	A0A1L0GK95-9ASCOCIC11C00000004326 OS=
gene_ID_unitig40_7	GO:0016021
gene_ID_unitig40_7	GO:0005524
gene_ID_unitig40_7	GO:0042626
gene_ID_unitig40_7	GO:0055085
gene_ID_unitig40_9	GO:0005681	A0A1L0BZC3-9ASCOCIC11C00000002597 OS=
gene_ID_unitig40_9	GO:0006396
gene_ID_unitig40_10	GO:0008171	A0A1A0HEM7-9ASCOCatechol o methyltransferase OS=Metschnikowia bicuspidata bicuspidata NRRL YB-4993 GN=METBIDRAFT-11261 PE=4 SV=1
gene_ID_unitig40_11	GO:0000166	A0A1L0DL43-9ASCOCIC11C00000002474 OS=
gene_ID_unitig40_11	GO:0006401
gene_ID_unitig40_12	GO:0044425	Q6BVD8-DEBHADEHA2C03410p OS=Debaryomyces hansenii (strain ATCC 36239 CBS 767 JCM 1990 NBRC 0083 IGC 2968) GN=DEHA2C03410g PE=4 SV=2
gene_ID_unitig40_12	GO:0044444
gene_ID_unitig40_12	GO:0016192
gene_ID_unitig40_14	GO:0000221	V1 subunit H OS=Metschnikowia bicuspidata bicuspidata NRRL YB-4993 GN=METBIDRAFT-11265 PE=4 SV=1
gene_ID_unitig40_14	GO:0000329
gene_ID_unitig40_14	GO:0046961
gene_ID_unitig40_14	GO:0015991
gene_ID_unitig40_17	GO:0016020	A0A1A0HEX1-9ASCO -domain-containing OS=Metschnikowia bicuspidata bicuspidata NRRL YB-4993 GN=METBIDRAFT-40282 PE=4 SV=1
gene_ID_unitig40_19	GO:0016020	C4Y778-CLAL4Very-long-chain (3R)-3-hydroxyacyl- dehydratase OS=Clavispora lusitaniae (strain ATCC 42720) GN=CLUG-04012 PE=3 SV=1
gene_ID_unitig40_24	GO:0005762	A0A1L0GK26-9ASCOCIC11C00000003884 OS=
gene_ID_unitig40_24	GO:0003735
gene_ID_unitig40_25	GO:0003824	A0A1L0DW58-9ASCOCIC11C00000005066 OS=
gene_ID_unitig40_26	GO:0005488	A0A1A0HEV8-9ASCOCytochrome P450 OS=Metschnikowia bicuspidata bicuspidata NRRL YB-4993 GN=METBIDRAFT-31334 PE=3 SV=1
gene_ID_unitig40_26	GO:0016491
gene_ID_unitig40_27	GO:0005749	A0A1A0HEA7-9ASCOSuccinate dehydrogenase
gene_ID_unitig40_27	GO:0009986
gene_ID_unitig40_27	GO:0030445
gene_ID_unitig40_27	GO:0008177
gene_ID_unitig40_27	GO:0009055
gene_ID_unitig40_27	GO:0046872
gene_ID_unitig40_27	GO:0051537
gene_ID_unitig40_27	GO:0051538
gene_ID_unitig40_27	GO:0051539
gene_ID_unitig40_27	GO:0006099
gene_ID_unitig40_28	GO:0005829	A0A1A0HEP5-9ASCOFormate dehydrogenase OS=Metschnikowia bicuspidata bicuspidata NRRL YB-4993 GN=METBIDRAFT-31336 PE=3 SV=1
gene_ID_unitig40_28	GO:0008863
gene_ID_unitig40_28	GO:0016616
gene_ID_unitig40_28	GO:0051287
gene_ID_unitig40_28	GO:0042183
gene_ID_unitig40_28	GO:0055114
gene_ID_unitig40_29	GO:0016021	A0A1A0HEL8-9ASCOMFS general substrate transporter OS=Metschnikowia bicuspidata bicuspidata NRRL YB-4993 GN=METBIDRAFT-39361 PE=4 SV=1
gene_ID_unitig40_29	GO:0055085
gene_ID_unitig40_30	GO:0016829	A0A1A0HEY0-9ASCOArad-like aldolase epimerase OS=Metschnikowia bicuspidata bicuspidata NRRL YB-4993 GN=METBIDRAFT-39767 PE=4 SV=1
gene_ID_unitig40_32	GO:0016021	A0A1A0HEB2-9ASCOPlasma membrane iron permease OS=Metschnikowia bicuspidata bicuspidata NRRL YB-4993 GN=METBIDRAFT-77840 PE=4 SV=1
gene_ID_unitig40_32	GO:0033573
gene_ID_unitig40_32	GO:0005381
gene_ID_unitig40_32	GO:0006827
gene_ID_unitig40_33	GO:0016740	A0A1A0HEQ0-9ASCOPLP-dependent transferase OS=Metschnikowia bicuspidata bicuspidata NRRL YB-4993 GN=METBIDRAFT-77841 PE=4 SV=1
gene_ID_unitig40_33	GO:0030170
gene_ID_unitig40_33	GO:0009058
gene_ID_unitig40_34	GO:0005758	A0A1L0DER9-9ASCOCIC11C00000005043 OS=
gene_ID_unitig40_34	GO:0004222
gene_ID_unitig40_34	GO:0046872
gene_ID_unitig40_34	GO:0051603
gene_ID_unitig40_35	GO:0000139	A0A1L0DG27-9ASCOCIC11C00000002238 OS=
gene_ID_unitig40_35	GO:0005789
gene_ID_unitig40_35	GO:0005886
gene_ID_unitig40_35	GO:0016021
gene_ID_unitig40_35	GO:0030134
gene_ID_unitig40_35	GO:0006888
gene_ID_unitig40_35	GO:0015031
gene_ID_unitig40_39	GO:0016829	A0A1A0HEZ0-9ASCOTryptophan synthase beta subunit-like PLP-dependent enzyme OS=Metschnikowia bicuspidata bicuspidata NRRL YB-4993 GN=METBIDRAFT-31349 PE=4 SV=1
gene_ID_unitig40_39	GO:0043168
gene_ID_unitig40_39	GO:0048037
gene_ID_unitig40_39	GO:0097159
gene_ID_unitig40_39	GO:1901363
gene_ID_unitig40_39	GO:0044710
gene_ID_unitig40_41	GO:0008168	A0A1A0HER0-9ASCOHistone-lysine N- H3 lysine-79 specific OS=Metschnikowia bicuspidata bicuspidata NRRL YB-4993 GN=METBIDRAFT-39246 PE=3 SV=1
gene_ID_unitig40_41	GO:0000077
gene_ID_unitig40_41	GO:0006281
gene_ID_unitig40_41	GO:0044763
gene_ID_unitig40_42_partial	GO:0016589	A0A1A0HEN3-9ASCOChromatin-remodeling complex ATPase OS=Metschnikowia bicuspidata bicuspidata NRRL YB-4993 GN=METBIDRAFT-39133 PE=3 SV=1
gene_ID_unitig40_42_partial	GO:0003677
gene_ID_unitig40_42_partial	GO:0004386
gene_ID_unitig40_42_partial	GO:0005524
gene_ID_unitig40_42_partial	GO:0016887
gene_ID_unitig40_42_partial	GO:0031491
gene_ID_unitig40_42_partial	GO:0001410
gene_ID_unitig40_42_partial	GO:0030447
gene_ID_unitig40_42_partial	GO:0035690
gene_ID_unitig40_42_partial	GO:0043044
gene_ID_unitig40_42_partial	GO:0071280
gene_ID_unitig41_1	GO:0016021	A0A1L0BLD3-9ASCOCIC11C00000002998 OS=
gene_ID_unitig41_1	GO:0055085
gene_ID_unitig41_2	GO:0000790	A0A1A0HET4-9ASCOFACT complex subunit POB3 OS=Metschnikowia bicuspidata bicuspidata NRRL YB-4993 GN=METBIDRAFT-77889 PE=3 SV=1
gene_ID_unitig41_2	GO:0005829
gene_ID_unitig41_2	GO:0031298
gene_ID_unitig41_2	GO:0034507
gene_ID_unitig41_2	GO:0035101
gene_ID_unitig41_2	GO:0003677
gene_ID_unitig41_2	GO:0000070
gene_ID_unitig41_2	GO:0006261
gene_ID_unitig41_2	GO:0006281
gene_ID_unitig41_2	GO:0006351
gene_ID_unitig41_2	GO:0009267
gene_ID_unitig41_2	GO:0030466
gene_ID_unitig41_2	GO:0034613
gene_ID_unitig41_2	GO:0034724
gene_ID_unitig41_2	GO:0036170
gene_ID_unitig41_2	GO:0036180
gene_ID_unitig41_2	GO:0045899
gene_ID_unitig41_2	GO:1990141
gene_ID_unitig41_4	GO:0016020	A0A1A0HF50-9ASCOAuxin efflux carrier OS=Metschnikowia bicuspidata bicuspidata NRRL YB-4993 GN=METBIDRAFT-31402 PE=4 SV=1
gene_ID_unitig41_5	GO:0005783	A0A1A0HEH5-9ASCOB-cell receptor-associated 31 OS=Metschnikowia bicuspidata bicuspidata NRRL YB-4993 GN=METBIDRAFT-31405 PE=4 SV=1
gene_ID_unitig41_5	GO:0016021
gene_ID_unitig41_5	GO:0006886
gene_ID_unitig41_6	GO:0005634	A0A1A0HEW4-9ASC -dihydrouridine(47) synthase
gene_ID_unitig41_6	GO:0005737
gene_ID_unitig41_6	GO:0017150
gene_ID_unitig41_6	GO:0046872
gene_ID_unitig41_6	GO:0050660
gene_ID_unitig41_6	GO:0002943
gene_ID_unitig41_6	GO:0055114
gene_ID_unitig41_7	GO:0043231	A0A1A0HIS8-9ASCONGG1p interacting factor 3 OS=Metschnikowia bicuspidata bicuspidata NRRL YB-4993 GN=METBIDRAFT-76708 PE=4 SV=1
gene_ID_unitig41_7	GO:0044444
gene_ID_unitig41_8	GO:0005829	A0A1A0HEU0-9ASCOU3 snoRNP OS=Metschnikowia bicuspidata bicuspidata NRRL YB-4993 GN=METBIDRAFT-40745 PE=4 SV=1
gene_ID_unitig41_8	GO:0032040
gene_ID_unitig41_8	GO:0032153
gene_ID_unitig41_8	GO:0034388
gene_ID_unitig41_8	GO:0044732
gene_ID_unitig41_8	GO:0072686
gene_ID_unitig41_8	GO:0006364
gene_ID_unitig41_9	GO:0043231	A0A1L0CY38-9ASCOCIC11C00000000290 OS=
gene_ID_unitig41_9	GO:0044444
gene_ID_unitig41_9	GO:0007033
gene_ID_unitig41_9	GO:0065007
gene_ID_unitig41_14	GO:0005840	A0A1A0HF61-9ASCO60S large subunit ribosomal OS=Metschnikowia bicuspidata bicuspidata NRRL YB-4993 GN=METBIDRAFT-77896 PE=4 SV=1
gene_ID_unitig41_14	GO:0003735
gene_ID_unitig41_14	GO:0006412
gene_ID_unitig41_15	GO:0005777	A0A1A0HEI5-9ASCOAAA-domain-containing OS=Metschnikowia bicuspidata bicuspidata NRRL YB-4993 GN=METBIDRAFT-77897 PE=4 SV=1
gene_ID_unitig41_15	GO:0005829
gene_ID_unitig41_15	GO:0000166
gene_ID_unitig41_15	GO:0016887
gene_ID_unitig41_15	GO:0046982
gene_ID_unitig41_15	GO:0006631
gene_ID_unitig41_15	GO:0016562
gene_ID_unitig41_16	GO:0005743	A0A1L0C555-9ASCOCIC11C00000001488 OS=
gene_ID_unitig41_17	GO:0005829	A0A1A0HF55-9ASCOPyruvate kinase OS=Metschnikowia bicuspidata bicuspidata NRRL YB-4993 GN=METBIDRAFT-40567 PE=3 SV=1
gene_ID_unitig41_17	GO:0005886
gene_ID_unitig41_17	GO:0009986
gene_ID_unitig41_17	GO:0030445
gene_ID_unitig41_17	GO:0030446
gene_ID_unitig41_17	GO:0000287
gene_ID_unitig41_17	GO:0004743
gene_ID_unitig41_17	GO:0005524
gene_ID_unitig41_17	GO:0016301
gene_ID_unitig41_17	GO:0030955
gene_ID_unitig41_17	GO:0009267
gene_ID_unitig41_17	GO:0036170
gene_ID_unitig41_17	GO:0036180
gene_ID_unitig41_17	GO:0042866
gene_ID_unitig41_17	GO:0044416
gene_ID_unitig41_17	GO:0061621
gene_ID_unitig41_18	GO:0031314	A0A1A0HEJ0-9ASCO2-methoxy-6-polyprenyl-1,4-benzoquinol mitochondrial OS=Metschnikowia bicuspidata bicuspidata NRRL YB-4993 GN=COQ5 PE=3 SV=1
gene_ID_unitig41_18	GO:0043334
gene_ID_unitig41_18	GO:0006744
gene_ID_unitig41_18	GO:0032259
gene_ID_unitig41_18	GO:0035690
gene_ID_unitig41_20	GO:0005739	A0A1A0HEV5-9ASCOIF-2B-domain-containing OS=Metschnikowia bicuspidata bicuspidata NRRL YB-4993 GN=METBIDRAFT-39638 PE=3 SV=1
gene_ID_unitig41_20	GO:0005829
gene_ID_unitig41_20	GO:0005851
gene_ID_unitig41_20	GO:0032045
gene_ID_unitig41_20	GO:0003743
gene_ID_unitig41_20	GO:0005085
gene_ID_unitig41_20	GO:0030234
gene_ID_unitig41_20	GO:0006413
gene_ID_unitig41_20	GO:0006446
gene_ID_unitig41_20	GO:0043547
gene_ID_unitig41_21	GO:0005782	A0A1A0HF62-9ASCOAcyl-coenzyme A oxidase OS=Metschnikowia bicuspidata bicuspidata NRRL YB-4993 GN=METBIDRAFT-39342 PE=3 SV=1
gene_ID_unitig41_21	GO:0003995
gene_ID_unitig41_21	GO:0003997
gene_ID_unitig41_21	GO:0050660
gene_ID_unitig41_21	GO:0006635
gene_ID_unitig41_22	GO:0000164	A0A1A0HF71-9ASCOL domain OS=Metschnikowia bicuspidata bicuspidata NRRL YB-4993 GN=METBIDRAFT-77904 PE=4 SV=1
gene_ID_unitig41_22	GO:0005634
gene_ID_unitig41_22	GO:0004016
gene_ID_unitig41_22	GO:0004865
gene_ID_unitig41_22	GO:0006171
gene_ID_unitig41_22	GO:0007059
gene_ID_unitig41_22	GO:0043085
gene_ID_unitig41_22	GO:0043086
gene_ID_unitig41_22	GO:0051457
gene_ID_unitig41_23	GO:0005739	C4XW36-CLAL4Acyl carrier OS=Clavispora lusitaniae (strain ATCC 42720) GN=CLUG-00159 PE=3 SV=1
gene_ID_unitig41_23	GO:0016491
gene_ID_unitig41_23	GO:0009107
gene_ID_unitig41_23	GO:0055114
gene_ID_unitig41_24	GO:0005737	A0A1L0BCG2-9ASCOCIC11C00000005159 OS=
gene_ID_unitig41_24	GO:0005085
gene_ID_unitig41_24	GO:0007264
gene_ID_unitig41_24	GO:0043547
gene_ID_unitig41_25	GO:0005886	A0A1L0C5H3-9ASCOCIC11C00000001213 OS=
gene_ID_unitig41_25	GO:0016021
gene_ID_unitig41_25	GO:0015171
gene_ID_unitig41_25	GO:0003333
gene_ID_unitig41_25	GO:0043200
gene_ID_unitig41_26	GO:0016020	A0A1L0CY70-9ASCOCIC11C00000003396 OS=
gene_ID_unitig41_27	GO:0016020	C4XW41-CLAL4Lysophospholipase OS=Clavispora lusitaniae (strain ATCC 42720) GN=CLUG-00164 PE=3 SV=1
gene_ID_unitig41_27	GO:0004620
gene_ID_unitig41_27	GO:0016042
gene_ID_unitig41_28	GO:0003854	A0A1A0HEK0-9ASCONAD(P)-binding OS=Metschnikowia bicuspidata bicuspidata NRRL YB-4993 GN=METBIDRAFT-11362 PE=4 SV=1
gene_ID_unitig41_28	GO:0050662
gene_ID_unitig41_28	GO:0006694
gene_ID_unitig41_28	GO:0055114
gene_ID_unitig41_32	GO:0000786	A0A1A0H6S3-9ASCOHistone H2A OS=Metschnikowia bicuspidata bicuspidata NRRL YB-4993 GN=METBIDRAFT-32865 PE=3 SV=1
gene_ID_unitig41_32	GO:0000812
gene_ID_unitig41_32	GO:0005719
gene_ID_unitig41_32	GO:0005739
gene_ID_unitig41_32	GO:0016021
gene_ID_unitig41_32	GO:0031011
gene_ID_unitig41_32	GO:0000978
gene_ID_unitig41_32	GO:0031490
gene_ID_unitig41_32	GO:0042802
gene_ID_unitig41_32	GO:0046982
gene_ID_unitig41_32	GO:0006353
gene_ID_unitig41_32	GO:0006357
gene_ID_unitig41_32	GO:0030466
gene_ID_unitig41_32	GO:0043486
gene_ID_unitig41_32	GO:0070481
gene_ID_unitig41_33	GO:0005634	A0A1L0E2J6-9ASCOCIC11C00000003067 OS=
gene_ID_unitig41_33	GO:0005829
gene_ID_unitig41_33	GO:0032040
gene_ID_unitig41_33	GO:0009267
gene_ID_unitig41_33	GO:0035690
gene_ID_unitig41_33	GO:0036170
gene_ID_unitig41_33	GO:0036180
gene_ID_unitig41_34	GO:0016592	A0A1L0FX12-9ASCOCIC11C00000002137 OS=
gene_ID_unitig41_34	GO:0070847
gene_ID_unitig41_34	GO:0001088
gene_ID_unitig41_34	GO:0001095
gene_ID_unitig41_34	GO:0001097
gene_ID_unitig41_34	GO:0001102
gene_ID_unitig41_34	GO:0001128
gene_ID_unitig41_34	GO:0001135
gene_ID_unitig41_34	GO:0000122
gene_ID_unitig41_34	GO:0045944
gene_ID_unitig41_34	GO:0051123
gene_ID_unitig41_34	GO:2000219
gene_ID_unitig41_35	GO:0005634	A0A1A0HF73-9ASCOLMWPc-domain-containing OS=Metschnikowia bicuspidata bicuspidata NRRL YB-4993 GN=METBIDRAFT-31430 PE=4 SV=1
gene_ID_unitig41_35	GO:0005829
gene_ID_unitig41_35	GO:0003993
gene_ID_unitig41_35	GO:0004722
gene_ID_unitig41_35	GO:0004726
gene_ID_unitig41_35	GO:0035335
gene_ID_unitig41_36	GO:0044424	A0A1L0BCH9-9ASCOCIC11C00000003655 OS=
gene_ID_unitig41_36	GO:0006355
gene_ID_unitig41_36	GO:0016070
gene_ID_unitig41_38	GO:0005634	A0A1A0HF87-9ASCOTransketolase OS=Metschnikowia bicuspidata bicuspidata NRRL YB-4993 GN=METBIDRAFT-155456 PE=3 SV=1
gene_ID_unitig41_38	GO:0005829
gene_ID_unitig41_38	GO:0016021
gene_ID_unitig41_38	GO:0004802
gene_ID_unitig41_38	GO:0046872
gene_ID_unitig41_38	GO:0008152
gene_ID_unitig41_39	GO:0005737	A0A1A0HE20-9ASCOAlcohol dehydrogenase OS=Metschnikowia bicuspidata bicuspidata NRRL YB-4993 GN=METBIDRAFT-40489 PE=3 SV=1
gene_ID_unitig41_39	GO:0004022
gene_ID_unitig41_39	GO:0008270
gene_ID_unitig41_39	GO:0055114
gene_ID_unitig41_40	GO:0000139	A0A1A0HEZ6-9ASCO golgi membrane -sorting OS=Metschnikowia bicuspidata bicuspidata NRRL YB-4993 GN=METBIDRAFT-39203 PE=4 SV=1
gene_ID_unitig41_40	GO:0005829
gene_ID_unitig41_40	GO:0031902
gene_ID_unitig41_40	GO:0032266
gene_ID_unitig41_40	GO:0015031
gene_ID_unitig41_40	GO:0034499
gene_ID_unitig41_41	GO:0030176	A0A1A0HF83-9ASCOAcyl- desaturase OS=Metschnikowia bicuspidata bicuspidata NRRL YB-4993 GN=METBIDRAFT-40586 PE=3 SV=1
gene_ID_unitig41_41	GO:0004768
gene_ID_unitig41_41	GO:0009055
gene_ID_unitig41_41	GO:0020037
gene_ID_unitig41_41	GO:0046872
gene_ID_unitig41_41	GO:0001410
gene_ID_unitig41_41	GO:0006636
gene_ID_unitig41_41	GO:0007124
gene_ID_unitig41_41	GO:0009267
gene_ID_unitig41_41	GO:0009405
gene_ID_unitig41_41	GO:0034389
gene_ID_unitig41_41	GO:0036170
gene_ID_unitig41_41	GO:0036178
gene_ID_unitig41_41	GO:0036244
gene_ID_unitig41_41	GO:0055114
gene_ID_unitig41_41	GO:0070301
gene_ID_unitig41_41	GO:0071472
gene_ID_unitig41_42	GO:0005634	A0A1L0C5C0-9ASCOCIC11C00000000953 OS=
gene_ID_unitig41_42	GO:0005829
gene_ID_unitig41_42	GO:0051286
gene_ID_unitig41_42	GO:0004865
gene_ID_unitig41_42	GO:0031139
gene_ID_unitig41_42	GO:0035308
gene_ID_unitig41_42	GO:0042149
gene_ID_unitig41_42	GO:0045842
gene_ID_unitig41_42	GO:2001216
gene_ID_unitig41_43	GO:0005737	A0A1A0HB51-9ASCOElongation factor 1-alpha OS=Metschnikowia bicuspidata bicuspidata NRRL YB-4993 GN=METBIDRAFT-39991 PE=3 SV=1
gene_ID_unitig41_43	GO:0009986
gene_ID_unitig41_43	GO:0030445
gene_ID_unitig41_43	GO:0030446
gene_ID_unitig41_43	GO:0003746
gene_ID_unitig41_43	GO:0003924
gene_ID_unitig41_43	GO:0005515
gene_ID_unitig41_43	GO:0005525
gene_ID_unitig41_43	GO:0006414
gene_ID_unitig41_43	GO:0051701
gene_ID_unitig41_44	GO:0005739	A0A1A0HF00-9ASCOGlycine cleavage system OS=Metschnikowia bicuspidata bicuspidata NRRL YB-4993 GN=METBIDRAFT-156870 PE=4 SV=1
gene_ID_unitig41_44	GO:0004375
gene_ID_unitig41_44	GO:0006730
gene_ID_unitig41_44	GO:0019464
gene_ID_unitig41_44	GO:0055114
gene_ID_unitig41_45	GO:0005737	A0A1A0HEX9-9ASCOWD40 repeat OS=Metschnikowia bicuspidata bicuspidata NRRL YB-4993 GN=METBIDRAFT-40375 PE=4 SV=1
gene_ID_unitig42_1	GO:0005634	A0A1A0HER0-9ASCOHistone-lysine N- H3 lysine-79 specific OS=Metschnikowia bicuspidata bicuspidata NRRL YB-4993 GN=METBIDRAFT-39246 PE=3 SV=1
gene_ID_unitig42_1	GO:0031151
gene_ID_unitig42_1	GO:0000077
gene_ID_unitig42_1	GO:0006281
gene_ID_unitig42_1	GO:0034729
gene_ID_unitig42_1	GO:0044763
gene_ID_unitig42_2	GO:0016589	A0A1A0HEN3-9ASCOChromatin-remodeling complex ATPase OS=Metschnikowia bicuspidata bicuspidata NRRL YB-4993 GN=METBIDRAFT-39133 PE=3 SV=1
gene_ID_unitig42_2	GO:0003677
gene_ID_unitig42_2	GO:0004386
gene_ID_unitig42_2	GO:0005524
gene_ID_unitig42_2	GO:0016887
gene_ID_unitig42_2	GO:0031491
gene_ID_unitig42_2	GO:0001410
gene_ID_unitig42_2	GO:0030447
gene_ID_unitig42_2	GO:0035690
gene_ID_unitig42_2	GO:0043044
gene_ID_unitig42_2	GO:0071280
gene_ID_unitig42_4	GO:0005634	C4XZ69-CLAL4Uracil-DNA glycosylase OS=Clavispora lusitaniae (strain ATCC 42720) GN=UNG1 PE=3 SV=1
gene_ID_unitig42_4	GO:0005739
gene_ID_unitig42_4	GO:0004844
gene_ID_unitig42_4	GO:0006284
gene_ID_unitig42_5	GO:0005783	A0A1L0BUM3-9ASCOCIC11C00000000700 OS=
gene_ID_unitig42_5	GO:0044425
gene_ID_unitig42_5	GO:0016757
gene_ID_unitig42_5	GO:0009987
gene_ID_unitig42_6	GO:0016021	A0A1L0DE99-9ASCOCIC11C00000004355 OS=
gene_ID_unitig42_6	GO:0043231
gene_ID_unitig42_6	GO:0044444
gene_ID_unitig42_7	GO:0016020	A0A1A0HEN8-9ASCOMFS general substrate transporter OS=Metschnikowia bicuspidata bicuspidata NRRL YB-4993 GN=METBIDRAFT-39652 PE=4 SV=1
gene_ID_unitig42_9	GO:0043231	Q6BX19-DEBHADEHA2B06710p OS=Debaryomyces hansenii (strain ATCC 36239 CBS 767 JCM 1990 NBRC 0083 IGC 2968) GN=DEHA2B06710g PE=4 SV=2
gene_ID_unitig42_9	GO:0044444
gene_ID_unitig42_10	GO:0003884	A0A1A0HES0-9ASCONucleotide-binding domain-containing OS=Metschnikowia bicuspidata bicuspidata NRRL YB-4993 GN=METBIDRAFT-38822 PE=4 SV=1
gene_ID_unitig42_10	GO:0044710
gene_ID_unitig42_12	GO:0005762	A0A1L0BD40-9ASCOCIC11C00000001654 OS=
gene_ID_unitig42_12	GO:0003735
gene_ID_unitig42_13	GO:0016740	A0A1A0HED5-9ASCOHistone-fold-containing OS=Metschnikowia bicuspidata bicuspidata NRRL YB-4993 GN=METBIDRAFT-31366 PE=4 SV=1
gene_ID_unitig42_19	GO:0031314	A0A1L0BC43-9ASCOCIC11C00000003412 OS=
gene_ID_unitig42_19	GO:0016491
gene_ID_unitig42_19	GO:0007006
gene_ID_unitig42_19	GO:0018063
gene_ID_unitig42_19	GO:0055114
gene_ID_unitig42_20	GO:0005840	A0A1A0HCJ4-9ASCO40S ribosomal S22 OS=Metschnikowia bicuspidata bicuspidata NRRL YB-4993 GN=METBIDRAFT-39666 PE=3 SV=1
gene_ID_unitig42_20	GO:0003735
gene_ID_unitig42_20	GO:0006412
gene_ID_unitig42_21	GO:0005743	A0A1A0HF12-9ASCOMitochondrial inner membrane protease subunit 1 OS=Metschnikowia bicuspidata bicuspidata NRRL YB-4993 GN=METBIDRAFT-11307 PE=3 SV=1
gene_ID_unitig42_21	GO:0016021
gene_ID_unitig42_21	GO:0008236
gene_ID_unitig42_21	GO:0006627
gene_ID_unitig42_22	GO:0005743	A0A1A0HDT7-9ASCOMitochondrial import inner membrane translocase subunit Tim10 OS=Metschnikowia bicuspidata bicuspidata NRRL YB-4993 GN=METBIDRAFT-38779 PE=3 SV=1
gene_ID_unitig42_22	GO:0042719
gene_ID_unitig42_22	GO:0008565
gene_ID_unitig42_22	GO:0046872
gene_ID_unitig42_22	GO:0051082
gene_ID_unitig42_22	GO:0045039
gene_ID_unitig42_23	GO:0016020	A0A1L0CZ90-9ASCOCIC11C00000005064 OS=
gene_ID_unitig42_25	GO:0016616	A0A1A0HEK0-9ASCONAD(P)-binding OS=Metschnikowia bicuspidata bicuspidata NRRL YB-4993 GN=METBIDRAFT-11362 PE=4 SV=1
gene_ID_unitig42_27	GO:0016021	A0A1L0E2D9-9ASCOCIC11C00000002271 OS=
gene_ID_unitig42_27	GO:0000002
gene_ID_unitig42_28	GO:0005634	A0A1L0CXR9-9ASCOCIC11C00000002383 OS=
gene_ID_unitig42_28	GO:0006355
gene_ID_unitig42_29	GO:0008541	A0A1L0DSL1-9ASCOCIC11C00000003547 OS=
gene_ID_unitig42_29	GO:0030234
gene_ID_unitig42_29	GO:0042176
gene_ID_unitig42_29	GO:0050790
gene_ID_unitig42_32	GO:0000139	A0A1A0HEQ9-9ASCOGTP-binding YPTC1 OS=Metschnikowia bicuspidata bicuspidata NRRL YB-4993 GN=METBIDRAFT-153991 PE=4 SV=1
gene_ID_unitig42_32	GO:0000407
gene_ID_unitig42_32	GO:0005634
gene_ID_unitig42_32	GO:0005739
gene_ID_unitig42_32	GO:0005789
gene_ID_unitig42_32	GO:0005795
gene_ID_unitig42_32	GO:0005802
gene_ID_unitig42_32	GO:0005829
gene_ID_unitig42_32	GO:0005886
gene_ID_unitig42_32	GO:0031410
gene_ID_unitig42_32	GO:0000149
gene_ID_unitig42_32	GO:0003924
gene_ID_unitig42_32	GO:0005525
gene_ID_unitig42_32	GO:0006461
gene_ID_unitig42_32	GO:0006890
gene_ID_unitig42_32	GO:0007264
gene_ID_unitig42_32	GO:0009306
gene_ID_unitig42_32	GO:0016236
gene_ID_unitig42_32	GO:0032258
gene_ID_unitig42_32	GO:0032456
gene_ID_unitig42_32	GO:0034498
gene_ID_unitig42_32	GO:0035494
gene_ID_unitig42_32	GO:0035690
gene_ID_unitig42_32	GO:0048194
gene_ID_unitig42_32	GO:0048211
gene_ID_unitig42_32	GO:0070317
gene_ID_unitig42_32	GO:0090114
gene_ID_unitig42_32	GO:1900101
gene_ID_unitig42_32	GO:1990261
gene_ID_unitig42_33	GO:0016021	A0A1A0HF15-9ASCODUF887-domain-containing OS=Metschnikowia bicuspidata bicuspidata NRRL YB-4993 GN=METBIDRAFT-39819 PE=4 SV=1
gene_ID_unitig42_35	GO:0005634	A0A1A0HF24-9ASCORibokinase OS=Metschnikowia bicuspidata bicuspidata NRRL YB-4993 GN=METBIDRAFT-39434 PE=4 SV=1
gene_ID_unitig42_35	GO:0005829
gene_ID_unitig42_35	GO:0004001
gene_ID_unitig42_35	GO:0006144
gene_ID_unitig42_35	GO:0006166
gene_ID_unitig42_35	GO:0006167
gene_ID_unitig42_35	GO:0016310
gene_ID_unitig42_36	GO:0016779	A0A1A0HET9-9ASCODNA polymerase V OS=Metschnikowia bicuspidata bicuspidata NRRL YB-4993 GN=METBIDRAFT-31380 PE=4 SV=1
gene_ID_unitig42_36	GO:0006351
gene_ID_unitig42_37	GO:0005743	A0A1L0BC71-9ASCOCIC11C00000001128 OS=
gene_ID_unitig42_37	GO:0016021
gene_ID_unitig42_37	GO:0005524
gene_ID_unitig42_37	GO:0015421
gene_ID_unitig42_37	GO:0070301
gene_ID_unitig42_37	GO:0090374
gene_ID_unitig42_39	GO:0005634	A0A1A0HF29-9ASCODipeptidyl peptidase 3 OS=Metschnikowia bicuspidata bicuspidata NRRL YB-4993 GN=METBIDRAFT-39009 PE=3 SV=1
gene_ID_unitig42_39	GO:0005737
gene_ID_unitig42_39	GO:0008239
gene_ID_unitig42_39	GO:0046872
gene_ID_unitig42_39	GO:0006508
gene_ID_unitig42_41	GO:0005634	A0A1A0HEF5-9ASCOSWR1-complex 5 (Fragment) OS=Metschnikowia bicuspidata bicuspidata NRRL YB-4993 GN=METBIDRAFT-17640 PE=3 SV=1
gene_ID_unitig42_41	GO:0006338
gene_ID_unitig42_42	GO:0044424	A0A1L0GRT3-9ASCOCIC11C00000005016 OS=
gene_ID_unitig42_42	GO:0003723
gene_ID_unitig42_43	GO:0016021	A0A1A0HER9-9ASCOOPT superfamily oligopeptide transporter OS=Metschnikowia bicuspidata bicuspidata NRRL YB-4993 GN=METBIDRAFT-38733 PE=4 SV=1
gene_ID_unitig42_43	GO:0015198
gene_ID_unitig42_43	GO:0006857
gene_ID_unitig42_43	GO:0055085
gene_ID_unitig42_44	GO:0005634	A0A1A0HF25-9ASCOCBS-domain-containing OS=Metschnikowia bicuspidata bicuspidata NRRL YB-4993 GN=METBIDRAFT-77877 PE=4 SV=1
gene_ID_unitig42_44	GO:0005829
gene_ID_unitig42_44	GO:0031588
gene_ID_unitig42_44	GO:0005524
gene_ID_unitig42_44	GO:0016208
gene_ID_unitig42_44	GO:0016301
gene_ID_unitig42_44	GO:0016310
gene_ID_unitig42_45	GO:0005886	A0A1A0HEG0-9ASCOZIP zinc iron transport family OS=Metschnikowia bicuspidata bicuspidata NRRL YB-4993 GN=METBIDRAFT-31391 PE=3 SV=1
gene_ID_unitig42_45	GO:0016021
gene_ID_unitig42_45	GO:0000007
gene_ID_unitig42_45	GO:0006831
gene_ID_unitig42_46	GO:0016020	A0A1L0BQS0-9ASCOCIC11C00000000606 OS=
gene_ID_unitig42_47	GO:0005783	A0A1A0HIC9-9ASCONADPH--cytochrome P450 reductase OS=Metschnikowia bicuspidata bicuspidata NRRL YB-4993 GN=NCP1 PE=3 SV=1
gene_ID_unitig42_47	GO:0044425
gene_ID_unitig42_47	GO:0044446
gene_ID_unitig42_47	GO:0016491
gene_ID_unitig42_47	GO:0008202
gene_ID_unitig42_49	GO:0005763	A0A1A0HES4-9ASCORibosomal S8 OS=Metschnikowia bicuspidata bicuspidata NRRL YB-4993 GN=METBIDRAFT-87048 PE=4 SV=1
gene_ID_unitig42_49	GO:0003735
gene_ID_unitig42_49	GO:0006412
gene_ID_unitig42_50	GO:0005739	A0A1L0BBN3-9ASCOCIC11C00000003599 OS=
gene_ID_unitig42_50	GO:0005886
gene_ID_unitig42_53	GO:0016021	A0A1L0E2G4-9ASCOCIC11C00000001614 (Fragment) OS=
gene_ID_unitig42_54	GO:0005758	A0A1A0HES9-9ASCOPeptidyl-prolyl cis-trans isomerase OS=Metschnikowia bicuspidata bicuspidata NRRL YB-4993 GN=METBIDRAFT-39631 PE=3 SV=1
gene_ID_unitig42_54	GO:0034967
gene_ID_unitig42_54	GO:0003755
gene_ID_unitig42_54	GO:0016018
gene_ID_unitig42_54	GO:0000413
gene_ID_unitig42_54	GO:0006457
gene_ID_unitig42_54	GO:0006915
gene_ID_unitig42_54	GO:0016575
gene_ID_unitig42_54	GO:0030437
gene_ID_unitig42_54	GO:0045836
gene_ID_unitig42_55	GO:0012505	A0A1A0HF35-9ASCOENTH-domain-containing OS=Metschnikowia bicuspidata bicuspidata NRRL YB-4993 GN=METBIDRAFT-40151 PE=4 SV=1
gene_ID_unitig42_55	GO:0031410
gene_ID_unitig42_55	GO:1901981
gene_ID_unitig42_55	GO:0016197
gene_ID_unitig42_55	GO:0016482
gene_ID_unitig42_55	GO:0044699
gene_ID_unitig42_55	GO:0048193
gene_ID_unitig42_56	GO:0005730	A0A1A0HF46-9ASC export factor Sac3 OS=Metschnikowia bicuspidata bicuspidata NRRL YB-4993 GN=METBIDRAFT-39990 PE=4 SV=1
gene_ID_unitig42_56	GO:0005829
gene_ID_unitig42_56	GO:0070390
gene_ID_unitig42_56	GO:0000973
gene_ID_unitig42_56	GO:0006283
gene_ID_unitig42_56	GO:0006406
gene_ID_unitig42_56	GO:0007067
gene_ID_unitig42_56	GO:0030029
gene_ID_unitig42_56	GO:0031124
gene_ID_unitig42_56	GO:0042274
gene_ID_unitig42_56	GO:0071033
gene_ID_unitig42_57	GO:0005634	A0A1A0HEV9-9ASCOAspartate-semialdehyde dehydrogenase OS=Metschnikowia bicuspidata bicuspidata NRRL YB-4993 GN=METBIDRAFT-11337 PE=3 SV=1
gene_ID_unitig42_57	GO:0005829
gene_ID_unitig42_57	GO:0003942
gene_ID_unitig42_57	GO:0004073
gene_ID_unitig42_57	GO:0046983
gene_ID_unitig42_57	GO:0050661
gene_ID_unitig42_57	GO:0051287
gene_ID_unitig42_57	GO:0006531
gene_ID_unitig42_57	GO:0009086
gene_ID_unitig42_57	GO:0009088
gene_ID_unitig42_57	GO:0009089
gene_ID_unitig42_57	GO:0009090
gene_ID_unitig42_57	GO:0009097
gene_ID_unitig42_57	GO:0055114
gene_ID_unitig43_1	GO:0005488	A0A1L0G1C3-9ASCOCIC11C00000004229 OS=
gene_ID_unitig43_2	GO:0005634	A0A1L0B734-9ASCOCIC11C00000003289 OS=
gene_ID_unitig43_2	GO:0005829
gene_ID_unitig43_3	GO:0006388	A0A1L0BGA2-9ASCOCIC11C00000005141 OS=
gene_ID_unitig43_3	GO:0090501
gene_ID_unitig43_5	GO:0005634	A0A1L0CT27-9ASCOCIC11C00000002495 OS=
gene_ID_unitig43_5	GO:0009987
gene_ID_unitig43_6	GO:0005634	A0A1L0D4T9-9ASCOCIC11C00000000918 OS=
gene_ID_unitig43_6	GO:0022626
gene_ID_unitig43_6	GO:0003743
gene_ID_unitig43_6	GO:0005506
gene_ID_unitig43_6	GO:0005524
gene_ID_unitig43_6	GO:0016887
gene_ID_unitig43_6	GO:0000054
gene_ID_unitig43_6	GO:0006413
gene_ID_unitig43_6	GO:0006415
gene_ID_unitig43_6	GO:0032790
gene_ID_unitig43_6	GO:0034599
gene_ID_unitig43_6	GO:0042273
gene_ID_unitig43_6	GO:0045727
gene_ID_unitig43_7	GO:0000124	A0A1L0B6J2-9ASCOCIC11C00000005550 OS=
gene_ID_unitig43_7	GO:0005739
gene_ID_unitig43_7	GO:0030874
gene_ID_unitig43_7	GO:0046695
gene_ID_unitig43_7	GO:0000182
gene_ID_unitig43_7	GO:0005524
gene_ID_unitig43_7	GO:0008094
gene_ID_unitig43_7	GO:0031490
gene_ID_unitig43_7	GO:0035064
gene_ID_unitig43_7	GO:0070615
gene_ID_unitig43_7	GO:0001178
gene_ID_unitig43_7	GO:0006363
gene_ID_unitig43_7	GO:0006368
gene_ID_unitig43_7	GO:0006369
gene_ID_unitig43_7	GO:0016584
gene_ID_unitig43_7	GO:0034401
gene_ID_unitig43_7	GO:0042766
gene_ID_unitig43_7	GO:0043044
gene_ID_unitig43_7	GO:0071441
gene_ID_unitig43_7	GO:0071894
gene_ID_unitig43_7	GO:1900050
gene_ID_unitig43_7	GO:2000104
gene_ID_unitig43_7	GO:2000616
gene_ID_unitig43_8	GO:0005634	A0A1A0HEJ3-9ASCOPolyadenylate-binding OS=Metschnikowia bicuspidata bicuspidata NRRL YB-4993 GN=METBIDRAFT-31305 PE=3 SV=1
gene_ID_unitig43_8	GO:0005829
gene_ID_unitig43_8	GO:0005840
gene_ID_unitig43_8	GO:0010494
gene_ID_unitig43_8	GO:0000166
gene_ID_unitig43_8	GO:0008143
gene_ID_unitig43_8	GO:0008428
gene_ID_unitig43_8	GO:0006397
gene_ID_unitig43_8	GO:0006406
gene_ID_unitig43_8	GO:0006446
gene_ID_unitig43_8	GO:0043086
gene_ID_unitig43_8	GO:0060211
gene_ID_unitig43_9	GO:0005946	A0A1L0DIY4-9ASCOCIC11C00000004047 OS=
gene_ID_unitig43_9	GO:0004805
gene_ID_unitig43_9	GO:0005992
gene_ID_unitig43_9	GO:0009267
gene_ID_unitig43_9	GO:0009405
gene_ID_unitig43_9	GO:0016311
gene_ID_unitig43_9	GO:0034599
gene_ID_unitig43_9	GO:0034605
gene_ID_unitig43_9	GO:0036170
gene_ID_unitig43_9	GO:0060257
gene_ID_unitig43_9	GO:0071470
gene_ID_unitig43_10	GO:0003824	A0A1A0HEU2-9ASCOAB-hydrolase OS=Metschnikowia bicuspidata bicuspidata NRRL YB-4993 GN=METBIDRAFT-11245 PE=4 SV=1
gene_ID_unitig43_11	GO:0016616	A0A1A0HJQ6-9ASCONAD(P)-binding OS=Metschnikowia bicuspidata bicuspidata NRRL YB-4993 GN=METBIDRAFT-35871 PE=4 SV=1
gene_ID_unitig43_14	GO:0016021	A0A1A0H8L8-9ASCOAmino acid permease OS=Metschnikowia bicuspidata bicuspidata NRRL YB-4993 GN=METBIDRAFT-44197 PE=4 SV=1
gene_ID_unitig43_14	GO:0015171
gene_ID_unitig43_14	GO:0003333
gene_ID_unitig43_15	GO:0000329	A0A1A0HEJ8-9ASCOTranslocation SEC62 OS=Metschnikowia bicuspidata bicuspidata NRRL YB-4993 GN=METBIDRAFT-38877 PE=4 SV=1
gene_ID_unitig43_15	GO:0005768
gene_ID_unitig43_15	GO:0005829
gene_ID_unitig43_15	GO:0005886
gene_ID_unitig43_15	GO:0030176
gene_ID_unitig43_15	GO:0008565
gene_ID_unitig43_15	GO:0080025
gene_ID_unitig43_15	GO:0000422
gene_ID_unitig43_15	GO:0006497
gene_ID_unitig43_15	GO:0016050
gene_ID_unitig43_15	GO:0032258
gene_ID_unitig43_15	GO:0034497
gene_ID_unitig43_15	GO:0034727
gene_ID_unitig43_16	GO:0005773	A0A1L0DKW0-9ASCOCIC11C00000001448 OS=
gene_ID_unitig43_16	GO:0016020
gene_ID_unitig43_16	GO:0044446
gene_ID_unitig43_16	GO:0006810
gene_ID_unitig43_16	GO:0006914
gene_ID_unitig43_16	GO:0006996
gene_ID_unitig43_16	GO:0008104
gene_ID_unitig43_17	GO:0043234	A0A1A0HFB5-9ASCONTF2 OS=Metschnikowia bicuspidata bicuspidata NRRL YB-4993 GN=METBIDRAFT-161598 PE=4 SV=1
gene_ID_unitig43_17	GO:0044428
gene_ID_unitig43_17	GO:0000054
gene_ID_unitig43_18	GO:0043229	A0A1A0HF08-9ASCOMetallo-dependent phosphatase OS=Metschnikowia bicuspidata bicuspidata NRRL YB-4993 GN=METBIDRAFT-77941 PE=3 SV=1
gene_ID_unitig43_18	GO:0044444
gene_ID_unitig43_18	GO:0005488
gene_ID_unitig43_18	GO:0034641
gene_ID_unitig43_18	GO:0044238
gene_ID_unitig43_18	GO:0071704
gene_ID_unitig43_21	GO:0005840	A0A1A0H7Z2-9ASCO40S ribosomal S4 OS=Metschnikowia bicuspidata bicuspidata NRRL YB-4993 GN=METBIDRAFT-78673 PE=3 SV=1
gene_ID_unitig43_21	GO:0003735
gene_ID_unitig43_21	GO:0019843
gene_ID_unitig43_21	GO:0006412
gene_ID_unitig43_24	GO:0005634	A0A1L0BNW4-9ASCOCIC11C00000000219 OS=
gene_ID_unitig43_24	GO:0000981
gene_ID_unitig43_24	GO:0008270
gene_ID_unitig43_24	GO:0043565
gene_ID_unitig43_24	GO:0006012
gene_ID_unitig43_24	GO:0006357
gene_ID_unitig43_24	GO:0045821
gene_ID_unitig43_24	GO:0045991
gene_ID_unitig43_25	GO:0044424	A0A1A0HFB1-9ASCOUBC OS=Metschnikowia bicuspidata bicuspidata NRRL YB-4993 GN=METBIDRAFT-77939 PE=3 SV=1
gene_ID_unitig43_25	GO:0000166
gene_ID_unitig43_25	GO:0003824
gene_ID_unitig43_25	GO:0044267
gene_ID_unitig43_26	GO:0043232	A0A1A0HF03-9ASCOATP-dependent DNA helicase (Fragment) OS=Metschnikowia bicuspidata bicuspidata NRRL YB-4993 GN=METBIDRAFT-27378 PE=4 SV=1
gene_ID_unitig43_26	GO:0044446
gene_ID_unitig43_26	GO:0008026
gene_ID_unitig43_26	GO:0097159
gene_ID_unitig43_26	GO:1901363
gene_ID_unitig43_26	GO:0000018
gene_ID_unitig43_26	GO:0000723
gene_ID_unitig43_26	GO:0000729
gene_ID_unitig43_26	GO:0001302
gene_ID_unitig43_26	GO:0006261
gene_ID_unitig43_26	GO:0006312
gene_ID_unitig43_26	GO:0022402
gene_ID_unitig43_26	GO:0044182
gene_ID_unitig43_26	GO:0044702
gene_ID_unitig43_26	GO:0051726
gene_ID_unitig43_26	GO:0071103
gene_ID_unitig43_27	GO:0046872	A3LYJ7-PICSTZinc finger-containing OS=Scheffersomyces stipitis (strain ATCC 58785 CBS 6054 NBRC 10063 NRRL Y-11545) GN=PICST-36883 PE=4 SV=1
gene_ID_unitig43_27	GO:0061013
gene_ID_unitig43_29	GO:0005488	A0A1L0FXB8-9ASCOCIC11C00000000223 OS=
gene_ID_unitig43_29	GO:0006417
gene_ID_unitig43_29	GO:0043549
gene_ID_unitig43_30	GO:0005829	A0A1A0HEZ8-9ASCOARM repeat-containing OS=Metschnikowia bicuspidata bicuspidata NRRL YB-4993 GN=METBIDRAFT-39939 PE=4 SV=1
gene_ID_unitig43_30	GO:0043229
gene_ID_unitig43_30	GO:0019887
gene_ID_unitig43_30	GO:0019901
gene_ID_unitig43_30	GO:0043022
gene_ID_unitig43_30	GO:0006417
gene_ID_unitig43_30	GO:0033554
gene_ID_unitig43_30	GO:0033674
gene_ID_unitig43_30	GO:0045859
gene_ID_unitig43_31	GO:0016021	A0A1E4SSK9-9ASCODNA-binding (Fragment) OS=Candida tanzawaensis NRRL Y-17324 GN=CANTADRAFT-31205 PE=4 SV=1
gene_ID_unitig43_31	GO:0003677
gene_ID_unitig43_31	GO:0046872
gene_ID_unitig43_31	GO:0010468
gene_ID_unitig43_31	GO:0035690
gene_ID_unitig43_32	GO:0005634	A0A1A0HFB0-9ASCOMov34-domain-containing (Fragment) OS=Metschnikowia bicuspidata bicuspidata NRRL YB-4993 GN=METBIDRAFT-39143 PE=4 SV=1
gene_ID_unitig43_32	GO:0005737
gene_ID_unitig43_32	GO:0016020
gene_ID_unitig43_32	GO:0003676
gene_ID_unitig43_32	GO:0008237
gene_ID_unitig43_32	GO:0006259
gene_ID_unitig43_32	GO:0007126
gene_ID_unitig43_32	GO:0050794
gene_ID_unitig43_33	GO:0005634	A0A1A0HFA2-9ASCOCysteine ase OS=Metschnikowia bicuspidata bicuspidata NRRL YB-4993 GN=METBIDRAFT-40198 PE=3 SV=1
gene_ID_unitig43_33	GO:0043232
gene_ID_unitig43_33	GO:0044446
gene_ID_unitig43_33	GO:0036459
gene_ID_unitig43_33	GO:0006325
gene_ID_unitig43_33	GO:0016579
gene_ID_unitig43_36	GO:0015934	A0A1A0HFA6-9ASCORibosomal L22 OS=Metschnikowia bicuspidata bicuspidata NRRL YB-4993 GN=METBIDRAFT-31449 PE=3 SV=1
gene_ID_unitig43_37	GO:0016021	B9WG24-CANDCNADH-ubiquinone oxidoreductase OS=Candida dubliniensis (strain CD36 ATCC MYA-646 CBS 7987 NCPF 3949 NRRL Y-17841) GN=Cd36-43170 PE=4 SV=1
gene_ID_unitig43_38	GO:0030176	A0A1A0HEY9-9ASCOShr3 amino acid permease chaperone OS=Metschnikowia bicuspidata bicuspidata NRRL YB-4993 GN=METBIDRAFT-31447 PE=4 SV=1
gene_ID_unitig43_38	GO:0051082
gene_ID_unitig43_38	GO:0006457
gene_ID_unitig43_38	GO:0006888
gene_ID_unitig43_39	GO:0000329	G3B3V7-CANTCRas-domain-containing OS=Candida tenuis (strain ATCC 10573 BCRC 21748 CBS 615 JCM 9827 NBRC 10315 NRRL Y-1498 VKM Y-70) GN=CANTEDRAFT-113783 PE=3 SV=1
gene_ID_unitig43_39	GO:0005886
gene_ID_unitig43_39	GO:0012505
gene_ID_unitig43_39	GO:0003924
gene_ID_unitig43_39	GO:0005525
gene_ID_unitig43_39	GO:0007264
gene_ID_unitig43_39	GO:0051301
gene_ID_unitig43_40	GO:0005730	H8WWN4-CANO9Nop6 OS=Candida orthopsilosis (strain 90-125) GN=CORT-0A06370 PE=4 SV=1
gene_ID_unitig43_40	GO:0030686
gene_ID_unitig43_40	GO:0000166
gene_ID_unitig43_40	GO:0019843
gene_ID_unitig43_40	GO:0030515
gene_ID_unitig43_40	GO:0042274
gene_ID_unitig43_41	GO:0016021	A0A1L0BLD3-9ASCOCIC11C00000002998 OS=
gene_ID_unitig43_41	GO:0055085
gene_ID_unitig43_42	GO:0031981	A0A1L0C7D9-9ASCOCIC11C00000001153 OS=
gene_ID_unitig43_42	GO:0043232
gene_ID_unitig43_42	GO:0016043
gene_ID_unitig43_42	GO:0042254
gene_ID_unitig43_43	GO:0005635	A0A1A0HEY4-9ASCONAD(P)-binding OS=Metschnikowia bicuspidata bicuspidata NRRL YB-4993 GN=METBIDRAFT-40449 PE=4 SV=1
gene_ID_unitig43_43	GO:0005783
gene_ID_unitig43_43	GO:0016021
gene_ID_unitig43_44	GO:0044424	A0A1A0HEL2-9ASCOPkinase-domain-containing OS=Metschnikowia bicuspidata bicuspidata NRRL YB-4993 GN=METBIDRAFT-11379 PE=4 SV=1
gene_ID_unitig43_44	GO:0000166
gene_ID_unitig43_44	GO:0004672
gene_ID_unitig43_44	GO:0016310
gene_ID_unitig43_45	GO:0005762	A0A1A0HF96-9ASCORibosomal L11 OS=Metschnikowia bicuspidata bicuspidata NRRL YB-4993 GN=METBIDRAFT-40067 PE=3 SV=1
gene_ID_unitig43_45	GO:0003735
gene_ID_unitig43_45	GO:0006412
gene_ID_unitig43_46	GO:0016020	A0A1L0DQA9-9ASCOCIC11C00000003883 OS=
gene_ID_unitig43_47	GO:0005737	A0A1A0HEX9-9ASCOWD40 repeat OS=Metschnikowia bicuspidata bicuspidata NRRL YB-4993 GN=METBIDRAFT-40375 PE=4 SV=1
gene_ID_unitig43_48	GO:0005739	A0A1A0HF00-9ASCOGlycine cleavage system OS=Metschnikowia bicuspidata bicuspidata NRRL YB-4993 GN=METBIDRAFT-156870 PE=4 SV=1
gene_ID_unitig43_48	GO:0004375
gene_ID_unitig43_48	GO:0006730
gene_ID_unitig43_48	GO:0019464
gene_ID_unitig43_48	GO:0055114
gene_ID_unitig43_49_partial	GO:0005737	A0A1A0HB51-9ASCOElongation factor 1-alpha OS=Metschnikowia bicuspidata bicuspidata NRRL YB-4993 GN=METBIDRAFT-39991 PE=3 SV=1
gene_ID_unitig43_49_partial	GO:0003746
gene_ID_unitig43_49_partial	GO:0003924
gene_ID_unitig43_49_partial	GO:0005525
gene_ID_unitig43_49_partial	GO:0006414
gene_ID_unitig44_1_partial	GO:0005488	A0A1L0G1C3-9ASCOCIC11C00000004229 OS=
gene_ID_unitig44_2	GO:0043565	A0A1L0BFT2-9ASCOCIC11C00000002450 OS=
gene_ID_unitig44_2	GO:0046872
gene_ID_unitig44_2	GO:0006366
gene_ID_unitig44_2	GO:0009074
gene_ID_unitig44_2	GO:0045944
gene_ID_unitig44_3	GO:0000144	A0A1A0HEH1-9ASCOSeptin OS=Metschnikowia bicuspidata bicuspidata NRRL YB-4993 GN=METBIDRAFT-39897 PE=3 SV=1
gene_ID_unitig44_3	GO:0005937
gene_ID_unitig44_3	GO:0031105
gene_ID_unitig44_3	GO:0032160
gene_ID_unitig44_3	GO:0003924
gene_ID_unitig44_3	GO:0005525
gene_ID_unitig44_3	GO:0005545
gene_ID_unitig44_3	GO:0010314
gene_ID_unitig44_3	GO:0032947
gene_ID_unitig44_3	GO:0070273
gene_ID_unitig44_3	GO:0000281
gene_ID_unitig44_3	GO:0000921
gene_ID_unitig44_3	GO:0030011
gene_ID_unitig44_3	GO:0045860
gene_ID_unitig44_4	GO:0005886	A0A1A0HEH7-9ASCO BMH2 OS=Metschnikowia bicuspidata bicuspidata NRRL YB-4993 GN=METBIDRAFT-11231 PE=3 SV=1
gene_ID_unitig44_4	GO:0009986
gene_ID_unitig44_4	GO:0030445
gene_ID_unitig44_4	GO:0019904
gene_ID_unitig44_4	GO:0001410
gene_ID_unitig44_4	GO:0006109
gene_ID_unitig44_4	GO:0009405
gene_ID_unitig44_4	GO:0034605
gene_ID_unitig44_4	GO:0036168
gene_ID_unitig44_4	GO:0036178
gene_ID_unitig44_4	GO:0036180
gene_ID_unitig44_4	GO:0036244
gene_ID_unitig44_4	GO:1900442
gene_ID_unitig44_4	GO:1900445
gene_ID_unitig44_5	GO:0005635	A0A1L0D1X9-9ASCOCIC11C00000001783 OS=
gene_ID_unitig44_5	GO:0005654
gene_ID_unitig44_5	GO:0005730
gene_ID_unitig44_5	GO:0022625
gene_ID_unitig44_5	GO:0030687
gene_ID_unitig44_5	GO:0008233
gene_ID_unitig44_5	GO:0000055
gene_ID_unitig44_5	GO:0042273
gene_ID_unitig44_8	GO:0031981	A0A1L0DDK2-9ASCOCIC11C00000000707 OS=
gene_ID_unitig44_8	GO:0003723
gene_ID_unitig44_8	GO:0032296
gene_ID_unitig44_8	GO:0006351
gene_ID_unitig44_8	GO:0006364
gene_ID_unitig44_8	GO:0034472
gene_ID_unitig44_8	GO:0043144
gene_ID_unitig44_8	GO:0048523
gene_ID_unitig44_8	GO:0090502
gene_ID_unitig44_8	GO:2000242
gene_ID_unitig44_9	GO:0005762	A0A1L0D3C5-9ASCOCIC11C00000001171 OS=
gene_ID_unitig44_9	GO:0003735
gene_ID_unitig44_10	GO:0005634	A0A1A0HEP6-9ASC (guanine-N(7)-)-methyltransferase OS=Metschnikowia bicuspidata bicuspidata NRRL YB-4993 GN=TRM8 PE=3 SV=1
gene_ID_unitig44_10	GO:0043527
gene_ID_unitig44_10	GO:0000049
gene_ID_unitig44_10	GO:0008176
gene_ID_unitig44_10	GO:0030488
gene_ID_unitig44_10	GO:0036265
gene_ID_unitig44_11	GO:0005783	A0A1A0HER6-9ASCOReticulon OS=Metschnikowia bicuspidata bicuspidata NRRL YB-4993 GN=METBIDRAFT-39754 PE=4 SV=1
gene_ID_unitig44_11	GO:0044425
gene_ID_unitig44_13	GO:0016020	A0A1L0D4S4-9ASCOCIC11C00000000182 OS=
gene_ID_unitig44_13	GO:0043227
gene_ID_unitig44_13	GO:0043234
gene_ID_unitig44_13	GO:0044444
gene_ID_unitig44_13	GO:0044446
gene_ID_unitig44_13	GO:0099023
gene_ID_unitig44_13	GO:0046872
gene_ID_unitig44_13	GO:0006996
gene_ID_unitig44_13	GO:0016192
gene_ID_unitig44_13	GO:0016197
gene_ID_unitig44_13	GO:0033043
gene_ID_unitig44_13	GO:0044267
gene_ID_unitig44_13	GO:0046907
gene_ID_unitig44_14	GO:0030529	A0A1A0HEN7-9ASCOp-loop containing nucleoside triphosphate hydrolase OS=Metschnikowia bicuspidata bicuspidata NRRL YB-4993 GN=METBIDRAFT-229322 PE=4 SV=1
gene_ID_unitig44_14	GO:0000166
gene_ID_unitig44_14	GO:0004386
gene_ID_unitig44_14	GO:0043167
gene_ID_unitig44_16	GO:0005730	A0A1L0FRJ3-9ASCOCIC11C00000003757 OS=
gene_ID_unitig44_16	GO:0030684
gene_ID_unitig44_16	GO:0003723
gene_ID_unitig45_3	GO:0005829	A0A1L0DIF1-9ASCOCIC11C00000000353 OS=
gene_ID_unitig45_3	GO:0005886
gene_ID_unitig45_3	GO:0009277
gene_ID_unitig45_3	GO:0009986
gene_ID_unitig45_3	GO:0031224
gene_ID_unitig45_3	GO:0035556
gene_ID_unitig45_4	GO:0005634	A0A1A0HH01-9ASCONucleotide-diphospho-sugar transferase OS=Metschnikowia bicuspidata bicuspidata NRRL YB-4993 GN=METBIDRAFT-29786 PE=4 SV=1
gene_ID_unitig45_4	GO:0003977
gene_ID_unitig45_4	GO:0006048
gene_ID_unitig45_5	GO:0005739	A0A1A0HGZ8-9ASCOGlycerol kinase OS=Metschnikowia bicuspidata bicuspidata NRRL YB-4993 GN=METBIDRAFT-103208 PE=3 SV=1
gene_ID_unitig45_5	GO:0004370
gene_ID_unitig45_5	GO:0005975
gene_ID_unitig45_5	GO:0006072
gene_ID_unitig45_5	GO:0016310
gene_ID_unitig45_8	GO:0043136	A0A1A0HHF3-9ASCOHAD OS=Metschnikowia bicuspidata bicuspidata NRRL YB-4993 GN=METBIDRAFT-80738 PE=4 SV=1
gene_ID_unitig45_8	GO:0006114
gene_ID_unitig45_8	GO:0009405
gene_ID_unitig45_8	GO:0016311
gene_ID_unitig45_8	GO:0036164
gene_ID_unitig45_8	GO:0044011
gene_ID_unitig45_8	GO:0044409
gene_ID_unitig45_8	GO:0071470
gene_ID_unitig45_10	GO:0005758	A0A1A0HH03-9ASCOPhosphoglycerate mutase OS=Metschnikowia bicuspidata bicuspidata NRRL YB-4993 GN=METBIDRAFT-76318 PE=3 SV=1
gene_ID_unitig45_10	GO:0005829
gene_ID_unitig45_10	GO:0009986
gene_ID_unitig45_10	GO:0030446
gene_ID_unitig45_10	GO:0004619
gene_ID_unitig45_10	GO:0005515
gene_ID_unitig45_10	GO:0006094
gene_ID_unitig45_10	GO:0006096
gene_ID_unitig45_10	GO:0051701
gene_ID_unitig45_11	GO:0005635	F2QVA0-KOMPCNuclear pore complex FG-nucleoporin component OS=Komagataella phaffii (strain ATCC 76273 CBS 7435 CECT 11047 NRRL Y-11430 Wegner 21-1) GN=NSP1 PE=4 SV=1
gene_ID_unitig45_11	GO:0071426
gene_ID_unitig45_12	GO:0016020	A0A1A0HHF7-9ASCOMannose-P-dolichol utilization defect 1 OS=Metschnikowia bicuspidata bicuspidata NRRL YB-4993 GN=METBIDRAFT-37787 PE=4 SV=1
gene_ID_unitig45_13	GO:0016021	A0A1A0HGI4-9ASCOTetrapyrrole porphobilinogen synthase OS=Metschnikowia bicuspidata bicuspidata NRRL YB-4993 GN=METBIDRAFT-34629 PE=3 SV=1
gene_ID_unitig45_13	GO:0004655
gene_ID_unitig45_13	GO:0046872
gene_ID_unitig45_13	GO:0006779
gene_ID_unitig45_14	GO:0000815	A0A1L0GHE1-9ASCOCIC11C00000001561 OS=
gene_ID_unitig45_14	GO:0005938
gene_ID_unitig45_14	GO:0036178
gene_ID_unitig45_14	GO:0043328
gene_ID_unitig45_14	GO:0070676
gene_ID_unitig45_14	GO:0071285
gene_ID_unitig45_14	GO:0071467
gene_ID_unitig45_15	GO:0032991	A0A1A0HH08-9ASCOWD40 repeat OS=Metschnikowia bicuspidata bicuspidata NRRL YB-4993 GN=METBIDRAFT-36378 PE=4 SV=1
gene_ID_unitig45_15	GO:0044428
gene_ID_unitig45_15	GO:0030071
gene_ID_unitig45_15	GO:0031577
gene_ID_unitig45_15	GO:0048518
gene_ID_unitig45_16	GO:0005634	A0A1A0HHD0-9ASCOMitogen-activated kinase OS=Metschnikowia bicuspidata bicuspidata NRRL YB-4993 GN=METBIDRAFT-37996 PE=3 SV=1
gene_ID_unitig45_16	GO:0005737
gene_ID_unitig45_16	GO:0003682
gene_ID_unitig45_16	GO:0004707
gene_ID_unitig45_16	GO:0005524
gene_ID_unitig45_16	GO:0001410
gene_ID_unitig45_16	GO:0006351
gene_ID_unitig45_16	GO:0006973
gene_ID_unitig45_16	GO:0007231
gene_ID_unitig45_16	GO:0009405
gene_ID_unitig45_16	GO:0009651
gene_ID_unitig45_16	GO:0031505
gene_ID_unitig45_16	GO:0033262
gene_ID_unitig45_16	GO:0034599
gene_ID_unitig45_16	GO:0034605
gene_ID_unitig45_16	GO:0036168
gene_ID_unitig45_16	GO:0036180
gene_ID_unitig45_16	GO:0046173
gene_ID_unitig45_16	GO:0046685
gene_ID_unitig45_16	GO:0051403
gene_ID_unitig45_16	GO:0061393
gene_ID_unitig45_16	GO:0071276
gene_ID_unitig45_16	GO:0071467
gene_ID_unitig45_16	GO:1900432
gene_ID_unitig45_16	GO:1900444
gene_ID_unitig45_17	GO:0097159	A0A1L0DII3-9ASCOCIC11C00000003558 OS=
gene_ID_unitig45_17	GO:1901363
gene_ID_unitig45_18	GO:0005829	A0A1A0HH14-9ASCOGTP cyclohydrolase II OS=Metschnikowia bicuspidata bicuspidata NRRL YB-4993 GN=METBIDRAFT-29797 PE=4 SV=1
gene_ID_unitig45_18	GO:0003935
gene_ID_unitig45_18	GO:0005525
gene_ID_unitig45_18	GO:0042802
gene_ID_unitig45_18	GO:0046872
gene_ID_unitig45_18	GO:0009231
gene_ID_unitig45_19	GO:0016020	A0A1A0HHD5-9ASCOMitochondrial complex I NUIM TYKY subunit OS=Metschnikowia bicuspidata bicuspidata NRRL YB-4993 GN=METBIDRAFT-37293 PE=3 SV=1
gene_ID_unitig45_19	GO:0008137
gene_ID_unitig45_19	GO:0051539
gene_ID_unitig45_19	GO:0055114
gene_ID_unitig45_20	GO:0005622	A0A1A0HHG6-9ASCOSnf7-domain-containing OS=Metschnikowia bicuspidata bicuspidata NRRL YB-4993 GN=METBIDRAFT-103730 PE=4 SV=1
gene_ID_unitig45_20	GO:0043328
gene_ID_unitig45_22	GO:0005762	A0A1A0HH16-9ASCORibosomal L16 OS=Metschnikowia bicuspidata bicuspidata NRRL YB-4993 GN=METBIDRAFT-103633 PE=3 SV=1
gene_ID_unitig45_22	GO:0003735
gene_ID_unitig45_22	GO:0019843
gene_ID_unitig45_22	GO:0032543
gene_ID_unitig45_22	GO:0051604
gene_ID_unitig45_23	GO:0005739	M3K8D1-CANMXNADPH-dependent diflavin oxidoreductase 1 OS=Candida maltosa (strain Xu316) GN=TAH18 PE=3 SV=1
gene_ID_unitig45_23	GO:0005840
gene_ID_unitig45_23	GO:0000049
gene_ID_unitig45_23	GO:0000287
gene_ID_unitig45_23	GO:0003735
gene_ID_unitig45_23	GO:0003958
gene_ID_unitig45_23	GO:0004826
gene_ID_unitig45_23	GO:0005524
gene_ID_unitig45_23	GO:0010181
gene_ID_unitig45_23	GO:0050660
gene_ID_unitig45_23	GO:0050661
gene_ID_unitig45_23	GO:0006809
gene_ID_unitig45_23	GO:0008033
gene_ID_unitig45_23	GO:0016226
gene_ID_unitig45_23	GO:0055114
gene_ID_unitig45_23	GO:0070156
gene_ID_unitig45_24	GO:0006325	A0A1A0HH22-9ASCOBromodomain-containing OS=Metschnikowia bicuspidata bicuspidata NRRL YB-4993 GN=METBIDRAFT-76334 PE=4 SV=1
gene_ID_unitig45_24	GO:0044763
gene_ID_unitig45_25	GO:0005743	A0A1A0HH21-9ASCOp-loop containing nucleoside triphosphate hydrolase (Fragment) OS=Metschnikowia bicuspidata bicuspidata NRRL YB-4993 GN=METBIDRAFT-29805 PE=3 SV=1
gene_ID_unitig45_25	GO:0003924
gene_ID_unitig45_25	GO:0005525
gene_ID_unitig45_25	GO:0070899
gene_ID_unitig45_26	GO:0005524	A0A1A0HHE6-9ASCOp-loop containing nucleoside triphosphate hydrolase OS=Metschnikowia bicuspidata bicuspidata NRRL YB-4993 GN=METBIDRAFT-34680 PE=3 SV=1
gene_ID_unitig45_27	GO:0005783	A0A1A0GUG8-9ASCOPhosphatidate cytidylyltransferase OS=Metschnikowia bicuspidata bicuspidata NRRL YB-4993 GN=METBIDRAFT-80230 PE=4 SV=1
gene_ID_unitig45_27	GO:0016021
gene_ID_unitig45_27	GO:0016301
gene_ID_unitig45_27	GO:0006796
gene_ID_unitig45_28	GO:0003988	A0A1L0DBG9-9ASCOCIC11C00000002850 OS=
gene_ID_unitig45_28	GO:0008152
gene_ID_unitig45_29	GO:0016021	A0A1L0DAU5-9ASCOCIC11C00000002082 OS=
gene_ID_unitig45_29	GO:0005524
gene_ID_unitig45_29	GO:0008559
gene_ID_unitig45_29	GO:0006855
gene_ID_unitig45_29	GO:0042908
gene_ID_unitig45_31	GO:0001405	A0A1A0HH26-9ASCO transporter (Fragment) OS=Metschnikowia bicuspidata bicuspidata NRRL YB-4993 GN=METBIDRAFT-23644 PE=4 SV=1
gene_ID_unitig45_31	GO:0019904
gene_ID_unitig45_31	GO:0030150
gene_ID_unitig45_33	GO:0005886	A0A1A0HIM0-9ASCO transporter or flippase transmembrane OS=Metschnikowia bicuspidata bicuspidata NRRL YB-4993 GN=METBIDRAFT-35966 PE=4 SV=1
gene_ID_unitig45_33	GO:0045121
gene_ID_unitig45_33	GO:0034204
gene_ID_unitig45_33	GO:0035690
gene_ID_unitig45_33	GO:0046519
gene_ID_unitig45_34	GO:0044267	A0A1L0DML7-9ASCOCIC11C00000001861 OS=
gene_ID_unitig45_36	GO:0012505	A0A1A0HH32-9ASCOUNC-50 OS=Metschnikowia bicuspidata bicuspidata NRRL YB-4993 GN=METBIDRAFT-36317 PE=4 SV=1
gene_ID_unitig45_36	GO:0016021
gene_ID_unitig45_36	GO:0043231
gene_ID_unitig45_36	GO:0044444
gene_ID_unitig45_37	GO:0005739	A0A1L0GBY5-9ASCOCIC11C00000003236 OS=
gene_ID_unitig45_37	GO:0016020
gene_ID_unitig45_38	GO:0005576	A0A1A0HHI4-9ASCOPR-1 OS=Metschnikowia bicuspidata bicuspidata NRRL YB-4993 GN=METBIDRAFT-29816 PE=3 SV=1
gene_ID_unitig45_38	GO:0009986
gene_ID_unitig45_38	GO:0016020
gene_ID_unitig45_38	GO:0008233
gene_ID_unitig45_38	GO:0009405
gene_ID_unitig45_39	GO:0005840	A0A1L0DCL9-9ASCOCIC11C00000001244 OS=
gene_ID_unitig45_39	GO:0003735
gene_ID_unitig45_39	GO:0006412
gene_ID_unitig45_40	GO:0005634	A0A1A0HH36-9ASCOCarbonic anhydrase OS=Metschnikowia bicuspidata bicuspidata NRRL YB-4993 GN=METBIDRAFT-38588 PE=3 SV=1
gene_ID_unitig45_40	GO:0005758
gene_ID_unitig45_40	GO:0004089
gene_ID_unitig45_40	GO:0008270
gene_ID_unitig45_40	GO:0009405
gene_ID_unitig45_40	GO:0015976
gene_ID_unitig45_40	GO:0036166
gene_ID_unitig45_40	GO:1900239
gene_ID_unitig45_41	GO:0005634	A0A1L0D6X8-9ASCOCIC11C00000000019 OS=
gene_ID_unitig45_41	GO:0005737
gene_ID_unitig45_41	GO:0014074
gene_ID_unitig45_41	GO:0035690
gene_ID_unitig45_43	GO:0005770	A0A1A0HGL7-9ASCOVacuolar sorting 55 OS=Metschnikowia bicuspidata bicuspidata NRRL YB-4993 GN=METBIDRAFT-76350 PE=4 SV=1
gene_ID_unitig45_43	GO:0016021
gene_ID_unitig45_43	GO:0034424
gene_ID_unitig45_43	GO:0032511
gene_ID_unitig45_47	GO:0005737	A0A1A0HHG2-9ASCOGlutamyl-tRNA synthetase OS=Metschnikowia bicuspidata bicuspidata NRRL YB-4993 GN=METBIDRAFT-29822 PE=3 SV=1
gene_ID_unitig45_47	GO:0000166
gene_ID_unitig45_47	GO:0004812
gene_ID_unitig45_47	GO:0006418
gene_ID_unitig46_1	GO:0016020	A0A1A0HF69-9ASCOCarboxypeptidase S OS=Metschnikowia bicuspidata bicuspidata NRRL YB-4993 GN=METBIDRAFT-39567 PE=4 SV=1
gene_ID_unitig46_1	GO:0004180
gene_ID_unitig46_1	GO:0008237
gene_ID_unitig46_1	GO:0008152
gene_ID_unitig46_2	GO:0005669	A0A1L0BRQ1-9ASCOCIC11C00000004136 OS=
gene_ID_unitig46_2	GO:0005829
gene_ID_unitig46_2	GO:0003682
gene_ID_unitig46_2	GO:0004402
gene_ID_unitig46_2	GO:0017025
gene_ID_unitig46_2	GO:0032947
gene_ID_unitig46_2	GO:0016573
gene_ID_unitig46_2	GO:0051123
gene_ID_unitig46_3	GO:0005886	A0A1A0HFF7-9ASCOAmino acid permease OS=Metschnikowia bicuspidata bicuspidata NRRL YB-4993 GN=METBIDRAFT-164175 PE=4 SV=1
gene_ID_unitig46_3	GO:0016021
gene_ID_unitig46_3	GO:0015171
gene_ID_unitig46_3	GO:0003333
gene_ID_unitig46_4	GO:0005634	A0A1L0BBI5-9ASCOCIC11C00000004153 OS=
gene_ID_unitig46_4	GO:0000981
gene_ID_unitig46_4	GO:0003677
gene_ID_unitig46_4	GO:0008270
gene_ID_unitig46_4	GO:0006357
gene_ID_unitig46_6	GO:0003840	A0A1L0BNA8-9ASCOCIC11C00000000038 OS=
gene_ID_unitig46_6	GO:0006749
gene_ID_unitig46_7	GO:0005576	Q6BVR2-DEBHADEHA2C00616p OS=Debaryomyces hansenii (strain ATCC 36239 CBS 767 JCM 1990 NBRC 0083 IGC 2968) GN=DEHA2C00616g PE=4 SV=2
gene_ID_unitig46_7	GO:0005933
gene_ID_unitig46_7	GO:0009986
gene_ID_unitig46_7	GO:0030445
gene_ID_unitig46_7	GO:0030446
gene_ID_unitig46_7	GO:0046658
gene_ID_unitig46_7	GO:0020037
gene_ID_unitig46_7	GO:0006879
gene_ID_unitig46_7	GO:0020028
gene_ID_unitig46_7	GO:0043709
gene_ID_unitig46_7	GO:0044011
gene_ID_unitig46_9	GO:0016021	A0A1A0HET1-9ASCOFerric reductase OS=Metschnikowia bicuspidata bicuspidata NRRL YB-4993 GN=METBIDRAFT-38885 PE=4 SV=1
gene_ID_unitig46_9	GO:0016491
gene_ID_unitig46_9	GO:0055114
gene_ID_unitig46_10	GO:0005488	A0A1L0G8W3-9ASCOCIC11C00000000207 OS=
gene_ID_unitig46_10	GO:0016491
gene_ID_unitig46_11	GO:0016020	A0A1A0HFG2-9ASCOp-loop containing nucleoside triphosphate hydrolase OS=Metschnikowia bicuspidata bicuspidata NRRL YB-4993 GN=METBIDRAFT-40238 PE=4 SV=1
gene_ID_unitig46_11	GO:0000166
gene_ID_unitig46_12	GO:0016020	A0A1A0H7R7-9ASCOMFS general substrate transporter OS=Metschnikowia bicuspidata bicuspidata NRRL YB-4993 GN=METBIDRAFT-32960 PE=4 SV=1
gene_ID_unitig50_1	GO:0005634	A0A1A0HBR8-9ASCOBud site selection 20 OS=Metschnikowia bicuspidata bicuspidata NRRL YB-4993 GN=METBIDRAFT-31875 PE=4 SV=1
gene_ID_unitig50_1	GO:0005737
gene_ID_unitig50_1	GO:0030687
gene_ID_unitig50_1	GO:0003676
gene_ID_unitig50_1	GO:0008270
gene_ID_unitig50_1	GO:0043023
gene_ID_unitig50_1	GO:0000055
gene_ID_unitig50_1	GO:0000282
gene_ID_unitig50_2	GO:0044424	A0A1A0HBS9-9ASCOTRAUB-domain-containing OS=Metschnikowia bicuspidata bicuspidata NRRL YB-4993 GN=METBIDRAFT-31874 PE=4 SV=1
gene_ID_unitig50_3	GO:0005840	A0A1A0HBE3-9ASCORibosomal S13 OS=Metschnikowia bicuspidata bicuspidata NRRL YB-4993 GN=METBIDRAFT-180680 PE=3 SV=1
gene_ID_unitig50_3	GO:0003723
gene_ID_unitig50_3	GO:0003735
gene_ID_unitig50_3	GO:0006412
gene_ID_unitig50_3	GO:0042173
gene_ID_unitig50_4	GO:0044425	A0A1L0D368-9ASCOCIC11C00000004380 OS=
gene_ID_unitig50_4	GO:0009987
gene_ID_unitig50_6	GO:0000276	A0A1A0HBR3-9ASCOU6 snRNA-associated Sm LSm6 OS=Metschnikowia bicuspidata bicuspidata NRRL YB-4993 GN=METBIDRAFT-31869 PE=3 SV=1
gene_ID_unitig50_6	GO:0000932
gene_ID_unitig50_6	GO:0005681
gene_ID_unitig50_6	GO:0005688
gene_ID_unitig50_6	GO:0005730
gene_ID_unitig50_6	GO:0005732
gene_ID_unitig50_6	GO:0046540
gene_ID_unitig50_6	GO:0003723
gene_ID_unitig50_6	GO:0046933
gene_ID_unitig50_6	GO:0046961
gene_ID_unitig50_6	GO:0000398
gene_ID_unitig50_6	GO:0008033
gene_ID_unitig50_6	GO:0015986
gene_ID_unitig50_6	GO:0030490
[truncated: 1,243,683 more chars]
