# Supplementary material for: Genome Sequence, Assembly and Characterization of Two Metschnikowia fructicola Strains Used as Biocontrol Agents of Postharvest Diseases
Source: Front Microbiol. 2018 Apr 3;9:593. doi: 10.3389/fmicb.2018.00593 (PMC5891927; doi:10.3389/fmicb.2018.00593)
Supplement: DATA SHEET S8 — List of GO terms related to the mutation or repair of the DNA sequence. [file Data_Sheet_8.ZIP › Supplementary_file_8_GO_terms.txt]

GO:0000012	single_strand_break_repair
GO:0000109	nucleotide-excision_repair_complex
GO:0000110	nucleotide-excision_repair_factor_1_complex
GO:0000111	nucleotide-excision_repair_factor_2_complex
GO:0000112	nucleotide-excision_repair_factor_3_complex
GO:0000113	nucleotide-excision_repair_factor_4_complex
GO:0000710	meiotic_mismatch_repair
GO:0000711	meiotic_DNA_repair_synthesis
GO:0000715	nucleotide-excision_repair,_DNA_damage_recognition
GO:0000716	transcription-coupled_nucleotide-excision_repair,_DNA_damage_recognition
GO:0000717	nucleotide-excision_repair,_DNA_duplex_unwinding
GO:0000718	nucleotide-excision_repair,_DNA_damage_removal
GO:0000719	photoreactive_repair
GO:0000720	pyrimidine_dimer_repair_by_nucleotide-excision_repair
GO:0000724	double-strand_break_repair_via_homologous_recombination
GO:0000725	recombinational_repair
GO:0000726	non-recombinational_repair
GO:0000727	double-strand_break_repair_via_break-induced_replication
GO:0000731	DNA_synthesis_involved_in_DNA_repair
GO:0000734	gene_conversion_at_mating-type_locus,_DNA_repair_synthesis
GO:0000736	double-strand_break_repair_via_single-strand_annealing,_removal_of_nonhomologous_ends
GO:0006281	DNA_repair
GO:0006282	regulation_of_DNA_repair
GO:0006283	transcription-coupled_nucleotide-excision_repair
GO:0006284	base-excision_repair
GO:0006285	base-excision_repair,_AP_site_formation
GO:0006286	base-excision_repair,_base-free_sugar-phosphate_removal
GO:0006287	base-excision_repair,_gap-filling
GO:0006288	base-excision_repair,_DNA_ligation
GO:0006289	nucleotide-excision_repair
GO:0006290	pyrimidine_dimer_repair
GO:0006293	nucleotide-excision_repair,_preincision_complex_stabilization
GO:0006294	nucleotide-excision_repair,_preincision_complex_assembly
GO:0006295	nucleotide-excision_repair,_DNA_incision,_3'-to_lesion
GO:0006296	nucleotide-excision_repair,_DNA_incision,_5'-to_lesion
GO:0006297	nucleotide-excision_repair,_DNA_gap_filling
GO:0006298	mismatch_repair
GO:0006301	postreplication_repair
GO:0006302	double-strand_break_repair
GO:0006303	double-strand_break_repair_via_nonhomologous_end_joining
GO:0006307	DNA_dealkylation_involved_in_DNA_repair
GO:0009380	excinuclease_repair_complex
GO:0010213	non-photoreactive_DNA_repair
GO:0010569	regulation_of_double-strand_break_repair_via_homologous_recombination
GO:0010709	heteroduplex_formation_involved_in_double-strand_break_repair_via_synthesis-dependent_strand_annealing
GO:0010776	meiotic_mismatch_repair_involved_in_meiotic_gene_conversion
GO:0010777	meiotic_mismatch_repair_involved_in_reciprocal_meiotic_recombination
GO:0010778	meiotic_DNA_repair_synthesis_involved_in_reciprocal_meiotic_recombination
GO:0010779	meiotic_DNA_repair_synthesis_involved_in_meiotic_gene_conversion
GO:0010791	DNA_double-strand_break_processing_involved_in_repair_via_synthesis-dependent_strand_annealing
GO:0010792	DNA_double-strand_break_processing_involved_in_repair_via_single-strand_annealing
GO:0030091	protein_repair
GO:0032300	mismatch_repair_complex
GO:0032404	mismatch_repair_complex_binding
GO:0032423	regulation_of_mismatch_repair
GO:0032424	negative_regulation_of_mismatch_repair
GO:0032425	positive_regulation_of_mismatch_repair
GO:0033683	nucleotide-excision_repair,_DNA_incision
GO:0036297	interstrand_cross-link_repair
GO:0036298	recombinational_interstrand_cross-link_repair
GO:0036299	non-recombinational_interstrand_cross-link_repair
GO:0042275	error-free_postreplication_DNA_repair
GO:0043150	DNA_synthesis_involved_in_double-strand_break_repair_via_homologous_recombination
GO:0043151	DNA_synthesis_involved_in_double-strand_break_repair_via_single-strand_annealing
GO:0043504	mitochondrial_DNA_repair
GO:0045002	double-strand_break_repair_via_single-strand_annealing
GO:0045003	double-strand_break_repair_via_synthesis-dependent_strand_annealing
GO:0045738	negative_regulation_of_DNA_repair
GO:0045739	positive_regulation_of_DNA_repair
GO:0051103	DNA_ligation_involved_in_DNA_repair
GO:0061306	DNA_strand_renaturation_involved_in_double-strand_break_repair
GO:0061674	gap_filling_involved_in_double-strand_break_repair_via_nonhomologous_end_joining
GO:0070716	mismatch_repair_involved_in_maintenance_of_fidelity_involved_in_DNA-dependent_DNA_replication
GO:0070911	global_genome_nucleotide-excision_repair
GO:0070914	UV-damage_excision_repair
GO:0090262	regulation_of_transcription-coupled_nucleotide-excision_repair
GO:0097510	base-excision_repair,_AP_site_formation_via_deaminated_base_removal
GO:0097520	nucleotide-excision_repair,_preincision_complex
GO:0097551	mitochondrial_double-strand_break_repair
GO:0097552	mitochondrial_double-strand_break_repair_via_homologous_recombination
GO:0097680	double-strand_break_repair_via_classical_nonhomologous_end_joining
GO:0097681	double-strand_break_repair_via_alternative_nonhomologous_end_joining
GO:0098504	DNA_3'_dephosphorylation_involved_in_DNA_repair
GO:0100026	positive_regulation_of_DNA_repair_by_transcription_from_RNA_polymerase_II_promoter
GO:1900404	positive_regulation_of_DNA_repair_by_positive_regulation_of_transcription_from_RNA_polymerase_II_promoter
GO:1901255	nucleotide-excision_repair_involved_in_interstrand_cross-link_repair
GO:1901291	negative_regulation_of_double-strand_break_repair_via_single-strand_annealing
GO:1901591	regulation_of_double-strand_break_repair_via_break-induced_replication
GO:1901592	negative_regulation_of_double-strand_break_repair_via_break-induced_replication
GO:1902113	nucleotide_phosphorylation_involved_in_DNA_repair
GO:1902159	regulation_of_cyclic_nucleotide-gated_ion_channel_activity
GO:1902346	meiotic_strand_displacement_involved_in_double-strand_break_repair_via_SDSA
GO:1903110	regulation_of_single-strand_break_repair_via_homologous_recombination
GO:1903111	negative_regulation_of_single-strand_break_repair_via_homologous_recombination
GO:1903112	positive_regulation_of_single-strand_break_repair_via_homologous_recombination
GO:1903516	regulation_of_single_strand_break_repair
GO:1903517	negative_regulation_of_single_strand_break_repair
GO:1903518	positive_regulation_of_single_strand_break_repair
GO:1903776	regulation_of_double-strand_break_repair_via_single-strand_annealing,_removal_of_nonhomologous_ends
GO:1903823	telomere_single_strand_break_repair
GO:1903824	negative_regulation_of_telomere_single_strand_break_repair
GO:1904161	DNA_synthesis_involved_in_UV-damage_excision_repair
GO:1904162	5'-3'_exodeoxyribonuclease_activity_involved_in_UV-damage_excision_repair
GO:1905051	regulation_of_base-excision_repair
GO:1905052	negative_regulation_of_base-excision_repair
GO:1905053	positive_regulation_of_base-excision_repair
GO:1905168	positive_regulation_of_double-strand_break_repair_via_homologous_recombination
GO:1990249	nucleotide-excision_repair,_DNA_damage_recognition_complex
GO:1990250	transcription-coupled_nucleotide-excision_repair,_DNA_damage_recognition_complex
GO:1990391	DNA_repair_complex
GO:1990396	single-strand_break_repair_via_homologous_recombination
GO:1990414	replication-born_double-strand_break_repair_via_sister_chromatid_exchange
GO:1990516	ribonucleotide_excision_repair
GO:1990598	repair_of_mitotic_mono-orientation_defects
GO:1990731	UV-damage_excision_repair,_DNA_incision
GO:1990804	protein_phosphorylation_involved_in_double-strand_break_repair_via_nonhomologous_end_joining
GO:1990918	double-strand_break_repair_involved_in_meiotic_recombination
GO:2000042	negative_regulation_of_double-strand_break_repair_via_homologous_recombination
GO:2000779	regulation_of_double-strand_break_repair
GO:2000780	negative_regulation_of_double-strand_break_repair
GO:2000781	positive_regulation_of_double-strand_break_repair
GO:2000819	regulation_of_nucleotide-excision_repair
GO:2001032	regulation_of_double-strand_break_repair_via_nonhomologous_end_joining
GO:2001033	negative_regulation_of_double-strand_break_repair_via_nonhomologous_end_joining
GO:2001034	positive_regulation_of_double-strand_break_repair_via_nonhomologous_end_joining
